# Supplementary material for: StCoExpNet: a global co-expression network analysis facilitates identifying genes underlying agronomic traits in potatoes
Source: Plant Cell Rep. 2024 Apr 15;43(5):117. doi: 10.1007/s00299-024-03201-2 (PMC11018665; doi:10.1007/s00299-024-03201-2)
Supplement: Supplementary file 2 — Supplementary file2 (XLSX 501 KB) [file 299_2024_3201_MOESM2_ESM.xlsx]

## Sheet: Table-S1
Table S1: List of potato genotypes used to compute orthology map in this study.
S. No.	Species	Genotype	Reference
1	Solanum tuberosum	diploid Agria	Freire et al., 2021
2	Solanum tuberosum	DM 1-3 516 R44	Pham et al., 2020
3	Solanum tuberosum	Atlantic	Hoopes et al., 2022
4	Solanum tuberosum	Castle Russet	Hoopes et al., 2022
5	Solanum tuberosum	C88	Bao et al., 2022
6	Solanum tuberosum	Otava	Sun et al., 2022
7	Solanum tuberosum	RH89-039-16	Zhou et al., 2020
8	Solanum chacoense	M6	Leisner et al., 2018

## Sheet: Table-S2
Table S2: List of RNA-Seq samples used in this study.
BioSample_ID	BioProject_ID	SRA_Run_ID	LayOut1	LayOut2_Inferred	Tissue	# Input Reads	# Surviving Reads	% Surviving Reads	# Reads Uniquely Aligned	% Reads Uniquely Aligned	Overall Alignment %
SAMD00444294	PRJDB13103	DRR350765	PAIRED	PAIRED	Tuber	38897352	37567184	96.5803	28113516	74.84	86.86
SAMD00444295	PRJDB13103	DRR350766	PAIRED	PAIRED	Tuber	40006856	38717547	96.7773	30360913	78.42	89.52
SAMD00444296	PRJDB13103	DRR350767	PAIRED	PAIRED	Tuber	35725732	34541027	96.6839	27269498	78.95	89.6
SAMD00444297	PRJDB13103	DRR350768	PAIRED	PAIRED	Tuber	38514738	37378005	97.0486	28883709	77.27	88.83
SAMD00444298	PRJDB13103	DRR350769	PAIRED	PAIRED	Tuber	36267206	35112957	96.8174	27671858	78.81	89.76
SAMD00444299	PRJDB13103	DRR350770	PAIRED	PAIRED	Tuber	34368232	33232191	96.6945	26218195	78.89	89.55
SAMEA104231777	PRJEB22284	ERR2108186	PAIRED	PAIRED	Leaf	25732651	23331307	90.6681	17908221	76.76	90.7
SAMEA104231778	PRJEB22284	ERR2108187	PAIRED	PAIRED	Leaf	26413497	24034531	90.9934	18245928	75.92	90.82
SAMEA104231779	PRJEB22284	ERR2108188	PAIRED	PAIRED	Leaf	26382587	24087502	91.3008	18447635	76.59	90.99
SAMEA104231780	PRJEB22284	ERR2108189	PAIRED	PAIRED	Leaf	25609350	23720006	92.6224	18368921	77.44	91.67
SAMEA104231781	PRJEB22284	ERR2108190	PAIRED	PAIRED	Leaf	25689566	23931626	93.157	17819513	74.46	90.64
SAMEA104231782	PRJEB22284	ERR2108191	PAIRED	PAIRED	Leaf	26557953	24357038	91.7128	18557410	76.19	90.62
SAMEA104231783	PRJEB22284	ERR2108192	PAIRED	PAIRED	Leaf	27305228	25212578	92.3361	18861653	74.81	90.6
SAMEA104231784	PRJEB22284	ERR2108193	PAIRED	PAIRED	Leaf	25712444	23707238	92.2014	17893018	75.47	90.01
SAMEA104231785	PRJEB22284	ERR2108194	PAIRED	PAIRED	Leaf	27357583	25242186	92.2676	19228395	76.18	91.17
SAMEA104231786	PRJEB22284	ERR2108195	PAIRED	PAIRED	Leaf	26845571	24341342	90.6717	18158456	74.6	89.62
SAMEA104231787	PRJEB22284	ERR2108196	PAIRED	PAIRED	Leaf	26630995	24544721	92.166	18779872	76.51	91.56
SAMEA104231788	PRJEB22284	ERR2108197	PAIRED	PAIRED	Leaf	25780173	23698837	91.9266	17687469	74.63	89.07
SAMEA104231789	PRJEB22284	ERR2108198	PAIRED	PAIRED	Leaf	25471729	23315277	91.5339	17492945	75.03	90.35
SAMEA104231790	PRJEB22284	ERR2108199	PAIRED	PAIRED	Leaf	25224945	23029239	91.2955	17733311	77	91.51
SAMEA104231791	PRJEB22284	ERR2108200	PAIRED	PAIRED	Leaf	24814177	22711661	91.527	16729506	73.66	90.25
SAMEA104231792	PRJEB22284	ERR2108201	PAIRED	PAIRED	Leaf	24801496	22611086	91.1682	17077439	75.53	90.03
SAMEA104231793	PRJEB22284	ERR2108202	PAIRED	PAIRED	Leaf	25500365	23256681	91.2014	18085518	77.76	90.81
SAMEA104231794	PRJEB22284	ERR2108203	PAIRED	PAIRED	Leaf	24526998	22803330	92.9724	17852391	78.29	91.31
SAMEA104231795	PRJEB22284	ERR2108204	PAIRED	PAIRED	Leaf	24866550	23146171	93.0816	17904433	77.35	91.22
SAMEA104231796	PRJEB22284	ERR2108205	PAIRED	PAIRED	Leaf	25237152	23533936	93.2512	18133019	77.05	90.94
SAMEA104231797	PRJEB22284	ERR2108206	PAIRED	PAIRED	Leaf	27426168	24171817	88.1341	18445394	76.31	91.22
SAMEA104231798	PRJEB22284	ERR2108207	PAIRED	PAIRED	Leaf	27708223	25209794	90.9831	19225237	76.26	90.6
SAMEA104231799	PRJEB22284	ERR2108208	PAIRED	PAIRED	Leaf	27339085	24862525	90.9413	19283596	77.56	91.09
SAMEA104231800	PRJEB22284	ERR2108209	PAIRED	PAIRED	Leaf	27708223	24046987	86.7865	17876359	74.34	90.55
SAMEA104231801	PRJEB22284	ERR2108210	PAIRED	PAIRED	Leaf	25635499	22351385	87.1892	17037715	76.23	91.35
SAMEA104231802	PRJEB22284	ERR2108211	PAIRED	PAIRED	Leaf	24572404	23061640	93.8518	17860496	77.45	91.29
SAMEA104231803	PRJEB22284	ERR2108212	PAIRED	PAIRED	Leaf	27471725	23489442	85.5041	18270893	77.78	91.12
SAMEA104231804	PRJEB22284	ERR2108213	PAIRED	PAIRED	Leaf	25751089	22465719	87.2418	17343524	77.2	91.18
SAMEA104231805	PRJEB22284	ERR2108214	PAIRED	PAIRED	Leaf	25016298	23443715	93.7138	17976517	76.68	91.03
SAMEA104231806	PRJEB22284	ERR2108215	PAIRED	PAIRED	Leaf	27126005	23983951	88.4168	18216909	75.95	90.86
SAMEA104231807	PRJEB22284	ERR2108216	PAIRED	PAIRED	Leaf	26772623	23736328	88.659	17958332	75.66	91.2
SAMEA104231808	PRJEB22284	ERR2108217	PAIRED	PAIRED	Leaf	26064046	23145193	88.8012	17861652	77.17	91.53
SAMEA104231809	PRJEB22284	ERR2108218	PAIRED	PAIRED	Leaf	25791408	24136048	93.5817	18366240	76.09	90.79
SAMEA104231810	PRJEB22284	ERR2108219	PAIRED	PAIRED	Leaf	27372058	25398235	92.7889	19170683	75.48	90.25
SAMEA104231811	PRJEB22284	ERR2108220	PAIRED	PAIRED	Leaf	26630995	24730731	92.8645	18714472	75.67	90.97
SAMEA104231812	PRJEB22284	ERR2108221	PAIRED	PAIRED	Leaf	27147856	24538562	90.3886	18866209	76.88	91.27
SAMEA104368206	PRJEB23306	ERR2190262	PAIRED	PAIRED	Root	32489378	30752256	94.6533	12151063	39.51	44.9
SAMEA104368208	PRJEB23306	ERR2190264	PAIRED	PAIRED	Root	28886457	27541010	95.3423	15248719	55.37	63.81
SAMEA104368210	PRJEB23306	ERR2190266	PAIRED	PAIRED	Root	28703975	27323748	95.1915	12435569	45.51	51.77
SAMEA104368211	PRJEB23306	ERR2190267	PAIRED	PAIRED	Root	37322641	34553239	92.5798	23371984	67.64	76.83
SAMEA104368213	PRJEB23306	ERR2190269	PAIRED	PAIRED	Root	28728752	27221459	94.7534	14603753	53.65	60.67
SAMEA104368216	PRJEB23306	ERR2190272	PAIRED	PAIRED	Root	32930253	31321012	95.1132	24393451	77.88	88.41
SAMEA104368218	PRJEB23306	ERR2190274	PAIRED	PAIRED	Root	34555600	32804887	94.9336	25991273	79.23	90.14
SAMEA104368220	PRJEB23306	ERR2190276	PAIRED	PAIRED	Root	27105308	25973591	95.8247	20408114	78.57	89.22
SAMEA104368222	PRJEB23306	ERR2190278	PAIRED	PAIRED	Root	29528036	28410702	96.216	22411660	78.88	89.55
SAMEA104368224	PRJEB23306	ERR2190280	PAIRED	PAIRED	Root	33654181	29387925	87.3233	23035231	78.38	89.76
SAMEA104368227	PRJEB23306	ERR2190283	PAIRED	PAIRED	Root	40101197	38343484	95.6168	30269626	78.94	90.03
SAMEA104368229	PRJEB23306	ERR2190285	PAIRED	PAIRED	Root	36355635	34279103	94.2883	27056137	78.93	89.46
SAMEA104368207	PRJEB23306	ERR2190263	PAIRED	PAIRED	Root	31820862	30268065	95.1202	20524446	67.81	77.28
SAMEA104368209	PRJEB23306	ERR2190265	PAIRED	PAIRED	Root	27423110	26214845	95.594	16726136	63.8	72.81
SAMEA104368212	PRJEB23306	ERR2190268	PAIRED	PAIRED	Root	40987740	38720032	94.4674	30486913	78.74	89.29
SAMEA104368214	PRJEB23306	ERR2190270	PAIRED	PAIRED	Root	33805039	32405103	95.8588	25856672	79.79	90.15
SAMEA104368215	PRJEB23306	ERR2190271	PAIRED	PAIRED	Root	26722452	25404905	95.0695	20203737	79.53	90.18
SAMEA104368217	PRJEB23306	ERR2190273	PAIRED	PAIRED	Root	30526988	29126760	95.4131	23159893	79.51	89.97
SAMEA104368219	PRJEB23306	ERR2190275	PAIRED	PAIRED	Root	27772409	26610777	95.8173	18277009	68.68	79.69
SAMEA104368221	PRJEB23306	ERR2190277	PAIRED	PAIRED	Root	39264708	37657481	95.9067	29343600	77.92	88.65
SAMEA104368223	PRJEB23306	ERR2190279	PAIRED	PAIRED	Root	33192496	31062814	93.5838	24124813	77.66	89.57
SAMEA104368225	PRJEB23306	ERR2190281	PAIRED	PAIRED	Root	35993148	34528929	95.932	27431002	79.44	89.96
SAMEA104368226	PRJEB23306	ERR2190282	PAIRED	PAIRED	Root	31889104	30582854	95.9038	23982910	78.42	88.89
SAMEA104368228	PRJEB23306	ERR2190284	PAIRED	PAIRED	Root	30754484	29302042	95.2773	22774518	77.72	88.84
SAMEA5359158	PRJEB31327	ERR3163382	PAIRED	PAIRED	Leaf	47064614	42558723	90.4262	21708338	51.01	90.05
SAMEA5359159	PRJEB31327	ERR3163383	PAIRED	PAIRED	Leaf	40247394	35368301	87.8772	24664631	69.74	83.78
SAMEA5359160	PRJEB31327	ERR3163384	PAIRED	PAIRED	Leaf	48571344	41789093	86.0365	27939301	66.86	83.42
SAMEA5359161	PRJEB31327	ERR3163385	PAIRED	PAIRED	Leaf	43437159	37918905	87.296	24730034	65.22	82.36
SAMEA5359162	PRJEB31327	ERR3163386	PAIRED	PAIRED	Root	44794856	40323048	90.0171	24536333	60.85	75.83
SAMEA5359163	PRJEB31327	ERR3163387	PAIRED	PAIRED	Root	61834750	55357719	89.5253	31232684	56.42	78.32
SAMEA5359164	PRJEB31327	ERR3163388	PAIRED	PAIRED	Root	62953814	54717047	86.9162	36693955	67.06	80.21
SAMEA5359165	PRJEB31327	ERR3163389	PAIRED	PAIRED	Root	66883279	58591579	87.6027	39424963	67.29	80.59
SAMEA5359166	PRJEB31327	ERR3163390	PAIRED	PAIRED	Leaf	48967246	44814694	91.5197	28735388	64.12	84.47
SAMEA5359167	PRJEB31327	ERR3163391	PAIRED	PAIRED	Leaf	42340848	37106642	87.6379	25688343	69.23	83.27
SAMEA5359169	PRJEB31327	ERR3163392	PAIRED	PAIRED	Leaf	39085744	34115853	87.2846	23766626	69.66	82.82
SAMEA5359170	PRJEB31327	ERR3163393	PAIRED	PAIRED	Root	70872000	61880878	87.3136	41141686	66.49	80.44
SAMEA5359171	PRJEB31327	ERR3163394	PAIRED	PAIRED	Root	67945553	59144424	87.0468	39339045	66.51	78.92
SAMEA5359172	PRJEB31327	ERR3163395	PAIRED	PAIRED	Root	56502376	49035381	86.7846	32193837	65.65	79.38
SAMEA5359173	PRJEB31327	ERR3163396	PAIRED	PAIRED	Root	57226744	48981367	85.5917	32769575	66.9	81.33
SAMEA5359174	PRJEB31327	ERR3163397	PAIRED	PAIRED	Leaf	43590448	38066570	87.3278	26730501	70.22	82.29
SAMEA5359175	PRJEB31327	ERR3163398	PAIRED	PAIRED	Leaf	43846897	39733184	90.618	26237284	66.03	83.4
SAMEA5359176	PRJEB31327	ERR3163399	PAIRED	PAIRED	Leaf	45419138	39739776	87.4957	27853146	70.09	82.04
SAMEA5359177	PRJEB31327	ERR3163400	PAIRED	PAIRED	Leaf	39690646	34309223	86.4416	23522928	68.56	80.37
SAMEA5359178	PRJEB31327	ERR3163401	PAIRED	PAIRED	Root	35582868	31593867	88.7895	19232756	60.87	75.36
SAMEA5359179	PRJEB31327	ERR3163402	PAIRED	PAIRED	Root	54328156	49339015	90.8167	30192794	61.19	78.2
SAMEA5359180	PRJEB31327	ERR3163403	PAIRED	PAIRED	Root	53246317	47981001	90.1114	28961020	60.36	74.54
SAMEA5359181	PRJEB31327	ERR3163404	PAIRED	PAIRED	Root	40971785	36688013	89.5446	22884272	62.38	76.07
SAMEA6591048	PRJEB36930	ERR3957621	SINGLE	SINGLE	Leaf	32885058	32531611	98.9252	23687804	72.81	88.28
SAMEA6591049	PRJEB36930	ERR3957659	SINGLE	SINGLE	Leaf	27743094	27291792	98.3733	19542453	71.61	88.28
SAMEA6591050	PRJEB36930	ERR3957660	SINGLE	SINGLE	Leaf	29871740	29519274	98.8201	20786719	70.42	87.59
SAMEA6591051	PRJEB36930	ERR3957661	SINGLE	SINGLE	Leaf	32228815	31891605	98.9537	20014459	62.76	89.46
SAMEA6591052	PRJEB36930	ERR3957662	SINGLE	SINGLE	Leaf	35368679	34932973	98.7681	21103212	60.41	90.08
SAMEA6591053	PRJEB36930	ERR3957663	SINGLE	SINGLE	Leaf	46751291	46224088	98.8723	27084604	58.59	90.33
SAMEA6591054	PRJEB36930	ERR3957664	SINGLE	SINGLE	Leaf	39441598	38978145	98.825	29655109	76.08	87.1
SAMEA6591055	PRJEB36930	ERR3957665	SINGLE	SINGLE	Leaf	30735701	30381572	98.8478	23120747	76.1	87.26
SAMEA6591056	PRJEB36930	ERR3957666	SINGLE	SINGLE	Leaf	38574344	38109803	98.7957	28891963	75.81	86.97
SAMEA6591057	PRJEB36930	ERR3957667	SINGLE	SINGLE	Leaf	39764355	39299845	98.8318	29717484	75.62	87.29
SAMEA6591058	PRJEB36930	ERR3957668	SINGLE	SINGLE	Leaf	29860269	29438303	98.5869	22371214	75.99	87.71
SAMEA6591059	PRJEB36930	ERR3957669	SINGLE	SINGLE	Leaf	29909849	29450996	98.4659	22343247	75.87	87.69
SAMEA2149986	PRJEB4212	ERR305630	PAIRED	PAIRED	Leaf	26007141	23891138	91.8638	13329132	55.79	70.77
SAMEA2151923	PRJEB4212	ERR305631	PAIRED	PAIRED	Leaf	26147210	24094049	92.1477	17308126	71.84	90.54
SAMEA2160126	PRJEB4212	ERR305632	PAIRED	PAIRED	Leaf	26436966	24364917	92.1623	16993613	69.75	91.09
SAMEA3308457	PRJEB8869	ERR791917	PAIRED	PAIRED	Tuber	6096394	5322654	87.3082	4143223	77.84	89.6
SAMEA3308458	PRJEB8869	ERR791918	PAIRED	PAIRED	Tuber	7576823	6666815	87.9896	5154072	77.31	88.86
SAMEA3308459	PRJEB8869	ERR791919	PAIRED	PAIRED	Tuber	8932698	7704966	86.2558	5955682	77.3	89.25
SAMEA3308460	PRJEB8869	ERR791920	PAIRED	PAIRED	Tuber	8741901	7597806	86.9125	5911142	77.8	89.7
SAMEA3308461	PRJEB8869	ERR791921	PAIRED	PAIRED	Tuber	5979477	5268421	88.1084	4064137	77.14	89.09
SAMEA3308462	PRJEB8869	ERR791922	PAIRED	PAIRED	Tuber	9224267	8007211	86.8059	6254451	78.11	89.91
SAMEA3308463	PRJEB8869	ERR791923	PAIRED	PAIRED	Tuber	8222692	7120454	86.5952	5568627	78.21	89.93
SAMEA3308464	PRJEB8869	ERR791924	PAIRED	PAIRED	Tuber	7427639	6433684	86.6182	4859773	75.54	88.57
SAMEA3308465	PRJEB8869	ERR791925	PAIRED	PAIRED	Tuber	7295268	6331327	86.7868	4883613	77.13	88.86
SAMEA3308466	PRJEB8869	ERR791926	PAIRED	PAIRED	Tuber	8680859	7510227	86.5148	5697738	75.87	88.2
SAMEA3308467	PRJEB8869	ERR791927	PAIRED	PAIRED	Tuber	7435899	6421026	86.3517	4871572	75.87	88
SAMEA3308468	PRJEB8869	ERR791928	PAIRED	PAIRED	Tuber	8469411	7244193	85.5336	5561546	76.77	88.66
SAMEA3308484	PRJEB8869	ERR791929	PAIRED	PAIRED	Tuber	7839081	6732578	85.8848	5147362	76.45	88.72
SAMEA3308485	PRJEB8869	ERR791930	PAIRED	PAIRED	Tuber	6661006	5739078	86.1593	4386395	76.43	88.76
SAMEA3308486	PRJEB8869	ERR791931	PAIRED	PAIRED	Tuber	9039208	7770854	85.9683	5913660	76.1	88.87
SAMEA3308487	PRJEB8869	ERR791932	PAIRED	PAIRED	Tuber	7796128	6623737	84.9619	4994223	75.4	88.41
SAMEA3308469	PRJEB8869	ERR791933	PAIRED	PAIRED	Tuber	13038824	11453244	87.8395	8949881	78.14	89.81
SAMEA3308470	PRJEB8869	ERR791934	PAIRED	PAIRED	Tuber	6893176	6176781	89.6072	4831399	78.22	89.77
SAMEA3308471	PRJEB8869	ERR791935	PAIRED	PAIRED	Tuber	7156406	6363929	88.9263	4922612	77.35	89.03
SAMEA3308472	PRJEB8869	ERR791936	PAIRED	PAIRED	Tuber	8001619	7129375	89.0992	5584584	78.33	89.92
SAMEA3308473	PRJEB8869	ERR791937	PAIRED	PAIRED	Tuber	9094687	8078698	88.8288	6273853	77.66	89.66
SAMEA3308474	PRJEB8869	ERR791938	PAIRED	PAIRED	Tuber	9398933	8249212	87.7675	6394871	77.52	89.73
SAMEA3308475	PRJEB8869	ERR791939	PAIRED	PAIRED	Tuber	8285303	7388073	89.1708	5659757	76.61	89.4
SAMEA3308476	PRJEB8869	ERR791940	PAIRED	PAIRED	Tuber	12582411	11230921	89.2589	8688053	77.36	89.46
SAMEA3308477	PRJEB8869	ERR791941	PAIRED	PAIRED	Tuber	10597497	9424850	88.9347	7313315	77.6	89.5
SAMEA3308478	PRJEB8869	ERR791942	PAIRED	PAIRED	Tuber	9166892	8115389	88.5293	6215690	76.59	88.53
SAMEA3308479	PRJEB8869	ERR791943	PAIRED	PAIRED	Tuber	6159854	5478630	88.9409	4262180	77.8	89.19
SAMEA3308480	PRJEB8869	ERR791944	PAIRED	PAIRED	Tuber	7724381	6409604	82.9789	3101855	48.39	94.21
SAMEA3308481	PRJEB8869	ERR791945	PAIRED	PAIRED	Tuber	11492273	10220491	88.9336	7863411	76.94	89.54
SAMEA3308482	PRJEB8869	ERR791946	PAIRED	PAIRED	Tuber	8878422	7920933	89.2155	6158490	77.75	89.69
SAMEA3308483	PRJEB8869	ERR791947	PAIRED	PAIRED	Tuber	6938526	6244423	89.9964	4819717	77.18	89.21
SAMEA3317555	PRJEB8925	ERR829273	PAIRED	PAIRED	Tuber Peel	26853658	24406211	90.886	18555072	76.03	88.34
SAMEA3311878	PRJEB8925	ERR829274	PAIRED	PAIRED	Tuber Peel	20723511	19125329	92.2881	14763219	77.19	88.86
SAMEA3311879	PRJEB8925	ERR829275	PAIRED	PAIRED	Tuber Peel	21460712	19744412	92.0026	15309764	77.54	89
SAMEA3311880	PRJEB8925	ERR829276	PAIRED	PAIRED	Tuber Peel	24272948	22346516	92.0635	17199066	76.97	88.65
SAMEA3311881	PRJEB8925	ERR829277	PAIRED	PAIRED	Tuber Peel	24047151	22216073	92.3855	17073139	76.85	88.89
SAMEA3311882	PRJEB8925	ERR829278	PAIRED	PAIRED	Tuber Peel	22511288	20393825	90.5938	15808485	77.52	89.19
SAMEA3311883	PRJEB8925	ERR829279	PAIRED	PAIRED	Tuber Peel	21114881	19473715	92.2274	14991696	76.98	88.88
SAMEA3311884	PRJEB8925	ERR829280	PAIRED	PAIRED	Tuber Peel	20430667	18859666	92.3106	14578969	77.3	89.03
SAMEA3311885	PRJEB8925	ERR829281	PAIRED	PAIRED	Tuber Peel	20825441	19099256	91.7112	14763025	77.3	89.1
SAMEA3311886	PRJEB8925	ERR829282	PAIRED	PAIRED	Tuber Peel	22109031	20330079	91.9537	15725329	77.35	89.01
SAMEA3311887	PRJEB8925	ERR829283	PAIRED	PAIRED	Tuber Peel	24812233	22777566	91.7997	17573993	77.15	88.97
SAMEA3311888	PRJEB8925	ERR829284	PAIRED	PAIRED	Tuber Peel	25386442	23319445	91.8579	17945772	76.96	88.79
SAMEA3311889	PRJEB8925	ERR829285	PAIRED	PAIRED	Tuber Peel	22796539	20990994	92.0797	16124768	76.82	89.12
SAMEA3311890	PRJEB8925	ERR829286	PAIRED	PAIRED	Tuber Peel	25106545	23049727	91.8076	17877172	77.56	89.39
SAMEA3311891	PRJEB8925	ERR829287	PAIRED	PAIRED	Tuber Peel	22192456	20394992	91.9006	15751760	77.23	89.29
SAMEA3311892	PRJEB8925	ERR829288	PAIRED	PAIRED	Tuber Peel	26374331	24217015	91.8204	18672363	77.1	89.15
SAMEA3311893	PRJEB8925	ERR829289	PAIRED	PAIRED	Tuber Peel	22338687	20606798	92.2471	15913805	77.23	88.84
SAMEA3311894	PRJEB8925	ERR829290	PAIRED	PAIRED	Tuber Peel	21830877	20211288	92.5812	15560099	76.99	88.64
SAMEA3311895	PRJEB8925	ERR829291	PAIRED	PAIRED	Tuber Peel	22801233	21065615	92.3881	16269915	77.23	88.83
SAMEA3311896	PRJEB8925	ERR829292	PAIRED	PAIRED	Tuber Peel	23598999	21788687	92.3289	16682420	76.56	88.45
SAMEA3311897	PRJEB8925	ERR829293	PAIRED	PAIRED	Tuber Peel	23264684	21414026	92.0452	16511618	77.11	89.06
SAMEA3311898	PRJEB8925	ERR829294	PAIRED	PAIRED	Tuber Peel	25162770	22939594	91.1648	16267305	70.91	90.18
SAMEA3311899	PRJEB8925	ERR829295	PAIRED	PAIRED	Tuber Peel	23085957	21291218	92.2258	16319311	76.65	88.69
SAMEA3311900	PRJEB8925	ERR829296	PAIRED	PAIRED	Tuber Peel	23647725	21772242	92.0691	16676561	76.6	88.69
SAMEA3311901	PRJEB8925	ERR829297	PAIRED	PAIRED	Tuber Peel	22085468	20472101	92.6949	15848630	77.42	88.95
SAMEA3311902	PRJEB8925	ERR829298	PAIRED	PAIRED	Tuber Peel	21322030	19650590	92.161	14983547	76.25	88.7
SAMEA3311903	PRJEB8925	ERR829299	PAIRED	PAIRED	Tuber Peel	22833581	21124526	92.5152	16227909	76.82	88.8
SAMEA3311904	PRJEB8925	ERR829300	PAIRED	PAIRED	Tuber Peel	23562772	21759509	92.347	16778666	77.11	88.48
SAMEA3311905	PRJEB8925	ERR829301	PAIRED	PAIRED	Tuber Peel	24536659	22563161	91.9569	14964275	66.32	91.28
SAMEA3311906	PRJEB8925	ERR829302	PAIRED	PAIRED	Tuber Peel	22996147	21051112	91.5419	16279184	77.33	89.34
SAMEA3311907	PRJEB8925	ERR829303	PAIRED	PAIRED	Tuber Peel	23119506	21352324	92.3563	16520234	77.37	89.39
SAMEA3311908	PRJEB8925	ERR829304	PAIRED	PAIRED	Tuber Peel	25260946	23163177	91.6956	18032662	77.85	89.44
SAMEA3311909	PRJEB8925	ERR829305	PAIRED	PAIRED	Tuber Peel	22765638	21002026	92.2532	16219198	77.23	89.61
SAMEA3311910	PRJEB8925	ERR829306	PAIRED	PAIRED	Tuber Peel	22656361	20925573	92.3607	16210186	77.47	89.42
SAMEA3311911	PRJEB8925	ERR829307	PAIRED	PAIRED	Tuber Peel	28251896	26002939	92.0396	20224327	77.78	89.52
SAMEA3311912	PRJEB8925	ERR829308	PAIRED	PAIRED	Tuber Peel	22106717	20248058	91.5923	15721385	77.64	89.17
SAMEA3311913	PRJEB8925	ERR829309	PAIRED	PAIRED	Tuber Peel	23294152	21455616	92.1073	16679372	77.74	88.88
SAMEA3311914	PRJEB8925	ERR829310	PAIRED	PAIRED	Tuber Peel	23378700	21426920	91.6515	16625985	77.59	89.16
SAMEA3311915	PRJEB8925	ERR829311	PAIRED	PAIRED	Tuber Peel	23744125	21829272	91.9355	17006025	77.9	89.19
SAMEA3311916	PRJEB8925	ERR829312	PAIRED	PAIRED	Tuber Peel	21860983	20099609	91.9428	14457176	71.93	89.81
SAMEA3311917	PRJEB8925	ERR829313	PAIRED	PAIRED	Tuber Peel	20779080	19268444	92.73	14894184	77.3	89.52
SAMEA3311918	PRJEB8925	ERR829314	PAIRED	PAIRED	Tuber Peel	21589680	19996467	92.6205	15527523	77.65	89.17
SAMEA3311919	PRJEB8925	ERR829315	PAIRED	PAIRED	Tuber Peel	23037940	21371217	92.7653	16701938	78.15	90
SAMEA3311920	PRJEB8925	ERR829316	PAIRED	PAIRED	Tuber Peel	20676515	19141393	92.5755	14774968	77.19	88.92
SAMEA3311921	PRJEB8925	ERR829317	PAIRED	PAIRED	Tuber Peel	22053082	20428589	92.6337	15854196	77.61	89.21
SAMEA3311922	PRJEB8925	ERR829318	PAIRED	PAIRED	Tuber Peel	22959533	21231373	92.473	16453466	77.5	89.51
SAMEA3311923	PRJEB8925	ERR829319	PAIRED	PAIRED	Tuber Peel	21145798	19578783	92.5895	15201551	77.64	89.31
SAMEA3311924	PRJEB8925	ERR829320	PAIRED	PAIRED	Tuber Peel	22895872	21202309	92.6032	16521465	77.92	89.42
SAMN02147137	PRJNA203403	SRR863371	PAIRED	PAIRED	Tuber	7753523	6380749	82.2948	4325839	67.8	85.86
SAMN02147138	PRJNA203403	SRR863697	PAIRED	PAIRED	Tuber	11445878	9518455	83.1605	6435628	67.61	86.9
SAMN02147139	PRJNA203403	SRR863698	PAIRED	PAIRED	Tuber	7775011	6454151	83.0115	3661392	56.73	70.91
SAMN02147140	PRJNA203403	SRR864315	PAIRED	PAIRED	Tuber	7749448	6385949	82.4052	4487824	70.28	87.38
SAMN02147141	PRJNA203403	SRR864485	PAIRED	PAIRED	Tuber	13481553	10954045	81.2521	7473927	68.23	86.65
SAMN02147142	PRJNA203403	SRR864713	PAIRED	PAIRED	Tuber	11324647	9270912	81.8649	5770581	62.24	77.63
SAMN02147143	PRJNA203403	SRR865071	PAIRED	PAIRED	Tuber	8011616	6556512	81.8376	4592416	70.04	87.47
SAMN02147144	PRJNA203403	SRR865299	PAIRED	PAIRED	Tuber	9348165	7708137	82.4562	5435416	70.52	87.8
SAMN02147145	PRJNA203403	SRR865383	PAIRED	PAIRED	Tuber	16824787	13382241	79.5388	8598190	64.25	80.5
SAMN02147146	PRJNA203403	SRR865536	PAIRED	PAIRED	Tuber	9231019	7707286	83.4933	5280754	68.52	84.81
SAMN02147147	PRJNA203403	SRR865575	PAIRED	PAIRED	Tuber	8043108	6685900	83.1258	4623227	69.15	86
SAMN02147148	PRJNA203403	SRR865691	PAIRED	PAIRED	Tuber	8170165	6686551	81.8411	4510120	67.45	85.46
SAMN02147149	PRJNA203403	SRR865788	PAIRED	PAIRED	Tuber	7997797	6620982	82.7851	4514705	68.19	86.19
SAMN02147150	PRJNA203403	SRR865843	PAIRED	PAIRED	Tuber	13603313	11126879	81.7954	7777625	69.9	87.38
SAMN02147151	PRJNA203403	SRR865902	PAIRED	PAIRED	Tuber	21645659	17190179	79.4163	11720817	68.18	86.06
SAMN02147152	PRJNA203403	SRR865992	PAIRED	PAIRED	Tuber	8363799	6921928	82.7606	4704626	67.97	86.13
SAMN02147153	PRJNA203403	SRR866043	PAIRED	PAIRED	Tuber	9127089	7418284	81.2777	4790240	64.57	85.93
SAMN02147154	PRJNA203403	SRR866220	PAIRED	PAIRED	Tuber	13071258	10765003	82.3563	7413922	68.87	86.98
SAMN02147155	PRJNA203403	SRR866226	PAIRED	PAIRED	Tuber	14290170	11626918	81.363	7776491	66.88	85.63
SAMN02147156	PRJNA203403	SRR866232	PAIRED	PAIRED	Tuber	11453601	9314815	81.3265	6217506	66.75	84.67
SAMN02147157	PRJNA203403	SRR866237	PAIRED	PAIRED	Tuber	26898372	21730392	80.787	14791034	68.07	85.71
SAMN02147158	PRJNA203403	SRR866242	PAIRED	PAIRED	Tuber	23253386	18391099	79.09	12447681	67.68	86.6
SAMN02147159	PRJNA203403	SRR866243	PAIRED	PAIRED	Tuber	15430310	12080059	78.2879	8201824	67.9	86.3
SAMN02147160	PRJNA203403	SRR866244	PAIRED	PAIRED	Tuber	15740195	12893426	81.914	8647730	67.07	84.61
SAMN02147161	PRJNA203403	SRR866245	PAIRED	PAIRED	Tuber	20327040	16963987	83.4553	11300771	66.62	86.19
SAMN02147162	PRJNA203403	SRR866250	PAIRED	PAIRED	Tuber	20268118	16256624	80.2079	11225629	69.05	86.4
SAMN02147163	PRJNA203403	SRR866252	PAIRED	PAIRED	Tuber	7687493	6401840	83.276	4226401	66.02	85.67
SAMN02147164	PRJNA203403	SRR866253	PAIRED	PAIRED	Tuber	12805101	10374369	81.0175	6630076	63.91	83.49
SAMN02147165	PRJNA203403	SRR866254	PAIRED	PAIRED	Tuber	12028323	9855464	81.9355	6490205	65.85	84.28
SAMN02147166	PRJNA203403	SRR866256	PAIRED	PAIRED	Tuber	13396155	11126217	83.0553	7459853	67.05	86.1
SAMN02147167	PRJNA203403	SRR866257	PAIRED	PAIRED	Tuber	15912167	12993172	81.6556	8832027	67.97	84.49
SAMN02147168	PRJNA203403	SRR866258	PAIRED	PAIRED	Tuber	15646055	12777080	81.6633	8768940	68.63	86.73
SAMN02147169	PRJNA203403	SRR866259	PAIRED	PAIRED	Tuber	20258629	16623685	82.0573	11538719	69.41	86.67
SAMN02147170	PRJNA203403	SRR866266	PAIRED	PAIRED	Tuber	17878884	14229889	79.5905	9429853	66.27	85.64
SAMN02147171	PRJNA203403	SRR866268	PAIRED	PAIRED	Tuber	13063641	10520644	80.5338	7110836	67.59	86.31
SAMN02147172	PRJNA203403	SRR866275	PAIRED	PAIRED	Tuber	13718011	11109007	80.9812	7363429	66.28	84.13
SAMN02717032	PRJNA237350	SRR1170971	PAIRED	PAIRED	Tuber Skin	26713265	25289079	94.6686	15348071	60.69	73.16
SAMN02717033	PRJNA237350	SRR1200975	PAIRED	PAIRED	Tuber Flesh	25516288	24155230	94.6659	15719829	65.08	78.6
SAMN02717034	PRJNA237350	SRR1200976	PAIRED	PAIRED	Tuber Skin	25592129	24163139	94.4163	13661774	56.54	67.35
SAMN02717035	PRJNA237350	SRR1200977	PAIRED	PAIRED	Tuber Flesh	26809037	24417567	91.0796	11604104	47.52	56.61
SAMN02711354	PRJNA242936	SRR1207283	PAIRED	PAIRED	Leaf	24789324	23882597	96.3423	16535795	69.24	84.31
SAMN02711351	PRJNA242936	SRR1207284	PAIRED	PAIRED	Leaf	23922917	23055994	96.3762	15661599	67.93	81.53
SAMN02711353	PRJNA242936	SRR1207285	PAIRED	PAIRED	Leaf	24976901	24089795	96.4483	16833401	69.88	86.58
SAMN02711352	PRJNA242936	SRR1207286	PAIRED	PAIRED	Leaf	24787943	23880444	96.3389	17674290	74.01	89.49
SAMN02711349	PRJNA242936	SRR1207287	PAIRED	PAIRED	Leaf	23994395	23070245	96.1485	16838299	72.99	88.14
SAMN02711356	PRJNA242936	SRR1207288	PAIRED	PAIRED	Leaf	24579373	23821875	96.9182	16800206	70.52	86.43
SAMN02711355	PRJNA242936	SRR1207289	PAIRED	PAIRED	Leaf	24612251	23839287	96.8594	17123790	71.83	87.43
SAMN02711350	PRJNA242936	SRR1207290	PAIRED	PAIRED	Leaf	24339813	23448158	96.3366	17168481	73.22	88.37
SAMN02725400	PRJNA244321	SRR1232054	PAIRED	PAIRED	Root	46213550	44632103	96.578	34148054	76.51	89.34
SAMN03076265	PRJNA261838	SRR1584263	SINGLE	SINGLE	Tuber Meristem	22321582	21471402	96.1912	13885497	64.67	79.89
SAMN03076266	PRJNA261838	SRR1584264	SINGLE	SINGLE	Tuber Meristem	13564362	13032067	96.0758	8758831	67.21	81.44
SAMN03076267	PRJNA261838	SRR1584265	SINGLE	SINGLE	Tuber Meristem	33494287	33191693	99.0966	17957354	54.1	68.15
SAMN03076268	PRJNA261838	SRR1584266	SINGLE	SINGLE	Tuber Meristem	33964952	33251510	97.8995	18418289	55.39	70.97
SAMN03076269	PRJNA261838	SRR1584267	SINGLE	SINGLE	Tuber Meristem	16891071	16261566	96.2731	10848408	66.71	80.33
SAMN03076270	PRJNA261838	SRR1584268	SINGLE	SINGLE	Tuber Meristem	13640088	13115649	96.1552	8793912	67.05	80.34
SAMN03076271	PRJNA261838	SRR1584269	SINGLE	SINGLE	Tuber Meristem	36556253	36215097	99.0668	21759781	60.08	73.36
SAMN03076272	PRJNA261838	SRR1584270	SINGLE	SINGLE	Tuber Meristem	34126663	33852051	99.1953	21911699	64.73	78.04
SAMN03081353	PRJNA262145	SRR1586392	SINGLE	SINGLE	Tuber Periderm	48045994	46653797	97.1024	33631785	72.09	85.63
SAMN03081354	PRJNA262145	SRR1586393	SINGLE	SINGLE	Tuber Periderm	57998031	54526409	94.0142	40522582	74.32	85.57
SAMN03081355	PRJNA262145	SRR1586394	SINGLE	SINGLE	Tuber Periderm	38326017	36105498	94.2062	25552113	70.77	85.26
SAMN03081356	PRJNA262145	SRR1586395	SINGLE	SINGLE	Tuber Periderm	35655491	34054300	95.5093	24145312	70.9	84.31
SAMN03081357	PRJNA262145	SRR1586396	SINGLE	SINGLE	Tuber Periderm	59906580	55131700	92.0295	40099838	72.73	85.32
SAMN03081358	PRJNA262145	SRR1586397	SINGLE	SINGLE	Tuber Periderm	43290578	41034324	94.7881	29798884	72.62	85.33
SAMN03081359	PRJNA262145	SRR1586398	SINGLE	SINGLE	Tuber Periderm	50655558	47987449	94.7328	35655660	74.3	85.64
SAMN03081360	PRJNA262145	SRR1586399	SINGLE	SINGLE	Tuber Periderm	51767740	48798843	94.265	36233366	74.25	85.65
SAMN03081361	PRJNA262145	SRR1586400	SINGLE	SINGLE	Tuber Periderm	44839850	42369872	94.4916	30763597	72.61	85.4
SAMN03081362	PRJNA262145	SRR1586401	SINGLE	SINGLE	Tuber Periderm	57657436	54816123	95.0721	40933345	74.67	85.86
SAMN03081363	PRJNA262145	SRR1586402	SINGLE	SINGLE	Tuber Periderm	56348592	53396332	94.7607	39624423	74.21	85.61
SAMN03394895	PRJNA278091	SRR1867891	PAIRED	PAIRED	Stolon	34335120	31511320	91.7758	23613054	74.94	86.94
SAMN03394894	PRJNA278091	SRR1867889	PAIRED	PAIRED	Stolon	37413054	34394669	91.9323	25366321	73.75	86.33
SAMN03394896	PRJNA278091	SRR1867903	PAIRED	PAIRED	Stolon	36958781	33846665	91.5795	25285007	74.7	87.46
SAMN03778962	PRJNA287005	SRR2069933	SINGLE	SINGLE	Tuber	46443103	44988835	96.8687	32004615	71.14	84.71
SAMN03778964	PRJNA287005	SRR2069934	SINGLE	SINGLE	Tuber	50944226	49528019	97.2201	34900607	70.47	84.71
SAMN03778971	PRJNA287005	SRR2069936	SINGLE	SINGLE	Tuber	53516947	51955365	97.0821	35332125	68	85.61
SAMN03778973	PRJNA287005	SRR2071272	SINGLE	SINGLE	Tuber	44117657	38779134	87.8994	24328523	62.74	85.98
SAMN03778961	PRJNA287005	SRR2067490	SINGLE	SINGLE	Leaf	30983919	26249897	84.721	19515342	74.34	85.59
SAMN03778963	PRJNA287005	SRR2067491	SINGLE	SINGLE	Leaf	29336955	24849701	84.7044	18257502	73.47	85.09
SAMN03778965	PRJNA287005	SRR2067492	SINGLE	SINGLE	Leaf	26663537	22281878	83.5669	16247253	72.92	85.08
SAMN03778970	PRJNA287005	SRR2067493	SINGLE	SINGLE	Leaf	39927014	35383214	88.6197	25565922	72.25	84.71
SAMN03778955	PRJNA287005	SRR2068271	SINGLE	SINGLE	Leaf	43393612	40166861	92.564	25107230	62.51	87.8
SAMN03778957	PRJNA287005	SRR2068274	SINGLE	SINGLE	Leaf	45856075	42729571	93.1819	31258440	73.15	85.92
SAMN03778959	PRJNA287005	SRR2068278	SINGLE	SINGLE	Leaf	43865938	41010036	93.4895	30019049	73.2	85.39
SAMN03778966	PRJNA287005	SRR2068282	SINGLE	SINGLE	Leaf	46097172	42959553	93.1935	31275300	72.8	85.4
SAMN03778968	PRJNA287005	SRR2068285	SINGLE	SINGLE	Leaf	45773036	42940891	93.8126	31655311	73.72	86.16
SAMN03778972	PRJNA287005	SRR2068291	SINGLE	SINGLE	Leaf	53965342	50544876	93.6617	37832860	74.85	86.12
SAMN03778974	PRJNA287005	SRR2068294	SINGLE	SINGLE	Leaf	57252558	53595342	93.6121	39690400	74.06	86.26
SAMN03778956	PRJNA287005	SRR2068315	SINGLE	SINGLE	Tuber	34979247	29480026	84.2786	20791381	70.53	87.82
SAMN03778958	PRJNA287005	SRR2068320	SINGLE	SINGLE	Tuber	55402726	41646304	75.1701	17662478	42.41	91.6
SAMN03778960	PRJNA287005	SRR2068323	SINGLE	SINGLE	Tuber	36492747	30551885	83.7204	20412315	66.81	86.62
SAMN03778967	PRJNA287005	SRR2068327	SINGLE	SINGLE	Tuber	46679350	35874486	76.853	21681921	60.44	85.81
SAMN03778969	PRJNA287005	SRR2068328	SINGLE	SINGLE	Tuber	35452207	29365544	82.8314	21286792	72.49	86.48
SAMN03778975	PRJNA287005	SRR2068333	SINGLE	SINGLE	Tuber	53797080	47739577	88.7401	30787112	64.49	86.59
SAMN03782137	PRJNA287438	SRR2069948	SINGLE	SINGLE	Leaf	81936582	77246003	94.2754	52055277	67.39	79.06
SAMN03782138	PRJNA287438	SRR2070071	SINGLE	SINGLE	Tuber	73287581	67379217	91.9381	49995179	74.2	86.76
SAMN03782139	PRJNA287438	SRR2070075	SINGLE	SINGLE	Leaf	155495609	143929954	92.5621	102271588	71.06	90.32
SAMN03782140	PRJNA287438	SRR2070076	SINGLE	SINGLE	Tuber	118259298	109961571	92.9834	86510559	78.67	89.7
SAMN04044570	PRJNA294975	SRR2442808	PAIRED	PAIRED	Leaf	34904898	23013630	65.9324	10011169	43.5	58.7
SAMN04044571	PRJNA294975	SRR2442809	PAIRED	PAIRED	Leaf	31701576	20642432	65.1148	8421349	40.8	56.23
SAMN04044572	PRJNA294975	SRR2442810	PAIRED	PAIRED	Leaf	27818610	18562548	66.7271	6900607	37.17	52.59
SAMN04044573	PRJNA294975	SRR2442811	PAIRED	PAIRED	Leaf	30302634	18191545	60.0329	6986296	38.4	54.53
SAMN04210154	PRJNA299503	SRR2814814	PAIRED	PAIRED	Leaf	100522018	89256299	88.7928	57089790	63.96	76.27
SAMN04210155	PRJNA299503	SRR2812540	PAIRED	PAIRED	Leaf	86279262	77798042	90.17	49994743	64.26	75.76
SAMN04254464	PRJNA301699	SRR2932299	PAIRED	PAIRED	Stem	22831307	21085872	92.3551	16480892	78.16	89.39
SAMN04254437	PRJNA301699	SRR2932300	PAIRED	PAIRED	Stem	22236255	20434471	91.8971	15878519	77.7	89.54
SAMN04254438	PRJNA301699	SRR2932301	PAIRED	PAIRED	Stem	22809368	20930193	91.7614	16292470	77.84	89.21
SAMN04254442	PRJNA301699	SRR2932302	PAIRED	PAIRED	Stem	21581960	18431214	85.401	14647003	79.47	90.58
SAMN04254443	PRJNA301699	SRR2932303	PAIRED	PAIRED	Stem	24269855	22664178	93.3841	17939564	79.15	90.4
SAMN04254444	PRJNA301699	SRR2932304	PAIRED	PAIRED	Stem	24121649	22512511	93.3291	17650619	78.4	90.07
SAMN04254445	PRJNA301699	SRR2932305	PAIRED	PAIRED	Stem	24114571	22451010	93.1014	17402842	77.51	90.85
SAMN04254446	PRJNA301699	SRR2932306	PAIRED	PAIRED	Stem	24122572	22470718	93.1522	17468340	77.74	90.77
SAMN04254439	PRJNA301699	SRR2932307	PAIRED	PAIRED	Stem	24153656	22486318	93.097	17614609	78.33	90.89
SAMN04254440	PRJNA301699	SRR2932308	PAIRED	PAIRED	Stem	19745253	17075596	86.4795	13412326	78.55	89.8
SAMN04254441	PRJNA301699	SRR2932309	PAIRED	PAIRED	Stem	20261869	17246648	85.1187	13330674	77.29	90.41
SAMN04254447	PRJNA301699	SRR2932310	PAIRED	PAIRED	Stem	20551416	17586114	85.5713	13731066	78.08	90.06
SAMN04254448	PRJNA301699	SRR2932311	PAIRED	PAIRED	Stem	24191507	22818997	94.3265	17508236	76.73	89.34
SAMN04254449	PRJNA301699	SRR2932312	PAIRED	PAIRED	Stem	24324352	22895560	94.1261	17418354	76.08	88.83
SAMN04254450	PRJNA301699	SRR2932313	PAIRED	PAIRED	Stem	24333267	22962364	94.3661	17764524	77.36	89.65
SAMN04254451	PRJNA301699	SRR2932314	PAIRED	PAIRED	Stem	23880135	22502099	94.2294	17456956	77.58	89.22
SAMN04254452	PRJNA301699	SRR2932315	PAIRED	PAIRED	Stem	24043965	22755424	94.6409	16696375	73.37	84.41
SAMN04254453	PRJNA301699	SRR2932316	PAIRED	PAIRED	Stem	24188011	22835855	94.4098	16981641	74.36	85.57
SAMN04254454	PRJNA301699	SRR2932317	PAIRED	PAIRED	Stem	22831316	21290898	93.253	16248068	76.31	87.32
SAMN04254455	PRJNA301699	SRR2932318	PAIRED	PAIRED	Stem	24282973	22723256	93.5769	17335112	76.29	87.35
SAMN04254456	PRJNA301699	SRR2932319	PAIRED	PAIRED	Stem	24218904	22617036	93.3859	17204465	76.07	87.4
SAMN04254457	PRJNA301699	SRR2932320	PAIRED	PAIRED	Stem	18056745	15195530	84.1543	11943553	78.6	90.2
SAMN04254458	PRJNA301699	SRR2932321	PAIRED	PAIRED	Stem	22132937	19806042	89.4867	15515194	78.34	90.02
SAMN04254459	PRJNA301699	SRR2932322	PAIRED	PAIRED	Stem	20533880	17871989	87.0366	13992368	78.29	89.99
SAMN04254460	PRJNA301699	SRR2932323	PAIRED	PAIRED	Stem	24342482	22972075	94.3703	17407607	75.78	89.01
SAMN04254461	PRJNA301699	SRR2932324	PAIRED	PAIRED	Stem	24290393	22960548	94.5252	16137618	70.28	80.27
SAMN04254407	PRJNA301699	SRR2932325	PAIRED	PAIRED	Stem	20111402	17224478	85.6453	13375510	77.65	89.31
SAMN04254408	PRJNA301699	SRR2932326	PAIRED	PAIRED	Stem	24447422	23066178	94.3501	17850421	77.39	89.35
SAMN04254409	PRJNA301699	SRR2932327	PAIRED	PAIRED	Stem	24270790	22863648	94.2023	16257725	71.11	83.32
SAMN04254410	PRJNA301699	SRR2932328	PAIRED	PAIRED	Stem	23181374	21787791	93.9884	16645389	76.4	88.55
SAMN04331802	PRJNA305728	SRR2989603	PAIRED	PAIRED	Leaf	6235608	5615685	90.0583	4347557	77.42	89.69
SAMN04331803	PRJNA305728	SRR2989604	PAIRED	PAIRED	Leaf	8390670	7557993	90.0762	5674415	75.08	89.87
SAMN04331804	PRJNA305728	SRR2989605	PAIRED	PAIRED	Leaf	11450492	10263649	89.635	7909179	77.06	89.77
SAMN04331805	PRJNA305728	SRR2989606	PAIRED	PAIRED	Leaf	10430256	9337593	89.5241	7228452	77.41	89.94
SAMN04331806	PRJNA305728	SRR2989607	PAIRED	PAIRED	Leaf	9609082	8665836	90.1838	6803072	78.5	89.71
SAMN04331807	PRJNA305728	SRR2989608	PAIRED	PAIRED	Leaf	10962859	9868970	90.0219	7633204	77.35	89.56
SAMN04331808	PRJNA305728	SRR2989609	PAIRED	PAIRED	Leaf	9762841	8793963	90.0759	6895781	78.41	89.77
SAMN04331809	PRJNA305728	SRR2989610	PAIRED	PAIRED	Leaf	9458836	8517084	90.0437	6614706	77.66	89.74
SAMN04331810	PRJNA305728	SRR2989611	PAIRED	PAIRED	Leaf	6904536	6192933	89.6937	4846661	78.26	89.75
SAMN04331811	PRJNA305728	SRR2989612	PAIRED	PAIRED	Leaf	9982780	8939198	89.5462	3058593	34.22	39.27
SAMN04331812	PRJNA305728	SRR2989613	PAIRED	PAIRED	Leaf	9613198	8677982	90.2715	6709094	77.31	90.3
SAMN04331813	PRJNA305728	SRR2989614	PAIRED	PAIRED	Leaf	10113488	9089163	89.8717	6921421	76.15	90.23
SAMN04331814	PRJNA305728	SRR2989615	PAIRED	PAIRED	Leaf	11105464	9967468	89.7528	5262580	52.8	60.46
SAMN04331815	PRJNA305728	SRR2989616	PAIRED	PAIRED	Leaf	11429221	10307746	90.1877	8090039	78.49	89.92
SAMN04331816	PRJNA305728	SRR2989617	PAIRED	PAIRED	Leaf	9870292	8850035	89.6634	6971237	78.77	90.08
SAMN04331817	PRJNA305728	SRR2989618	PAIRED	PAIRED	Leaf	10732107	9642781	89.8498	7549659	78.29	89.98
SAMN04331818	PRJNA305728	SRR2989619	PAIRED	PAIRED	Leaf	8112999	7287897	89.8299	5606139	76.92	89.75
SAMN04331819	PRJNA305728	SRR2989620	PAIRED	PAIRED	Leaf	10023580	9030780	90.0954	7046962	78.03	89.61
SAMN04331820	PRJNA305728	SRR2989621	PAIRED	PAIRED	Leaf	9671461	8680181	89.7505	6731167	77.55	89.54
SAMN04331821	PRJNA305728	SRR2989622	PAIRED	PAIRED	Leaf	11594278	10401939	89.7161	8042365	77.32	88.69
SAMN04331822	PRJNA305728	SRR2989623	PAIRED	PAIRED	Leaf	11720854	10550677	90.0163	8098039	76.75	89.2
SAMN04331823	PRJNA305728	SRR2989624	PAIRED	PAIRED	Leaf	10810234	9772809	90.4033	7500882	76.75	89.7
SAMN04331831	PRJNA305728	SRR2989625	PAIRED	PAIRED	Leaf	12911988	11663603	90.3316	8998863	77.15	89.61
SAMN04331844	PRJNA305728	SRR2989626	PAIRED	PAIRED	Leaf	12442730	11235063	90.2942	8740711	77.8	89.36
SAMN04331824	PRJNA305728	SRR2989627	PAIRED	PAIRED	Leaf	9542530	8488187	88.9511	6671563	78.6	89.6
SAMN04331825	PRJNA305728	SRR2989628	PAIRED	PAIRED	Leaf	9432357	8427650	89.3483	6618435	78.53	89.57
SAMN04331826	PRJNA305728	SRR2989629	PAIRED	PAIRED	Leaf	7883896	6912993	87.685	4849538	70.15	90.64
SAMN04331827	PRJNA305728	SRR2989630	PAIRED	PAIRED	Leaf	10375490	9221442	88.8772	7237630	78.49	89.93
SAMN04331828	PRJNA305728	SRR2989631	PAIRED	PAIRED	Leaf	9915035	8835722	89.1144	6944558	78.6	90.08
SAMN04331829	PRJNA305728	SRR2989632	PAIRED	PAIRED	Leaf	10468158	9297932	88.8211	7347233	79.02	89.94
SAMN04331830	PRJNA305728	SRR2989633	PAIRED	PAIRED	Leaf	10053135	8930184	88.8298	6408059	71.76	81.75
SAMN04331845	PRJNA305728	SRR2989634	PAIRED	PAIRED	Leaf	11590921	10317677	89.0152	8068076	78.2	89.87
SAMN04331846	PRJNA305728	SRR2989635	PAIRED	PAIRED	Leaf	7821038	6948695	88.8462	5475678	78.8	89.78
SAMN04331847	PRJNA305728	SRR2989636	PAIRED	PAIRED	Leaf	9601981	8545817	89.0006	6726623	78.71	89.72
SAMN04331848	PRJNA305728	SRR2989637	PAIRED	PAIRED	Leaf	9783040	8745088	89.3903	6854444	78.38	89.93
SAMN04331837	PRJNA305728	SRR2989638	PAIRED	PAIRED	Leaf	10040771	8925215	88.8897	7014764	78.59	90.01
SAMN04331838	PRJNA305728	SRR2989639	PAIRED	PAIRED	Leaf	10935380	9689216	88.6043	7534039	77.76	89.46
SAMN04331839	PRJNA305728	SRR2989640	PAIRED	PAIRED	Leaf	11454370	10187773	88.9422	8046321	78.98	90
SAMN04331840	PRJNA305728	SRR2989641	PAIRED	PAIRED	Leaf	10286439	9130601	88.7635	7137200	78.17	89.18
SAMN04331841	PRJNA305728	SRR2989642	PAIRED	PAIRED	Leaf	9916570	8802665	88.7672	6960757	79.08	90.09
SAMN04331842	PRJNA305728	SRR2989643	PAIRED	PAIRED	Leaf	9794135	8687174	88.6977	6791625	78.18	89.44
SAMN04331843	PRJNA305728	SRR2989644	PAIRED	PAIRED	Leaf	11782867	10498336	89.0983	8223783	78.33	89.54
SAMN04331832	PRJNA305728	SRR2989645	PAIRED	PAIRED	Leaf	6586834	5826598	88.4582	4532486	77.79	89.81
SAMN04331833	PRJNA305728	SRR2989646	PAIRED	PAIRED	Leaf	10810091	9572693	88.5533	6978104	72.9	83.96
SAMN04331834	PRJNA305728	SRR2989647	PAIRED	PAIRED	Leaf	11820768	10401737	87.9954	7140402	68.65	90.7
SAMN04331835	PRJNA305728	SRR2989648	PAIRED	PAIRED	Leaf	10668740	9525767	89.2867	7401916	77.7	89.45
SAMN04331836	PRJNA305728	SRR2989649	PAIRED	PAIRED	Leaf	11835778	10544137	89.087	8187490	77.65	89.76
SAMN04331801	PRJNA305728	SRR2989650	PAIRED	PAIRED	Leaf	13340628	11902571	89.2205	9192512	77.23	89.43
SAMN04357008	PRJNA306595	SRR3055235	SINGLE	SINGLE	Leaf	23394388	22850023	97.6731	17513097	76.64	87.73
SAMN04501455	PRJNA311702	SRR3161990	SINGLE	SINGLE	Leaf	12019653	11758215	97.8249	8592786	73.08	83.6
SAMN04501456	PRJNA311702	SRR3161991	SINGLE	SINGLE	Leaf	11642703	11231405	96.4673	8067170	71.83	82.59
SAMN04501457	PRJNA311702	SRR3161992	SINGLE	SINGLE	Leaf	11403051	10979576	96.2863	8115613	73.92	84.83
SAMN04501458	PRJNA311702	SRR3161993	SINGLE	SINGLE	Leaf	11930144	11510290	96.4807	8494325	73.8	84.42
SAMN04501459	PRJNA311702	SRR3161994	SINGLE	SINGLE	Leaf	11694058	11438815	97.8173	8436670	73.75	84.64
SAMN04501460	PRJNA311702	SRR3161995	SINGLE	SINGLE	Leaf	11742842	11492091	97.8646	8377954	72.9	83.99
SAMN04501461	PRJNA311702	SRR3161996	SINGLE	SINGLE	Leaf	11706105	11284898	96.4018	8231063	72.94	84.09
SAMN04501462	PRJNA311702	SRR3161997	SINGLE	SINGLE	Leaf	12529686	12100812	96.5771	8916361	73.68	84.73
SAMN04501470	PRJNA311702	SRR3161998	SINGLE	SINGLE	Leaf	12197816	11779830	96.5733	8711116	73.95	84.22
SAMN04501471	PRJNA311702	SRR3161999	SINGLE	SINGLE	Leaf	11835090	11422104	96.5105	8408003	73.61	84.38
SAMN04501463	PRJNA311702	SRR3162000	SINGLE	SINGLE	Leaf	11258480	10823159	96.1334	7943329	73.39	84.08
SAMN04501464	PRJNA311702	SRR3162001	SINGLE	SINGLE	Leaf	11930898	11518130	96.5403	8425636	73.15	83.62
SAMN04501465	PRJNA311702	SRR3162002	SINGLE	SINGLE	Leaf	12392609	11976882	96.6454	8760182	73.14	83.35
SAMN04501466	PRJNA311702	SRR3162003	SINGLE	SINGLE	Leaf	12066501	11685613	96.8434	8608432	73.67	83.87
SAMN04501467	PRJNA311702	SRR3162004	SINGLE	SINGLE	Leaf	11787042	11534108	97.8541	8470469	73.44	84.04
SAMN04501468	PRJNA311702	SRR3162005	SINGLE	SINGLE	Leaf	12471557	12076862	96.8352	8896127	73.66	83.67
SAMN04501469	PRJNA311702	SRR3162006	SINGLE	SINGLE	Leaf	12341619	12081672	97.8937	8975554	74.29	84.58
SAMN04501472	PRJNA311702	SRR3162007	SINGLE	SINGLE	Leaf	12412385	12023161	96.8642	8884672	73.9	84.32
SAMN04501473	PRJNA311702	SRR3162008	SINGLE	SINGLE	Leaf	12596439	12206094	96.9011	8906797	72.97	83.77
SAMN04501474	PRJNA311702	SRR3162009	SINGLE	SINGLE	Leaf	11783906	11434682	97.0364	8490761	74.25	84.39
SAMN04501475	PRJNA311702	SRR3162010	SINGLE	SINGLE	Leaf	11742409	11388595	96.9869	8484602	74.5	84.6
SAMN04501476	PRJNA311702	SRR3162011	SINGLE	SINGLE	Leaf	11869495	11616201	97.866	8647479	74.44	84.97
SAMN04501477	PRJNA311702	SRR3162012	SINGLE	SINGLE	Leaf	12592720	12194593	96.8384	8956899	73.45	83.82
SAMN04501478	PRJNA311702	SRR3162013	SINGLE	SINGLE	Leaf	12288675	11927811	97.0634	8836027	74.08	84.21
SAMN04501479	PRJNA311702	SRR3162014	SINGLE	SINGLE	Leaf	11930331	11567922	96.9623	8526693	73.71	83.91
SAMN04501480	PRJNA311702	SRR3162015	SINGLE	SINGLE	Leaf	12319733	12015157	97.5277	8856415	73.71	84.52
SAMN04501481	PRJNA311702	SRR3162016	SINGLE	SINGLE	Leaf	12403548	12033575	97.0172	8789206	73.04	83.9
SAMN04501482	PRJNA311702	SRR3162017	SINGLE	SINGLE	Leaf	12063024	11817709	97.9664	8714985	73.75	84.2
SAMN04501483	PRJNA311702	SRR3162018	SINGLE	SINGLE	Leaf	12177348	11897227	97.6997	8853012	74.41	84.68
SAMN04501484	PRJNA311702	SRR3162019	SINGLE	SINGLE	Leaf	11823475	11581020	97.9494	8543196	73.77	84.59
SAMN04501393	PRJNA311702	SRR3162020	SINGLE	SINGLE	Leaf	12442088	12174369	97.8483	9015774	74.06	84.65
SAMN04501394	PRJNA311702	SRR3162021	SINGLE	SINGLE	Leaf	12301068	12039946	97.8772	8954288	74.37	84.79
SAMN04501515	PRJNA311702	SRR3162022	SINGLE	SINGLE	Leaf	21380309	20857634	97.5553	14294552	68.53	78.14
SAMN04501516	PRJNA311702	SRR3162023	SINGLE	SINGLE	Leaf	18275400	17838532	97.6095	13292577	74.52	85.71
SAMN04501517	PRJNA311702	SRR3162024	SINGLE	SINGLE	Leaf	18888081	18430703	97.5785	13615690	73.88	84.86
SAMN04501521	PRJNA311702	SRR3162025	SINGLE	SINGLE	Leaf	20352632	19854434	97.5522	14731423	74.2	85.12
SAMN04501522	PRJNA311702	SRR3162026	SINGLE	SINGLE	Leaf	22215641	21690534	97.6363	15714147	72.45	82.13
SAMN04501523	PRJNA311702	SRR3162027	SINGLE	SINGLE	Leaf	19163175	18712387	97.6476	13920152	74.39	85.04
SAMN04501524	PRJNA311702	SRR3162028	SINGLE	SINGLE	Leaf	18498595	18061689	97.6382	13324538	73.77	84.19
SAMN04501525	PRJNA311702	SRR3162029	SINGLE	SINGLE	Leaf	20525443	19853085	96.7243	14457528	72.82	84.14
SAMN04501518	PRJNA311702	SRR3162030	SINGLE	SINGLE	Leaf	19969325	19289743	96.5969	14018915	72.68	83.05
SAMN04501519	PRJNA311702	SRR3162031	SINGLE	SINGLE	Leaf	20086368	19412555	96.6454	14294886	73.64	85.3
SAMN04501520	PRJNA311702	SRR3162032	SINGLE	SINGLE	Leaf	17428812	16838889	96.6152	12329955	73.22	84.55
SAMN04501526	PRJNA311702	SRR3162033	SINGLE	SINGLE	Leaf	19893587	19217104	96.5995	14229947	74.05	85.16
SAMN04501527	PRJNA311702	SRR3162034	SINGLE	SINGLE	Leaf	20008844	19343798	96.6762	13668366	70.66	80.94
SAMN04501528	PRJNA311702	SRR3162035	SINGLE	SINGLE	Leaf	19487715	18836023	96.6559	13847774	73.52	84.62
SAMN04501529	PRJNA311702	SRR3162036	SINGLE	SINGLE	Leaf	17537040	16956393	96.689	12374713	72.98	84.39
SAMN04501530	PRJNA311702	SRR3162037	SINGLE	SINGLE	Leaf	15995317	15463968	96.6781	11507126	74.41	85.08
SAMN04632438	PRJNA318049	SRR3371833	PAIRED	PAIRED	Leaf	19503563	17957284	92.0718	8391408	46.73	58.62
SAMN04632562	PRJNA318049	SRR3371834	PAIRED	PAIRED	Leaf	11817032	10234491	86.608	3731005	36.46	45.98
SAMN04632563	PRJNA318049	SRR3371835	PAIRED	PAIRED	Leaf	12880873	11286627	87.6232	4666859	41.35	51.79
SAMN04632582	PRJNA318049	SRR3371836	PAIRED	PAIRED	Leaf	10087370	8904323	88.272	4758801	53.44	67.71
SAMN04632608	PRJNA318049	SRR3371837	PAIRED	PAIRED	Leaf	6666053	5749886	86.2562	1327999	23.1	29.05
SAMN04632609	PRJNA318049	SRR3371838	PAIRED	PAIRED	Leaf	11448950	9992871	87.282	3657897	36.61	45.91
SAMN04632610	PRJNA318049	SRR3371839	PAIRED	PAIRED	Leaf	12296750	10394301	84.5288	3826575	36.81	45.79
SAMN04632611	PRJNA318049	SRR3371840	PAIRED	PAIRED	Leaf	10859264	9188574	84.6151	2990227	32.54	40.34
SAMN04632612	PRJNA318049	SRR3371841	PAIRED	PAIRED	Leaf	12369847	10487279	84.781	4195640	40.01	50.08
SAMN04632620	PRJNA318049	SRR3371842	PAIRED	PAIRED	Leaf	16816449	14299647	85.0337	5673238	39.67	49.35
SAMN04632621	PRJNA318049	SRR3371843	PAIRED	PAIRED	Leaf	14289643	12197680	85.3603	5123714	42.01	52.19
SAMN04632450	PRJNA318049	SRR3371844	PAIRED	PAIRED	Leaf	23476590	21531974	91.7168	6851385	31.82	40.31
SAMN04632622	PRJNA318049	SRR3371845	PAIRED	PAIRED	Leaf	12372144	10602037	85.6928	5304352	50.03	62.45
SAMN04632623	PRJNA318049	SRR3371846	PAIRED	PAIRED	Leaf	13491688	11487136	85.1423	4394921	38.26	47.52
SAMN04632624	PRJNA318049	SRR3371847	PAIRED	PAIRED	Leaf	11767691	10117722	85.9788	4767325	47.12	59.21
SAMN04632625	PRJNA318049	SRR3371848	PAIRED	PAIRED	Leaf	14455037	12669442	87.6472	7654848	60.42	75.38
SAMN04632626	PRJNA318049	SRR3371849	PAIRED	PAIRED	Leaf	10020532	8534292	85.1681	2754425	32.27	40.01
SAMN04632627	PRJNA318049	SRR3371850	PAIRED	PAIRED	Leaf	12605452	10803521	85.7051	4252163	39.36	49.52
SAMN04632628	PRJNA318049	SRR3371851	PAIRED	PAIRED	Leaf	16696011	14502118	86.8598	7655172	52.79	66.44
SAMN04632629	PRJNA318049	SRR3371852	PAIRED	PAIRED	Leaf	11353756	9634079	84.8537	2912612	30.23	37.7
SAMN04632630	PRJNA318049	SRR3371853	PAIRED	PAIRED	Leaf	11141050	9554613	85.7604	3625391	37.94	47.1
SAMN04632631	PRJNA318049	SRR3371854	PAIRED	PAIRED	Leaf	9331847	8292504	88.8624	4005977	48.31	61.08
SAMN04632451	PRJNA318049	SRR3371855	PAIRED	PAIRED	Leaf	20422501	18785443	91.984	9035721	48.1	60.01
SAMN04632632	PRJNA318049	SRR3371856	PAIRED	PAIRED	Leaf	8245739	7222652	87.5925	2014148	27.89	35.3
SAMN04632633	PRJNA318049	SRR3371857	PAIRED	PAIRED	Leaf	12154091	10798195	88.8441	4610778	42.7	53.86
SAMN04632634	PRJNA318049	SRR3371858	PAIRED	PAIRED	Leaf	9179622	8167110	88.97	4008295	49.08	61.73
SAMN04632635	PRJNA318049	SRR3371859	PAIRED	PAIRED	Leaf	8274765	7306232	88.2953	2850492	39.01	49.77
SAMN04632636	PRJNA318049	SRR3371860	PAIRED	PAIRED	Leaf	9893487	8765043	88.5941	4159391	47.45	60.53
SAMN04632637	PRJNA318049	SRR3371861	PAIRED	PAIRED	Leaf	13105927	11738803	89.5687	6268886	53.4	67.33
SAMN04632455	PRJNA318049	SRR3371862	PAIRED	PAIRED	Leaf	17607014	16197405	91.994	5417251	33.45	42.39
SAMN04632487	PRJNA318049	SRR3371863	PAIRED	PAIRED	Leaf	19643616	18078421	92.032	7565417	41.85	53.24
SAMN04632488	PRJNA318049	SRR3371864	PAIRED	PAIRED	Leaf	26110814	23917860	91.6014	9902748	41.4	53.06
SAMN04632489	PRJNA318049	SRR3371865	PAIRED	PAIRED	Leaf	20829207	19085555	91.6288	5585701	29.27	37.26
SAMN04632490	PRJNA318049	SRR3371866	PAIRED	PAIRED	Leaf	11899650	10492434	88.1743	5136249	48.95	62.37
SAMN04632561	PRJNA318049	SRR3371867	PAIRED	PAIRED	Leaf	13978110	12422233	88.8692	7506585	60.43	75.73
SAMN05219231	PRJNA325087	SRR3663394	PAIRED	PAIRED	Leaf	15940675	13755478	86.2917	10433876	75.85	86.27
SAMN05219230	PRJNA325087	SRR3654595	PAIRED	PAIRED	Leaf	16439215	14574572	88.6573	10666926	73.19	84.81
SAMN05219229	PRJNA325087	SRR3656913	PAIRED	PAIRED	Leaf	13911277	12391706	89.0767	9410403	75.94	85.91
SAMN05505404	PRJNA335820	SRR4018141	SINGLE	SINGLE	Leaf	31671323	30704760	96.9481	23790534	77.48	89.94
SAMN05505407	PRJNA335820	SRR4018146	SINGLE	SINGLE	Leaf	30264155	29393383	97.1228	22933938	78.02	89.45
SAMN05505408	PRJNA335820	SRR4018147	SINGLE	SINGLE	Leaf	30423428	29422050	96.7085	22710655	77.19	88.87
SAMN05505411	PRJNA335820	SRR4018153	SINGLE	SINGLE	Leaf	29113282	28249467	97.0329	22155588	78.43	89.6
SAMN05505412	PRJNA335820	SRR4018154	SINGLE	SINGLE	Tuber	29646249	28604950	96.4876	21709576	75.89	88.45
SAMN05505413	PRJNA335820	SRR4018155	SINGLE	SINGLE	Tuber	41876864	40698550	97.1862	28183313	69.25	89.9
SAMN05505420	PRJNA335820	SRR4018169	SINGLE	SINGLE	Tuber	34095445	32842224	96.3244	24906151	75.84	89.4
SAMN05505421	PRJNA335820	SRR4018170	SINGLE	SINGLE	Tuber	31800294	30678350	96.4719	21162102	68.98	89.63
SAMN05505422	PRJNA335820	SRR4018171	SINGLE	SINGLE	Tuber	34916175	33626722	96.307	24911293	74.08	89.06
SAMN05505423	PRJNA335820	SRR4018172	SINGLE	SINGLE	Tuber	33731732	32530321	96.4383	24637590	75.74	89.48
SAMN05505424	PRJNA335820	SRR4018174	SINGLE	SINGLE	Tuber	31283414	30179762	96.4721	21611389	71.61	90.04
SAMN05505429	PRJNA335820	SRR4018183	SINGLE	SINGLE	Leaf	45396208	44135590	97.2231	34401250	77.94	89.27
SAMN05505430	PRJNA335820	SRR4018185	SINGLE	SINGLE	Leaf	32220491	31314535	97.1883	24175517	77.2	88.9
SAMN05505431	PRJNA335820	SRR4018186	SINGLE	SINGLE	Tuber	43803735	42673697	97.4202	31845538	74.63	89.58
SAMN05505432	PRJNA335820	SRR4018187	SINGLE	SINGLE	Tuber	51238042	49945771	97.4779	34899906	69.88	89.06
SAMN05505454	PRJNA335820	SRR4018212	SINGLE	SINGLE	Leaf	32212328	31518532	97.8462	24001096	76.15	86.9
SAMN05505455	PRJNA335820	SRR4018213	SINGLE	SINGLE	Leaf	32209651	31504242	97.8099	23572798	74.82	85.27
SAMN05505456	PRJNA335820	SRR4018214	SINGLE	SINGLE	Tuber	35569915	34714245	97.5944	24028642	69.22	86.71
SAMN05505457	PRJNA335820	SRR4018215	SINGLE	SINGLE	Tuber	39049203	38158615	97.7193	25390810	66.54	86.49
SAMN05716995	PRJNA340249	SRR4125238	SINGLE	SINGLE	Seedling	10635534	9971621	93.7576	8158695	81.82	90.18
SAMN05716994	PRJNA340249	SRR4125239	SINGLE	SINGLE	Seedling	8283180	7765270	93.7474	6425433	82.75	89.95
SAMN05717016	PRJNA340249	SRR4125240	SINGLE	SINGLE	Seedling	8043687	7520032	93.4899	6205140	82.51	89.58
SAMN05717017	PRJNA340249	SRR4125241	SINGLE	SINGLE	Seedling	7944852	7409980	93.2677	6075882	82	89.25
SAMN05717018	PRJNA340249	SRR4125242	SINGLE	SINGLE	Seedling	6271920	5284873	84.2624	4178409	79.06	86.47
SAMN05717019	PRJNA340249	SRR4125243	SINGLE	SINGLE	Seedling	9980929	7897357	79.1245	6411700	81.19	88.26
SAMN05717020	PRJNA340249	SRR4125244	SINGLE	SINGLE	Seedling	9661094	8873251	91.8452	7179426	80.91	88.35
SAMN05717021	PRJNA340249	SRR4125245	SINGLE	SINGLE	Seedling	10087171	9476412	93.9452	7753097	81.81	89.36
SAMN05717022	PRJNA340249	SRR4125246	SINGLE	SINGLE	Seedling	9248282	8616055	93.1638	6897621	80.06	89.05
SAMN05717023	PRJNA340249	SRR4125247	SINGLE	SINGLE	Root	4256250	4193327	98.5216	3342299	79.71	86.83
SAMN05717024	PRJNA340249	SRR4125248	SINGLE	SINGLE	Root	5972182	5874309	98.3612	4718620	80.33	87.43
SAMN05717025	PRJNA340249	SRR4125249	SINGLE	SINGLE	Root	5193719	5107843	98.3465	4065547	79.59	86.62
SAMN05717026	PRJNA340249	SRR4125250	SINGLE	SINGLE	Root	6644676	6528990	98.259	5148050	78.85	85.88
SAMN05717027	PRJNA340249	SRR4125251	SINGLE	SINGLE	Root	5219511	5132463	98.3323	4097969	79.84	86.47
SAMN05717028	PRJNA340249	SRR4125252	SINGLE	SINGLE	Root	3881450	3819478	98.4034	3013804	78.91	85.62
SAMN05897965	PRJNA347867	SRR4416243	SINGLE	SINGLE	Leaf	21060252	20674681	98.1692	13421596	64.92	75.68
SAMN05897964	PRJNA347867	SRR4416244	SINGLE	SINGLE	Leaf	23749646	23312720	98.1603	15969511	68.5	81.8
SAMN05897970	PRJNA347867	SRR4416245	SINGLE	SINGLE	Leaf	22541682	22106571	98.0697	14378748	65.04	77.36
SAMN05897969	PRJNA347867	SRR4416246	SINGLE	SINGLE	Root	22197174	21793938	98.1834	15397392	70.65	77.52
SAMN05897968	PRJNA347867	SRR4416247	SINGLE	SINGLE	Root	20818097	20447797	98.2213	15982727	78.16	86.62
SAMN05897967	PRJNA347867	SRR4416248	SINGLE	SINGLE	Root	21705175	21313974	98.1977	15609627	73.24	80.98
SAMN05897966	PRJNA347867	SRR4416249	SINGLE	SINGLE	Root	23770799	23336432	98.1727	17521060	75.08	86.44
SAMN08471010	PRJNA347867	SRR6676801	SINGLE	SINGLE	Leaf	20536389	20148073	98.1091	6199579	30.77	37.35
SAMN06134742	PRJNA357202	SRR5100663	SINGLE	SINGLE	Leaf	14819808	14076778	94.9862	11617760	82.53	88.11
SAMN06134741	PRJNA357202	SRR5100664	SINGLE	SINGLE	Leaf	16106431	15304285	95.0197	11139092	72.78	77.31
SAMN06134740	PRJNA357202	SRR5100665	SINGLE	SINGLE	Leaf	18219259	17307806	94.9973	12487154	72.15	76.91
SAMN06134739	PRJNA357202	SRR5100666	SINGLE	SINGLE	Leaf	28874601	27338495	94.6801	20297160	74.24	79.57
SAMN06134738	PRJNA357202	SRR5100667	SINGLE	SINGLE	Leaf	16489980	15614788	94.6926	11655823	74.65	79.78
SAMN06134737	PRJNA357202	SRR5100668	SINGLE	SINGLE	Leaf	26727692	25340968	94.8117	20856365	82.3	88.05
SAMN06134732	PRJNA357202	SRR5100669	SINGLE	SINGLE	Leaf	35950390	34159961	95.0197	27446245	80.35	85.76
SAMN06134736	PRJNA357202	SRR5100670	SINGLE	SINGLE	Leaf	29583541	28138307	95.1147	23534465	83.64	89.84
SAMN06134733	PRJNA357202	SRR5100671	SINGLE	SINGLE	Leaf	15547755	14798121	95.1785	12272261	82.93	88.27
SAMN06134734	PRJNA357202	SRR5100672	SINGLE	SINGLE	Leaf	15214633	14450193	94.9756	11965575	82.81	88.67
SAMN06134735	PRJNA357202	SRR5100673	SINGLE	SINGLE	Leaf	25997451	24730167	95.1254	20248496	81.88	87.81
SAMN06162211	PRJNA357930	SRR5133180	PAIRED	PAIRED	Plantlet	25742173	23812670	92.5045	18076907	75.91	89.55
SAMN06162193	PRJNA357930	SRR5133181	PAIRED	PAIRED	Plantlet	21248114	18917653	89.0322	10798156	57.08	93.03
SAMN06162204	PRJNA357930	SRR5133182	PAIRED	PAIRED	Plantlet	22281829	20622548	92.5532	13407747	65.01	91.5
SAMN06162206	PRJNA357930	SRR5133183	PAIRED	PAIRED	Plantlet	23917529	22204774	92.8389	17022288	76.66	87.7
SAMN06162222	PRJNA357930	SRR5133184	PAIRED	PAIRED	Plantlet	21755590	19376084	89.0626	11751532	60.65	92.35
SAMN06162216	PRJNA357930	SRR5133185	PAIRED	PAIRED	Plantlet	22634353	21023561	92.8834	13663928	64.99	91.26
SAMN06162178	PRJNA357930	SRR5133186	PAIRED	PAIRED	Plantlet	20396459	18918977	92.7562	11953950	63.18	92.42
SAMN06162197	PRJNA357930	SRR5133188	PAIRED	PAIRED	Plantlet	26981787	24232346	89.81	16707820	68.95	90.87
SAMN06162195	PRJNA357930	SRR5133189	PAIRED	PAIRED	Plantlet	20386932	18899548	92.7042	12898186	68.25	91.36
SAMN06162207	PRJNA357930	SRR5133190	PAIRED	PAIRED	Plantlet	24289939	22571299	92.9245	13034075	57.75	93.54
SAMN06162223	PRJNA357930	SRR5133191	PAIRED	PAIRED	Plantlet	39611375	35265199	89.028	22943575	65.06	91.27
SAMN06162210	PRJNA357930	SRR5133195	PAIRED	PAIRED	Plantlet	25126170	22215922	88.4175	13671944	61.54	91.7
SAMN06162213	PRJNA357930	SRR5133196	PAIRED	PAIRED	Plantlet	22931821	21145900	92.212	12912793	61.07	91.89
SAMN06162202	PRJNA357930	SRR5133198	PAIRED	PAIRED	Plantlet	22408215	20705549	92.4016	12893967	62.27	92
SAMN06162189	PRJNA357930	SRR5133200	PAIRED	PAIRED	Plantlet	23792149	21639159	90.9508	15062373	69.61	90.77
SAMN06162184	PRJNA357930	SRR5133201	PAIRED	PAIRED	Plantlet	23376358	21533047	92.1146	15415814	71.59	90.9
SAMN06162181	PRJNA357930	SRR5133205	PAIRED	PAIRED	Plantlet	21839192	19637703	89.9195	14790472	75.32	89.31
SAMN06162219	PRJNA357930	SRR5133207	PAIRED	PAIRED	Plantlet	21768856	20316406	93.3279	13166550	64.81	91.28
SAMN06162185	PRJNA357930	SRR5133209	PAIRED	PAIRED	Plantlet	21839069	20102536	92.0485	13472675	67.02	91.31
SAMN06162191	PRJNA357930	SRR5133211	PAIRED	PAIRED	Plantlet	23881376	21506164	90.0541	15588444	72.48	90.68
SAMN06162199	PRJNA357930	SRR5133212	PAIRED	PAIRED	Plantlet	19954962	18413599	92.2758	11613565	63.07	92.12
SAMN06162180	PRJNA357930	SRR5133215	PAIRED	PAIRED	Plantlet	25158774	23425027	93.1088	14408400	61.51	92.65
SAMN06162217	PRJNA357930	SRR5133218	PAIRED	PAIRED	Plantlet	22002382	19989028	90.8494	14238475	71.23	89.73
SAMN06162187	PRJNA357930	SRR5133222	PAIRED	PAIRED	Plantlet	22998150	21249788	92.3978	14538242	68.42	91.2
SAMN06309627	PRJNA371556	SRR5234772	PAIRED	PAIRED	Leaf	102987617	93291904	90.5856	66503601	71.29	84.39
SAMN06309628	PRJNA371556	SRR5234773	PAIRED	PAIRED	Leaf	86823226	78391922	90.2891	53881229	68.73	83.25
SAMN06309629	PRJNA371556	SRR5234774	PAIRED	PAIRED	Leaf	89880757	80684748	89.7687	55379346	68.64	83.57
SAMN06309630	PRJNA371556	SRR5234775	PAIRED	PAIRED	Leaf	95669605	86375293	90.285	58744853	68.01	83.16
SAMN06309616	PRJNA371556	SRR5234776	PAIRED	PAIRED	Leaf	85425311	76987957	90.1231	52995469	68.84	83.7
SAMN06754827	PRJNA382846	SRR5448182	PAIRED	PAIRED	Leaf	20411138	19487673	95.4757	15726170	80.7	91.38
SAMN06754826	PRJNA382846	SRR5448183	PAIRED	PAIRED	Leaf	20367553	19464518	95.5663	15544730	79.86	91.19
SAMN06754825	PRJNA382846	SRR5448184	PAIRED	PAIRED	Leaf	20071027	19169689	95.5093	15185803	79.22	91.45
SAMN06754824	PRJNA382846	SRR5448185	PAIRED	PAIRED	Leaf	20291636	19321558	95.2193	15141788	78.37	89.98
SAMN06754823	PRJNA382846	SRR5448186	PAIRED	PAIRED	Leaf	20432722	19458128	95.2302	14121503	72.57	92.16
SAMN06754822	PRJNA382846	SRR5448187	PAIRED	PAIRED	Leaf	20389175	19258870	94.4563	15527431	80.62	91.14
SAMN06754821	PRJNA382846	SRR5448188	PAIRED	PAIRED	Leaf	20467353	19326949	94.4282	15136149	78.32	90.01
SAMN06754819	PRJNA382846	SRR5448191	PAIRED	PAIRED	Leaf	20219562	19152598	94.7231	14961569	78.12	89.73
SAMN06754818	PRJNA382846	SRR5448192	PAIRED	PAIRED	Leaf	20176388	19064148	94.4874	14115861	74.04	85.09
SAMN06754817	PRJNA382846	SRR5448193	PAIRED	PAIRED	Leaf	20053132	18645005	92.978	13921105	74.66	84.92
SAMN06754816	PRJNA382846	SRR5448194	PAIRED	PAIRED	Leaf	20634167	19170884	92.9084	13651436	71.21	80.87
SAMN06754815	PRJNA382846	SRR5448195	PAIRED	PAIRED	Leaf	20356925	19327807	94.9446	14191069	73.42	83.71
SAMN06754811	PRJNA382846	SRR5448202	PAIRED	PAIRED	Leaf	21919777	20044032	91.4427	14371141	71.7	83.55
SAMN06754808	PRJNA382846	SRR5448219	PAIRED	PAIRED	Leaf	20805750	20195599	97.0674	15747787	77.98	90.11
SAMN06754835	PRJNA382846	SRR5448225	PAIRED	PAIRED	Leaf	20817620	20238511	97.2182	16157166	79.83	91.41
SAMN06754833	PRJNA382846	SRR5448228	PAIRED	PAIRED	Leaf	20609281	20068541	97.3762	15664658	78.06	89.71
SAMN06754832	PRJNA382846	SRR5448229	PAIRED	PAIRED	Leaf	20693440	19710743	95.2512	15549834	78.89	90.19
SAMN06754829	PRJNA382846	SRR5448234	PAIRED	PAIRED	Leaf	20460456	18913777	92.4406	14678565	77.61	89.7
SAMN06754828	PRJNA382846	SRR5448235	PAIRED	PAIRED	Leaf	20637817	19077603	92.44	14388735	75.42	90.46
SAMN07549234	PRJNA386512	SRR5970129	PAIRED	PAIRED	Leaf	32625431	30721976	94.1657	23633264	76.93	88.16
SAMN07549233	PRJNA386512	SRR5970130	PAIRED	PAIRED	Leaf	34418282	32315300	93.8899	24947457	77.2	88.53
SAMN07549236	PRJNA386512	SRR5970131	PAIRED	PAIRED	Leaf	28741532	27198877	94.6327	20534375	75.5	89.94
SAMN07549235	PRJNA386512	SRR5970132	PAIRED	PAIRED	Leaf	26820866	25291032	94.2961	19662591	77.75	89.03
SAMN07549230	PRJNA386512	SRR5970133	PAIRED	PAIRED	Leaf	28752645	27085754	94.2027	20892754	77.14	88.4
SAMN07549229	PRJNA386512	SRR5970134	PAIRED	PAIRED	Leaf	29925004	28069782	93.8004	21582020	76.89	88.29
SAMN07549232	PRJNA386512	SRR5970135	PAIRED	PAIRED	Leaf	24602559	23437412	95.2641	17767295	75.81	87.03
SAMN07549231	PRJNA386512	SRR5970136	PAIRED	PAIRED	Leaf	36491323	34359389	94.1577	26133696	76.06	87.58
SAMN07549238	PRJNA386512	SRR5970137	PAIRED	PAIRED	Leaf	23935829	22556897	94.239	17266846	76.55	88.29
SAMN07549237	PRJNA386512	SRR5970138	PAIRED	PAIRED	Leaf	31172916	29439745	94.4401	22525022	76.51	88.13
SAMN07549246	PRJNA386512	SRR5970139	PAIRED	PAIRED	Tuber	33227592	31024248	93.3689	22682737	73.11	87.36
SAMN07549245	PRJNA386512	SRR5970140	PAIRED	PAIRED	Tuber	44196940	41446544	93.777	30886923	74.52	87.29
SAMN07549244	PRJNA386512	SRR5970141	PAIRED	PAIRED	Tuber	32093694	30049893	93.6318	22452233	74.72	87.31
SAMN07549243	PRJNA386512	SRR5970142	PAIRED	PAIRED	Tuber	32011878	30140800	94.1551	22516530	74.7	87.29
SAMN07549242	PRJNA386512	SRR5970143	PAIRED	PAIRED	Tuber	28682397	27066206	94.3652	19682475	72.72	85.14
SAMN07549241	PRJNA386512	SRR5970144	PAIRED	PAIRED	Tuber	35059129	32800206	93.5568	24317925	74.14	86.9
SAMN07549240	PRJNA386512	SRR5970145	PAIRED	PAIRED	Leaf	31521419	29734371	94.3307	22227101	74.75	89.85
SAMN07549239	PRJNA386512	SRR5970146	PAIRED	PAIRED	Leaf	31278131	29386385	93.9519	22845713	77.74	88.79
SAMN07549248	PRJNA386512	SRR5970147	PAIRED	PAIRED	Tuber	79161232	73782075	93.2048	56663845	76.8	88.07
SAMN07549247	PRJNA386512	SRR5970148	PAIRED	PAIRED	Tuber	30776851	28635045	93.0409	21515910	75.14	87.86
SAMN07549251	PRJNA386512	SRR5970149	PAIRED	PAIRED	Tuber	31943303	29876467	93.5297	22838555	76.44	88.86
SAMN07549252	PRJNA386512	SRR5970150	PAIRED	PAIRED	Tuber	35519546	33186794	93.4325	24977594	75.26	88.77
SAMN07549249	PRJNA386512	SRR5970151	PAIRED	PAIRED	Tuber	76238346	70236178	92.1271	53142771	75.66	88.03
SAMN07549250	PRJNA386512	SRR5970152	PAIRED	PAIRED	Tuber	43649277	40617969	93.0553	30912098	76.1	88.5
SAMN08117166	PRJNA420625	SRR6338811	PAIRED	PAIRED	Tuber	22404882	21740250	97.0335	14249514	65.54	83.7
SAMN08117165	PRJNA420625	SRR6338812	PAIRED	PAIRED	Tuber	22217389	21556940	97.0273	15150473	70.28	85.27
SAMN08117163	PRJNA420625	SRR6338813	PAIRED	PAIRED	Tuber	22475736	21806078	97.0205	14499664	66.49	83.81
SAMN08117164	PRJNA420625	SRR6338814	PAIRED	PAIRED	Tuber	22232275	21550990	96.9356	14203530	65.91	83.78
SAMN08117162	PRJNA420625	SRR6338815	PAIRED	PAIRED	Tuber	22073785	21397090	96.9344	14923165	69.74	84.62
SAMN08117046	PRJNA420625	SRR6338816	PAIRED	PAIRED	Tuber	22212429	21344899	96.0944	14837988	69.52	84.2
SAMN08623994	PRJNA434568	SRR6794382	SINGLE	SINGLE	Leaf	29948101	29263456	97.7139	22171689	75.77	86.68
SAMN08623995	PRJNA434568	SRR6794383	SINGLE	SINGLE	Leaf	34669835	33894274	97.763	25291960	74.62	85.87
SAMN08623992	PRJNA434568	SRR6794384	SINGLE	SINGLE	Leaf	32287853	31558717	97.7418	23732568	75.2	86.14
SAMN08623993	PRJNA434568	SRR6794385	SINGLE	SINGLE	Leaf	39003576	38118625	97.7311	28290133	74.22	85.57
SAMN08623998	PRJNA434568	SRR6794386	SINGLE	SINGLE	Leaf	32104690	31391806	97.7795	23433492	74.65	85.98
SAMN08623999	PRJNA434568	SRR6794387	SINGLE	SINGLE	Leaf	41201705	40293989	97.7969	30268636	75.12	86.3
SAMN08623996	PRJNA434568	SRR6794388	SINGLE	SINGLE	Leaf	27727637	27092229	97.7084	20136288	74.32	85.43
SAMN08623997	PRJNA434568	SRR6794389	SINGLE	SINGLE	Leaf	32624824	31865387	97.6722	23557157	73.93	84.8
SAMN08623984	PRJNA434568	SRR6794390	SINGLE	SINGLE	Leaf	31179374	30625900	98.2249	22482479	73.41	85.92
SAMN08623985	PRJNA434568	SRR6794391	SINGLE	SINGLE	Leaf	32835748	32244439	98.1992	24176328	74.98	86.21
SAMN08623982	PRJNA434568	SRR6794392	SINGLE	SINGLE	Leaf	33993446	33405599	98.2707	24692749	73.92	85.54
SAMN08623983	PRJNA434568	SRR6794393	SINGLE	SINGLE	Leaf	31672163	31105378	98.2105	23006510	73.96	85.48
SAMN08623988	PRJNA434568	SRR6794394	SINGLE	SINGLE	Leaf	30277612	29727229	98.1822	22398144	75.35	86.74
SAMN08623989	PRJNA434568	SRR6794395	SINGLE	SINGLE	Leaf	33448168	32868449	98.2668	24471688	74.45	85.54
SAMN08623986	PRJNA434568	SRR6794396	SINGLE	SINGLE	Leaf	37555609	36903020	98.2623	27578077	74.73	86.07
SAMN08623987	PRJNA434568	SRR6794397	SINGLE	SINGLE	Leaf	28481783	27977654	98.23	20835379	74.47	86.15
SAMN08623990	PRJNA434568	SRR6794398	SINGLE	SINGLE	Leaf	28239969	27733764	98.2075	20760801	74.86	86.13
SAMN08623991	PRJNA434568	SRR6794399	SINGLE	SINGLE	Leaf	22617957	22219656	98.239	16816211	75.68	86.51
SAMN09087773	PRJNA471783	SRR7402642	PAIRED	PAIRED	Seedling	18173022	16905581	93.0257	12132313	71.77	83.79
SAMN09087772	PRJNA471783	SRR7402643	PAIRED	PAIRED	Seedling	12186606	11312593	92.8281	8095670	71.56	84.01
SAMN09087774	PRJNA471783	SRR7402645	PAIRED	PAIRED	Seedling	21640976	20185619	93.275	14547084	72.07	84.17
SAMN09087763	PRJNA471783	SRR7402817	PAIRED	PAIRED	Style	15263600	14705156	96.3413	10973048	74.62	85.23
SAMN09087764	PRJNA471783	SRR7402818	PAIRED	PAIRED	Style	16105415	15533077	96.4463	11234454	72.33	83.22
SAMN09087765	PRJNA471783	SRR7402819	PAIRED	PAIRED	Style	8428758	7288561	86.4725	4953240	67.96	80.26
SAMN09087769	PRJNA471783	SRR7402823	PAIRED	PAIRED	Seedling	15014729	14033934	93.4678	9773684	69.64	82.22
SAMN09087770	PRJNA471783	SRR7402824	PAIRED	PAIRED	Seedling	19818655	18510532	93.3995	13284669	71.77	83.99
SAMN09087771	PRJNA471783	SRR7402825	PAIRED	PAIRED	Seedling	17799043	16652318	93.5574	11794337	70.83	83.22
SAMN09435557	PRJNA476484	SRR7352163	PAIRED	PAIRED	Whole Plant	38796671	35194228	90.7146	26683976	75.82	89.28
SAMN09435551	PRJNA476484	SRR7352165	PAIRED	PAIRED	Whole Plant	34881904	31780371	91.1085	24254323	76.32	90.11
SAMN09435553	PRJNA476484	SRR7352167	PAIRED	PAIRED	Whole Plant	19181957	16200020	84.4545	12253206	75.64	90.01
SAMN09435560	PRJNA476484	SRR7352158	PAIRED	PAIRED	Whole Plant	40863620	37201411	91.038	28035311	75.36	89.03
SAMN09435559	PRJNA476484	SRR7352159	PAIRED	PAIRED	Whole Plant	36937998	33640108	91.0718	25448867	75.65	89.52
SAMN09435556	PRJNA476484	SRR7352160	PAIRED	PAIRED	Whole Plant	39133821	34790310	88.9009	26795149	77.02	90.44
SAMN09435555	PRJNA476484	SRR7352161	PAIRED	PAIRED	Whole Plant	19324450	16222801	83.9496	12223901	75.35	88.96
SAMN09435558	PRJNA476484	SRR7352162	PAIRED	PAIRED	Whole Plant	39611930	35589755	89.8461	26986427	75.83	89.44
SAMN09435552	PRJNA476484	SRR7352164	PAIRED	PAIRED	Whole Plant	18044477	14199914	78.694	10744889	75.67	89.3
SAMN09435554	PRJNA476484	SRR7352166	PAIRED	PAIRED	Whole Plant	19531557	16365758	83.7914	12438120	76	89.62
SAMN09508735	PRJNA478290	SRR7451507	PAIRED	PAIRED	Leaf	25025919	22161489	88.5541	15786714	71.23	85.22
SAMN09508734	PRJNA478290	SRR7451508	PAIRED	PAIRED	Leaf	24665857	21884984	88.7258	15286739	69.85	84.78
SAMN09508727	PRJNA478290	SRR7451509	PAIRED	PAIRED	Leaf	27220535	24286481	89.2212	17401529	71.65	85.58
SAMN09508726	PRJNA478290	SRR7451510	PAIRED	PAIRED	Leaf	22505895	19893932	88.3943	14327711	72.02	85.82
SAMN09508725	PRJNA478290	SRR7451511	PAIRED	PAIRED	Leaf	23608133	20894245	88.5044	14731841	70.51	85.28
SAMN09508724	PRJNA478290	SRR7451512	PAIRED	PAIRED	Leaf	25605085	22635540	88.4025	15739137	69.53	85.71
SAMN09508732	PRJNA478290	SRR7451513	PAIRED	PAIRED	Leaf	27356867	24066551	87.9726	15164687	63.01	75.82
SAMN09508731	PRJNA478290	SRR7451514	PAIRED	PAIRED	Leaf	24138960	21530532	89.1941	15037845	69.84	84.71
SAMN09508730	PRJNA478290	SRR7451515	PAIRED	PAIRED	Leaf	27398483	24317283	88.7541	17555286	72.19	85.89
SAMN09508729	PRJNA478290	SRR7451516	PAIRED	PAIRED	Leaf	24324369	21675269	89.1093	15136401	69.83	84.92
SAMN09508739	PRJNA478290	SRR7451517	PAIRED	PAIRED	Leaf	23915012	21193717	88.621	15065125	71.08	84.97
SAMN09508736	PRJNA478290	SRR7451518	PAIRED	PAIRED	Leaf	24674862	21783943	88.284	15247204	69.99	84.53
SAMN09519161	PRJNA478519	SRR7455802	PAIRED	PAIRED	Leaf	22775313	20691806	90.8519	15004661	72.51	85.61
SAMN09519160	PRJNA478519	SRR7455803	PAIRED	PAIRED	Leaf	23779774	21705882	91.2788	15687511	72.27	85.13
SAMN09519159	PRJNA478519	SRR7455804	PAIRED	PAIRED	Leaf	23273508	21094705	90.6383	15344118	72.74	85.95
SAMN09519158	PRJNA478519	SRR7455805	PAIRED	PAIRED	Leaf	22505895	19893932	88.3943	14327711	72.02	85.82
SAMN09519157	PRJNA478519	SRR7455806	PAIRED	PAIRED	Leaf	23608133	20894245	88.5044	14731841	70.51	85.28
SAMN09519156	PRJNA478519	SRR7455807	PAIRED	PAIRED	Leaf	25605085	22635540	88.4025	15739137	69.53	85.71
SAMN09981973	PRJNA479522	SRR8052945	PAIRED	PAIRED	Leaf	21197727	9868025	46.5523	3667433	37.16	97.35
SAMN09981974	PRJNA479522	SRR8052946	PAIRED	PAIRED	Leaf	14729157	11833768	80.3425	8707820	73.58	83.32
SAMN09981975	PRJNA479522	SRR8052947	PAIRED	PAIRED	Leaf	7376545	4932848	66.8721	3328674	67.48	77.03
SAMN09981976	PRJNA479522	SRR8052948	PAIRED	PAIRED	Leaf	1912856	1490027	77.8954	1063187	71.35	82.15
SAMN09981977	PRJNA479522	SRR8052949	PAIRED	PAIRED	Leaf	4247619	3275926	77.1238	2336000	71.31	81.29
SAMN09981978	PRJNA479522	SRR8052950	PAIRED	PAIRED	Leaf	9842048	4663149	47.3799	2550934	54.7	93.02
SAMN09982061	PRJNA479522	SRR8052951	PAIRED	PAIRED	Leaf	3248590	2413347	74.2891	1768652	73.29	84.26
SAMN09982062	PRJNA479522	SRR8052952	PAIRED	PAIRED	Leaf	11578286	6085115	52.5563	4684483	76.98	87.24
SAMN09982059	PRJNA479522	SRR8052953	PAIRED	PAIRED	Leaf	4335404	3272270	75.4779	2344139	71.64	80.98
SAMN09982060	PRJNA479522	SRR8052954	PAIRED	PAIRED	Leaf	878870	699753	79.6196	510095	72.9	83.76
SAMN09982057	PRJNA479522	SRR8052955	PAIRED	PAIRED	Leaf	1971710	1260213	63.9147	786062	62.38	75.01
SAMN09982058	PRJNA479522	SRR8052956	PAIRED	PAIRED	Leaf	9682989	6769497	69.9112	4645351	68.62	78.45
SAMN09982055	PRJNA479522	SRR8052957	PAIRED	PAIRED	Leaf	3845161	3245307	84.3998	2522930	77.74	87.94
SAMN09982056	PRJNA479522	SRR8052958	PAIRED	PAIRED	Leaf	2444667	1788296	73.1509	1324714	74.08	84.31
SAMN09982053	PRJNA479522	SRR8052959	PAIRED	PAIRED	Leaf	88227	21964	24.8949	14148	64.41	72.07
SAMN09982054	PRJNA479522	SRR8052960	PAIRED	PAIRED	Leaf	465590	256085	55.0023	172033	67.18	73
SAMN09981992	PRJNA479522	SRR8052961	PAIRED	PAIRED	Leaf	2350994	1144814	48.6949	724302	63.27	74.09
SAMN09981991	PRJNA479522	SRR8052962	PAIRED	PAIRED	Leaf	2169812	1746428	80.4875	1156283	66.21	79.98
SAMN09981988	PRJNA479522	SRR8052963	PAIRED	PAIRED	Leaf	7802349	6485415	83.1213	4984602	76.86	87.18
SAMN09981987	PRJNA479522	SRR8052964	PAIRED	PAIRED	Leaf	1090934	899100	82.4156	651928	72.51	84.51
SAMN09981990	PRJNA479522	SRR8052965	PAIRED	PAIRED	Leaf	4329697	3165205	73.1045	2234221	70.59	80.78
SAMN09981989	PRJNA479522	SRR8052966	PAIRED	PAIRED	Leaf	2955501	2543607	86.0635	1702764	66.94	78.89
SAMN09981984	PRJNA479522	SRR8052967	PAIRED	PAIRED	Leaf	11030635	7722884	70.0131	5553294	71.91	81.85
SAMN09981983	PRJNA479522	SRR8052968	PAIRED	PAIRED	Leaf	3661535	2743300	74.9221	1860965	67.84	78.56
SAMN09981986	PRJNA479522	SRR8052969	PAIRED	PAIRED	Leaf	37907763	857607	2.26235	384881	44.88	76.41
SAMN09981985	PRJNA479522	SRR8052970	PAIRED	PAIRED	Leaf	2132926	1758696	82.4546	1312640	74.64	84.54
SAMN09982052	PRJNA479522	SRR8052971	PAIRED	PAIRED	Leaf	8889391	5436675	61.1591	3762402	69.2	76.52
SAMN09982051	PRJNA479522	SRR8052972	PAIRED	PAIRED	Leaf	10430094	5954108	57.0859	4144637	69.61	75.65
SAMN09982048	PRJNA479522	SRR8052973	PAIRED	PAIRED	Leaf	1444269	605180	41.9022	397942	65.76	66.44
SAMN09982047	PRJNA479522	SRR8052974	PAIRED	PAIRED	Leaf	4170901	3433902	82.33	2659799	77.46	88.64
SAMN09982050	PRJNA479522	SRR8052975	PAIRED	PAIRED	Leaf	2805313	1228979	43.809	774899	63.05	71.45
SAMN09982049	PRJNA479522	SRR8052976	PAIRED	PAIRED	Leaf	2560017	2054219	80.2424	1545415	75.23	85.09
SAMN09982044	PRJNA479522	SRR8052977	PAIRED	PAIRED	Leaf	3376799	2745398	81.3018	2094412	76.29	86.07
SAMN09982043	PRJNA479522	SRR8052978	PAIRED	PAIRED	Leaf	2108420	1531087	72.6177	999068	65.25	80.06
SAMN09982046	PRJNA479522	SRR8052979	PAIRED	PAIRED	Leaf	2400773	1721357	71.7001	1241925	72.15	81.19
SAMN09982045	PRJNA479522	SRR8052980	PAIRED	PAIRED	Leaf	30259482	22516867	74.4126	15649510	69.5	80
SAMN09982022	PRJNA479522	SRR8052981	PAIRED	PAIRED	Leaf	3834790	3228686	84.1946	2472595	76.58	87.1
SAMN09981923	PRJNA479522	SRR8052982	PAIRED	PAIRED	Leaf	1265010	890717	70.4119	638219	71.65	81.69
SAMN09981924	PRJNA479522	SRR8052983	PAIRED	PAIRED	Leaf	2301365	1702417	73.9742	1230714	72.29	81.59
SAMN09981925	PRJNA479522	SRR8052984	PAIRED	PAIRED	Leaf	7771256	5411085	69.6295	3782847	69.91	80.23
SAMN09981926	PRJNA479522	SRR8052985	PAIRED	PAIRED	Leaf	7114462	5618031	78.9664	3850602	68.54	78.7
SAMN09981927	PRJNA479522	SRR8052986	PAIRED	PAIRED	Leaf	3908102	2812019	71.9536	1970786	70.08	79.62
SAMN09981928	PRJNA479522	SRR8052987	PAIRED	PAIRED	Leaf	7315699	5397533	73.7801	3915148	72.54	82.46
SAMN09981930	PRJNA479522	SRR8052989	PAIRED	PAIRED	Leaf	5656398	4387995	77.5758	3191828	72.74	82.17
SAMN09981931	PRJNA479522	SRR8052990	PAIRED	PAIRED	Leaf	2636481	817534	31.0085	559094	68.39	73.12
SAMN09981932	PRJNA479522	SRR8052991	PAIRED	PAIRED	Leaf	6825350	4696808	68.8142	3369083	71.73	80.94
SAMN09982001	PRJNA479522	SRR8052992	PAIRED	PAIRED	Leaf	4640171	3648830	78.6357	2779719	76.18	85.82
SAMN09982002	PRJNA479522	SRR8052993	PAIRED	PAIRED	Leaf	279448	208632	74.6586	144215	69.12	78.87
SAMN09981999	PRJNA479522	SRR8052994	PAIRED	PAIRED	Leaf	1764421	1372705	77.7992	1045251	76.15	85.96
SAMN09982000	PRJNA479522	SRR8052995	PAIRED	PAIRED	Leaf	24141151	19025908	78.8111	13414910	70.51	81.18
SAMN09981997	PRJNA479522	SRR8052996	PAIRED	PAIRED	Leaf	880348	574694	65.2803	416944	72.55	82.19
SAMN09981998	PRJNA479522	SRR8052997	PAIRED	PAIRED	Leaf	1107291	856949	77.3915	614285	71.68	83.36
SAMN09981995	PRJNA479522	SRR8052998	PAIRED	PAIRED	Leaf	2639592	1983072	75.128	1403341	70.77	81.22
SAMN09981996	PRJNA479522	SRR8052999	PAIRED	PAIRED	Leaf	5801978	3920908	67.5788	2753450	70.22	80.25
SAMN09981993	PRJNA479522	SRR8053000	PAIRED	PAIRED	Leaf	2016886	950025	47.1036	630838	66.4	67.49
SAMN09981994	PRJNA479522	SRR8053001	PAIRED	PAIRED	Leaf	2810248	2034950	72.4118	1466312	72.06	82.71
SAMN09982081	PRJNA479522	SRR8053002	PAIRED	PAIRED	Leaf	2657744	2235158	84.0998	1719978	76.95	86.93
SAMN09982082	PRJNA479522	SRR8053003	PAIRED	PAIRED	Leaf	3871912	2595054	67.0225	1769478	68.19	78.98
SAMN09982010	PRJNA479522	SRR8053004	PAIRED	PAIRED	Leaf	12876938	2042494	15.8616	1499645	73.42	84.18
SAMN09982073	PRJNA479522	SRR8053005	PAIRED	PAIRED	Leaf	7628179	6371275	83.5229	4946317	77.63	87.85
SAMN09982074	PRJNA479522	SRR8053006	PAIRED	PAIRED	Leaf	10083564	7960254	78.9429	5952367	74.78	84.79
SAMN09982075	PRJNA479522	SRR8053007	PAIRED	PAIRED	Leaf	4955803	3618155	73.0085	2698733	74.59	85
SAMN09982076	PRJNA479522	SRR8053008	PAIRED	PAIRED	Leaf	49974	40327	80.696	19478	48.3	59.62
SAMN09982077	PRJNA479522	SRR8053009	PAIRED	PAIRED	Leaf	2810393	2323401	82.6717	1756083	75.58	85.72
SAMN09982078	PRJNA479522	SRR8053010	PAIRED	PAIRED	Leaf	7755031	5842347	75.3362	4140182	70.87	80.63
SAMN09982079	PRJNA479522	SRR8053011	PAIRED	PAIRED	Leaf	2465719	1761880	71.455	1237868	70.26	79.8
SAMN09982021	PRJNA479522	SRR8053013	PAIRED	PAIRED	Leaf	9010393	6773817	75.1778	4781112	70.58	81.49
SAMN09982070	PRJNA479522	SRR8053014	PAIRED	PAIRED	Leaf	8080250	5789908	71.6551	4133561	71.39	81.27
SAMN09982069	PRJNA479522	SRR8053015	PAIRED	PAIRED	Leaf	6032559	4392686	72.8163	3101503	70.61	80.26
SAMN09982068	PRJNA479522	SRR8053016	PAIRED	PAIRED	Leaf	3395598	2861852	84.2812	1890503	66.06	79.15
SAMN09982067	PRJNA479522	SRR8053017	PAIRED	PAIRED	Leaf	3877043	3217815	82.9966	2447330	76.06	86.28
SAMN09982066	PRJNA479522	SRR8053018	PAIRED	PAIRED	Leaf	7344370	4604274	62.6912	3104597	67.43	87.05
SAMN09982065	PRJNA479522	SRR8053019	PAIRED	PAIRED	Leaf	2020385	1385971	68.5994	1046814	75.53	86.38
SAMN09982064	PRJNA479522	SRR8053020	PAIRED	PAIRED	Leaf	1145991	723562	63.1385	435958	60.25	73.54
SAMN09982063	PRJNA479522	SRR8053021	PAIRED	PAIRED	Leaf	5770764	4787202	82.9561	3649059	76.23	86.58
SAMN09981979	PRJNA479522	SRR8053022	PAIRED	PAIRED	Leaf	23213623	18902639	81.4291	14610865	77.3	88.23
SAMN09982072	PRJNA479522	SRR8053023	PAIRED	PAIRED	Leaf	15185456	11080983	72.971	7915501	71.43	83.68
SAMN09982071	PRJNA479522	SRR8053024	PAIRED	PAIRED	Leaf	1197577	802566	67.0158	567639	70.73	80.52
SAMN09982006	PRJNA479522	SRR8053025	PAIRED	PAIRED	Leaf	6504061	4932146	75.8318	3545796	71.89	81.72
SAMN09982005	PRJNA479522	SRR8053026	PAIRED	PAIRED	Leaf	67110323	38560583	57.4585	28459770	73.81	84.62
SAMN09982004	PRJNA479522	SRR8053027	PAIRED	PAIRED	Leaf	950333	784850	82.5868	601825	76.68	86.61
SAMN09982003	PRJNA479522	SRR8053028	PAIRED	PAIRED	Leaf	4756208	3947533	82.9975	3057405	77.45	87.54
SAMN09981981	PRJNA479522	SRR8053029	PAIRED	PAIRED	Leaf	9785769	2381525	24.3366	1776687	74.6	84.42
SAMN09982009	PRJNA479522	SRR8053030	PAIRED	PAIRED	Leaf	4661849	2023468	43.4048	1430368	70.69	75.24
SAMN09982008	PRJNA479522	SRR8053031	PAIRED	PAIRED	Leaf	3613156	2627753	72.7274	1863623	70.92	81.5
SAMN09982007	PRJNA479522	SRR8053032	PAIRED	PAIRED	Leaf	9558701	6495060	67.9492	4514615	69.51	79.66
SAMN09981982	PRJNA479522	SRR8053033	PAIRED	PAIRED	Leaf	2128894	1177075	55.2904	807348	68.59	76.09
SAMN09981980	PRJNA479522	SRR8053034	PAIRED	PAIRED	Leaf	7505406	4238986	56.4791	3216967	75.89	86.25
SAMN09982019	PRJNA479522	SRR8053035	PAIRED	PAIRED	Leaf	3689379	2776828	75.2655	1930003	69.5	80.66
SAMN09982020	PRJNA479522	SRR8053036	PAIRED	PAIRED	Leaf	1650694	1188748	72.015	857927	72.17	81.6
SAMN09981937	PRJNA479522	SRR8053037	PAIRED	PAIRED	Leaf	2848968	2372686	83.2823	1424043	60.02	78.27
SAMN09981938	PRJNA479522	SRR8053038	PAIRED	PAIRED	Leaf	5377804	616983	11.4728	435704	70.62	81.27
SAMN09981939	PRJNA479522	SRR8053039	PAIRED	PAIRED	Leaf	1257338	631394	50.2167	435271	68.94	76.31
SAMN09981940	PRJNA479522	SRR8053040	PAIRED	PAIRED	Leaf	4640404	3742853	80.6579	1713515	45.78	80.35
SAMN09981933	PRJNA479522	SRR8053041	PAIRED	PAIRED	Leaf	2206836	1470221	66.6212	1029561	70.03	78.72
SAMN09981934	PRJNA479522	SRR8053042	PAIRED	PAIRED	Leaf	1208209	1047922	86.7335	748098	71.39	82.39
SAMN09981935	PRJNA479522	SRR8053043	PAIRED	PAIRED	Leaf	3850994	2783847	72.2891	1972836	70.87	80.2
SAMN09981936	PRJNA479522	SRR8053044	PAIRED	PAIRED	Leaf	13563970	9981763	73.5903	7397534	74.11	84.69
SAMN09981941	PRJNA479522	SRR8053045	PAIRED	PAIRED	Leaf	5310771	4381530	82.5027	3299678	75.31	85.55
SAMN09981942	PRJNA479522	SRR8053046	PAIRED	PAIRED	Leaf	587717	331362	56.3812	232442	70.15	79.69
SAMN09982095	PRJNA479522	SRR8053047	PAIRED	PAIRED	Leaf	3092342	1937643	62.6594	1438616	74.25	84.19
SAMN09982096	PRJNA479522	SRR8053048	PAIRED	PAIRED	Leaf	505237	392365	77.6596	290232	73.97	84.7
SAMN09982093	PRJNA479522	SRR8053049	PAIRED	PAIRED	Leaf	4574457	3506993	76.6647	2601736	74.19	84.99
SAMN09982094	PRJNA479522	SRR8053050	PAIRED	PAIRED	Leaf	1297691	553693	42.6676	401781	72.56	84.83
SAMN09982099	PRJNA479522	SRR8053051	PAIRED	PAIRED	Leaf	12985646	10349490	79.6995	7949541	76.81	87.11
SAMN09982100	PRJNA479522	SRR8053052	PAIRED	PAIRED	Leaf	5512414	4218832	76.5333	3069845	72.77	83.98
SAMN09982097	PRJNA479522	SRR8053053	PAIRED	PAIRED	Leaf	1929285	1607814	83.3373	1202974	74.82	85.11
SAMN09982098	PRJNA479522	SRR8053054	PAIRED	PAIRED	Leaf	6530857	4961145	75.9647	3599219	72.55	82.63
SAMN09982017	PRJNA479522	SRR8053055	PAIRED	PAIRED	Leaf	2227137	1193243	53.5774	807022	67.63	73.45
SAMN09982018	PRJNA479522	SRR8053056	PAIRED	PAIRED	Leaf	6903475	5696083	82.5104	4366313	76.65	87.07
SAMN09982101	PRJNA479522	SRR8053057	PAIRED	PAIRED	Leaf	1390652	1151056	82.771	841499	73.11	83.97
SAMN09982102	PRJNA479522	SRR8053058	PAIRED	PAIRED	Leaf	3320510	2736840	82.4223	2050165	74.91	85.52
SAMN09982013	PRJNA479522	SRR8053059	PAIRED	PAIRED	Leaf	4240351	3604586	85.0068	2780335	77.13	87.04
SAMN09982014	PRJNA479522	SRR8053060	PAIRED	PAIRED	Leaf	6264819	4522661	72.1914	3125809	69.11	79.75
SAMN09982015	PRJNA479522	SRR8053061	PAIRED	PAIRED	Leaf	3456272	2266207	65.568	1700921	75.06	83.75
SAMN09982016	PRJNA479522	SRR8053062	PAIRED	PAIRED	Leaf	1683675	1388819	82.4874	1056565	76.08	85.88
SAMN09981944	PRJNA479522	SRR8053063	PAIRED	PAIRED	Leaf	1004872	752703	74.9054	521371	69.27	79.41
SAMN09981943	PRJNA479522	SRR8053064	PAIRED	PAIRED	Leaf	15091170	12794261	84.7798	8405427	65.7	81.37
SAMN09981946	PRJNA479522	SRR8053065	PAIRED	PAIRED	Leaf	4605015	112251	2.43758	49951	44.5	62.38
SAMN09981945	PRJNA479522	SRR8053066	PAIRED	PAIRED	Leaf	11534577	9018135	78.1835	6520439	72.3	81.11
SAMN09981948	PRJNA479522	SRR8053067	PAIRED	PAIRED	Leaf	7965555	5944007	74.6214	4320711	72.69	84.02
SAMN09981947	PRJNA479522	SRR8053068	PAIRED	PAIRED	Leaf	3810926	2731089	71.6647	2037787	74.61	85.33
SAMN09981950	PRJNA479522	SRR8053069	PAIRED	PAIRED	Leaf	5325999	2188976	41.0998	1550261	70.82	78.47
SAMN09981949	PRJNA479522	SRR8053070	PAIRED	PAIRED	Leaf	521991	363586	69.6537	250574	68.92	76.36
SAMN09981952	PRJNA479522	SRR8053071	PAIRED	PAIRED	Leaf	18318038	12644446	69.0273	8711545	68.9	79.98
SAMN09981951	PRJNA479522	SRR8053072	PAIRED	PAIRED	Leaf	43848929	38484865	87.7669	26554227	69	81.76
SAMN09982012	PRJNA479522	SRR8053073	PAIRED	PAIRED	Leaf	4277722	3595386	84.0491	2785127	77.46	87.22
SAMN09982084	PRJNA479522	SRR8053074	PAIRED	PAIRED	Leaf	28585204	21554028	75.4027	14961854	69.42	79.55
SAMN09982083	PRJNA479522	SRR8053075	PAIRED	PAIRED	Leaf	9850811	8060910	81.8299	6170813	76.55	86.98
SAMN09982086	PRJNA479522	SRR8053076	PAIRED	PAIRED	Leaf	7009506	4688266	66.8844	3273545	69.82	81.6
SAMN09982085	PRJNA479522	SRR8053077	PAIRED	PAIRED	Leaf	397952	304383	76.4874	178565	58.66	67.59
SAMN09982088	PRJNA479522	SRR8053078	PAIRED	PAIRED	Leaf	9854160	7206620	73.1328	5358734	74.36	84.38
SAMN09982087	PRJNA479522	SRR8053079	PAIRED	PAIRED	Leaf	1722891	1437642	83.4436	1099481	76.48	86.66
SAMN09982090	PRJNA479522	SRR8053080	PAIRED	PAIRED	Leaf	57196481	44272747	77.4047	32870911	74.25	85.65
SAMN09982089	PRJNA479522	SRR8053081	PAIRED	PAIRED	Leaf	1491490	1234686	82.7821	937353	75.92	86.05
SAMN09982092	PRJNA479522	SRR8053082	PAIRED	PAIRED	Leaf	1864988	954856	51.199	682743	71.5	82.08
SAMN09982091	PRJNA479522	SRR8053083	PAIRED	PAIRED	Leaf	3692746	3114481	84.3405	2343074	75.23	85.68
SAMN09982011	PRJNA479522	SRR8053084	PAIRED	PAIRED	Leaf	2449661	2093866	85.4757	1632840	77.98	88.08
SAMN09982103	PRJNA479522	SRR8053085	PAIRED	PAIRED	Leaf	981472	175198	17.8505	29332	16.74	49.78
SAMN09981955	PRJNA479522	SRR8053086	PAIRED	PAIRED	Leaf	24650089	20612407	83.62	15775357	76.53	86.99
SAMN09981956	PRJNA479522	SRR8053087	PAIRED	PAIRED	Leaf	5784921	4646913	80.328	3579555	77.03	87.09
SAMN09981953	PRJNA479522	SRR8053088	PAIRED	PAIRED	Leaf	1397830	760097	54.3769	433016	56.97	69.44
SAMN09981954	PRJNA479522	SRR8053089	PAIRED	PAIRED	Leaf	13645592	2111023	15.4704	1553032	73.57	83.69
SAMN09981959	PRJNA479522	SRR8053090	PAIRED	PAIRED	Leaf	4536828	2102096	46.334	1307421	62.2	83.15
SAMN09981960	PRJNA479522	SRR8053091	PAIRED	PAIRED	Leaf	9552105	1201591	12.5793	876933	72.98	83.2
SAMN09981957	PRJNA479522	SRR8053092	PAIRED	PAIRED	Leaf	916785	673639	73.4784	489968	72.73	82.67
SAMN09981958	PRJNA479522	SRR8053093	PAIRED	PAIRED	Leaf	29329822	15850939	54.0438	3223674	20.34	21.74
SAMN09981961	PRJNA479522	SRR8053094	PAIRED	PAIRED	Leaf	34748379	26221885	75.4622	18706611	71.34	82.3
SAMN09981962	PRJNA479522	SRR8053095	PAIRED	PAIRED	Leaf	4292151	3387198	78.9161	2542441	75.06	85.34
SAMN09982037	PRJNA479522	SRR8053096	PAIRED	PAIRED	Leaf	2992679	1972968	65.9265	1502202	76.14	85.52
SAMN09982038	PRJNA479522	SRR8053097	PAIRED	PAIRED	Leaf	15083422	11124270	73.7516	7252909	65.2	75.41
SAMN09982039	PRJNA479522	SRR8053098	PAIRED	PAIRED	Leaf	5693925	3516868	61.7653	2503084	71.17	79.66
SAMN09982040	PRJNA479522	SRR8053099	PAIRED	PAIRED	Leaf	4011604	2904516	72.4029	2150459	74.04	84.81
SAMN09982033	PRJNA479522	SRR8053100	PAIRED	PAIRED	Leaf	15169025	3343972	22.0447	149151	4.46	7.28
SAMN09982034	PRJNA479522	SRR8053101	PAIRED	PAIRED	Leaf	106974	86968	81.2983	26992	31.04	49.36
SAMN09982035	PRJNA479522	SRR8053102	PAIRED	PAIRED	Leaf	687854	198350	28.8361	76636	38.64	57.65
SAMN09982036	PRJNA479522	SRR8053103	PAIRED	PAIRED	Leaf	1868356	1395132	74.6716	1048212	75.13	85.31
SAMN09982041	PRJNA479522	SRR8053104	PAIRED	PAIRED	Leaf	2224232	1582387	71.1431	1214097	76.73	85.72
SAMN09982042	PRJNA479522	SRR8053105	PAIRED	PAIRED	Leaf	2960369	2181710	73.6972	1609527	73.77	84.3
SAMN09981970	PRJNA479522	SRR8053106	PAIRED	PAIRED	Leaf	3233644	1759966	54.4267	1310131	74.44	84.94
SAMN09981969	PRJNA479522	SRR8053107	PAIRED	PAIRED	Leaf	8858765	6390340	72.1358	4523258	70.78	81.66
SAMN09981968	PRJNA479522	SRR8053108	PAIRED	PAIRED	Leaf	5256224	2331841	44.3634	1616748	69.33	79.02
SAMN09981967	PRJNA479522	SRR8053109	PAIRED	PAIRED	Leaf	2536256	2067126	81.5031	1565534	75.73	85.47
SAMN09981966	PRJNA479522	SRR8053110	PAIRED	PAIRED	Leaf	4184167	2878719	68.8003	1965798	68.29	77.86
SAMN09981965	PRJNA479522	SRR8053111	PAIRED	PAIRED	Leaf	19970410	16665404	83.4505	12777253	76.67	87.02
SAMN09981964	PRJNA479522	SRR8053112	PAIRED	PAIRED	Leaf	7325012	5789363	79.0355	4217248	72.84	82.11
SAMN09981963	PRJNA479522	SRR8053113	PAIRED	PAIRED	Leaf	1832938	1270327	69.3055	874366	68.83	76.9
SAMN09981972	PRJNA479522	SRR8053114	PAIRED	PAIRED	Leaf	6728349	5498737	81.7249	4219102	76.73	87
SAMN09981971	PRJNA479522	SRR8053115	PAIRED	PAIRED	Leaf	2735227	2402739	87.8442	1624517	67.61	79.83
SAMN09982025	PRJNA479522	SRR8053116	PAIRED	PAIRED	Leaf	3036590	2253047	74.1966	1627590	72.24	81.95
SAMN09982026	PRJNA479522	SRR8053117	PAIRED	PAIRED	Leaf	496000	397282	80.0972	253542	63.82	75.3
SAMN09982024	PRJNA479522	SRR8053118	PAIRED	PAIRED	Leaf	1788333	1231055	68.8381	880408	71.52	82.1
SAMN09982023	PRJNA479522	SRR8053119	PAIRED	PAIRED	Leaf	237330324	207883089	87.5923	2627998	1.26	1.53
SAMN09982030	PRJNA479522	SRR8053120	PAIRED	PAIRED	Leaf	12004448	9475656	78.9345	6937932	73.22	82.65
SAMN09982029	PRJNA479522	SRR8053121	PAIRED	PAIRED	Leaf	7927297	5349869	67.4867	3623925	67.74	76.13
SAMN09982028	PRJNA479522	SRR8053122	PAIRED	PAIRED	Leaf	254489	106277	41.7609	50509	47.53	57.78
SAMN09982027	PRJNA479522	SRR8053123	PAIRED	PAIRED	Leaf	7803292	4477483	57.3794	3073672	68.65	82.06
SAMN09982032	PRJNA479522	SRR8053124	PAIRED	PAIRED	Leaf	1345454	166533	12.3775	110876	66.58	72.87
SAMN09982031	PRJNA479522	SRR8053125	PAIRED	PAIRED	Leaf	12076666	10788167	89.3307	5299004	49.12	59.56
SAMN09641761	PRJNA480565	SRR7507878	PAIRED	PAIRED	Tuber	5016592	4597557	91.647	2736829	59.53	67.96
SAMN09641753	PRJNA480565	SRR7507879	PAIRED	PAIRED	Tuber	4697221	4322625	92.0252	2726555	63.08	72.05
SAMN09641763	PRJNA480565	SRR7507880	PAIRED	PAIRED	Tuber	4842201	4479950	92.5189	3009364	67.17	76.52
SAMN09641923	PRJNA480565	SRR7507881	PAIRED	PAIRED	Tuber	5073271	4693915	92.5225	3272886	69.73	79.63
SAMN09641922	PRJNA480565	SRR7507882	PAIRED	PAIRED	Tuber	4869688	4508918	92.5915	2793332	61.95	72.54
SAMN09641921	PRJNA480565	SRR7507883	PAIRED	PAIRED	Tuber	4717937	4333492	91.8514	2970613	68.55	79.59
SAMN09641920	PRJNA480565	SRR7507884	PAIRED	PAIRED	Tuber	4743523	4357580	91.8638	2739684	62.87	72.18
SAMN09641919	PRJNA480565	SRR7507885	PAIRED	PAIRED	Tuber	4533832	4233032	93.3654	2995194	70.76	81.01
SAMN09641918	PRJNA480565	SRR7507886	PAIRED	PAIRED	Tuber	4169206	3776426	90.579	2497139	66.12	75.85
SAMN09641917	PRJNA480565	SRR7507887	PAIRED	PAIRED	Tuber	4357408	3963366	90.957	2370572	59.81	68.67
SAMN09641916	PRJNA480565	SRR7507888	PAIRED	PAIRED	Tuber	3820813	3517277	92.0557	2430471	69.1	79.2
SAMN09641925	PRJNA480565	SRR7507889	PAIRED	PAIRED	Tuber	4419750	4019969	90.9547	2746179	68.31	78.24
SAMN09641924	PRJNA480565	SRR7507890	PAIRED	PAIRED	Tuber	4518043	4173400	92.3719	2855797	68.43	78.28
SAMN09641820	PRJNA480565	SRR7507891	PAIRED	PAIRED	Tuber	3790317	3487684	92.0156	2408968	69.07	79.18
SAMN09641821	PRJNA480565	SRR7507892	PAIRED	PAIRED	Tuber	4339361	3945179	90.9161	2360446	59.83	68.66
SAMN09641822	PRJNA480565	SRR7507893	PAIRED	PAIRED	Tuber	4158595	3762581	90.4772	2487241	66.1	75.84
SAMN09641823	PRJNA480565	SRR7507894	PAIRED	PAIRED	Tuber	4505289	4210471	93.4562	2973295	70.62	80.98
SAMN09641816	PRJNA480565	SRR7507895	PAIRED	PAIRED	Tuber	4721905	4377185	92.6996	2889617	66.02	75.12
SAMN09641817	PRJNA480565	SRR7507896	PAIRED	PAIRED	Tuber	4808273	4442284	92.3883	2894415	65.16	74.66
SAMN09641818	PRJNA480565	SRR7507897	PAIRED	PAIRED	Tuber	4785351	4430964	92.5943	2980933	67.28	78.05
SAMN09641819	PRJNA480565	SRR7507898	PAIRED	PAIRED	Tuber	4489560	4139394	92.2004	2591553	62.61	72.17
SAMN09641824	PRJNA480565	SRR7507899	PAIRED	PAIRED	Tuber	4721581	4339680	91.9116	2726918	62.84	72.19
SAMN09641825	PRJNA480565	SRR7507900	PAIRED	PAIRED	Tuber	4695839	4316360	91.9188	2957043	68.51	79.57
SAMN09641799	PRJNA480565	SRR7507901	PAIRED	PAIRED	Tuber	4525456	4213490	93.1064	2525344	59.93	68.38
SAMN09641904	PRJNA480565	SRR7507902	PAIRED	PAIRED	Tuber	5244229	4835793	92.2117	3405889	70.43	81.11
SAMN09641905	PRJNA480565	SRR7507903	PAIRED	PAIRED	Tuber	5034564	4630123	91.9667	2754060	59.48	67.91
SAMN09641900	PRJNA480565	SRR7507904	PAIRED	PAIRED	Tuber	4937304	4571894	92.599	2930245	64.09	73.26
SAMN09641901	PRJNA480565	SRR7507905	PAIRED	PAIRED	Tuber	5026542	4594178	91.3984	3256072	70.87	81.72
SAMN09641902	PRJNA480565	SRR7507906	PAIRED	PAIRED	Tuber	5252785	4802444	91.4266	3231552	67.29	77
SAMN09641903	PRJNA480565	SRR7507907	PAIRED	PAIRED	Tuber	5247143	4899789	93.3801	2969141	60.6	69.65
SAMN09641896	PRJNA480565	SRR7507908	PAIRED	PAIRED	Tuber	4283781	3958058	92.3964	2774372	70.09	79.9
SAMN09641897	PRJNA480565	SRR7507909	PAIRED	PAIRED	Tuber	4722369	4352065	92.1585	2742094	63.01	72.01
SAMN09641898	PRJNA480565	SRR7507910	PAIRED	PAIRED	Tuber	5241046	4875836	93.0317	3218228	66	75.97
SAMN09641899	PRJNA480565	SRR7507911	PAIRED	PAIRED	Tuber	5516918	5118353	92.7756	3248142	63.46	72.54
SAMN09641800	PRJNA480565	SRR7507912	PAIRED	PAIRED	Tuber	4284380	3942983	92.0316	2765540	70.14	79.92
SAMN09641762	PRJNA480565	SRR7507913	PAIRED	PAIRED	Tuber	4832896	4492032	92.947	3163418	70.42	80.94
SAMN09641928	PRJNA480565	SRR7507914	PAIRED	PAIRED	Tuber	4436148	4084027	92.0625	2678281	65.58	74.94
SAMN09641929	PRJNA480565	SRR7507915	PAIRED	PAIRED	Tuber	3958745	3651027	92.2269	2311564	63.31	72.27
SAMN09641926	PRJNA480565	SRR7507916	PAIRED	PAIRED	Tuber	4406316	4028144	91.4175	2656747	65.95	76.63
SAMN09641927	PRJNA480565	SRR7507917	PAIRED	PAIRED	Tuber	4106682	3812105	92.8269	2437188	63.93	73.42
SAMN09641932	PRJNA480565	SRR7507918	PAIRED	PAIRED	Tuber	4622192	4252472	92.0012	3102286	72.95	83.41
SAMN09641933	PRJNA480565	SRR7507919	PAIRED	PAIRED	Tuber	5150790	4731297	91.8558	3445382	72.82	83.61
SAMN09641930	PRJNA480565	SRR7507920	PAIRED	PAIRED	Tuber	4372039	4058231	92.8224	2147097	52.91	61.2
SAMN09641931	PRJNA480565	SRR7507921	PAIRED	PAIRED	Tuber	4612014	4239181	91.916	3003562	70.85	81.56
SAMN09641764	PRJNA480565	SRR7507922	PAIRED	PAIRED	Tuber	4606912	4231162	91.8438	2506473	59.24	67.92
SAMN09641765	PRJNA480565	SRR7507923	PAIRED	PAIRED	Tuber	4986170	4569443	91.6423	2963520	64.86	74.08
SAMN09641934	PRJNA480565	SRR7507924	PAIRED	PAIRED	Tuber	5100308	4672723	91.6165	3372085	72.17	82.7
SAMN09641935	PRJNA480565	SRR7507925	PAIRED	PAIRED	Tuber	4403312	4089366	92.8702	2891606	70.71	81.32
SAMN09641809	PRJNA480565	SRR7507926	PAIRED	PAIRED	Tuber	5009262	4609123	92.012	2740378	59.46	67.92
SAMN09641808	PRJNA480565	SRR7507927	PAIRED	PAIRED	Tuber	5231046	4826151	92.2598	3396724	70.38	81.13
SAMN09641807	PRJNA480565	SRR7507928	PAIRED	PAIRED	Tuber	5210272	4870762	93.4838	2947502	60.51	69.65
SAMN09641806	PRJNA480565	SRR7507929	PAIRED	PAIRED	Tuber	5228115	4777643	91.3837	3213075	67.25	76.99
SAMN09641813	PRJNA480565	SRR7507930	PAIRED	PAIRED	Tuber	4977915	4581045	92.0274	2970151	64.84	74.08
SAMN09641812	PRJNA480565	SRR7507931	PAIRED	PAIRED	Tuber	4599365	4243441	92.2615	2512116	59.2	67.84
SAMN09641811	PRJNA480565	SRR7507932	PAIRED	PAIRED	Tuber	4833327	4491063	92.9187	3012293	67.07	76.45
SAMN09641810	PRJNA480565	SRR7507933	PAIRED	PAIRED	Tuber	4813774	4492645	93.329	3160016	70.34	80.88
SAMN09641815	PRJNA480565	SRR7507934	PAIRED	PAIRED	Tuber	4694924	4401362	93.7472	2769290	62.92	71.86
SAMN09641814	PRJNA480565	SRR7507935	PAIRED	PAIRED	Tuber	4756286	4347499	91.4053	2839629	65.32	74.46
SAMN09641751	PRJNA480565	SRR7507936	PAIRED	PAIRED	Tuber	4493043	4189365	93.2412	2510453	59.92	68.36
SAMN09641895	PRJNA480565	SRR7507937	PAIRED	PAIRED	Tuber	4521174	4223475	93.4154	2528443	59.87	68.36
SAMN09641894	PRJNA480565	SRR7507938	PAIRED	PAIRED	Tuber	4795034	4375355	91.2476	2786391	63.68	72.76
SAMN09641750	PRJNA480565	SRR7507939	PAIRED	PAIRED	Tuber	4744787	4281382	90.2334	2731181	63.79	72.82
SAMN09641889	PRJNA480565	SRR7507940	PAIRED	PAIRED	Tuber	4459946	4095909	91.8376	2964351	72.37	83.56
SAMN09641888	PRJNA480565	SRR7507941	PAIRED	PAIRED	Tuber	4862167	4461510	91.7597	3165166	70.94	81.97
SAMN09641887	PRJNA480565	SRR7507942	PAIRED	PAIRED	Tuber	4391996	4080019	92.8967	2882740	70.66	81.36
SAMN09641886	PRJNA480565	SRR7507943	PAIRED	PAIRED	Tuber	5088554	4661762	91.6127	3364544	72.17	82.72
SAMN09641893	PRJNA480565	SRR7507944	PAIRED	PAIRED	Tuber	4738105	4343968	91.6815	3096755	71.29	81.9
SAMN09641892	PRJNA480565	SRR7507945	PAIRED	PAIRED	Tuber	4547015	4193293	92.2208	2800164	66.78	76.53
SAMN09641891	PRJNA480565	SRR7507946	PAIRED	PAIRED	Tuber	5188624	4800084	92.5117	3191605	66.49	76.37
SAMN09641890	PRJNA480565	SRR7507947	PAIRED	PAIRED	Tuber	5085039	4743063	93.2749	3244657	68.41	78.06
SAMN09641749	PRJNA480565	SRR7507948	PAIRED	PAIRED	Tuber	4692042	4276996	91.1543	3051020	71.34	81.91
SAMN09641748	PRJNA480565	SRR7507949	PAIRED	PAIRED	Tuber	4493588	4122853	91.7497	2757903	66.89	76.56
SAMN09641775	PRJNA480565	SRR7507950	PAIRED	PAIRED	Tuber	4523645	4213519	93.1443	2980454	70.74	81.03
SAMN09641774	PRJNA480565	SRR7507951	PAIRED	PAIRED	Tuber	4140503	3718968	89.8192	2461915	66.2	75.93
SAMN09641747	PRJNA480565	SRR7507952	PAIRED	PAIRED	Tuber	5161968	4760692	92.2263	3167814	66.54	76.39
SAMN09641770	PRJNA480565	SRR7507953	PAIRED	PAIRED	Tuber	4795223	4421385	92.2039	2977292	67.34	78.07
SAMN09641773	PRJNA480565	SRR7507954	PAIRED	PAIRED	Tuber	4329241	3918181	90.505	2344541	59.84	68.66
SAMN09641772	PRJNA480565	SRR7507955	PAIRED	PAIRED	Tuber	3800252	3481278	91.6065	2406398	69.12	79.21
SAMN09641767	PRJNA480565	SRR7507956	PAIRED	PAIRED	Tuber	4710248	4400664	93.4274	2774147	63.04	71.95
SAMN09641766	PRJNA480565	SRR7507957	PAIRED	PAIRED	Tuber	4745133	4309783	90.8253	2816743	65.36	74.51
SAMN09641746	PRJNA480565	SRR7507958	PAIRED	PAIRED	Tuber	5047877	4702180	93.1516	3218683	68.45	78.1
SAMN09641768	PRJNA480565	SRR7507959	PAIRED	PAIRED	Tuber	4731943	4371569	92.3842	2889646	66.1	75.18
SAMN09641937	PRJNA480565	SRR7507960	PAIRED	PAIRED	Tuber	4473163	4106563	91.8045	2975230	72.45	83.55
SAMN09641936	PRJNA480565	SRR7507961	PAIRED	PAIRED	Tuber	4866872	4465514	91.7533	3172084	71.04	81.97
SAMN09641939	PRJNA480565	SRR7507962	PAIRED	PAIRED	Tuber	5200343	4811707	92.5267	3204626	66.6	76.38
SAMN09641938	PRJNA480565	SRR7507963	PAIRED	PAIRED	Tuber	5102800	4756321	93.21	3257101	68.48	78.04
SAMN09641941	PRJNA480565	SRR7507964	PAIRED	PAIRED	Tuber	4753532	4358948	91.6991	3111968	71.39	81.91
SAMN09641940	PRJNA480565	SRR7507965	PAIRED	PAIRED	Tuber	4555255	4198816	92.1752	2805629	66.82	76.52
SAMN09641844	PRJNA480565	SRR7507966	PAIRED	PAIRED	Tuber	4528732	4173679	92.16	2788160	66.8	76.51
SAMN09641845	PRJNA480565	SRR7507967	PAIRED	PAIRED	Tuber	4737655	4341605	91.6404	3095924	71.31	81.87
SAMN09641842	PRJNA480565	SRR7507968	PAIRED	PAIRED	Tuber	5072067	4734026	93.3352	3238222	68.4	78.06
SAMN09641843	PRJNA480565	SRR7507969	PAIRED	PAIRED	Tuber	5189676	4802694	92.5432	3197565	66.58	76.38
SAMN09641840	PRJNA480565	SRR7507970	PAIRED	PAIRED	Tuber	4851669	4452653	91.7757	3159772	70.96	81.96
SAMN09641841	PRJNA480565	SRR7507971	PAIRED	PAIRED	Tuber	4452024	4090370	91.8766	2961056	72.39	83.55
SAMN09641838	PRJNA480565	SRR7507972	PAIRED	PAIRED	Tuber	5081720	4652273	91.5492	3362401	72.27	82.73
SAMN09641839	PRJNA480565	SRR7507973	PAIRED	PAIRED	Tuber	4375658	4067157	92.9496	2873085	70.64	81.35
SAMN09641836	PRJNA480565	SRR7507974	PAIRED	PAIRED	Tuber	4581628	4215824	92.0159	3073319	72.9	83.37
SAMN09641837	PRJNA480565	SRR7507975	PAIRED	PAIRED	Tuber	5122038	4704822	91.8545	3422089	72.74	83.58
SAMN09641755	PRJNA480565	SRR7507976	PAIRED	PAIRED	Tuber	5496158	5080777	92.4423	3227593	63.53	72.59
SAMN09641914	PRJNA480565	SRR7507977	PAIRED	PAIRED	Tuber	4819540	4456480	92.4669	3002235	67.37	78.05
SAMN09641754	PRJNA480565	SRR7507978	PAIRED	PAIRED	Tuber	5213053	4836624	92.7791	3192253	66	76.01
SAMN09641784	PRJNA480565	SRR7507979	PAIRED	PAIRED	Tuber	4433374	4065452	91.7011	2664637	65.54	74.94
SAMN09641785	PRJNA480565	SRR7507980	PAIRED	PAIRED	Tuber	3947066	3629754	91.9608	2299286	63.35	72.28
SAMN09641782	PRJNA480565	SRR7507981	PAIRED	PAIRED	Tuber	4379914	3976085	90.78	2628089	66.1	76.7
SAMN09641783	PRJNA480565	SRR7507982	PAIRED	PAIRED	Tuber	4090045	3784727	92.5351	2420205	63.95	73.46
SAMN09641780	PRJNA480565	SRR7507983	PAIRED	PAIRED	Tuber	4494762	4134642	91.988	2831259	68.48	78.32
SAMN09641781	PRJNA480565	SRR7507984	PAIRED	PAIRED	Tuber	4400482	3982461	90.5006	2717293	68.23	78.2
SAMN09641778	PRJNA480565	SRR7507985	PAIRED	PAIRED	Tuber	4842927	4469311	92.2853	2766107	61.89	72.5
SAMN09641779	PRJNA480565	SRR7507986	PAIRED	PAIRED	Tuber	5058586	4662192	92.1639	3252944	69.77	79.65
SAMN09641776	PRJNA480565	SRR7507987	PAIRED	PAIRED	Tuber	4726972	4326628	91.5306	2718376	62.83	72.19
SAMN09641777	PRJNA480565	SRR7507988	PAIRED	PAIRED	Tuber	4701006	4304266	91.5605	2949148	68.52	79.59
SAMN09641835	PRJNA480565	SRR7507989	PAIRED	PAIRED	Tuber	4601359	4230355	91.9371	2997377	70.85	81.58
SAMN09641834	PRJNA480565	SRR7507990	PAIRED	PAIRED	Tuber	4338162	4033091	92.9677	2130144	52.82	61.2
SAMN09641831	PRJNA480565	SRR7507991	PAIRED	PAIRED	Tuber	4074399	3786873	92.9431	2420084	63.91	73.4
SAMN09641830	PRJNA480565	SRR7507992	PAIRED	PAIRED	Tuber	4381003	4002006	91.3491	2641127	66	76.67
SAMN09641833	PRJNA480565	SRR7507993	PAIRED	PAIRED	Tuber	3940338	3637751	92.3208	2301101	63.26	72.26
SAMN09641832	PRJNA480565	SRR7507994	PAIRED	PAIRED	Tuber	4420716	4069859	92.0633	2666989	65.53	74.94
SAMN09641827	PRJNA480565	SRR7507995	PAIRED	PAIRED	Tuber	5048016	4674414	92.599	3256390	69.66	79.59
SAMN09641826	PRJNA480565	SRR7507996	PAIRED	PAIRED	Tuber	4831630	4480730	92.7374	2773916	61.91	72.53
SAMN09641829	PRJNA480565	SRR7507997	PAIRED	PAIRED	Tuber	4395613	3996529	90.9209	2724702	68.18	78.19
SAMN09641828	PRJNA480565	SRR7507998	PAIRED	PAIRED	Tuber	4475003	4134032	92.3805	2823630	68.3	78.21
SAMN09641907	PRJNA480565	SRR7507999	PAIRED	PAIRED	Tuber	4850840	4502639	92.8218	3022762	67.13	76.49
SAMN09641915	PRJNA480565	SRR7508000	PAIRED	PAIRED	Tuber	4504913	4149905	92.1195	2598263	62.61	72.12
SAMN09641752	PRJNA480565	SRR7508001	PAIRED	PAIRED	Tuber	4262755	3924892	92.0741	2748841	70.04	79.88
SAMN09641798	PRJNA480565	SRR7508002	PAIRED	PAIRED	Tuber	4780961	4329780	90.563	2762626	63.81	72.8
SAMN09641771	PRJNA480565	SRR7508003	PAIRED	PAIRED	Tuber	4486188	4116596	91.7616	2580225	62.68	72.17
SAMN09641944	PRJNA480565	SRR7508004	PAIRED	PAIRED	Tuber	4292347	3965490	92.3851	2776622	70.02	79.85
SAMN09641864	PRJNA480565	SRR7508005	PAIRED	PAIRED	Tuber	4735237	4389111	92.6904	2895924	65.98	75.12
SAMN09641865	PRJNA480565	SRR7508006	PAIRED	PAIRED	Tuber	4820705	4450972	92.3303	2900802	65.17	74.73
SAMN09641906	PRJNA480565	SRR7508007	PAIRED	PAIRED	Tuber	4848894	4518702	93.1904	3182271	70.42	80.91
SAMN09641856	PRJNA480565	SRR7508008	PAIRED	PAIRED	Tuber	5235235	4828323	92.2274	3395746	70.33	81.12
SAMN09641857	PRJNA480565	SRR7508009	PAIRED	PAIRED	Tuber	5013715	4612428	91.9962	2740974	59.43	67.93
SAMN09641858	PRJNA480565	SRR7508010	PAIRED	PAIRED	Tuber	4834248	4506637	93.2231	3171403	70.37	80.93
SAMN09641859	PRJNA480565	SRR7508011	PAIRED	PAIRED	Tuber	4844894	4498633	92.8531	3015733	67.04	76.48
SAMN09641860	PRJNA480565	SRR7508012	PAIRED	PAIRED	Tuber	4633964	4275786	92.2706	2533788	59.26	67.93
SAMN09641861	PRJNA480565	SRR7508013	PAIRED	PAIRED	Tuber	5001636	4603693	92.0437	2983499	64.81	74.09
SAMN09641862	PRJNA480565	SRR7508014	PAIRED	PAIRED	Tuber	4763469	4353672	91.3971	2843971	65.32	74.51
SAMN09641863	PRJNA480565	SRR7508015	PAIRED	PAIRED	Tuber	4716218	4416957	93.6546	2780258	62.95	71.9
SAMN09641789	PRJNA480565	SRR7508016	PAIRED	PAIRED	Tuber	5126382	4689154	91.471	3411583	72.75	83.6
SAMN09641788	PRJNA480565	SRR7508017	PAIRED	PAIRED	Tuber	4597395	4211021	91.5958	3070662	72.92	83.38
SAMN09641787	PRJNA480565	SRR7508018	PAIRED	PAIRED	Tuber	4605430	4214728	91.5165	2987249	70.88	81.6
SAMN09641786	PRJNA480565	SRR7508019	PAIRED	PAIRED	Tuber	4351819	4029359	92.5902	2133678	52.95	61.26
SAMN09641793	PRJNA480565	SRR7508020	PAIRED	PAIRED	Tuber	4466519	4088117	91.528	2961289	72.44	83.54
SAMN09641792	PRJNA480565	SRR7508021	PAIRED	PAIRED	Tuber	4865946	4448543	91.422	3158159	70.99	81.92
SAMN09641791	PRJNA480565	SRR7508022	PAIRED	PAIRED	Tuber	4390743	4066150	92.6073	2875221	70.71	81.33
SAMN09641790	PRJNA480565	SRR7508023	PAIRED	PAIRED	Tuber	5073540	4615573	90.9734	3334614	72.25	82.72
SAMN09641795	PRJNA480565	SRR7508024	PAIRED	PAIRED	Tuber	5187015	4779223	92.1382	3182340	66.59	76.41
SAMN09641794	PRJNA480565	SRR7508025	PAIRED	PAIRED	Tuber	5091119	4733470	92.975	3243606	68.52	78.08
SAMN09641758	PRJNA480565	SRR7508026	PAIRED	PAIRED	Tuber	5210541	4728239	90.7437	3183074	67.32	77
SAMN09641735	PRJNA480565	SRR7508027	PAIRED	PAIRED	Tuber	4052967	3758271	92.7289	2401393	63.9	73.44
SAMN09641720	PRJNA480565	SRR7508028	PAIRED	PAIRED	Tuber	4699295	4346303	92.4884	2868664	66	75.14
SAMN09641721	PRJNA480565	SRR7508029	PAIRED	PAIRED	Tuber	4784847	4413085	92.2304	2879152	65.24	74.74
SAMN09641722	PRJNA480565	SRR7508030	PAIRED	PAIRED	Tuber	4750547	4389775	92.4057	2950368	67.21	78.02
SAMN09641723	PRJNA480565	SRR7508031	PAIRED	PAIRED	Tuber	4456250	4095973	91.9152	2566788	62.67	72.19
SAMN09641716	PRJNA480565	SRR7508032	PAIRED	PAIRED	Tuber	4543963	4171667	91.8068	2470359	59.22	67.88
SAMN09641717	PRJNA480565	SRR7508033	PAIRED	PAIRED	Tuber	4927466	4513705	91.603	2924688	64.8	74.04
SAMN09641718	PRJNA480565	SRR7508034	PAIRED	PAIRED	Tuber	4698073	4252594	90.5178	2781025	65.4	74.54
SAMN09641719	PRJNA480565	SRR7508035	PAIRED	PAIRED	Tuber	4662613	4365295	93.6234	2747956	62.95	71.92
SAMN09641724	PRJNA480565	SRR7508036	PAIRED	PAIRED	Tuber	3752808	3437697	91.6033	2375289	69.1	79.18
SAMN09641725	PRJNA480565	SRR7508037	PAIRED	PAIRED	Tuber	4291610	3882165	90.4594	2321050	59.79	68.68
SAMN09641853	PRJNA480565	SRR7508038	PAIRED	PAIRED	Tuber	5009008	4577186	91.3791	3240173	70.79	81.69
SAMN09641852	PRJNA480565	SRR7508039	PAIRED	PAIRED	Tuber	4924224	4563045	92.6653	2923750	64.07	73.29
SAMN09641851	PRJNA480565	SRR7508040	PAIRED	PAIRED	Tuber	5501015	5102950	92.7638	3236635	63.43	72.55
SAMN09641850	PRJNA480565	SRR7508041	PAIRED	PAIRED	Tuber	5227344	4865274	93.0735	3210774	65.99	75.99
SAMN09641849	PRJNA480565	SRR7508042	PAIRED	PAIRED	Tuber	4722165	4353302	92.1887	2744647	63.05	71.99
SAMN09641848	PRJNA480565	SRR7508043	PAIRED	PAIRED	Tuber	4278115	3950225	92.3356	2764985	70	79.85
SAMN09641847	PRJNA480565	SRR7508044	PAIRED	PAIRED	Tuber	4512865	4216209	93.4264	2526672	59.93	68.35
SAMN09641846	PRJNA480565	SRR7508045	PAIRED	PAIRED	Tuber	4790034	4367604	91.1811	2784334	63.75	72.76
SAMN09641769	PRJNA480565	SRR7508046	PAIRED	PAIRED	Tuber	4820801	4436902	92.0366	2896053	65.27	74.75
SAMN09641801	PRJNA480565	SRR7508047	PAIRED	PAIRED	Tuber	4729678	4342838	91.821	2738605	63.06	72.01
SAMN09641802	PRJNA480565	SRR7508048	PAIRED	PAIRED	Tuber	5206712	4850458	93.1578	3199533	65.96	75.99
SAMN09641803	PRJNA480565	SRR7508049	PAIRED	PAIRED	Tuber	5491592	5098513	92.8422	3238189	63.51	72.56
SAMN09641796	PRJNA480565	SRR7508050	PAIRED	PAIRED	Tuber	4542085	4168195	91.7683	2787763	66.88	76.54
SAMN09641797	PRJNA480565	SRR7508051	PAIRED	PAIRED	Tuber	4735323	4321862	91.2686	3084704	71.37	81.92
SAMN09641855	PRJNA480565	SRR7508052	PAIRED	PAIRED	Tuber	5229163	4885371	93.4255	2956828	60.52	69.67
SAMN09641854	PRJNA480565	SRR7508053	PAIRED	PAIRED	Tuber	5238399	4786971	91.3823	3217122	67.21	76.97
SAMN09641945	PRJNA480565	SRR7508054	PAIRED	PAIRED	Tuber	4734803	4361434	92.1144	2751942	63.1	72.03
SAMN09641727	PRJNA480565	SRR7508055	PAIRED	PAIRED	Tuber	4479306	4180795	93.3358	2954391	70.67	81.02
SAMN09641726	PRJNA480565	SRR7508056	PAIRED	PAIRED	Tuber	4102404	3670442	89.4705	2429685	66.2	75.94
SAMN09641729	PRJNA480565	SRR7508057	PAIRED	PAIRED	Tuber	4671124	4286717	91.7706	2938366	68.55	79.6
SAMN09641728	PRJNA480565	SRR7508058	PAIRED	PAIRED	Tuber	4696846	4303334	91.6218	2705199	62.86	72.22
SAMN09641731	PRJNA480565	SRR7508059	PAIRED	PAIRED	Tuber	5026906	4640235	92.308	3235588	69.73	79.66
SAMN09641730	PRJNA480565	SRR7508060	PAIRED	PAIRED	Tuber	4798971	4438212	92.4826	2747244	61.9	72.57
SAMN09641733	PRJNA480565	SRR7508061	PAIRED	PAIRED	Tuber	4366582	3951061	90.4841	2696057	68.24	78.23
SAMN09641732	PRJNA480565	SRR7508062	PAIRED	PAIRED	Tuber	4431801	4076263	91.9776	2787588	68.39	78.28
SAMN09641943	PRJNA480565	SRR7508063	PAIRED	PAIRED	Tuber	4534771	4234559	93.3798	2537858	59.93	68.34
SAMN09641734	PRJNA480565	SRR7508064	PAIRED	PAIRED	Tuber	4338477	3925470	90.4804	2592501	66.04	76.71
SAMN09641942	PRJNA480565	SRR7508065	PAIRED	PAIRED	Tuber	4810309	4391237	91.288	2798118	63.72	72.74
SAMN09641878	PRJNA480565	SRR7508066	PAIRED	PAIRED	Tuber	4395076	4015075	91.3539	2651676	66.04	76.7
SAMN09641879	PRJNA480565	SRR7508067	PAIRED	PAIRED	Tuber	4096582	3802972	92.8328	2432359	63.96	73.47
SAMN09641876	PRJNA480565	SRR7508068	PAIRED	PAIRED	Tuber	4510457	4168540	92.4195	2848960	68.34	78.26
SAMN09641877	PRJNA480565	SRR7508069	PAIRED	PAIRED	Tuber	4403229	4004283	90.9397	2731199	68.21	78.2
SAMN09641882	PRJNA480565	SRR7508070	PAIRED	PAIRED	Tuber	4360294	4048813	92.8564	2142365	52.91	61.22
SAMN09641883	PRJNA480565	SRR7508071	PAIRED	PAIRED	Tuber	4608086	4233593	91.8731	2999553	70.85	81.61
SAMN09641880	PRJNA480565	SRR7508072	PAIRED	PAIRED	Tuber	4431407	4080957	92.0917	2674512	65.54	74.97
SAMN09641881	PRJNA480565	SRR7508073	PAIRED	PAIRED	Tuber	3949112	3643859	92.2703	2303140	63.21	72.24
SAMN09641884	PRJNA480565	SRR7508074	PAIRED	PAIRED	Tuber	4617846	4249555	92.0246	3096138	72.86	83.39
SAMN09641885	PRJNA480565	SRR7508075	PAIRED	PAIRED	Tuber	5138871	4721634	91.8808	3432806	72.7	83.59
SAMN09641804	PRJNA480565	SRR7508076	PAIRED	PAIRED	Tuber	4890996	4530347	92.6263	2901703	64.05	73.24
SAMN09641738	PRJNA480565	SRR7508077	PAIRED	PAIRED	Tuber	4308278	3998483	92.8093	2114247	52.88	61.26
SAMN09641739	PRJNA480565	SRR7508078	PAIRED	PAIRED	Tuber	4579992	4197344	91.6452	2973729	70.85	81.62
SAMN09641736	PRJNA480565	SRR7508079	PAIRED	PAIRED	Tuber	4409981	4048889	91.8119	2653914	65.55	74.96
SAMN09641737	PRJNA480565	SRR7508080	PAIRED	PAIRED	Tuber	3926718	3619062	92.1651	2291551	63.32	72.31
SAMN09641742	PRJNA480565	SRR7508081	PAIRED	PAIRED	Tuber	5029708	4560046	90.6622	3294354	72.24	82.72
SAMN09641743	PRJNA480565	SRR7508082	PAIRED	PAIRED	Tuber	4353261	4040101	92.8063	2852577	70.61	81.33
SAMN09641740	PRJNA480565	SRR7508083	PAIRED	PAIRED	Tuber	4528706	4146149	91.5526	3022849	72.91	83.38
SAMN09641741	PRJNA480565	SRR7508084	PAIRED	PAIRED	Tuber	5079834	4643370	91.4079	3377327	72.73	83.61
SAMN09641712	PRJNA480565	SRR7508085	PAIRED	PAIRED	Tuber	5198428	4780044	91.9517	3365400	70.41	81.14
SAMN09641744	PRJNA480565	SRR7508086	PAIRED	PAIRED	Tuber	4838652	4427451	91.5017	3144645	71.03	81.98
SAMN09641745	PRJNA480565	SRR7508087	PAIRED	PAIRED	Tuber	4440107	4072817	91.7279	2949480	72.42	83.58
SAMN09641867	PRJNA480565	SRR7508088	PAIRED	PAIRED	Tuber	4492579	4138366	92.1156	2592081	62.64	72.15
SAMN09641866	PRJNA480565	SRR7508089	PAIRED	PAIRED	Tuber	4806815	4445641	92.4862	2993003	67.32	78.06
SAMN09641869	PRJNA480565	SRR7508090	PAIRED	PAIRED	Tuber	4342867	3950315	90.961	2361782	59.79	68.68
SAMN09641868	PRJNA480565	SRR7508091	PAIRED	PAIRED	Tuber	3817826	3515292	92.0758	2428858	69.09	79.21
SAMN09641871	PRJNA480565	SRR7508092	PAIRED	PAIRED	Tuber	4526311	4226930	93.3858	2988821	70.71	81.05
SAMN09641870	PRJNA480565	SRR7508093	PAIRED	PAIRED	Tuber	4156966	3761804	90.494	2487427	66.12	75.91
SAMN09641873	PRJNA480565	SRR7508094	PAIRED	PAIRED	Tuber	4701871	4320320	91.8851	2960911	68.53	79.6
SAMN09641872	PRJNA480565	SRR7508095	PAIRED	PAIRED	Tuber	4729995	4345906	91.8797	2730841	62.84	72.19
SAMN09641875	PRJNA480565	SRR7508096	PAIRED	PAIRED	Tuber	5061851	4684540	92.546	3263720	69.67	79.63
SAMN09641874	PRJNA480565	SRR7508097	PAIRED	PAIRED	Tuber	4857782	4496279	92.5583	2784175	61.92	72.53
SAMN09641908	PRJNA480565	SRR7508098	PAIRED	PAIRED	Tuber	4642286	4282619	92.2524	2536429	59.23	67.9
SAMN09641909	PRJNA480565	SRR7508099	PAIRED	PAIRED	Tuber	5017307	4616986	92.0212	2993756	64.84	74.09
SAMN09641910	PRJNA480565	SRR7508100	PAIRED	PAIRED	Tuber	4776588	4368562	91.4578	2852653	65.3	74.45
SAMN09641911	PRJNA480565	SRR7508101	PAIRED	PAIRED	Tuber	4726031	4425453	93.6399	2785970	62.95	71.89
SAMN09641912	PRJNA480565	SRR7508102	PAIRED	PAIRED	Tuber	4744659	4395932	92.6501	2903699	66.05	75.14
SAMN09641913	PRJNA480565	SRR7508103	PAIRED	PAIRED	Tuber	4834781	4463602	92.3227	2909435	65.18	74.69
SAMN09641756	PRJNA480565	SRR7508104	PAIRED	PAIRED	Tuber	4894876	4514582	92.2308	2896478	64.16	73.32
SAMN09641805	PRJNA480565	SRR7508105	PAIRED	PAIRED	Tuber	5002523	4569721	91.3483	3238939	70.88	81.7
SAMN09641757	PRJNA480565	SRR7508106	PAIRED	PAIRED	Tuber	4996428	4543281	90.9306	3218787	70.85	81.71
SAMN09641706	PRJNA480565	SRR7508107	PAIRED	PAIRED	Tuber	5160237	4796316	92.9476	3163914	65.97	75.99
SAMN09641707	PRJNA480565	SRR7508108	PAIRED	PAIRED	Tuber	5453945	5048211	92.5607	3203527	63.46	72.58
SAMN09641708	PRJNA480565	SRR7508109	PAIRED	PAIRED	Tuber	4821406	4443620	92.1644	2849153	64.12	73.3
SAMN09641709	PRJNA480565	SRR7508110	PAIRED	PAIRED	Tuber	4946565	4495322	90.8776	3185564	70.86	81.71
SAMN09641710	PRJNA480565	SRR7508111	PAIRED	PAIRED	Tuber	5162741	4669186	90.4401	3144126	67.34	77.01
SAMN09641711	PRJNA480565	SRR7508112	PAIRED	PAIRED	Tuber	5163658	4818144	93.3087	2914550	60.49	69.69
SAMN09641759	PRJNA480565	SRR7508113	PAIRED	PAIRED	Tuber	5213368	4854681	93.1199	2940360	60.57	69.68
SAMN09641713	PRJNA480565	SRR7508114	PAIRED	PAIRED	Tuber	4977280	4572431	91.8661	2718250	59.45	67.91
SAMN09641714	PRJNA480565	SRR7508115	PAIRED	PAIRED	Tuber	4781588	4454187	93.1529	3130316	70.28	80.9
SAMN09641715	PRJNA480565	SRR7508116	PAIRED	PAIRED	Tuber	4810983	4457405	92.6506	2992621	67.14	76.51
SAMN09641760	PRJNA480565	SRR7508117	PAIRED	PAIRED	Tuber	5233871	4809039	91.883	3386912	70.43	81.15
SAMN09708155	PRJNA482047	SRR7549195	PAIRED	PAIRED	Leaf	21965654	21178130	96.4147	14116681	66.66	77.49
SAMN09708156	PRJNA482047	SRR7549211	PAIRED	PAIRED	Leaf	22222909	21412559	96.3535	8969654	41.89	49.22
SAMN09701088	PRJNA482047	SRR7549490	PAIRED	PAIRED	Leaf	22156056	21418513	96.6711	1663035	7.76	9.35
SAMN09701089	PRJNA482047	SRR7549545	PAIRED	PAIRED	Leaf	22570571	21518073	95.3369	6469087	30.06	35.44
SAMN09701090	PRJNA482047	SRR7549560	PAIRED	PAIRED	Leaf	22176808	21153518	95.3858	3525492	16.67	19.62
SAMN09702073	PRJNA482047	SRR7549562	PAIRED	PAIRED	Leaf	22484237	21326893	94.8526	1051292	4.93	5.95
SAMN09702075	PRJNA482047	SRR7549674	PAIRED	PAIRED	Leaf	22208778	21106112	95.035	1112848	5.27	6.41
SAMN09702074	PRJNA482047	SRR7549677	PAIRED	PAIRED	Leaf	22362037	21410026	95.7427	3138516	14.66	17.37
SAMN09702076	PRJNA482047	SRR7549678	PAIRED	PAIRED	Leaf	22466742	21321687	94.9033	3240807	15.2	17.89
SAMN09995432	PRJNA489943	SRR7811271	PAIRED	PAIRED	Leaf	28643320	25907589	90.449	18823939	72.66	85.45
SAMN09995433	PRJNA489943	SRR7811272	PAIRED	PAIRED	Leaf	29770352	26820695	90.092	19199912	71.59	84.06
SAMN09995430	PRJNA489943	SRR7811273	PAIRED	PAIRED	Leaf	28536119	25081187	87.8928	17935163	71.51	85.33
SAMN09995431	PRJNA489943	SRR7811274	PAIRED	PAIRED	Leaf	29114053	26159534	89.8519	18970799	72.52	84.96
SAMN09995415	PRJNA489943	SRR7811275	PAIRED	PAIRED	Leaf	28623242	24908787	87.0229	17976776	72.17	84.95
SAMN09995414	PRJNA489943	SRR7811276	PAIRED	PAIRED	Leaf	28464069	25249647	88.7071	18248416	72.27	85.15
SAMN09995417	PRJNA489943	SRR7811277	PAIRED	PAIRED	Leaf	28691883	25242176	87.9767	16995368	67.33	79.02
SAMN09995416	PRJNA489943	SRR7811278	PAIRED	PAIRED	Leaf	28684491	25324330	88.2858	18357368	72.49	85.97
SAMN09995411	PRJNA489943	SRR7811279	PAIRED	PAIRED	Leaf	28860135	24932955	86.3924	18279814	73.32	86.5
SAMN09995410	PRJNA489943	SRR7811280	PAIRED	PAIRED	Leaf	28718766	24723724	86.0891	17629132	71.3	84.52
SAMN09995413	PRJNA489943	SRR7811281	PAIRED	PAIRED	Leaf	28747949	24874861	86.5274	18018328	72.44	85.15
SAMN09995412	PRJNA489943	SRR7811282	PAIRED	PAIRED	Leaf	28894681	24382681	84.3847	17744545	72.78	85.74
SAMN09995419	PRJNA489943	SRR7811283	PAIRED	PAIRED	Leaf	28234667	24349234	86.2388	17604391	72.3	85.01
SAMN09995418	PRJNA489943	SRR7811284	PAIRED	PAIRED	Leaf	29797076	26576005	89.19	13115838	49.35	57.72
SAMN09995427	PRJNA489943	SRR7811285	PAIRED	PAIRED	Leaf	28198634	24715363	87.6474	17537308	70.96	83.88
SAMN09995426	PRJNA489943	SRR7811286	PAIRED	PAIRED	Leaf	28762045	24668193	85.7665	17631854	71.48	84.86
SAMN09995425	PRJNA489943	SRR7811287	PAIRED	PAIRED	Leaf	28659867	24913668	86.9288	17809115	71.48	84.83
SAMN09995424	PRJNA489943	SRR7811288	PAIRED	PAIRED	Leaf	28307295	24542539	86.7004	17866545	72.8	85.9
SAMN09995423	PRJNA489943	SRR7811289	PAIRED	PAIRED	Leaf	28180883	24552896	87.1261	17779976	72.41	85.47
SAMN09995422	PRJNA489943	SRR7811290	PAIRED	PAIRED	Leaf	28335766	24496975	86.4525	17672579	72.14	85.12
SAMN09995421	PRJNA489943	SRR7811291	PAIRED	PAIRED	Leaf	27891014	25129748	90.0998	17571748	69.92	86.22
SAMN09995420	PRJNA489943	SRR7811292	PAIRED	PAIRED	Leaf	27159115	24244917	89.2699	17430333	71.89	84.28
SAMN09995429	PRJNA489943	SRR7811293	PAIRED	PAIRED	Leaf	28595012	25258977	88.3335	18505376	73.26	85.97
SAMN09995428	PRJNA489943	SRR7811294	PAIRED	PAIRED	Leaf	28480874	25251854	88.6625	18433016	73	85.85
SAMN10345053	PRJNA494472	SRR8138708	PAIRED	PAIRED	Tuber	32937344	27597765	83.7887	15533282	56.28	66.82
SAMN10345054	PRJNA494472	SRR8138709	PAIRED	PAIRED	Tuber	31797487	25793098	81.1168	19375813	75.12	89.53
SAMN10252342	PRJNA497262	SRR8070935	PAIRED	PAIRED	Leaf	10486900	9628104	91.8108	7359009	76.43	87.58
SAMN10252341	PRJNA497262	SRR8070936	PAIRED	PAIRED	Leaf	11056344	10104158	91.3879	7598954	75.21	86.32
SAMN10252344	PRJNA497262	SRR8070937	PAIRED	PAIRED	Leaf	13652968	12595222	92.2526	9672815	76.8	87.42
SAMN10252343	PRJNA497262	SRR8070938	PAIRED	PAIRED	Leaf	10615938	9791932	92.238	7579300	77.4	87.68
SAMN10252346	PRJNA497262	SRR8070939	PAIRED	PAIRED	Leaf	11454508	10470952	91.4134	7997673	76.38	87.44
SAMN10252345	PRJNA497262	SRR8070940	PAIRED	PAIRED	Leaf	10808607	9921642	91.7939	7590570	76.51	87.19
SAMN10252347	PRJNA497262	SRR8070942	PAIRED	PAIRED	Leaf	9369277	8701302	92.8706	6657697	76.51	87.06
SAMN10252339	PRJNA497262	SRR8070960	PAIRED	PAIRED	Leaf	12140126	11218058	92.4048	8405910	74.93	86.12
SAMN10252340	PRJNA497262	SRR8070961	PAIRED	PAIRED	Leaf	11905782	10846719	91.1046	8107376	74.74	86.76
SAMN10252335	PRJNA497262	SRR8070962	PAIRED	PAIRED	Leaf	10700381	9754685	91.162	7546490	77.36	88.17
SAMN10252336	PRJNA497262	SRR8070963	PAIRED	PAIRED	Leaf	12899387	11813574	91.5824	9137804	77.35	88.09
SAMN10252337	PRJNA497262	SRR8070964	PAIRED	PAIRED	Leaf	12218065	11147685	91.2394	8548424	76.68	87.66
SAMN10252338	PRJNA497262	SRR8070965	PAIRED	PAIRED	Leaf	12731618	11652095	91.5209	8982901	77.09	87.98
SAMN10252331	PRJNA497262	SRR8070966	PAIRED	PAIRED	Leaf	3832745	3589130	93.6439	2596330	72.34	83.53
SAMN10252332	PRJNA497262	SRR8070967	PAIRED	PAIRED	Leaf	12771456	11536818	90.3328	8894943	77.1	88.48
SAMN10252333	PRJNA497262	SRR8070968	PAIRED	PAIRED	Leaf	11253303	10190302	90.5539	7813161	76.67	88.03
SAMN10252334	PRJNA497262	SRR8070969	PAIRED	PAIRED	Leaf	10870649	9828819	90.4161	7581304	77.13	88.02
SAMN10252329	PRJNA497262	SRR8070974	PAIRED	PAIRED	Leaf	11423992	10516287	92.0544	8073366	76.77	87.75
SAMN10252330	PRJNA497262	SRR8070975	PAIRED	PAIRED	Leaf	12290432	11344595	92.3043	8751751	77.14	88.12
SAMN10252321	PRJNA497262	SRR8070977	PAIRED	PAIRED	Leaf	13576628	12427919	91.5391	9432164	75.89	87.16
SAMN10252322	PRJNA497262	SRR8070978	PAIRED	PAIRED	Leaf	11536895	10590230	91.7945	8108170	76.56	87.74
SAMN10252323	PRJNA497262	SRR8070979	PAIRED	PAIRED	Leaf	10794191	9945014	92.133	7514994	75.57	86.83
SAMN10252324	PRJNA497262	SRR8070980	PAIRED	PAIRED	Leaf	11358992	10455041	92.042	8023169	76.74	87.74
SAMN10252325	PRJNA497262	SRR8070981	PAIRED	PAIRED	Leaf	11273106	10290378	91.2825	7868829	76.47	87.81
SAMN10252326	PRJNA497262	SRR8070982	PAIRED	PAIRED	Leaf	10329479	9476010	91.7375	7293783	76.97	88.13
SAMN10252327	PRJNA497262	SRR8070983	PAIRED	PAIRED	Leaf	10271728	9400378	91.517	7284243	77.49	88.46
SAMN10252328	PRJNA497262	SRR8070984	PAIRED	PAIRED	Leaf	9724422	8883437	91.3518	6761183	76.11	87.84
SAMN10345339	PRJNA500722	SRR8132970	PAIRED	PAIRED	Root	33769287	30984303	91.7529	21118368	68.16	83.46
SAMN10345338	PRJNA500722	SRR8132971	PAIRED	PAIRED	Root	27147679	24953914	91.9191	16933883	67.86	83.56
SAMN10345337	PRJNA500722	SRR8132972	PAIRED	PAIRED	Root	27636739	25383095	91.8455	17577897	69.25	84.02
SAMN10345336	PRJNA500722	SRR8132973	PAIRED	PAIRED	Root	38265316	35285013	92.2115	24358811	69.03	83.96
SAMN10345341	PRJNA500722	SRR8132974	PAIRED	PAIRED	Root	28712078	26330420	91.705	18073997	68.64	84.35
SAMN10345340	PRJNA500722	SRR8132975	PAIRED	PAIRED	Root	29235973	26787756	91.626	17575053	65.61	82.74
SAMN10492161	PRJNA507365	SRR8255923	PAIRED	PAIRED	Leaf	106543488	94359551	88.5644	65318761	69.22	81.49
SAMN10492160	PRJNA507365	SRR8255924	PAIRED	PAIRED	Leaf	97067860	84516095	87.0691	58396308	69.09	81.74
SAMN10497789	PRJNA507549	SRR8265782	PAIRED	PAIRED	Leaf	34683952	30423840	87.7173	22039799	72.44	86.56
SAMN10497203	PRJNA507549	SRR8265783	PAIRED	PAIRED	Leaf	27356867	24066551	87.9726	15164687	63.01	75.82
SAMN10497730	PRJNA507549	SRR8265784	PAIRED	PAIRED	Leaf	22226279	19693604	88.605	14538656	73.82	86.53
SAMN10497608	PRJNA507549	SRR8265785	PAIRED	PAIRED	Leaf	22558877	20093554	89.0716	14766137	73.49	86.61
SAMN10497524	PRJNA507549	SRR8265786	PAIRED	PAIRED	Leaf	24665857	21884984	88.7258	15286739	69.85	84.78
SAMN10497163	PRJNA507549	SRR8265787	PAIRED	PAIRED	Leaf	24324369	21675269	89.1093	15136401	69.83	84.92
SAMN10497161	PRJNA507549	SRR8265788	PAIRED	PAIRED	Leaf	27220535	24286481	89.2212	17401529	71.65	85.58
SAMN10497202	PRJNA507549	SRR8265789	PAIRED	PAIRED	Leaf	24138960	21530532	89.1941	15037845	69.84	84.71
SAMN10497162	PRJNA507549	SRR8265790	PAIRED	PAIRED	Leaf	27398483	24317283	88.7541	17555286	72.19	85.89
SAMN10505254	PRJNA507769	SRR8267542	PAIRED	PAIRED	Leaf	97067860	84516095	87.0691	58396308	69.09	81.74
SAMN10505252	PRJNA507769	SRR8267543	PAIRED	PAIRED	Leaf	128131179	114957467	89.7186	79564931	69.21	81.6
SAMN10505250	PRJNA507769	SRR8267544	PAIRED	PAIRED	Leaf	107019836	95229209	88.9828	66299187	69.62	81.4
SAMN10505303	PRJNA507769	SRR8267545	PAIRED	PAIRED	Leaf	110557168	100100313	90.5417	71462791	71.39	83.41
SAMN10505301	PRJNA507769	SRR8267546	PAIRED	PAIRED	Leaf	128866248	113545207	88.1109	78807562	69.41	81.35
SAMN10505299	PRJNA507769	SRR8267547	PAIRED	PAIRED	Leaf	106951125	93737333	87.645	62693041	66.88	81.59
SAMN10505296	PRJNA507769	SRR8267548	PAIRED	PAIRED	Leaf	112844129	96001617	85.0745	66000565	68.75	81.25
SAMN10505293	PRJNA507769	SRR8267549	PAIRED	PAIRED	Leaf	116260862	100754344	86.6623	70022713	69.5	81.98
SAMN10505291	PRJNA507769	SRR8267550	PAIRED	PAIRED	Leaf	115523205	99436569	86.075	68240989	68.63	80.69
SAMN10505288	PRJNA507769	SRR8267551	PAIRED	PAIRED	Leaf	109924317	94539388	86.0041	66666841	70.52	82.84
SAMN10564320	PRJNA509159	SRR8309365	PAIRED	PAIRED	Tuber Peel	22060840	19721960	89.398	15031570	76.22	88.93
SAMN10564319	PRJNA509159	SRR8309366	PAIRED	PAIRED	Tuber Peel	21763512	19503137	89.6139	14659155	75.16	87.76
SAMN10564318	PRJNA509159	SRR8309367	PAIRED	PAIRED	Tuber Peel	21740370	19633847	90.3105	14805429	75.41	88.16
SAMN10564317	PRJNA509159	SRR8309368	PAIRED	PAIRED	Tuber Peel	21479926	19150841	89.1569	14387658	75.13	88.04
SAMN08442474	PRJNA511561	SRR8369181	PAIRED	PAIRED	Root	26692496	25114134	94.0869	17562694	69.93	81.42
SAMN08442477	PRJNA511561	SRR8369182	PAIRED	PAIRED	Root	25030571	23056107	92.1118	16365648	70.98	82.12
SAMN08442476	PRJNA511561	SRR8369183	PAIRED	PAIRED	Root	20850566	19470722	93.3822	13527085	69.47	80.65
SAMN08442473	PRJNA511561	SRR8369184	PAIRED	PAIRED	Root	23718950	22300072	94.018	15329277	68.74	79.21
SAMN08442472	PRJNA511561	SRR8369185	PAIRED	PAIRED	Root	21215826	19527482	92.0421	12741678	65.25	76.25
SAMN08442461	PRJNA511561	SRR8369186	PAIRED	PAIRED	Root	22930081	21238291	92.622	14727983	69.35	80.29
SAMN08442460	PRJNA511561	SRR8369187	PAIRED	PAIRED	Root	21867064	20138356	92.0945	13992505	69.48	80.77
SAMN08442459	PRJNA511561	SRR8369188	PAIRED	PAIRED	Leaf	23186072	21353551	92.0965	14962602	70.07	81.2
SAMN08442458	PRJNA511561	SRR8369189	PAIRED	PAIRED	Leaf	24698748	22873390	92.6095	16115305	70.45	81.53
SAMN08442457	PRJNA511561	SRR8369190	PAIRED	PAIRED	Leaf	21776758	20055144	92.0943	13700087	68.31	78.92
SAMN08442456	PRJNA511561	SRR8369191	PAIRED	PAIRED	Leaf	23375431	21877252	93.5908	15864207	72.51	83.79
SAMN08442455	PRJNA511561	SRR8369192	PAIRED	PAIRED	Leaf	28672521	27038355	94.3006	18971478	70.17	81.25
SAMN08442454	PRJNA511561	SRR8369193	PAIRED	PAIRED	Leaf	23449616	21887844	93.3399	15637728	71.44	83.25
SAMN08442453	PRJNA511561	SRR8369194	PAIRED	PAIRED	Leaf	21015603	19433193	92.4703	13736025	70.68	81.71
SAMN08442452	PRJNA511561	SRR8369195	PAIRED	PAIRED	Leaf	26388849	24036518	91.0859	16771035	69.77	81.1
SAMN08442468	PRJNA511561	SRR8369196	PAIRED	PAIRED	Root	22122849	20346995	91.9728	14125195	69.42	80.79
SAMN08442469	PRJNA511561	SRR8369197	PAIRED	PAIRED	Root	25717416	23722225	92.2419	17085551	72.02	83.02
SAMN08442466	PRJNA511561	SRR8369198	PAIRED	PAIRED	Root	23942075	22360003	93.3921	15667780	70.07	81.51
SAMN08442467	PRJNA511561	SRR8369199	PAIRED	PAIRED	Root	27905957	25783042	92.3926	18051186	70.01	81
SAMN08442464	PRJNA511561	SRR8369200	PAIRED	PAIRED	Root	23129962	21212354	91.7094	15431127	72.75	84.39
SAMN08442465	PRJNA511561	SRR8369201	PAIRED	PAIRED	Root	22712911	20950055	92.2385	14890561	71.08	82.77
SAMN08442462	PRJNA511561	SRR8369202	PAIRED	PAIRED	Root	22939829	21570647	94.0314	14514776	67.29	78.01
SAMN08442463	PRJNA511561	SRR8369203	PAIRED	PAIRED	Root	22226311	20522327	92.3335	14421556	70.27	81.57
SAMN08442475	PRJNA511561	SRR8369204	PAIRED	PAIRED	Root	23955376	22504275	93.9425	15831870	70.35	81.19
SAMN08442470	PRJNA511561	SRR8369205	PAIRED	PAIRED	Root	23290606	21787126	93.5447	15505396	71.17	82.36
SAMN08442471	PRJNA511561	SRR8369206	PAIRED	PAIRED	Root	21952874	20276762	92.365	14016797	69.13	80.71
SAMN08442451	PRJNA511561	SRR8369207	PAIRED	PAIRED	Leaf	25186569	23629340	93.8172	16587250	70.2	81.31
SAMN08442450	PRJNA511561	SRR8369208	PAIRED	PAIRED	Leaf	25000426	22973708	91.8933	16420510	71.48	83.01
SAMN08442447	PRJNA511561	SRR8369209	PAIRED	PAIRED	Leaf	23888193	22099708	92.5131	15810609	71.54	82.65
SAMN08442446	PRJNA511561	SRR8369210	PAIRED	PAIRED	Leaf	21519341	20183216	93.7911	14353645	71.12	82.77
SAMN08442449	PRJNA511561	SRR8369211	PAIRED	PAIRED	Leaf	24139514	22309622	92.4195	16059762	71.99	82.99
SAMN08442448	PRJNA511561	SRR8369212	PAIRED	PAIRED	Leaf	23422157	21564742	92.0698	15373396	71.29	82.69
SAMN08442443	PRJNA511561	SRR8369213	PAIRED	PAIRED	Leaf	22431970	20940523	93.3512	15328421	73.2	84.61
SAMN08442442	PRJNA511561	SRR8369214	PAIRED	PAIRED	Leaf	26320124	24292389	92.2959	16873362	69.46	80.55
SAMN08442445	PRJNA511561	SRR8369215	PAIRED	PAIRED	Leaf	23779090	22300737	93.783	15782845	70.77	82.25
SAMN08442444	PRJNA511561	SRR8369216	PAIRED	PAIRED	Leaf	22966755	21083817	91.8015	14758184	70	81.35
SAMN10688322	PRJNA512568	SRR8392524	PAIRED	PAIRED	Mixed tissue	161341958	146406559	90.743	109440448	74.75	87.52
SAMN10417321	PRJNA512866	SRR8389891	PAIRED	PAIRED	Leaf	36771034	31439584	85.501	24322239	77.36	90.49
SAMN10417320	PRJNA512866	SRR8389892	PAIRED	PAIRED	Leaf	32220223	27481982	85.2942	21058972	76.63	89.99
SAMN10417319	PRJNA512866	SRR8389893	PAIRED	PAIRED	Leaf	32081207	27043091	84.2957	20966459	77.53	89.88
SAMN10417318	PRJNA512866	SRR8389894	PAIRED	PAIRED	Leaf	33069521	28256338	85.4453	21990003	77.82	91.24
SAMN10417325	PRJNA512866	SRR8389895	PAIRED	PAIRED	Root	26070800	22053287	84.59	15973209	72.43	85.89
SAMN10417324	PRJNA512866	SRR8389896	PAIRED	PAIRED	Root	27551239	23621961	85.7383	17544750	74.27	88.17
SAMN10417323	PRJNA512866	SRR8389897	PAIRED	PAIRED	Root	22431701	19133331	85.2959	13319496	69.61	83.42
SAMN10417322	PRJNA512866	SRR8389898	PAIRED	PAIRED	Root	22882686	19561438	85.4858	14489751	74.07	88.13
SAMN11241326	PRJNA528682	SRR8772353	PAIRED	PAIRED	Tuber Flesh	29961542	26613787	88.8265	18501258	69.52	86.17
SAMN11241331	PRJNA528682	SRR8772430	PAIRED	PAIRED	Tuber Flesh	21668997	19020620	87.778	12682886	66.68	88.02
SAMN11241350	PRJNA528682	SRR8772433	PAIRED	PAIRED	Tuber Flesh	27129719	24148380	89.0108	16789151	69.52	86.35
SAMN11242084	PRJNA528682	SRR8772565	PAIRED	PAIRED	Tuber Flesh	29885956	25821294	86.3994	17684267	68.49	86.74
SAMN11242404	PRJNA528682	SRR8772850	PAIRED	PAIRED	Tuber Flesh	28177089	24791774	87.9856	16657497	67.19	86.97
SAMN11242426	PRJNA528682	SRR8772851	PAIRED	PAIRED	Tuber Flesh	30302355	26583185	87.7265	16997087	63.94	86.99
SAMN11264440	PRJNA529319	SRR8846454	PAIRED	PAIRED	Shoot	43887631	40210058	91.6205	30205523	75.12	91.15
SAMN11264442	PRJNA529319	SRR8846456	PAIRED	PAIRED	Root	38522480	35456508	92.0411	27233949	76.81	90.09
SAMN11264444	PRJNA529319	SRR8846458	PAIRED	PAIRED	Stolon	39795124	36446792	91.5861	27038011	74.18	88.88
SAMN11264441	PRJNA529319	SRR8846453	PAIRED	PAIRED	Shoot	31858779	28714163	90.1295	21900887	76.27	91.31
SAMN11264443	PRJNA529319	SRR8846455	PAIRED	PAIRED	Root	40879268	37495421	91.7223	27913058	74.44	87.68
SAMN11264445	PRJNA529319	SRR8846457	PAIRED	PAIRED	Stolon	40247824	36862045	91.5877	26729999	72.51	87.72
SAMN11265007	PRJNA529343	SRR8791013	SINGLE	SINGLE	Leaf	195257548	191782589	98.2203	148629662	77.5	88.51
SAMN11575747	PRJNA541096	SRR9023731	PAIRED	PAIRED	Leaf	25627770	23146895	90.3196	16461173	71.12	85.71
SAMN11575746	PRJNA541096	SRR9023732	PAIRED	PAIRED	Leaf	30927184	28193257	91.1601	18838008	66.82	80.03
SAMN11575755	PRJNA541096	SRR9023733	PAIRED	PAIRED	Leaf	23691502	21329099	90.0285	15140164	70.98	85.57
SAMN11575754	PRJNA541096	SRR9023734	PAIRED	PAIRED	Leaf	21555935	19312777	89.5938	13014418	67.39	79.66
SAMN11575761	PRJNA541096	SRR9023735	PAIRED	PAIRED	Leaf	20427998	18325238	89.7065	12991332	70.89	84.61
SAMN11575760	PRJNA541096	SRR9023736	PAIRED	PAIRED	Leaf	22422273	20317314	90.6122	14778752	72.74	86.07
SAMN11575763	PRJNA541096	SRR9023737	PAIRED	PAIRED	Leaf	26652193	23907579	89.7021	17032690	71.24	84.99
SAMN11575762	PRJNA541096	SRR9023738	PAIRED	PAIRED	Leaf	21443990	19178798	89.4367	13593579	70.88	84.32
SAMN11575757	PRJNA541096	SRR9023739	PAIRED	PAIRED	Leaf	26170929	23741368	90.7166	16977043	71.51	85.29
SAMN11575756	PRJNA541096	SRR9023740	PAIRED	PAIRED	Leaf	27276118	24753616	90.752	17682371	71.43	85.73
SAMN11575759	PRJNA541096	SRR9023741	PAIRED	PAIRED	Leaf	23687994	21407174	90.3714	15370941	71.8	85.56
SAMN11575758	PRJNA541096	SRR9023742	PAIRED	PAIRED	Leaf	26822731	24303579	90.6081	17473388	71.9	85.01
SAMN11575753	PRJNA541096	SRR9023743	PAIRED	PAIRED	Leaf	23436082	21190797	90.4195	13987614	66.01	79.3
SAMN11575752	PRJNA541096	SRR9023744	PAIRED	PAIRED	Leaf	21551661	19345259	89.7623	12820633	66.27	78.72
SAMN11575751	PRJNA541096	SRR9023745	PAIRED	PAIRED	Leaf	29346524	26757522	91.1778	18264782	68.26	81.54
SAMN11575750	PRJNA541096	SRR9023746	PAIRED	PAIRED	Leaf	25681741	23440832	91.2743	15232150	64.98	77.99
SAMN11575749	PRJNA541096	SRR9023747	PAIRED	PAIRED	Leaf	26312312	24147123	91.7712	15823091	65.53	78.23
SAMN11575748	PRJNA541096	SRR9023748	PAIRED	PAIRED	Leaf	24462839	21924529	89.6238	15226872	69.45	84.59
SAMN11605001	PRJNA541919	SRR9120827	PAIRED	PAIRED	Tuber Skin	29185064	25996489	89.0746	18027868	69.35	81.89
SAMN11605002	PRJNA541919	SRR9120828	PAIRED	PAIRED	Tuber Flesh	29648012	26105575	88.0517	15379495	58.91	70.36
SAMN11605003	PRJNA541919	SRR9120829	PAIRED	PAIRED	Tuber Flesh	26728346	24841688	92.9414	16736451	67.37	79.74
SAMN11605004	PRJNA541919	SRR9120830	PAIRED	PAIRED	Tuber Flesh	28124649	26136222	92.9299	13621298	52.12	61.92
SAMN11604997	PRJNA541919	SRR9120831	PAIRED	PAIRED	Tuber Flesh	29523974	27434102	92.9214	19534270	71.2	88.95
SAMN11604998	PRJNA541919	SRR9120832	PAIRED	PAIRED	Tuber Flesh	27289829	23599031	86.4756	18062572	76.54	89.13
SAMN11604999	PRJNA541919	SRR9120833	PAIRED	PAIRED	Tuber Skin	36741945	33909668	92.2914	23764545	70.08	85.91
SAMN11605000	PRJNA541919	SRR9120834	PAIRED	PAIRED	Tuber Skin	24428787	22803793	93.348	15203006	66.67	78.2
SAMN11604987	PRJNA541919	SRR9120835	PAIRED	PAIRED	Tuber Skin	28930785	26641113	92.0857	8634231	32.41	38.68
SAMN11604988	PRJNA541919	SRR9120836	PAIRED	PAIRED	Tuber Skin	21213838	19584600	92.3199	7386240	37.71	46.34
SAMN11604989	PRJNA541919	SRR9120837	PAIRED	PAIRED	Tuber Skin	24859842	23127735	93.0325	10114365	43.73	51.25
SAMN11604990	PRJNA541919	SRR9120838	PAIRED	PAIRED	Tuber Flesh	39983127	37319816	93.3389	14776390	39.59	49.43
SAMN11604991	PRJNA541919	SRR9120839	PAIRED	PAIRED	Tuber Flesh	32012605	29728384	92.8646	9869853	33.2	40.97
SAMN11604992	PRJNA541919	SRR9120840	PAIRED	PAIRED	Tuber Flesh	30031850	27853405	92.7462	11473606	41.19	53.68
SAMN11604993	PRJNA541919	SRR9120841	PAIRED	PAIRED	Tuber Skin	27571002	24527861	88.9625	17801347	72.58	86.49
SAMN11604994	PRJNA541919	SRR9120842	PAIRED	PAIRED	Tuber Skin	28350509	25186376	88.8392	18451187	73.26	87.58
SAMN11604995	PRJNA541919	SRR9120843	PAIRED	PAIRED	Tuber Skin	19462434	17252328	88.6442	12702905	73.63	87.61
SAMN11604996	PRJNA541919	SRR9120844	PAIRED	PAIRED	Tuber Flesh	25546327	23566297	92.2493	14714871	62.44	92.31
SAMN11962360	PRJNA546591	SRR9204640	PAIRED	PAIRED	Tuber Axillary Node	28251381	27007043	95.5955	20315655	75.22	88.8
SAMN11962359	PRJNA546591	SRR9204641	PAIRED	PAIRED	Tuber Axillary Node	19741392	18709265	94.7718	14368465	76.8	87.81
SAMN11962362	PRJNA546591	SRR9204642	PAIRED	PAIRED	Tuber Axillary Node	16943329	16291540	96.1531	12387498	76.04	87.39
SAMN11962361	PRJNA546591	SRR9204643	PAIRED	PAIRED	Tuber Axillary Node	25269133	24347980	96.3546	18351042	75.37	88.1
SAMN11962356	PRJNA546591	SRR9204644	PAIRED	PAIRED	Tuber Axillary Node	21156895	20375200	96.3052	15376948	75.47	88.9
SAMN11962355	PRJNA546591	SRR9204645	PAIRED	PAIRED	Tuber Axillary Node	26452575	25597089	96.766	19435662	75.93	88.01
SAMN11962358	PRJNA546591	SRR9204646	PAIRED	PAIRED	Tuber Axillary Node	23727153	22744085	95.8568	17430291	76.64	88.45
SAMN11962357	PRJNA546591	SRR9204647	PAIRED	PAIRED	Tuber Axillary Node	19426628	18650276	96.0037	13813874	74.07	87.77
SAMN12349035	PRJNA556372	SRR9854216	PAIRED	PAIRED	Leaf	22400923	21120497	94.284	14767780	69.92	83.23
SAMN12349036	PRJNA556372	SRR9854217	PAIRED	PAIRED	Leaf	22671029	21464082	94.6763	14549221	67.78	80.59
SAMN12349037	PRJNA556372	SRR9854218	PAIRED	PAIRED	Leaf	22642627	21523342	95.0567	14049397	65.28	77.05
SAMN12349038	PRJNA556372	SRR9854219	PAIRED	PAIRED	Leaf	22324279	21117239	94.5932	14227163	67.37	80.7
SAMN12349039	PRJNA556372	SRR9854220	PAIRED	PAIRED	Leaf	22420939	21227943	94.6791	14739961	69.44	82.96
SAMN12349040	PRJNA556372	SRR9854221	PAIRED	PAIRED	Leaf	22544007	21386384	94.8651	14180173	66.3	78.47
SAMN12349041	PRJNA556372	SRR9854222	PAIRED	PAIRED	Leaf	22393943	21315125	95.1825	14357325	67.36	79.69
SAMN12349042	PRJNA556372	SRR9854223	PAIRED	PAIRED	Leaf	22023238	20797329	94.4336	13701434	65.88	80.26
SAMN12349043	PRJNA556372	SRR9854224	PAIRED	PAIRED	Leaf	22710565	21610888	95.1579	15065607	69.71	82.48
SAMN12349044	PRJNA556372	SRR9854225	PAIRED	PAIRED	Leaf	22386491	21215338	94.7685	14509473	68.39	81.77
SAMN12349034	PRJNA556372	SRR9854226	PAIRED	PAIRED	Leaf	22033384	20797438	94.3906	13308051	63.99	77.89
SAMN12349033	PRJNA556372	SRR9854227	PAIRED	PAIRED	Leaf	22363825	21149333	94.5694	15093995	71.37	84.48
SAMN12349030	PRJNA556372	SRR9854228	PAIRED	PAIRED	Leaf	22612764	21492555	95.0461	14818976	68.95	82
SAMN12349029	PRJNA556372	SRR9854229	PAIRED	PAIRED	Leaf	22177080	21072558	95.0195	14670555	69.62	82.72
SAMN12349032	PRJNA556372	SRR9854230	PAIRED	PAIRED	Leaf	22296481	21224993	95.1944	14162609	66.73	78.76
SAMN12349031	PRJNA556372	SRR9854231	PAIRED	PAIRED	Leaf	22575617	21459152	95.0546	14516687	67.65	80.21
SAMN12349026	PRJNA556372	SRR9854232	PAIRED	PAIRED	Leaf	22225308	21167374	95.24	14737110	69.62	81.11
SAMN12349025	PRJNA556372	SRR9854233	PAIRED	PAIRED	Leaf	22112501	20874438	94.4011	14400342	68.99	81.95
SAMN12349028	PRJNA556372	SRR9854234	PAIRED	PAIRED	Leaf	22208522	21031215	94.6989	14528803	69.08	82.92
SAMN12349027	PRJNA556372	SRR9854235	PAIRED	PAIRED	Leaf	22661513	21494424	94.8499	15164369	70.55	83.33
SAMN12349050	PRJNA556372	SRR9854236	PAIRED	PAIRED	Leaf	22496249	21417501	95.2048	14427119	67.36	80.31
SAMN12349049	PRJNA556372	SRR9854237	PAIRED	PAIRED	Leaf	22575706	21478400	95.1394	14511967	67.57	80.42
SAMN12349048	PRJNA556372	SRR9854238	PAIRED	PAIRED	Leaf	22372310	21303671	95.2234	14559463	68.34	81.15
SAMN12349047	PRJNA556372	SRR9854239	PAIRED	PAIRED	Leaf	22443814	21211073	94.5074	14150471	66.71	81.59
SAMN12349046	PRJNA556372	SRR9854240	PAIRED	PAIRED	Leaf	22539065	21441582	95.1308	14667357	68.41	81.31
SAMN12349045	PRJNA556372	SRR9854241	PAIRED	PAIRED	Leaf	22456291	21347255	95.0614	14828647	69.46	82.38
SAMN12349022	PRJNA556372	SRR9854242	PAIRED	PAIRED	Leaf	22643580	21465472	94.7972	14580044	67.92	79.91
SAMN12349021	PRJNA556372	SRR9854243	PAIRED	PAIRED	Leaf	22335232	21128460	94.597	14551987	68.87	82.45
SAMN12349020	PRJNA556372	SRR9854244	PAIRED	PAIRED	Leaf	22309295	21156007	94.8305	14620680	69.11	82.82
SAMN12349019	PRJNA556372	SRR9854245	PAIRED	PAIRED	Leaf	22584816	21452132	94.9848	14607127	68.09	80.67
SAMN12349018	PRJNA556372	SRR9854246	PAIRED	PAIRED	Leaf	22162468	21031082	94.895	14649498	69.66	83.75
SAMN12349017	PRJNA556372	SRR9854247	PAIRED	PAIRED	Leaf	22122575	21080873	95.2912	15235970	72.27	84.47
SAMN12349016	PRJNA556372	SRR9854248	PAIRED	PAIRED	Leaf	22068744	20955644	94.9562	14668290	70	83.25
SAMN12349015	PRJNA556372	SRR9854249	PAIRED	PAIRED	Leaf	22269020	21208838	95.2392	15210880	71.72	84.38
SAMN12349024	PRJNA556372	SRR9854250	PAIRED	PAIRED	Leaf	22064178	20799249	94.267	14280629	68.66	81.7
SAMN12349023	PRJNA556372	SRR9854251	PAIRED	PAIRED	Leaf	22406280	21295117	95.0408	13591664	63.83	74.94
SAMN12353621	PRJNA556420	SRR9824416	PAIRED	PAIRED	Root	10918442	9864337	90.3456	6792001	68.85	79.99
SAMN12353620	PRJNA556420	SRR9824417	PAIRED	PAIRED	Root	14316971	13072271	91.3061	8746951	66.91	77.98
SAMN12353619	PRJNA556420	SRR9824418	PAIRED	PAIRED	Root	10443705	9687936	92.7634	6958393	71.83	82.31
SAMN12353618	PRJNA556420	SRR9824419	PAIRED	PAIRED	Root	10068345	9310100	92.469	6897031	74.08	84.98
SAMN12353617	PRJNA556420	SRR9824420	PAIRED	PAIRED	Root	11008654	10036564	91.1698	7197045	71.71	82.27
SAMN12353616	PRJNA556420	SRR9824421	PAIRED	PAIRED	Root	10416244	9658435	92.7247	7046168	72.95	83.83
SAMN12431241	PRJNA558262	SRR9888208	PAIRED	PAIRED	Stem	105496241	90244488	85.5428	61677016	68.34	81.69
SAMN12431240	PRJNA558262	SRR9888209	PAIRED	PAIRED	Stem	116575709	98909539	84.8458	62477119	63.17	83.31
SAMN12431239	PRJNA558262	SRR9888210	PAIRED	PAIRED	Stem	124103506	104159391	83.9295	76597987	73.54	85.46
SAMN12431238	PRJNA558262	SRR9888211	PAIRED	PAIRED	Stem	103480945	94078760	90.9141	66675072	70.87	83.28
SAMN12431237	PRJNA558262	SRR9888212	PAIRED	PAIRED	Stem	109462575	99547026	90.9416	69777264	70.09	82.22
SAMN12431236	PRJNA558262	SRR9888213	PAIRED	PAIRED	Stem	113231986	100246375	88.5319	68325801	68.16	82
SAMN12431235	PRJNA558262	SRR9888214	PAIRED	PAIRED	Stem	104169030	94804947	91.0107	64883721	68.44	80.62
SAMN12431234	PRJNA558262	SRR9888215	PAIRED	PAIRED	Stem	103548910	95342154	92.0745	68363735	71.7	83.26
SAMN12431233	PRJNA558262	SRR9888216	PAIRED	PAIRED	Stem	112392773	102656561	91.3373	70616274	68.79	81.5
SAMN12431232	PRJNA558262	SRR9888217	PAIRED	PAIRED	Stem	110567546	100434802	90.8357	72781502	72.47	84.13
SAMN12669396	PRJNA563148	SRR10053841	PAIRED	PAIRED	Leaf	25980603	24870603	95.7276	17570897	70.65	79.59
SAMN12669395	PRJNA563148	SRR10053842	PAIRED	PAIRED	Leaf	27124244	25949178	95.6678	18341226	70.68	79.8
SAMN12669394	PRJNA563148	SRR10053843	PAIRED	PAIRED	Leaf	27116563	26031742	95.9994	19094337	73.35	82.63
SAMN12669393	PRJNA563148	SRR10053844	PAIRED	PAIRED	Leaf	26829869	25548268	95.2232	17529000	68.61	77.63
SAMN12669392	PRJNA563148	SRR10053845	PAIRED	PAIRED	Leaf	26963182	25788906	95.6449	19633207	76.13	86.28
SAMN12669391	PRJNA563148	SRR10053846	PAIRED	PAIRED	Leaf	26551314	25357378	95.5033	17495270	68.99	77.91
SAMN12669390	PRJNA563148	SRR10053847	PAIRED	PAIRED	Leaf	26789993	25453759	95.0122	19894070	78.16	87.75
SAMN12669389	PRJNA563148	SRR10053848	PAIRED	PAIRED	Leaf	26640350	25474733	95.6246	19528936	76.66	86.19
SAMN12669388	PRJNA563148	SRR10053849	PAIRED	PAIRED	Leaf	26789421	25634694	95.6896	20147487	78.59	88.47
SAMN12692493	PRJNA563906	SRR10067874	PAIRED	PAIRED	Leaf	35311592	31030194	87.8754	21451637	69.13	88.42
SAMN12692492	PRJNA563906	SRR10067875	PAIRED	PAIRED	Leaf	29881286	26525245	88.7688	18381771	69.3	86.97
SAMN12692490	PRJNA563906	SRR10067876	PAIRED	PAIRED	Leaf	30463956	27277052	89.5388	19653080	72.05	88.46
SAMN12692509	PRJNA563906	SRR10067877	PAIRED	PAIRED	Leaf	23512991	20976344	89.2117	15103254	72	90
SAMN12692508	PRJNA563906	SRR10067878	PAIRED	PAIRED	Leaf	26914167	23642018	87.8423	15989691	67.63	88.47
SAMN12692507	PRJNA563906	SRR10067879	PAIRED	PAIRED	Leaf	33281314	29243898	87.8688	21005669	71.83	88.54
SAMN12692506	PRJNA563906	SRR10067880	PAIRED	PAIRED	Leaf	31968003	28202176	88.22	19603847	69.51	88.65
SAMN12692505	PRJNA563906	SRR10067881	PAIRED	PAIRED	Leaf	26359900	18608521	70.5941	12920731	69.43	83.52
SAMN12692504	PRJNA563906	SRR10067882	PAIRED	PAIRED	Leaf	27282641	24070813	88.2276	16943488	70.39	88.17
SAMN12692503	PRJNA563906	SRR10067883	PAIRED	PAIRED	Leaf	30442148	26964290	88.5755	19225979	71.3	88.16
SAMN12692502	PRJNA563906	SRR10067884	PAIRED	PAIRED	Leaf	30809568	27237882	88.4072	19522449	71.67	88.64
SAMN12692501	PRJNA563906	SRR10067885	PAIRED	PAIRED	Leaf	28890472	24885675	86.138	17643769	70.9	87.94
SAMN12697358	PRJNA563983	SRR10070123	PAIRED	PAIRED	Leaf	25866423	23840718	92.1686	17027259	71.42	85.88
SAMN12697357	PRJNA563983	SRR10070124	PAIRED	PAIRED	Leaf	26304592	24315871	92.4396	17760433	73.04	87.34
SAMN12697356	PRJNA563983	SRR10070125	PAIRED	PAIRED	Leaf	26949735	24982139	92.699	18066872	72.32	86.63
SAMN12859779	PRJNA574559	SRR10209315	PAIRED	PAIRED	Leaf	24388430	23167976	94.9958	18010674	77.74	90
SAMN12859778	PRJNA574559	SRR10209316	PAIRED	PAIRED	Leaf	29114553	27676467	95.0606	21456728	77.53	90.03
SAMN12859777	PRJNA574559	SRR10209317	PAIRED	PAIRED	Leaf	24004073	22815391	95.048	17749055	77.79	89.35
SAMN12859776	PRJNA574559	SRR10209318	PAIRED	PAIRED	Leaf	26639624	25460879	95.5752	19878087	78.07	89.83
SAMN12859775	PRJNA574559	SRR10209319	PAIRED	PAIRED	Leaf	22777040	21782736	95.6346	16245916	74.58	89.32
SAMN12859774	PRJNA574559	SRR10209320	PAIRED	PAIRED	Leaf	22311788	21066386	94.4182	14767588	70.1	91.04
SAMN12859805	PRJNA574559	SRR10209321	PAIRED	PAIRED	Leaf	28677626	27435887	95.67	21397963	77.99	89.23
SAMN12859804	PRJNA574559	SRR10209322	PAIRED	PAIRED	Leaf	24275887	23154703	95.3815	17586719	75.95	86.28
SAMN12859803	PRJNA574559	SRR10209323	PAIRED	PAIRED	Leaf	27145666	25956352	95.6188	20427268	78.7	88.98
SAMN12859802	PRJNA574559	SRR10209324	PAIRED	PAIRED	Leaf	29027335	27815591	95.8255	21943610	78.89	89.31
SAMN12859801	PRJNA574559	SRR10209325	PAIRED	PAIRED	Leaf	27158133	25902341	95.376	20249262	78.18	88.97
SAMN12859800	PRJNA574559	SRR10209326	PAIRED	PAIRED	Leaf	25414958	24237391	95.3666	18689495	77.11	88.67
SAMN12859773	PRJNA574559	SRR10209327	PAIRED	PAIRED	Leaf	24140440	22984920	95.2133	17288694	75.22	89.22
SAMN12859799	PRJNA574559	SRR10209328	PAIRED	PAIRED	Leaf	24831351	23578241	94.9535	17948229	76.12	89.66
SAMN12859798	PRJNA574559	SRR10209329	PAIRED	PAIRED	Leaf	21370989	20251860	94.7633	15151763	74.82	87.63
SAMN12859797	PRJNA574559	SRR10209330	PAIRED	PAIRED	Leaf	25286533	24269145	95.9766	18973290	78.18	89.1
SAMN12859796	PRJNA574559	SRR10209331	PAIRED	PAIRED	Leaf	24665708	23599281	95.6765	18485025	78.33	89.5
SAMN12859795	PRJNA574559	SRR10209332	PAIRED	PAIRED	Leaf	24111394	23038088	95.5486	17913596	77.76	89.35
SAMN12859794	PRJNA574559	SRR10209333	PAIRED	PAIRED	Leaf	25543368	24407739	95.5541	19284847	79.01	89.51
SAMN12859793	PRJNA574559	SRR10209334	PAIRED	PAIRED	Leaf	24802495	23702352	95.5644	18106413	76.39	89.01
SAMN12859792	PRJNA574559	SRR10209335	PAIRED	PAIRED	Leaf	23876317	22898442	95.9044	17730214	77.43	89.14
SAMN12859791	PRJNA574559	SRR10209336	PAIRED	PAIRED	Leaf	22449008	21400331	95.3286	16117717	75.32	89.16
SAMN12859790	PRJNA574559	SRR10209337	PAIRED	PAIRED	Leaf	25421036	24320235	95.6697	18626999	76.59	88.87
SAMN12859772	PRJNA574559	SRR10209338	PAIRED	PAIRED	Leaf	25962940	24841103	95.6791	19185272	77.23	89.4
SAMN12859789	PRJNA574559	SRR10209339	PAIRED	PAIRED	Leaf	25153928	24109944	95.8496	18406038	76.34	88.36
SAMN12859788	PRJNA574559	SRR10209340	PAIRED	PAIRED	Leaf	26658150	25511326	95.698	19827269	77.72	89.14
SAMN12859787	PRJNA574559	SRR10209341	PAIRED	PAIRED	Leaf	26286254	25114154	95.541	18969334	75.53	89.33
SAMN12859786	PRJNA574559	SRR10209342	PAIRED	PAIRED	Leaf	25638464	24533321	95.6895	18825937	76.74	89.37
SAMN12859785	PRJNA574559	SRR10209343	PAIRED	PAIRED	Leaf	25178797	23955892	95.1431	18602371	77.65	89.81
SAMN12859784	PRJNA574559	SRR10209344	PAIRED	PAIRED	Leaf	27844554	26512861	95.2174	20795430	78.44	89.32
SAMN12859783	PRJNA574559	SRR10209345	PAIRED	PAIRED	Leaf	26119357	24940218	95.4856	19463158	78.04	89.03
SAMN12859782	PRJNA574559	SRR10209346	PAIRED	PAIRED	Leaf	26783988	25597156	95.5689	20091120	78.49	89.47
SAMN12859781	PRJNA574559	SRR10209347	PAIRED	PAIRED	Leaf	24301179	23255895	95.6986	18295716	78.67	89.56
SAMN12859780	PRJNA574559	SRR10209348	PAIRED	PAIRED	Leaf	25081274	23984268	95.6262	18554861	77.36	90.3
SAMN12859771	PRJNA574559	SRR10209349	PAIRED	PAIRED	Leaf	20955028	20022904	95.5518	15074144	75.28	90.19
SAMN12859770	PRJNA574559	SRR10209350	PAIRED	PAIRED	Leaf	20768894	19822324	95.4424	13494436	68.08	91.41
SAMN12880009	PRJNA575227	SRR10210733	PAIRED	PAIRED	Tuber	8430229	7036657	83.4693	4084965	58.05	90.58
SAMN12880008	PRJNA575227	SRR10210734	PAIRED	PAIRED	Tuber	8515015	7141519	83.8697	3934950	55.1	91.32
SAMN12880007	PRJNA575227	SRR10210735	PAIRED	PAIRED	Tuber	11031600	9771019	88.573	6543026	66.96	88.03
SAMN12880006	PRJNA575227	SRR10210736	PAIRED	PAIRED	Tuber	8219386	6529822	79.4442	3409561	52.22	91.51
SAMN12880234	PRJNA575227	SRR10210737	PAIRED	PAIRED	Tuber	8925175	6579287	73.7161	2945009	44.76	93.91
SAMN12880232	PRJNA575227	SRR10210738	PAIRED	PAIRED	Tuber	8811040	7228296	82.0368	4108937	56.85	91.09
SAMN12880231	PRJNA575227	SRR10210739	PAIRED	PAIRED	Tuber	6902468	6030108	87.3616	3751112	62.21	90.75
SAMN12880229	PRJNA575227	SRR10210740	PAIRED	PAIRED	Tuber	9593784	8337821	86.9086	5038612	60.43	90.88
SAMN12880227	PRJNA575227	SRR10210741	PAIRED	PAIRED	Tuber	8742890	7521189	86.0263	4421618	58.79	91.99
SAMN12880222	PRJNA575227	SRR10210742	PAIRED	PAIRED	Tuber	7411988	6387934	86.1838	3831577	59.98	91.11
SAMN12880221	PRJNA575227	SRR10210743	PAIRED	PAIRED	Tuber	10696946	8948747	83.657	4488508	50.16	93.96
SAMN12880219	PRJNA575227	SRR10210744	PAIRED	PAIRED	Tuber	9513406	8326147	87.5201	5115425	61.44	90.54
SAMN12880217	PRJNA575227	SRR10210745	PAIRED	PAIRED	Tuber	11574872	10277259	88.7894	7743541	75.35	88.05
SAMN12880215	PRJNA575227	SRR10210746	PAIRED	PAIRED	Tuber	6621113	5961901	90.0438	4425595	74.23	88.23
SAMN12880043	PRJNA575227	SRR10210747	PAIRED	PAIRED	Tuber	8960948	8036264	89.681	6014985	74.85	88.15
SAMN12880042	PRJNA575227	SRR10210748	PAIRED	PAIRED	Tuber	12788819	11288177	88.266	7929303	70.24	88.72
SAMN12880040	PRJNA575227	SRR10210749	PAIRED	PAIRED	Tuber	11164491	9971747	89.3166	7286494	73.07	87.93
SAMN12880038	PRJNA575227	SRR10210750	PAIRED	PAIRED	Tuber	9853447	8614049	87.4217	6111302	70.95	88.14
SAMN12880037	PRJNA575227	SRR10210751	PAIRED	PAIRED	Tuber	10402629	9321042	89.6028	7115401	76.34	89.46
SAMN12880035	PRJNA575227	SRR10210752	PAIRED	PAIRED	Tuber	8134764	7180159	88.2651	5564965	77.5	89.44
SAMN12880034	PRJNA575227	SRR10210753	PAIRED	PAIRED	Tuber	10994059	9893544	89.9899	7563997	76.45	89.02
SAMN12880032	PRJNA575227	SRR10210754	PAIRED	PAIRED	Tuber	5109521	4610287	90.2293	3449185	74.81	88
SAMN12880030	PRJNA575227	SRR10210755	PAIRED	PAIRED	Tuber	5352692	4798435	89.6453	3514629	73.25	88.05
SAMN12880029	PRJNA575227	SRR10210756	PAIRED	PAIRED	Tuber	5864615	5129019	87.457	3810169	74.29	88.21
SAMN12880250	PRJNA575227	SRR10210757	PAIRED	PAIRED	Tuber	10059615	8888166	88.3549	5690082	64.02	74.93
SAMN12880248	PRJNA575227	SRR10210758	PAIRED	PAIRED	Tuber	9987891	8810485	88.2117	5497299	62.39	74.1
SAMN12880247	PRJNA575227	SRR10210759	PAIRED	PAIRED	Tuber	10240938	9086547	88.7277	6204273	68.28	81.2
SAMN12880246	PRJNA575227	SRR10210760	PAIRED	PAIRED	Tuber	10052131	8827025	87.8125	5443292	61.67	76.05
SAMN12880245	PRJNA575227	SRR10210761	PAIRED	PAIRED	Tuber	7888334	6955961	88.1804	4466514	64.21	77.43
SAMN12880244	PRJNA575227	SRR10210762	PAIRED	PAIRED	Tuber	13595961	11906454	87.5735	7765784	65.22	80.27
SAMN12880243	PRJNA575227	SRR10210763	PAIRED	PAIRED	Tuber	7758513	6987005	90.056	5290298	75.72	89.9
SAMN12880242	PRJNA575227	SRR10210764	PAIRED	PAIRED	Tuber	9170292	8160179	88.9849	6139211	75.23	88.53
SAMN12880241	PRJNA575227	SRR10210765	PAIRED	PAIRED	Tuber	8707901	7872369	90.4049	6073621	77.15	89.38
SAMN12880240	PRJNA575227	SRR10210766	PAIRED	PAIRED	Tuber	10613748	9540205	89.8854	7302992	76.55	89.53
SAMN12880239	PRJNA575227	SRR10210767	PAIRED	PAIRED	Tuber	8085410	7247022	89.6309	5419248	74.78	89.37
SAMN12880238	PRJNA575227	SRR10210768	PAIRED	PAIRED	Tuber	8706874	7730765	88.7892	5894567	76.25	89.23
SAMN12880237	PRJNA575227	SRR10210769	PAIRED	PAIRED	Tuber	10294030	9092366	88.3266	3704330	40.74	47.6
SAMN12880236	PRJNA575227	SRR10210770	PAIRED	PAIRED	Tuber	8218	6866	83.5483	2859	41.64	50.47
SAMN12880235	PRJNA575227	SRR10210771	PAIRED	PAIRED	Tuber	19105251	16921621	88.5705	6015907	35.55	41.55
SAMN12880028	PRJNA575227	SRR10210772	PAIRED	PAIRED	Tuber	8979701	7943801	88.464	4560106	57.4	66.67
SAMN12880027	PRJNA575227	SRR10210773	PAIRED	PAIRED	Tuber	5503025	4909959	89.2229	2705814	55.11	64.25
SAMN12880026	PRJNA575227	SRR10210774	PAIRED	PAIRED	Tuber	11056578	9695750	87.6921	5127899	52.89	62.26
SAMN12880025	PRJNA575227	SRR10210775	PAIRED	PAIRED	Tuber	7700979	6845121	88.8864	5281710	77.16	90.02
SAMN12880024	PRJNA575227	SRR10210776	PAIRED	PAIRED	Tuber	10151063	8998525	88.6461	6859446	76.23	89.49
SAMN12880023	PRJNA575227	SRR10210777	PAIRED	PAIRED	Tuber	10066918	9005595	89.4573	6934762	77.01	89.72
SAMN12880022	PRJNA575227	SRR10210778	PAIRED	PAIRED	Tuber	8339694	7218568	86.5567	4005742	55.49	90.3
SAMN12880021	PRJNA575227	SRR10210779	PAIRED	PAIRED	Tuber	10214134	9001352	88.1264	5360742	59.55	78.11
SAMN12880020	PRJNA575227	SRR10210780	PAIRED	PAIRED	Tuber	15616854	13615473	87.1845	6479998	47.59	74.98
SAMN12880019	PRJNA575227	SRR10210781	PAIRED	PAIRED	Tuber	10516926	9385385	89.2408	7062419	75.25	89.24
SAMN12880018	PRJNA575227	SRR10210782	PAIRED	PAIRED	Tuber	9767170	8716300	89.2408	6642867	76.21	89.7
SAMN12880017	PRJNA575227	SRR10210783	PAIRED	PAIRED	Tuber	14776164	13236584	89.5807	10117113	76.43	90.04
SAMN12880016	PRJNA575227	SRR10210784	PAIRED	PAIRED	Tuber	9208598	8122948	88.2105	5978669	73.6	89.35
SAMN12880015	PRJNA575227	SRR10210785	PAIRED	PAIRED	Tuber	400128	351432	87.8299	253321	72.08	88.54
SAMN12880014	PRJNA575227	SRR10210786	PAIRED	PAIRED	Tuber	12420698	10976320	88.3712	8261120	75.26	89.62
SAMN12880013	PRJNA575227	SRR10210787	PAIRED	PAIRED	Tuber	11468307	10005754	87.247	4422643	44.2	51.41
SAMN12880012	PRJNA575227	SRR10210788	PAIRED	PAIRED	Tuber	5265373	4639788	88.1189	2008786	43.29	51.12
SAMN12880011	PRJNA575227	SRR10210789	PAIRED	PAIRED	Tuber	7293728	6418819	88.0046	2362286	36.8	44.3
SAMN12880224	PRJNA575227	SRR10210790	PAIRED	PAIRED	Tuber	10057847	8888709	88.3759	4646448	52.27	61.06
SAMN12880010	PRJNA575227	SRR10210791	PAIRED	PAIRED	Tuber	6094624	5408951	88.7495	3580740	66.2	76.58
SAMN12880226	PRJNA575227	SRR10210792	PAIRED	PAIRED	Tuber	17768338	15694865	88.3305	10729731	68.36	79.46
SAMN13566099	PRJNA577000	SRR10723824	PAIRED	PAIRED	Shoot	35683708	33901449	95.0054	25915856	76.44	87.82
SAMN13566098	PRJNA577000	SRR10723825	PAIRED	PAIRED	Shoot	45595076	43475967	95.3523	33081934	76.09	87.4
SAMN13566097	PRJNA577000	SRR10723826	PAIRED	PAIRED	Shoot	40112365	38129715	95.0573	28820079	75.58	87.26
SAMN13566096	PRJNA577000	SRR10723827	PAIRED	PAIRED	Shoot	40371714	38316737	94.9099	28819628	75.21	87.01
SAMN13566095	PRJNA577000	SRR10723828	PAIRED	PAIRED	Shoot	35430658	33743267	95.2375	25666978	76.07	87.52
SAMN13566094	PRJNA577000	SRR10723829	PAIRED	PAIRED	Shoot	31795294	30311999	95.3349	23170965	76.44	87.69
SAMN13566093	PRJNA577000	SRR10723830	PAIRED	PAIRED	Shoot	45869488	43705830	95.283	33441408	76.51	87.81
SAMN13566116	PRJNA577000	SRR10723831	PAIRED	PAIRED	Shoot	40044507	37535592	93.7347	28700429	76.46	88.24
SAMN13566115	PRJNA577000	SRR10723832	PAIRED	PAIRED	Shoot	40217434	37708387	93.7613	28753002	76.25	88.07
SAMN13566114	PRJNA577000	SRR10723833	PAIRED	PAIRED	Shoot	33725734	31355418	92.9718	24045621	76.69	88.54
SAMN13566113	PRJNA577000	SRR10723834	PAIRED	PAIRED	Shoot	40995340	39201166	95.6235	29937927	76.37	87.86
SAMN13566112	PRJNA577000	SRR10723835	PAIRED	PAIRED	Shoot	49124369	47109447	95.8983	36235376	76.92	88.09
SAMN13566111	PRJNA577000	SRR10723836	PAIRED	PAIRED	Shoot	42667221	40665544	95.3086	31445120	77.33	88.64
SAMN13566110	PRJNA577000	SRR10723837	PAIRED	PAIRED	Shoot	41847872	39922159	95.3983	30863576	77.31	88.54
SAMN13566092	PRJNA577000	SRR10723838	PAIRED	PAIRED	Shoot	38487359	36750364	95.4868	28183958	76.69	87.77
SAMN13566109	PRJNA577000	SRR10723839	PAIRED	PAIRED	Shoot	34187494	32513231	95.1027	24951810	76.74	88.09
SAMN13566108	PRJNA577000	SRR10723840	PAIRED	PAIRED	Shoot	40335647	38574065	95.6327	29828604	77.33	88.61
SAMN13566107	PRJNA577000	SRR10723841	PAIRED	PAIRED	Shoot	38370202	36414780	94.9038	27888812	76.59	87.93
SAMN13566106	PRJNA577000	SRR10723842	PAIRED	PAIRED	Shoot	41238749	39151130	94.9377	30088671	76.85	88.07
SAMN13566105	PRJNA577000	SRR10723843	PAIRED	PAIRED	Shoot	38599834	36842023	95.4461	28207736	76.56	87.79
SAMN13566104	PRJNA577000	SRR10723844	PAIRED	PAIRED	Shoot	36216190	33560605	92.6674	25560075	76.16	87.77
SAMN13566103	PRJNA577000	SRR10723845	PAIRED	PAIRED	Shoot	27976318	25772673	92.1232	19712988	76.49	88.14
SAMN13566102	PRJNA577000	SRR10723846	PAIRED	PAIRED	Shoot	38913679	37102472	95.3456	28390693	76.52	87.97
SAMN13566101	PRJNA577000	SRR10723847	PAIRED	PAIRED	Shoot	38579293	36686664	95.0942	28157038	76.75	88.14
SAMN13566100	PRJNA577000	SRR10723848	PAIRED	PAIRED	Shoot	45715189	43552717	95.2697	33279477	76.41	87.85
SAMN13566091	PRJNA577000	SRR10723849	PAIRED	PAIRED	Shoot	37382104	35579416	95.1777	27282897	76.68	87.89
SAMN13566090	PRJNA577000	SRR10723850	PAIRED	PAIRED	Shoot	34451733	32785999	95.165	25263580	77.06	88.31
SAMN13046316	PRJNA578021	SRR10297941	PAIRED	PAIRED	Root	32224979	29241502	90.7417	20680826	70.72	85.14
SAMN13046315	PRJNA578021	SRR10297942	PAIRED	PAIRED	Root	33099446	29831643	90.1273	20742618	69.53	84.56
SAMN13046314	PRJNA578021	SRR10297943	PAIRED	PAIRED	Root	33000262	29835673	90.4104	20654952	69.23	84.6
SAMN13046313	PRJNA578021	SRR10297944	PAIRED	PAIRED	Root	32349175	29155000	90.1259	20549908	70.49	85.2
SAMN13046312	PRJNA578021	SRR10297945	PAIRED	PAIRED	Root	33362134	29822513	89.3903	20398414	68.4	84.6
SAMN13046311	PRJNA578021	SRR10297946	PAIRED	PAIRED	Root	30714302	27631313	89.9624	19213368	69.53	84.55
SAMN13068303	PRJNA578671	SRR10317032	PAIRED	PAIRED	Tuber	20290783	18318577	90.2803	12579765	68.67	81.94
SAMN13068302	PRJNA578671	SRR10317033	PAIRED	PAIRED	Tuber	27323798	21759726	79.6365	11780174	54.14	67.26
SAMN13154943	PRJNA580296	SRR10364887	SINGLE	SINGLE	Root	33337550	32938559	98.8032	14596480	44.31	86
SAMN13154942	PRJNA580296	SRR10364888	SINGLE	SINGLE	Root	33250386	32827573	98.7284	15203055	46.31	86.29
SAMN13154941	PRJNA580296	SRR10364889	SINGLE	SINGLE	Root	27825521	27490636	98.7965	12616569	45.89	89.37
SAMN13154940	PRJNA580296	SRR10364890	SINGLE	SINGLE	Root	33928586	33536315	98.8438	14944891	44.56	80.89
SAMN13154939	PRJNA580296	SRR10364892	SINGLE	SINGLE	Root	36934061	36461743	98.7212	17030288	46.71	87.49
SAMN13154938	PRJNA580296	SRR10364893	SINGLE	SINGLE	Root	38193097	37744852	98.8264	17710676	46.92	85.26
SAMN13154937	PRJNA580296	SRR10364894	SINGLE	SINGLE	Root	28328515	27984087	98.7842	11711010	41.85	76.67
SAMN13154936	PRJNA580296	SRR10364895	SINGLE	SINGLE	Root	28930998	28566395	98.7397	12998620	45.5	82.09
SAMN13154935	PRJNA580296	SRR10364896	SINGLE	SINGLE	Root	32604072	32215786	98.8091	13006190	40.37	73.41
SAMN13154934	PRJNA580296	SRR10364897	SINGLE	SINGLE	Root	36979793	36553904	98.8483	14751067	40.35	81.99
SAMN13154933	PRJNA580296	SRR10364898	SINGLE	SINGLE	Root	33634652	33235050	98.8119	13924381	41.9	80.29
SAMN13154932	PRJNA580296	SRR10364899	SINGLE	SINGLE	Root	37122687	36695984	98.8506	15154533	41.3	82.25
SAMN13258817	PRJNA587559	SRR10438321	PAIRED	PAIRED	Leaf	30426602	28200328	92.6831	20368257	72.23	84.93
SAMN13258813	PRJNA587559	SRR10438323	PAIRED	PAIRED	Leaf	25155475	23359695	92.8613	17019808	72.86	85.29
SAMN13258819	PRJNA587559	SRR10438331	PAIRED	PAIRED	Leaf	26032915	23950064	91.9992	17148325	71.6	85.04
SAMN13258815	PRJNA587559	SRR10438322	PAIRED	PAIRED	Leaf	22203593	20371472	91.7485	14700731	72.16	84.7
SAMN13258811	PRJNA587559	SRR10438326	PAIRED	PAIRED	Leaf	26696667	24516114	91.8321	17760877	72.45	84.79
SAMN13258809	PRJNA587559	SRR10438332	PAIRED	PAIRED	Leaf	25259022	22954633	90.877	16893886	73.6	85.78
SAMN13219116	PRJNA587793	SRR10419099	PAIRED	PAIRED	Leaf	28873801	26204825	90.7564	18103818	69.09	85.07
SAMN13219115	PRJNA587793	SRR10419100	PAIRED	PAIRED	Leaf	28155807	25953038	92.1765	17382526	66.98	81.46
SAMN13219114	PRJNA587793	SRR10419101	PAIRED	PAIRED	Leaf	26273279	24043636	91.5136	16660789	69.29	84.05
SAMN13219113	PRJNA587793	SRR10419102	PAIRED	PAIRED	Leaf	32928931	30197150	91.704	21264034	70.42	85.57
SAMN13219112	PRJNA587793	SRR10419103	PAIRED	PAIRED	Leaf	27318299	25046465	91.6838	17673816	70.56	85.23
SAMN13219111	PRJNA587793	SRR10419104	PAIRED	PAIRED	Leaf	28270361	25858234	91.4676	17920911	69.3	84.98
SAMN13230819	PRJNA588198	SRR10416832	PAIRED	PAIRED	Leaf	11284688	10522777	93.2483	8000643	76.03	86.54
SAMN13230818	PRJNA588198	SRR10416833	PAIRED	PAIRED	Leaf	14800239	13145162	88.8172	10229426	77.82	88.28
SAMN13230817	PRJNA588198	SRR10416834	PAIRED	PAIRED	Leaf	13139349	12210190	92.9284	8165515	66.87	76.08
SAMN13230831	PRJNA588198	SRR10416835	PAIRED	PAIRED	Leaf	12900193	12034492	93.2892	9318684	77.43	87.85
SAMN13230830	PRJNA588198	SRR10416836	PAIRED	PAIRED	Leaf	12708679	11807520	92.9091	8376521	70.94	80.65
SAMN13230829	PRJNA588198	SRR10416837	PAIRED	PAIRED	Leaf	16133270	15090211	93.5347	11626208	77.04	87.48
SAMN13230828	PRJNA588198	SRR10416838	PAIRED	PAIRED	Leaf	13904017	12701870	91.354	9914780	78.06	88.55
SAMN13230827	PRJNA588198	SRR10416839	PAIRED	PAIRED	Leaf	13841714	12715999	91.8672	9946379	78.22	89.02
SAMN13230826	PRJNA588198	SRR10416840	PAIRED	PAIRED	Leaf	17312945	14936629	86.2743	11526262	77.17	88.24
SAMN13230825	PRJNA588198	SRR10416841	PAIRED	PAIRED	Leaf	14896298	13781356	92.5153	10724502	77.82	88.47
SAMN13230824	PRJNA588198	SRR10416842	PAIRED	PAIRED	Leaf	14779422	13714289	92.7931	10786212	78.65	89.34
SAMN13230823	PRJNA588198	SRR10416843	PAIRED	PAIRED	Leaf	13882008	12883837	92.8096	10164004	78.89	89.51
SAMN13230822	PRJNA588198	SRR10416844	PAIRED	PAIRED	Leaf	14681370	13751049	93.6633	10475262	76.18	86.57
SAMN13230821	PRJNA588198	SRR10416845	PAIRED	PAIRED	Leaf	14591807	12637187	86.6047	8886968	70.32	79.61
SAMN13230820	PRJNA588198	SRR10416846	PAIRED	PAIRED	Leaf	14335905	13438789	93.7422	9350905	69.58	79.55
SAMN13230840	PRJNA588198	SRR10416847	PAIRED	PAIRED	Leaf	14953659	14000982	93.6291	10941203	78.15	88.46
SAMN13230839	PRJNA588198	SRR10416848	PAIRED	PAIRED	Leaf	14610172	13719007	93.9004	10643744	77.58	87.82
SAMN13230838	PRJNA588198	SRR10416849	PAIRED	PAIRED	Leaf	14755430	13863356	93.9543	7198481	51.92	59.04
SAMN13230837	PRJNA588198	SRR10416850	PAIRED	PAIRED	Leaf	14149125	13150780	92.9441	10343831	78.66	89.06
SAMN13230836	PRJNA588198	SRR10416851	PAIRED	PAIRED	Leaf	14356967	13409809	93.4028	10461198	78.01	88.63
SAMN13230835	PRJNA588198	SRR10416852	PAIRED	PAIRED	Leaf	15395496	13754456	89.3408	10716381	77.91	88.68
SAMN13230834	PRJNA588198	SRR10416853	PAIRED	PAIRED	Leaf	13775812	12848471	93.2683	9991480	77.76	88.45
SAMN13230833	PRJNA588198	SRR10416854	PAIRED	PAIRED	Leaf	13952435	12926092	92.644	10026102	77.56	88.5
SAMN13230832	PRJNA588198	SRR10416855	PAIRED	PAIRED	Leaf	15059472	14065684	93.4009	11011520	78.29	88.93
SAMN13267036	PRJNA589113	SRR10436902	PAIRED	PAIRED	Leaf	29516491	26817990	90.8576	18200439	67.87	84.38
SAMN13267037	PRJNA589113	SRR10436901	PAIRED	PAIRED	Leaf	27580183	25460698	92.3152	16873626	66.27	80.8
SAMN13267035	PRJNA589113	SRR10436903	PAIRED	PAIRED	Leaf	28714952	26141247	91.0371	17807810	68.12	83.7
SAMN13268986	PRJNA589236	SRR10770631	PAIRED	PAIRED	Stolon	22811464	19695176	86.3389	8301056	42.15	93.17
SAMN13268983	PRJNA589236	SRR10770634	PAIRED	PAIRED	Leaf	24748453	21361779	86.3156	6950338	32.54	96.43
SAMN13268980	PRJNA589236	SRR10770637	PAIRED	PAIRED	Root	23664337	20563638	86.8972	8768084	42.64	57.95
SAMN13268988	PRJNA589236	SRR10770639	PAIRED	PAIRED	Stolon	24043666	20755189	86.3229	8951652	43.13	75.97
SAMN13268977	PRJNA589236	SRR10770642	PAIRED	PAIRED	Leaf	22723334	19667392	86.5515	6641853	33.77	96.12
SAMN13268985	PRJNA589236	SRR10770632	PAIRED	PAIRED	Leaf	27457061	23728680	86.421	7233429	30.48	91.42
SAMN13268984	PRJNA589236	SRR10770633	PAIRED	PAIRED	Stolon	28846447	25050762	86.8418	13944734	55.67	92.18
SAMN13268982	PRJNA589236	SRR10770635	PAIRED	PAIRED	Stolon	30075082	25820677	85.8541	9342667	36.18	85.09
SAMN13268981	PRJNA589236	SRR10770636	PAIRED	PAIRED	Leaf	24696146	21316463	86.3149	7150955	33.55	96.54
SAMN13268979	PRJNA589236	SRR10770638	PAIRED	PAIRED	Leaf	27159804	23514144	86.577	9662664	41.09	94.71
SAMN13268987	PRJNA589236	SRR10770640	PAIRED	PAIRED	Leaf	29249611	25458383	87.0384	9603062	37.72	95.46
SAMN13268978	PRJNA589236	SRR10770641	PAIRED	PAIRED	Root	26255781	22639741	86.2276	9021093	39.85	63.67
SAMN13291338	PRJNA589748	SRR10448309	PAIRED	PAIRED	Leaf	1460510	1096280	75.0615	17086	1.56	4.58
SAMN13291337	PRJNA589748	SRR10448310	PAIRED	PAIRED	Leaf	22159779	16919006	76.3501	9259	0.05	2.11
SAMN13291336	PRJNA589748	SRR10448311	PAIRED	PAIRED	Leaf	4208084	3591462	85.3467	36960	1.03	2.44
SAMN13291395	PRJNA589748	SRR10448312	PAIRED	PAIRED	Leaf	1252298	984539	78.6186	40061	4.07	9.06
SAMN13291393	PRJNA589748	SRR10448314	PAIRED	PAIRED	Leaf	8960294	6434770	71.8143	2554	0.04	0.95
SAMN13291392	PRJNA589748	SRR10448315	PAIRED	PAIRED	Leaf	928754	778940	83.8694	7536	0.97	2.41
SAMN13291391	PRJNA589748	SRR10448316	PAIRED	PAIRED	Leaf	1968167	1600166	81.3023	23800	1.49	4.2
SAMN13291390	PRJNA589748	SRR10448317	PAIRED	PAIRED	Leaf	3190717	2570676	80.5673	22508	0.88	2.33
SAMN13291335	PRJNA589748	SRR10448318	PAIRED	PAIRED	Leaf	2374496	1996660	84.0877	5765	0.29	0.64
SAMN13291389	PRJNA589748	SRR10448319	PAIRED	PAIRED	Leaf	1054640	539751	51.1787	12387	2.29	3.48
SAMN13291388	PRJNA589748	SRR10448320	PAIRED	PAIRED	Leaf	2876456	2359757	82.037	29427	1.25	2.54
SAMN13291387	PRJNA589748	SRR10448321	PAIRED	PAIRED	Leaf	2744633	1541417	56.1611	41349	2.68	4.1
SAMN13291386	PRJNA589748	SRR10448322	PAIRED	PAIRED	Leaf	824138	652257	79.1441	24905	3.82	9.27
SAMN13291385	PRJNA589748	SRR10448323	PAIRED	PAIRED	Leaf	631522	288065	45.6144	5212	1.81	3.52
SAMN13291384	PRJNA589748	SRR10448324	PAIRED	PAIRED	Leaf	1067613	789253	73.9269	9941	1.26	2.02
SAMN13291383	PRJNA589748	SRR10448325	PAIRED	PAIRED	Leaf	1579304	1298480	82.2185	41090	3.16	6.87
SAMN13291382	PRJNA589748	SRR10448326	PAIRED	PAIRED	Leaf	398330	296642	74.4714	1141	0.38	0.82
SAMN13291381	PRJNA589748	SRR10448327	PAIRED	PAIRED	Leaf	1140498	923258	80.9522	3894	0.42	1.6
SAMN13291380	PRJNA589748	SRR10448328	PAIRED	PAIRED	Leaf	395926	347944	87.8811	2250	0.65	3.22
SAMN13291334	PRJNA589748	SRR10448329	PAIRED	PAIRED	Leaf	2168012	1582112	72.9752	26101	1.65	2.47
SAMN13291379	PRJNA589748	SRR10448330	PAIRED	PAIRED	Leaf	2308717	1521905	65.9199	61934	4.07	7.52
SAMN13291378	PRJNA589748	SRR10448331	PAIRED	PAIRED	Leaf	252231	96690	38.3339	43116	44.59	61.55
SAMN13291377	PRJNA589748	SRR10448332	PAIRED	PAIRED	Leaf	203691	157510	77.3279	10457	6.64	16.3
SAMN13291376	PRJNA589748	SRR10448333	PAIRED	PAIRED	Leaf	739625	596120	80.5976	46585	7.81	15.51
SAMN13291375	PRJNA589748	SRR10448334	PAIRED	PAIRED	Leaf	694678	569611	81.9964	48776	8.56	18.07
SAMN13291374	PRJNA589748	SRR10448335	PAIRED	PAIRED	Leaf	156920	107279	68.3654	1299	1.21	2.26
SAMN13291373	PRJNA589748	SRR10448336	PAIRED	PAIRED	Leaf	1190680	890712	74.807	18071	2.03	5.27
SAMN13291372	PRJNA589748	SRR10448337	PAIRED	PAIRED	Leaf	1007654	772649	76.678	38414	4.97	9.87
SAMN13291371	PRJNA589748	SRR10448338	PAIRED	PAIRED	Leaf	940020	733516	78.032	35559	4.85	10.08
SAMN13291370	PRJNA589748	SRR10448339	PAIRED	PAIRED	Leaf	315173	261745	83.048	6853	2.62	5.88
SAMN13291333	PRJNA589748	SRR10448340	PAIRED	PAIRED	Leaf	10393175	8367696	80.5115	45997	0.55	0.98
SAMN13291369	PRJNA589748	SRR10448341	PAIRED	PAIRED	Leaf	281665	207276	73.5895	18553	8.95	16.61
SAMN13291368	PRJNA589748	SRR10448342	PAIRED	PAIRED	Leaf	1133520	930432	82.0834	12553	1.35	4.05
SAMN13291367	PRJNA589748	SRR10448343	PAIRED	PAIRED	Leaf	462337	382567	82.7464	33134	8.66	18.02
SAMN13291366	PRJNA589748	SRR10448344	PAIRED	PAIRED	Leaf	909172	781252	85.9301	50566	6.47	12.41
SAMN13291365	PRJNA589748	SRR10448345	PAIRED	PAIRED	Leaf	5571589	3337851	59.9084	963360	28.86	38.73
SAMN13291364	PRJNA589748	SRR10448346	PAIRED	PAIRED	Leaf	2404811	1941015	80.7138	33659	1.73	5.52
SAMN13291363	PRJNA589748	SRR10448347	PAIRED	PAIRED	Leaf	370466	290608	78.4439	5013	1.73	3.94
SAMN13291362	PRJNA589748	SRR10448348	PAIRED	PAIRED	Leaf	969370	438869	45.2736	131581	29.98	37.89
SAMN13291361	PRJNA589748	SRR10448349	PAIRED	PAIRED	Leaf	588347	467870	79.5228	8575	1.83	4.18
SAMN13291359	PRJNA589748	SRR10448350	PAIRED	PAIRED	Leaf	146433	40234	27.476	13189	32.78	53.9
SAMN13291332	PRJNA589748	SRR10448351	PAIRED	PAIRED	Leaf	2025702	1557138	76.8691	6651	0.43	2.39
SAMN13291358	PRJNA589748	SRR10448352	PAIRED	PAIRED	Leaf	351857	270995	77.0185	10362	3.82	9.72
SAMN13291357	PRJNA589748	SRR10448353	PAIRED	PAIRED	Leaf	1162864	937021	80.5787	108407	11.57	18.86
SAMN13291356	PRJNA589748	SRR10448354	PAIRED	PAIRED	Leaf	329523	260990	79.2024	11307	4.33	10.65
SAMN13291355	PRJNA589748	SRR10448355	PAIRED	PAIRED	Leaf	213201	114750	53.8224	24458	21.31	28.74
SAMN13291354	PRJNA589748	SRR10448356	PAIRED	PAIRED	Leaf	345018	295226	85.5683	24366	8.25	18.36
SAMN13291353	PRJNA589748	SRR10448357	PAIRED	PAIRED	Leaf	156188	132521	84.8471	6768	5.11	15.3
SAMN13291352	PRJNA589748	SRR10448358	PAIRED	PAIRED	Leaf	2227989	1708126	76.6667	146411	8.57	11.67
SAMN13291351	PRJNA589748	SRR10448359	PAIRED	PAIRED	Leaf	254472	206316	81.0761	32490	15.75	37.74
SAMN13291350	PRJNA589748	SRR10448360	PAIRED	PAIRED	Leaf	1252298	984539	78.6186	40061	4.07	9.06
SAMN13291349	PRJNA589748	SRR10448361	PAIRED	PAIRED	Leaf	612601	502610	82.0452	15755	3.13	6.98
SAMN13291331	PRJNA589748	SRR10448362	PAIRED	PAIRED	Leaf	6074211	4880533	80.3484	19094	0.39	0.64
SAMN13291348	PRJNA589748	SRR10448363	PAIRED	PAIRED	Leaf	738735	611673	82.8001	4908	0.8	2.89
SAMN13291347	PRJNA589748	SRR10448364	PAIRED	PAIRED	Leaf	1991295	1623042	81.5069	7239	0.45	1.23
SAMN13291346	PRJNA589748	SRR10448365	PAIRED	PAIRED	Leaf	4973873	3059987	61.5212	13986	0.46	0.89
SAMN13291345	PRJNA589748	SRR10448366	PAIRED	PAIRED	Leaf	773999	536143	69.2692	9589	1.79	2.83
SAMN13291344	PRJNA589748	SRR10448367	PAIRED	PAIRED	Leaf	1446970	1011498	69.9046	8159	0.81	1.26
SAMN13291343	PRJNA589748	SRR10448368	PAIRED	PAIRED	Leaf	840357	565713	67.3182	8084	1.43	2.22
SAMN13291342	PRJNA589748	SRR10448369	PAIRED	PAIRED	Leaf	5063601	3484424	68.8132	31715	0.91	1.66
SAMN13291341	PRJNA589748	SRR10448370	PAIRED	PAIRED	Leaf	3022863	2329908	77.0762	46541	2	3
SAMN13291340	PRJNA589748	SRR10448371	PAIRED	PAIRED	Leaf	1972106	1640182	83.1691	30447	1.86	3.96
SAMN13291339	PRJNA589748	SRR10448372	PAIRED	PAIRED	Leaf	488634	406324	83.1551	15916	3.92	8.37
SAMN13291330	PRJNA589748	SRR10448373	PAIRED	PAIRED	Leaf	2566375	2157812	84.0802	14438	0.67	1.51
SAMN13291329	PRJNA589748	SRR10448374	PAIRED	PAIRED	Leaf	5625156	4131663	73.4497	12711	0.31	0.42
SAMN13242821	PRJNA591691	SRR10528137	PAIRED	PAIRED	Leaf	61733039	55489474	89.8862	39692708	71.53	82.49
SAMN13242819	PRJNA591691	SRR10528138	PAIRED	PAIRED	Leaf	57276647	50951577	88.957	38530691	75.62	86.42
SAMN13495884	PRJNA592879	SRR10599080	PAIRED	PAIRED	Root	56305927	53543218	95.0934	34367099	64.19	85.14
SAMN13495883	PRJNA592879	SRR10599081	PAIRED	PAIRED	Tuber	32085017	30402745	94.7568	17807746	58.57	74.82
SAMN13495882	PRJNA592879	SRR10599082	PAIRED	PAIRED	Tuber	28217740	26534081	94.0333	16097443	60.67	73.01
SAMN13495881	PRJNA592879	SRR10599083	PAIRED	PAIRED	Tuber	44651922	42245636	94.611	5497040	13.01	16.29
SAMN13495880	PRJNA592879	SRR10599084	PAIRED	PAIRED	Stolon	31062927	29278802	94.2564	9351700	31.94	39.67
SAMN13495879	PRJNA592879	SRR10599085	PAIRED	PAIRED	Stolon	50072155	47226864	94.3176	8472210	17.94	22.47
SAMN13495878	PRJNA592879	SRR10599086	PAIRED	PAIRED	Stolon	20792287	19433714	93.466	8531964	43.9	52.71
SAMN13495877	PRJNA592879	SRR10599087	PAIRED	PAIRED	Root	32405034	30839321	95.1683	10173657	32.99	41.27
SAMN13495892	PRJNA592879	SRR10599088	PAIRED	PAIRED	Tuber	37103692	35415173	95.4492	4547227	12.84	15.19
SAMN13495891	PRJNA592879	SRR10599089	PAIRED	PAIRED	Tuber	44208327	42287857	95.6559	6042213	14.29	17.06
SAMN13495890	PRJNA592879	SRR10599090	PAIRED	PAIRED	Tuber	29986245	28216051	94.0966	12208119	43.27	51.59
SAMN13495889	PRJNA592879	SRR10599091	PAIRED	PAIRED	Stolon	25432110	23999029	94.3651	7973412	33.22	39.27
SAMN13495888	PRJNA592879	SRR10599092	PAIRED	PAIRED	Stolon	48852276	46695275	95.5846	3266752	7	8.17
SAMN13495887	PRJNA592879	SRR10599093	PAIRED	PAIRED	Stolon	48681269	46797094	96.1296	2799967	5.98	7.35
SAMN13495886	PRJNA592879	SRR10599094	PAIRED	PAIRED	Root	28477235	26673741	93.6669	15028704	56.34	69.26
SAMN13495885	PRJNA592879	SRR10599095	PAIRED	PAIRED	Root	46619936	44066863	94.5236	28984069	65.77	85.7
SAMN13495876	PRJNA592879	SRR10599096	PAIRED	PAIRED	Root	27177293	25770046	94.822	16250884	63.06	78.18
SAMN13495875	PRJNA592879	SRR10599097	PAIRED	PAIRED	Root	22203355	20823657	93.7861	10998672	52.82	65.66
SAMN13559222	PRJNA595558	SRR10690850	PAIRED	PAIRED	Leaf	26190584	25580345	97.67	18794659	73.47	85.44
SAMN13559244	PRJNA595558	SRR10690851	PAIRED	PAIRED	Leaf	22352702	21581502	96.5499	15766971	73.06	84.33
SAMN13559243	PRJNA595558	SRR10690852	PAIRED	PAIRED	Leaf	23837179	23167334	97.1899	16551202	71.44	83.53
SAMN13559242	PRJNA595558	SRR10690853	PAIRED	PAIRED	Leaf	24355545	23636200	97.0465	17144043	72.53	84.16
SAMN13559235	PRJNA595558	SRR10690854	PAIRED	PAIRED	Leaf	21825967	21303596	97.6067	15362180	72.11	86.02
SAMN13559241	PRJNA595558	SRR10690855	PAIRED	PAIRED	Leaf	21713356	21034836	96.8751	15586431	74.1	86.3
SAMN13559240	PRJNA595558	SRR10690856	PAIRED	PAIRED	Leaf	26176181	25505649	97.4384	19013699	74.55	87.28
SAMN13559239	PRJNA595558	SRR10690857	PAIRED	PAIRED	Leaf	22659230	22001474	97.0972	16026833	72.84	88.12
SAMN13559238	PRJNA595558	SRR10690858	PAIRED	PAIRED	Leaf	20311766	19648643	96.7353	14872091	75.69	87.18
SAMN13559237	PRJNA595558	SRR10690859	PAIRED	PAIRED	Leaf	23720577	23088095	97.3336	16587658	71.85	83.97
SAMN13559236	PRJNA595558	SRR10690860	PAIRED	PAIRED	Leaf	22541567	21890348	97.111	16396908	74.9	86.44
SAMN13559234	PRJNA595558	SRR10690861	PAIRED	PAIRED	Leaf	23087712	22405476	97.045	16332084	72.89	84.39
SAMN13559233	PRJNA595558	SRR10690862	PAIRED	PAIRED	Leaf	27033273	26217029	96.9806	19497784	74.37	85.88
SAMN13559232	PRJNA595558	SRR10690863	PAIRED	PAIRED	Leaf	23236212	22355151	96.2082	16238574	72.64	84.58
SAMN13559231	PRJNA595558	SRR10690864	PAIRED	PAIRED	Leaf	24154834	23185194	95.9857	17024115	73.43	85.54
SAMN13559230	PRJNA595558	SRR10690865	PAIRED	PAIRED	Leaf	22349506	21739492	97.2706	16629174	76.49	88.12
SAMN13559229	PRJNA595558	SRR10690866	PAIRED	PAIRED	Leaf	23043466	22330077	96.9042	17405928	77.95	89.02
SAMN13559228	PRJNA595558	SRR10690867	PAIRED	PAIRED	Leaf	23199912	22486703	96.9258	17415811	77.45	88.92
SAMN13559227	PRJNA595558	SRR10690868	PAIRED	PAIRED	Leaf	33986013	29680268	87.3308	19620023	66.1	84.72
SAMN13559226	PRJNA595558	SRR10690869	PAIRED	PAIRED	Leaf	33885399	29543336	87.186	19984320	67.64	85.79
SAMN13559225	PRJNA595558	SRR10690870	PAIRED	PAIRED	Leaf	28300515	24402761	86.2273	16996949	69.65	84.69
SAMN13559224	PRJNA595558	SRR10690871	PAIRED	PAIRED	Leaf	31275322	27457458	87.7927	19673055	71.65	86.17
SAMN13559223	PRJNA595558	SRR10690872	PAIRED	PAIRED	Leaf	42314092	36421088	86.0732	26203257	71.95	85.53
SAMN13559248	PRJNA595558	SRR10690873	PAIRED	PAIRED	Leaf	26243411	23250759	88.5966	16999288	73.11	86.38
SAMN13559247	PRJNA595558	SRR10690874	PAIRED	PAIRED	Leaf	41503990	35519410	85.5807	24891637	70.08	85.65
SAMN13559246	PRJNA595558	SRR10690875	PAIRED	PAIRED	Leaf	34130418	28336093	83.023	20147440	71.1	85.89
SAMN13559245	PRJNA595558	SRR10690876	PAIRED	PAIRED	Leaf	35113055	27780063	79.1161	19377250	69.75	83.61
SAMN14140616	PRJNA607581	SRR11116182	SINGLE	SINGLE	Tuber Meristem	7797930	7093733	90.9694	5160284	72.74	84.76
SAMN14140615	PRJNA607581	SRR11116183	SINGLE	SINGLE	Tuber Meristem	15125643	14412821	95.2873	9546829	66.24	86.62
SAMN14140614	PRJNA607581	SRR11116184	SINGLE	SINGLE	Tuber Meristem	11278668	11070903	98.1579	8196590	74.04	85.13
SAMN14140613	PRJNA607581	SRR11116185	SINGLE	SINGLE	Tuber Meristem	8243036	7805356	94.6903	5788793	74.16	84.07
SAMN14140612	PRJNA607581	SRR11116186	SINGLE	SINGLE	Tuber Meristem	8103026	7737437	95.4882	5416873	70.01	86.8
SAMN14140611	PRJNA607581	SRR11116187	SINGLE	SINGLE	Tuber Meristem	8352964	8101672	96.9916	5742744	70.88	87.2
SAMN14140610	PRJNA607581	SRR11116188	SINGLE	SINGLE	Tuber Meristem	11747166	10751839	91.5271	8083335	75.18	84.78
SAMN14140609	PRJNA607581	SRR11116189	SINGLE	SINGLE	Tuber Meristem	12619665	12135577	96.164	9305052	76.68	86.7
SAMN14140608	PRJNA607581	SRR11116190	SINGLE	SINGLE	Tuber Meristem	6543247	6319834	96.5856	4814046	76.17	85.77
SAMN14140607	PRJNA607581	SRR11116191	SINGLE	SINGLE	Tuber Meristem	10499502	10165117	96.8152	7445924	73.25	86.95
SAMN14140606	PRJNA607581	SRR11116192	SINGLE	SINGLE	Tuber Meristem	9772083	9532938	97.5528	7329120	76.88	86.62
SAMN14140605	PRJNA607581	SRR11116193	SINGLE	SINGLE	Tuber Meristem	9009549	8421306	93.4709	6026026	71.56	86
SAMN14140604	PRJNA607581	SRR11116194	SINGLE	SINGLE	Tuber Meristem	12623712	11931989	94.5204	8379063	70.22	86.01
SAMN14140603	PRJNA607581	SRR11116195	SINGLE	SINGLE	Tuber Meristem	8805422	8377746	95.143	5607388	66.93	86.56
SAMN14140602	PRJNA607581	SRR11116196	SINGLE	SINGLE	Tuber Meristem	8646511	8217974	95.0438	5765678	70.16	85
SAMN14140601	PRJNA607581	SRR11116197	SINGLE	SINGLE	Tuber Meristem	9252453	8985206	97.1116	6324464	70.39	86.19
SAMN14140600	PRJNA607581	SRR11116198	SINGLE	SINGLE	Tuber Meristem	4898912	4825673	98.505	3596571	74.53	84.71
SAMN14140599	PRJNA607581	SRR11116199	SINGLE	SINGLE	Tuber Meristem	20933916	20214711	96.5644	13576309	67.16	86.79
SAMN14140598	PRJNA607581	SRR11116200	SINGLE	SINGLE	Tuber Meristem	6371699	6227727	97.7404	4533776	72.8	84.34
SAMN14140597	PRJNA607581	SRR11116201	SINGLE	SINGLE	Tuber Meristem	10528978	9206384	87.4385	6772277	73.56	85.13
SAMN14140596	PRJNA607581	SRR11116202	SINGLE	SINGLE	Tuber Meristem	7804805	7176223	91.9462	5065025	70.58	86.4
SAMN14140619	PRJNA607581	SRR11116203	SINGLE	SINGLE	Tuber Meristem	7856438	7386677	94.0207	4972251	67.31	87.62
SAMN14140618	PRJNA607581	SRR11116204	SINGLE	SINGLE	Tuber Meristem	7303100	6769549	92.6942	5110502	75.49	85.67
SAMN14140617	PRJNA607581	SRR11116205	SINGLE	SINGLE	Tuber Meristem	14666508	14461765	98.604	11065782	76.52	85.36
SAMN14352172	PRJNA612026	SRR11431598	PAIRED	PAIRED	Leaf	23132182	21870180	94.5444	3248008	14.85	30.47
SAMN14352166	PRJNA612026	SRR11431599	PAIRED	PAIRED	Leaf	27138100	26048081	95.9834	6607742	25.37	33
SAMN14352167	PRJNA612026	SRR11431600	PAIRED	PAIRED	Leaf	26308521	25040111	95.1787	9140967	36.51	65.03
SAMN14352165	PRJNA612026	SRR11431601	PAIRED	PAIRED	Leaf	24238769	22886894	94.4227	1309212	5.72	7.55
SAMN14352164	PRJNA612026	SRR11431602	PAIRED	PAIRED	Leaf	26777719	25770383	96.2382	3146234	12.21	17.24
SAMN14352163	PRJNA612026	SRR11431607	PAIRED	PAIRED	Leaf	26448998	25555563	96.622	11314831	44.28	85.92
SAMN14352162	PRJNA612026	SRR11431618	PAIRED	PAIRED	Leaf	27061224	25967334	95.9577	11629382	44.78	88.92
SAMN14352161	PRJNA612026	SRR11431619	PAIRED	PAIRED	Leaf	30190282	29160246	96.5882	11504576	39.45	66.77
SAMN14596033	PRJNA625262	SRR11542131	SINGLE	SINGLE	Tuber Meristem	27431034	26879159	97.9881	17889179	66.55	87.25
SAMN14596032	PRJNA625262	SRR11542132	SINGLE	SINGLE	Tuber Meristem	28851459	28380841	98.3688	21800794	76.82	84.92
SAMN14596031	PRJNA625262	SRR11542133	SINGLE	SINGLE	Tuber Meristem	25113207	24733238	98.487	19233409	77.76	86.13
SAMN14596030	PRJNA625262	SRR11542134	SINGLE	SINGLE	Tuber Meristem	28591017	28244550	98.7882	21405939	75.79	82.29
SAMN14596029	PRJNA625262	SRR11542135	SINGLE	SINGLE	Tuber Meristem	33428159	32750002	97.9713	24716995	75.47	84
SAMN14596028	PRJNA625262	SRR11542136	SINGLE	SINGLE	Tuber Meristem	27694771	27257613	98.4215	18914328	69.39	81.91
SAMN14596027	PRJNA625262	SRR11542137	SINGLE	SINGLE	Tuber Meristem	25666052	25167653	98.0581	18571136	73.79	83.56
SAMN14596026	PRJNA625262	SRR11542138	SINGLE	SINGLE	Tuber Meristem	26986998	26628886	98.673	20080555	75.41	84.11
SAMN14596025	PRJNA625262	SRR11542139	SINGLE	SINGLE	Tuber Meristem	28412227	27875387	98.1105	20497554	73.53	83.92
SAMN14596024	PRJNA625262	SRR11542140	SINGLE	SINGLE	Tuber Meristem	32199014	31755000	98.621	20873282	65.73	71.94
SAMN14968791	PRJNA633718	SRR11809770	PAIRED	PAIRED	Leaf	27257519	25064281	91.9536	16720580	66.71	76.99
SAMN14968789	PRJNA633718	SRR11809772	PAIRED	PAIRED	Stem	33344710	30592107	91.745	13892096	45.41	52.23
SAMN14968787	PRJNA633718	SRR11809774	PAIRED	PAIRED	Tuber	33004482	30656975	92.8873	22880876	74.64	85.33
SAMN14968824	PRJNA633718	SRR11809777	PAIRED	PAIRED	Leaf	33358664	30840840	92.4523	12880316	41.76	49.75
SAMN14968822	PRJNA633718	SRR11809779	PAIRED	PAIRED	Stem	30622774	28490549	93.0371	21309676	74.8	85.99
SAMN14968819	PRJNA633718	SRR11809783	PAIRED	PAIRED	Stem	28639521	26188387	91.4414	20108136	76.78	88.41
SAMN14968817	PRJNA633718	SRR11809785	PAIRED	PAIRED	Tuber	34105574	31300449	91.7752	24925501	79.63	90.73
SAMN14968815	PRJNA633718	SRR11809787	PAIRED	PAIRED	Leaf	32393014	30195750	93.2169	17366763	57.51	66.58
SAMN14968813	PRJNA633718	SRR11809789	PAIRED	PAIRED	Stem	40609520	37277876	91.7959	27071784	72.62	83.16
SAMN14968811	PRJNA633718	SRR11809792	PAIRED	PAIRED	Tuber	32391722	29519378	91.1325	21384040	72.44	89.8
SAMN14968809	PRJNA633718	SRR11809794	PAIRED	PAIRED	Leaf	35385873	32535366	91.9445	19898846	61.16	70.7
SAMN14968807	PRJNA633718	SRR11809796	PAIRED	PAIRED	Stem	33745146	30460114	90.2652	18432435	60.51	69.48
SAMN14968805	PRJNA633718	SRR11809798	PAIRED	PAIRED	Tuber	31322618	29298552	93.538	20813523	71.04	88.11
SAMN14968784	PRJNA633718	SRR11809802	PAIRED	PAIRED	Tuber	34122594	31807540	93.2155	21667118	68.12	85.48
SAMN14968800	PRJNA633718	SRR11809804	PAIRED	PAIRED	Leaf	36085231	32838771	91.0034	22460160	68.4	79.28
SAMN14968798	PRJNA633718	SRR11809806	PAIRED	PAIRED	Stem	15146302	14121406	93.2334	10327902	73.14	83.74
SAMN14968795	PRJNA633718	SRR11809809	PAIRED	PAIRED	Stem	34060352	31397144	92.1809	22569863	71.89	82.3
SAMN14968793	PRJNA633718	SRR11809811	PAIRED	PAIRED	Tuber	27131097	24412084	89.9782	18483531	75.71	87.78
SAMN14968783	PRJNA633718	SRR11809813	PAIRED	PAIRED	Stem	28593777	26246549	91.7911	19237734	73.3	83.93
SAMN14968790	PRJNA633718	SRR11809771	PAIRED	PAIRED	Tuber	21174125	19079425	90.1073	12025165	63.03	80.71
SAMN14968788	PRJNA633718	SRR11809773	PAIRED	PAIRED	Leaf	30060319	27781727	92.4199	16327990	58.77	67.26
SAMN14968826	PRJNA633718	SRR11809775	PAIRED	PAIRED	Tuber	36840165	34329259	93.1843	24163978	70.39	87
SAMN14968825	PRJNA633718	SRR11809776	PAIRED	PAIRED	Stem	30357509	28104213	92.5775	17426711	62.01	70.81
SAMN14968823	PRJNA633718	SRR11809778	PAIRED	PAIRED	Tuber	38267375	34999679	91.4609	25655515	73.3	85.94
SAMN14968786	PRJNA633718	SRR11809780	PAIRED	PAIRED	Stem	31204852	28699058	91.9699	21129029	73.62	84.61
SAMN14968821	PRJNA633718	SRR11809781	PAIRED	PAIRED	Leaf	39385100	36082746	91.6152	21308983	59.06	67.84
SAMN14968820	PRJNA633718	SRR11809782	PAIRED	PAIRED	Tuber	35818154	32999567	92.1308	23959377	72.61	88.86
SAMN14968818	PRJNA633718	SRR11809784	PAIRED	PAIRED	Leaf	36118624	33668576	93.2167	25959883	77.1	88.46
SAMN14968816	PRJNA633718	SRR11809786	PAIRED	PAIRED	Stem	40161274	36829672	91.7044	27121837	73.64	84.47
SAMN14968814	PRJNA633718	SRR11809788	PAIRED	PAIRED	Tuber	32774876	30061321	91.7206	22277698	74.11	90.52
SAMN14968812	PRJNA633718	SRR11809790	PAIRED	PAIRED	Leaf	45123509	40990178	90.84	25320923	61.77	70.96
SAMN14968785	PRJNA633718	SRR11809791	PAIRED	PAIRED	Leaf	29748525	26878952	90.3539	17082673	63.55	73.85
SAMN14968810	PRJNA633718	SRR11809793	PAIRED	PAIRED	Stem	31475255	28947116	91.9679	19867368	68.63	78.8
SAMN14968808	PRJNA633718	SRR11809795	PAIRED	PAIRED	Tuber	29053002	26733117	92.015	19530305	73.06	89
SAMN14968806	PRJNA633718	SRR11809797	PAIRED	PAIRED	Leaf	43565470	39893486	91.5713	25398621	63.67	73.44
SAMN14968804	PRJNA633718	SRR11809799	PAIRED	PAIRED	Stem	30808937	28439883	92.3105	15813590	55.6	63.68
SAMN14968803	PRJNA633718	SRR11809800	PAIRED	PAIRED	Leaf	35253387	32176045	91.2708	20238466	62.9	72.82
SAMN14968802	PRJNA633718	SRR11809801	PAIRED	PAIRED	Tuber	24675265	22219943	90.0495	15722326	70.76	90.21
SAMN14968801	PRJNA633718	SRR11809803	PAIRED	PAIRED	Stem	34163214	31770006	92.9948	20813633	65.51	74.8
SAMN14968799	PRJNA633718	SRR11809805	PAIRED	PAIRED	Tuber	19224600	17893568	93.0764	13861036	77.46	88.77
SAMN14968797	PRJNA633718	SRR11809807	PAIRED	PAIRED	Leaf	28425907	26424250	92.9583	18097484	68.49	79.18
SAMN14968796	PRJNA633718	SRR11809808	PAIRED	PAIRED	Tuber	21581088	19908738	92.2509	15162663	76.16	88.36
SAMN14968794	PRJNA633718	SRR11809810	PAIRED	PAIRED	Leaf	42507573	38817434	91.3189	26259943	67.65	78.46
SAMN14968792	PRJNA633718	SRR11809812	PAIRED	PAIRED	Stem	30563481	27763484	90.8387	20221251	72.83	84.26
SAMN14968782	PRJNA633718	SRR11809814	PAIRED	PAIRED	Leaf	44127361	40704068	92.2422	28096108	69.03	80.69
SAMN15028742	PRJNA635213	SRR11852211	PAIRED	PAIRED	Leaf	23241630	22255941	95.759	17561675	78.91	88.63
SAMN15028741	PRJNA635213	SRR11852212	PAIRED	PAIRED	Leaf	23138919	22083562	95.439	17525666	79.36	88.95
SAMN15028740	PRJNA635213	SRR11852213	PAIRED	PAIRED	Leaf	22949906	21872908	95.3072	17355584	79.35	88.95
SAMN15028739	PRJNA635213	SRR11852214	PAIRED	PAIRED	Leaf	23304972	22221972	95.3529	17624021	79.31	88.9
SAMN15028738	PRJNA635213	SRR11852215	PAIRED	PAIRED	Leaf	22773533	21925085	96.2744	17438022	79.53	89.81
SAMN15028737	PRJNA635213	SRR11852216	PAIRED	PAIRED	Leaf	23228313	22471921	96.7437	17854011	79.45	89.77
SAMN15028736	PRJNA635213	SRR11852217	PAIRED	PAIRED	Leaf	23911439	22862272	95.6123	18133009	79.31	89.69
SAMN15028735	PRJNA635213	SRR11852218	PAIRED	PAIRED	Leaf	22897029	22062048	96.3533	17520729	79.42	89.68
SAMN15028750	PRJNA635213	SRR11852219	PAIRED	PAIRED	Leaf	23258279	22355322	96.1177	17858354	79.88	89.08
SAMN15028749	PRJNA635213	SRR11852220	PAIRED	PAIRED	Leaf	23314856	22418646	96.1561	17893218	79.81	89.07
SAMN15028748	PRJNA635213	SRR11852221	PAIRED	PAIRED	Leaf	23983247	23033007	96.0379	18374048	79.77	89.02
SAMN15028747	PRJNA635213	SRR11852222	PAIRED	PAIRED	Leaf	23072644	22118585	95.865	17771842	80.35	89.55
SAMN15028746	PRJNA635213	SRR11852223	PAIRED	PAIRED	Leaf	23180480	22211224	95.8187	17845154	80.34	89.52
SAMN15028745	PRJNA635213	SRR11852224	PAIRED	PAIRED	Leaf	23948113	22951120	95.8369	18420133	80.26	89.49
SAMN15028744	PRJNA635213	SRR11852225	PAIRED	PAIRED	Leaf	23429614	22439294	95.7732	17707536	78.91	88.69
SAMN15028743	PRJNA635213	SRR11852226	PAIRED	PAIRED	Leaf	23842185	22802154	95.6379	17987793	78.89	88.69
SAMN15028734	PRJNA635213	SRR11852227	PAIRED	PAIRED	Leaf	23799390	23059373	96.8906	18294427	79.34	89.6
SAMN15028733	PRJNA635213	SRR11852228	PAIRED	PAIRED	Leaf	23794297	22733568	95.5421	18062841	79.45	89.73
SAMN15049834	PRJNA635699	SRR11869857	PAIRED	PAIRED	Tuber	19479604	18015762	92.4853	12798383	71.04	87.5
SAMN15049833	PRJNA635699	SRR11869858	PAIRED	PAIRED	Tuber	16318557	15117264	92.6385	11126143	73.6	89.35
SAMN15096775	PRJNA637104	SRR11920060	SINGLE	SINGLE	Tuber	56740193	51910407	91.4879	38534653	74.23	85.41
SAMN15096774	PRJNA637104	SRR11920061	SINGLE	SINGLE	Tuber	53261952	48689129	91.4145	35180384	72.26	85.55
SAMN15096773	PRJNA637104	SRR11920062	SINGLE	SINGLE	Tuber	47218428	43697488	92.5433	32123668	73.51	86.05
SAMN15096772	PRJNA637104	SRR11920063	SINGLE	SINGLE	Tuber	46443752	42959793	92.4985	31670008	73.72	85.42
SAMN15096795	PRJNA637104	SRR11920069	SINGLE	SINGLE	Tuber	47407472	44432271	93.7242	31744375	71.44	86.07
SAMN15096794	PRJNA637104	SRR11920070	SINGLE	SINGLE	Tuber	57928968	54389209	93.8895	39290220	72.24	85.72
SAMN15096793	PRJNA637104	SRR11920071	SINGLE	SINGLE	Tuber	50449765	47189886	93.5384	34335040	72.76	85.33
SAMN15096792	PRJNA637104	SRR11920072	SINGLE	SINGLE	Tuber	54685927	51104049	93.4501	36558796	71.54	85.1
SAMN15096789	PRJNA637104	SRR11920075	SINGLE	SINGLE	Tuber	63629702	60593582	95.2285	44180882	72.91	85.67
SAMN15096788	PRJNA637104	SRR11920076	SINGLE	SINGLE	Tuber	43885891	41090824	93.6311	29262525	71.21	85.17
SAMN15096787	PRJNA637104	SRR11920077	SINGLE	SINGLE	Tuber	48234052	45828566	95.0129	33354026	72.78	85.58
SAMN15096786	PRJNA637104	SRR11920078	SINGLE	SINGLE	Tuber	53747105	50979984	94.8516	37660715	73.87	85.82
SAMN15096768	PRJNA637104	SRR11920079	SINGLE	SINGLE	Tuber	63876218	59724212	93.4999	43088614	72.15	85.57
SAMN15096771	PRJNA637104	SRR11920064	SINGLE	SINGLE	Tuber	52112968	48085529	92.2717	35534560	73.9	86.04
SAMN15096770	PRJNA637104	SRR11920065	SINGLE	SINGLE	Tuber	58059433	53667573	92.4356	39673472	73.92	85.68
SAMN15096797	PRJNA637104	SRR11920066	SINGLE	SINGLE	Tuber	58643398	54830953	93.4989	40252766	73.41	85.72
SAMN15096796	PRJNA637104	SRR11920067	SINGLE	SINGLE	Tuber	52893668	49437599	93.466	36137996	73.1	85.69
SAMN15096769	PRJNA637104	SRR11920068	SINGLE	SINGLE	Tuber	48357363	45040124	93.1402	32269958	71.65	85.09
SAMN15096791	PRJNA637104	SRR11920073	SINGLE	SINGLE	Tuber	46603086	43447154	93.2281	31637558	72.82	85.22
SAMN15096790	PRJNA637104	SRR11920074	SINGLE	SINGLE	Tuber	57721588	53895793	93.372	39741559	73.74	85.83
SAMN15096785	PRJNA637104	SRR11920080	SINGLE	SINGLE	Tuber	47791226	44927836	94.0085	31074017	69.16	85.94
SAMN15096784	PRJNA637104	SRR11920081	SINGLE	SINGLE	Tuber	44510135	41749611	93.798	29129060	69.77	86.02
SAMN15096783	PRJNA637104	SRR11920082	SINGLE	SINGLE	Tuber	56139407	52629161	93.7473	37522562	71.3	85.3
SAMN15096782	PRJNA637104	SRR11920083	SINGLE	SINGLE	Tuber	57601247	54112428	93.9432	38624173	71.38	85.68
SAMN15096781	PRJNA637104	SRR11920084	SINGLE	SINGLE	Tuber	59111295	56610460	95.7693	41436214	73.2	85.27
SAMN15096780	PRJNA637104	SRR11920085	SINGLE	SINGLE	Tuber	45755051	43800021	95.7272	32493948	74.19	85.55
SAMN15096779	PRJNA637104	SRR11920086	SINGLE	SINGLE	Tuber	44011988	42097464	95.65	30665369	72.84	84.97
SAMN15096778	PRJNA637104	SRR11920087	SINGLE	SINGLE	Tuber	51882040	49596017	95.5938	36003939	72.59	85.22
SAMN15096777	PRJNA637104	SRR11920088	SINGLE	SINGLE	Tuber	42123030	38561621	91.5452	27863713	72.26	85.57
SAMN15096776	PRJNA637104	SRR11920089	SINGLE	SINGLE	Tuber	48231321	44087224	91.4079	32507143	73.73	85.79
SAMN15096767	PRJNA637104	SRR11920090	SINGLE	SINGLE	Tuber	52918861	49270058	93.1049	36366788	73.81	85.49
SAMN15096766	PRJNA637104	SRR11920091	SINGLE	SINGLE	Tuber	51371598	47925546	93.2919	34777692	72.57	85.31
SAMN15395701	PRJNA641265	SRR12104839	PAIRED	PAIRED	Fruit	15382214	14481921	94.1472	10200022	70.43	87.97
SAMN15395700	PRJNA641265	SRR12104840	PAIRED	PAIRED	Leaf	14198480	13434775	94.6212	10311086	76.75	90.31
SAMN15395699	PRJNA641265	SRR12104841	PAIRED	PAIRED	Leaf	14427095	13620837	94.4115	10500038	77.09	90.25
SAMN15395698	PRJNA641265	SRR12104842	PAIRED	PAIRED	Leaf	14393794	13631764	94.7058	10519623	77.17	90.36
SAMN15395697	PRJNA641265	SRR12104843	PAIRED	PAIRED	Flower	14106556	13366447	94.7534	10057968	75.25	89.32
SAMN15395736	PRJNA641265	SRR12104844	PAIRED	PAIRED	Stolon	15680538	14951419	95.3502	11543472	77.21	87.87
SAMN15395735	PRJNA641265	SRR12104845	PAIRED	PAIRED	Stolon	14790542	14179173	95.8665	10963572	77.32	88.01
SAMN15395734	PRJNA641265	SRR12104846	PAIRED	PAIRED	Stolon	15223728	14651637	96.2421	11371164	77.61	88.2
SAMN15395733	PRJNA641265	SRR12104847	PAIRED	PAIRED	Root	15676420	15017200	95.7948	11410541	75.98	86.64
SAMN15395732	PRJNA641265	SRR12104848	PAIRED	PAIRED	Root	14746713	14101428	95.6242	10710443	75.95	86.61
SAMN15395696	PRJNA641265	SRR12104849	PAIRED	PAIRED	Flower	15244300	14340631	94.0721	10831834	75.53	89.14
SAMN15395731	PRJNA641265	SRR12104850	PAIRED	PAIRED	Root	15461764	14809146	95.7791	11310324	76.37	86.82
SAMN15395730	PRJNA641265	SRR12104851	PAIRED	PAIRED	Tuber	15418338	14768352	95.7843	11594693	78.51	89.4
SAMN15395729	PRJNA641265	SRR12104852	PAIRED	PAIRED	Tuber	15177117	14507807	95.59	11431203	78.79	89.86
SAMN15395728	PRJNA641265	SRR12104853	PAIRED	PAIRED	Tuber	15466990	14785009	95.5907	11665877	78.9	90.43
SAMN15395727	PRJNA641265	SRR12104854	PAIRED	PAIRED	Stem	14465192	13858087	95.803	10924657	78.83	89.33
SAMN15395726	PRJNA641265	SRR12104855	PAIRED	PAIRED	Stem	14490032	13872747	95.7399	10934638	78.82	89.21
SAMN15395725	PRJNA641265	SRR12104856	PAIRED	PAIRED	Stem	15632896	14961047	95.7023	11793225	78.83	89.36
SAMN15395724	PRJNA641265	SRR12104857	PAIRED	PAIRED	Fruit	14510251	13895518	95.7635	10739034	77.28	89.2
SAMN15395723	PRJNA641265	SRR12104858	PAIRED	PAIRED	Fruit	14275562	13682639	95.8466	10586360	77.37	89.38
SAMN15395722	PRJNA641265	SRR12104859	PAIRED	PAIRED	Fruit	15493570	14760603	95.2692	11388180	77.15	89.44
SAMN15395695	PRJNA641265	SRR12104860	PAIRED	PAIRED	Flower	15176460	14269019	94.0207	10785403	75.59	88.96
SAMN15395721	PRJNA641265	SRR12104861	PAIRED	PAIRED	Leaf	15745398	15093182	95.8577	12132089	80.38	90.34
SAMN15395720	PRJNA641265	SRR12104862	PAIRED	PAIRED	Leaf	14744762	14164996	96.068	11398466	80.47	90.46
SAMN15395719	PRJNA641265	SRR12104863	PAIRED	PAIRED	Leaf	15769225	15106915	95.8	12150583	80.43	90.45
SAMN15395718	PRJNA641265	SRR12104864	PAIRED	PAIRED	Flower	15831334	15232941	96.2202	12196488	80.07	89.47
SAMN15395717	PRJNA641265	SRR12104865	PAIRED	PAIRED	Flower	15906964	15203070	95.5749	12186531	80.16	89.55
SAMN15395716	PRJNA641265	SRR12104866	PAIRED	PAIRED	Flower	14932198	14284055	95.6594	11454649	80.19	89.63
SAMN15395712	PRJNA641265	SRR12104870	PAIRED	PAIRED	Root	13472236	12724215	94.4477	9727623	76.45	87.38
SAMN15395711	PRJNA641265	SRR12104872	PAIRED	PAIRED	Root	15878123	14989919	94.4061	11454661	76.42	87.3
SAMN15395710	PRJNA641265	SRR12104873	PAIRED	PAIRED	Root	13769574	12954674	94.0819	9846715	76.01	87.27
SAMN15395709	PRJNA641265	SRR12104874	PAIRED	PAIRED	Tuber	15897829	15306824	96.2825	11972231	78.21	88.93
SAMN15395708	PRJNA641265	SRR12104875	PAIRED	PAIRED	Tuber	13810671	13312999	96.3965	10415939	78.24	88.94
SAMN15395707	PRJNA641265	SRR12104876	PAIRED	PAIRED	Tuber	15136529	14576607	96.3009	11380385	78.07	88.8
SAMN15395706	PRJNA641265	SRR12104877	PAIRED	PAIRED	Stem	15971164	15399822	96.4227	12153378	78.92	89.5
SAMN15395705	PRJNA641265	SRR12104878	PAIRED	PAIRED	Stem	15325704	14741475	96.1879	11647090	79.01	89.5
SAMN15395704	PRJNA641265	SRR12104879	PAIRED	PAIRED	Stem	15097522	14571739	96.5174	11502543	78.94	89.48
SAMN15395703	PRJNA641265	SRR12104880	PAIRED	PAIRED	Fruit	12047363	11407806	94.6913	8273211	72.52	87.16
SAMN15395702	PRJNA641265	SRR12104881	PAIRED	PAIRED	Fruit	13512379	12787381	94.6346	9245829	72.3	87.32
SAMN15351737	PRJNA641364	SRR12073960	PAIRED	PAIRED	Tuber	32020995	30130383	94.0957	13671533	45.37	55.09
SAMN15351736	PRJNA641364	SRR12073961	PAIRED	PAIRED	Tuber	28655911	27082266	94.5085	18024310	66.55	82.45
SAMN15351735	PRJNA641364	SRR12073962	PAIRED	PAIRED	Tuber	35761473	33685846	94.1959	24031592	71.34	87.52
SAMN15351734	PRJNA641364	SRR12073963	PAIRED	PAIRED	Tuber	33723044	32003700	94.9016	21832595	68.22	82.61
SAMN15351782	PRJNA641364	SRR12073964	PAIRED	PAIRED	Tuber	40560202	38409613	94.6978	28201814	73.42	87.69
SAMN15351781	PRJNA641364	SRR12073965	PAIRED	PAIRED	Tuber	34656610	32785230	94.6002	24058280	73.38	88.16
SAMN15351779	PRJNA641364	SRR12073966	PAIRED	PAIRED	Tuber	40490543	38191654	94.3224	27633686	72.36	86.98
SAMN15351778	PRJNA641364	SRR12073967	PAIRED	PAIRED	Tuber	38480026	36259793	94.2302	26433039	72.9	87.3
SAMN15418162	PRJNA643528	SRR12127089	PAIRED	PAIRED	Tuber Periderm	20512057	18650259	90.9234	14298008	76.66	89.78
SAMN15418161	PRJNA643528	SRR12127090	PAIRED	PAIRED	Tuber Periderm	21644995	19490618	90.0468	14984050	76.88	90.02
SAMN15418160	PRJNA643528	SRR12127091	PAIRED	PAIRED	Tuber Periderm	19982029	18102205	90.5924	14026248	77.48	89.59
SAMN15418159	PRJNA643528	SRR12127092	PAIRED	PAIRED	Tuber Periderm	20144238	18349524	91.0907	14273787	77.79	90.04
SAMN15418157	PRJNA643528	SRR12127093	PAIRED	PAIRED	Tuber Periderm	23059805	20939264	90.8042	16125021	77.01	89.26
SAMN15418155	PRJNA643528	SRR12127094	PAIRED	PAIRED	Tuber Periderm	22496475	20502088	91.1347	15846010	77.29	89.68
SAMN15418153	PRJNA643528	SRR12127095	PAIRED	PAIRED	Tuber Periderm	22091254	20116230	91.0597	15736665	78.23	89.66
SAMN15418152	PRJNA643528	SRR12127096	PAIRED	PAIRED	Tuber Periderm	20520124	18672267	90.9949	14506455	77.69	89.95
SAMN15418150	PRJNA643528	SRR12127097	PAIRED	PAIRED	Tuber Periderm	20227428	18403306	90.9819	14231005	77.33	89.92
SAMN15418148	PRJNA643528	SRR12127098	PAIRED	PAIRED	Tuber Periderm	20945261	18964708	90.5441	14614021	77.06	89.99
SAMN15418146	PRJNA643528	SRR12127099	PAIRED	PAIRED	Tuber Periderm	20976267	19007971	90.6166	14318010	75.33	90.27
SAMN15418144	PRJNA643528	SRR12127100	PAIRED	PAIRED	Tuber Periderm	23718076	21511871	90.6982	16192821	75.27	89.91
SAMN15460870	PRJNA644459	SRR12160531	PAIRED	PAIRED	Plantlet	21423201	19539034	91.205	15136612	77.47	89.8
SAMN15460869	PRJNA644459	SRR12160532	PAIRED	PAIRED	Plantlet	26988821	22979283	85.1437	17683416	76.95	87.34
SAMN15460868	PRJNA644459	SRR12160533	PAIRED	PAIRED	Plantlet	21238405	19020557	89.5574	14972961	78.72	89.8
SAMN15460867	PRJNA644459	SRR12160534	PAIRED	PAIRED	Plantlet	22007062	19631401	89.205	15346323	78.17	89.84
SAMN15460866	PRJNA644459	SRR12160535	PAIRED	PAIRED	Plantlet	20131851	17625671	87.5512	14000405	79.43	89.72
SAMN15460865	PRJNA644459	SRR12160536	PAIRED	PAIRED	Plantlet	26124009	23732569	90.8458	18351532	77.33	89.65
SAMN15460864	PRJNA644459	SRR12160537	PAIRED	PAIRED	Plantlet	27715958	24282900	87.6134	18532980	76.32	90.67
SAMN15460863	PRJNA644459	SRR12160538	PAIRED	PAIRED	Plantlet	26052419	23813059	91.4044	18115105	76.07	90.31
SAMN15460872	PRJNA644459	SRR12160539	PAIRED	PAIRED	Plantlet	27720025	23599492	85.1352	18493369	78.36	89.71
SAMN15460871	PRJNA644459	SRR12160540	PAIRED	PAIRED	Plantlet	27337472	25028392	91.5534	19665146	78.57	90.44
SAMN15460862	PRJNA644459	SRR12160541	PAIRED	PAIRED	Plantlet	23310304	21015035	90.1534	14201547	67.58	91.45
SAMN15460861	PRJNA644459	SRR12160542	PAIRED	PAIRED	Plantlet	23283793	20989716	90.1473	16112395	76.76	89.67
SAMN15523457	PRJNA646050	SRR12214279	PAIRED	PAIRED	Root	30418758	28975654	95.2559	21661590	74.76	88.55
SAMN15523455	PRJNA646050	SRR12214281	PAIRED	PAIRED	Root	25459436	24154591	94.8748	18389911	76.13	88.89
SAMN15523454	PRJNA646050	SRR12214282	PAIRED	PAIRED	Root	25334972	23994469	94.7089	18062681	75.28	88.59
SAMN15523453	PRJNA646050	SRR12214283	PAIRED	PAIRED	Root	23455094	22289458	95.0304	16900588	75.82	88.86
SAMN15523452	PRJNA646050	SRR12214284	PAIRED	PAIRED	Root	23506230	22140385	94.1894	16876937	76.23	89.06
SAMN15523451	PRJNA646050	SRR12214285	PAIRED	PAIRED	Root	28246867	26810998	94.9167	19859077	74.07	87.4
SAMN15523477	PRJNA646050	SRR12214286	PAIRED	PAIRED	Root	28401299	26970652	94.9627	20534975	76.14	88.86
SAMN15523473	PRJNA646050	SRR12214290	PAIRED	PAIRED	Root	23190490	22095027	95.2762	16777840	75.93	88.73
SAMN15523471	PRJNA646050	SRR12214292	PAIRED	PAIRED	Root	23933206	22659654	94.6787	17220959	76	88.5
SAMN15523450	PRJNA646050	SRR12214296	PAIRED	PAIRED	Root	24066845	22782069	94.6616	17242451	75.68	88.64
SAMN15523464	PRJNA646050	SRR12214300	PAIRED	PAIRED	Root	26132302	24587611	94.089	18803099	76.47	88.72
SAMN15523460	PRJNA646050	SRR12214304	PAIRED	PAIRED	Root	22918907	21790299	95.0756	16282287	74.72	87.95
SAMN15523459	PRJNA646050	SRR12214305	PAIRED	PAIRED	Root	25954282	24419429	94.0863	18521083	75.85	88.9
SAMN15523458	PRJNA646050	SRR12214306	PAIRED	PAIRED	Root	25490018	23956234	93.9828	18190325	75.93	88.81
SAMN15523449	PRJNA646050	SRR12214307	PAIRED	PAIRED	Root	20695845	19585298	94.634	14740694	75.26	88.18
SAMN15523475	PRJNA646050	SRR12214288	PAIRED	PAIRED	Root	26349617	24998929	94.874	18893617	75.58	88.4
SAMN15523474	PRJNA646050	SRR12214289	PAIRED	PAIRED	Root	20937760	19870550	94.9029	14980474	75.39	88.45
SAMN15523472	PRJNA646050	SRR12214291	PAIRED	PAIRED	Root	25147708	23924306	95.1351	18265395	76.35	88.83
SAMN15523470	PRJNA646050	SRR12214293	PAIRED	PAIRED	Root	25071378	23885991	95.272	18195808	76.18	88.89
SAMN15523466	PRJNA646050	SRR12214298	PAIRED	PAIRED	Root	34352502	32680269	95.1321	24630158	75.37	88.18
SAMN15523456	PRJNA646050	SRR12214280	PAIRED	PAIRED	Root	48511581	46004613	94.8322	34577160	75.16	88.25
SAMN15523476	PRJNA646050	SRR12214287	PAIRED	PAIRED	Root	31369743	29716126	94.7286	22401041	75.38	88.57
SAMN15523469	PRJNA646050	SRR12214294	PAIRED	PAIRED	Root	30005453	28707544	95.6744	21524478	74.98	88.71
SAMN15523468	PRJNA646050	SRR12214295	PAIRED	PAIRED	Root	20421603	19429586	95.1423	14926593	76.82	89.05
SAMN15523467	PRJNA646050	SRR12214297	PAIRED	PAIRED	Root	40668141	38746885	95.2758	29049751	74.97	88.32
SAMN15523465	PRJNA646050	SRR12214299	PAIRED	PAIRED	Root	29111226	27658169	95.0086	20817593	75.27	88.14
SAMN15523463	PRJNA646050	SRR12214301	PAIRED	PAIRED	Root	22723022	21549146	94.834	16683317	77.42	89.44
SAMN15523462	PRJNA646050	SRR12214302	PAIRED	PAIRED	Root	20434173	19346660	94.678	14559291	75.25	88.54
SAMN15523461	PRJNA646050	SRR12214303	PAIRED	PAIRED	Root	28057496	26605601	94.8253	20184763	75.87	88.82
SAMN15523448	PRJNA646050	SRR12214308	PAIRED	PAIRED	Root	19849775	18897614	95.2032	14320734	75.78	88.92
SAMN15920879	PRJNA659604	SRR12532023	PAIRED	PAIRED	Leaf	22136184	21468924	96.9857	14616736	68.08	81.7
SAMN15920878	PRJNA659604	SRR12532024	PAIRED	PAIRED	Leaf	22396613	21657221	96.6986	11896022	54.93	65.39
SAMN15920877	PRJNA659604	SRR12532025	PAIRED	PAIRED	Leaf	22274057	21661772	97.2511	15689457	72.43	84.88
SAMN15920876	PRJNA659604	SRR12532026	PAIRED	PAIRED	Leaf	22387262	21665608	96.7765	15232711	70.31	83.23
SAMN15920875	PRJNA659604	SRR12532027	PAIRED	PAIRED	Leaf	22160135	21524913	97.1335	14418866	66.99	82.53
SAMN15920874	PRJNA659604	SRR12532028	PAIRED	PAIRED	Leaf	22645479	21902013	96.7169	15254861	69.65	83.42
SAMN15920905	PRJNA659604	SRR12532029	PAIRED	PAIRED	Leaf	22475352	21808575	97.0333	14801273	67.87	79.76
SAMN15920904	PRJNA659604	SRR12532030	PAIRED	PAIRED	Leaf	22528323	21879310	97.1191	14797373	67.63	78.5
SAMN15920903	PRJNA659604	SRR12532031	PAIRED	PAIRED	Leaf	22664379	21979862	96.9798	14997840	68.23	80.21
SAMN15920902	PRJNA659604	SRR12532032	PAIRED	PAIRED	Leaf	22434736	21676551	96.6205	15011365	69.25	83.69
SAMN15920901	PRJNA659604	SRR12532033	PAIRED	PAIRED	Leaf	22514115	21859306	97.0916	14579105	66.7	77.31
SAMN15920900	PRJNA659604	SRR12532034	PAIRED	PAIRED	Leaf	22582243	21919040	97.0632	14468119	66.01	76.95
SAMN15920873	PRJNA659604	SRR12532035	PAIRED	PAIRED	Leaf	22331303	21657035	96.9806	15623393	72.14	85.03
SAMN15920899	PRJNA659604	SRR12532036	PAIRED	PAIRED	Leaf	22425598	21743339	96.9577	13736662	63.18	75.42
SAMN15920898	PRJNA659604	SRR12532037	PAIRED	PAIRED	Leaf	22445943	21711465	96.7278	13458012	61.99	74.68
SAMN15920897	PRJNA659604	SRR12532038	PAIRED	PAIRED	Leaf	22437490	21729024	96.8425	11868126	54.62	65.92
SAMN15920896	PRJNA659604	SRR12532039	PAIRED	PAIRED	Leaf	22279104	21532240	96.6477	11954614	55.52	67.11
SAMN15920895	PRJNA659604	SRR12532040	PAIRED	PAIRED	Leaf	22210151	21464118	96.641	14925934	69.54	82.77
SAMN15920894	PRJNA659604	SRR12532041	PAIRED	PAIRED	Leaf	22004359	21266327	96.646	14957423	70.33	84.1
SAMN15920893	PRJNA659604	SRR12532042	PAIRED	PAIRED	Leaf	22454327	21740785	96.8223	12050659	55.43	65.57
SAMN15920892	PRJNA659604	SRR12532043	PAIRED	PAIRED	Leaf	22518421	21762772	96.6443	15179010	69.75	83.48
SAMN15920891	PRJNA659604	SRR12532044	PAIRED	PAIRED	Leaf	22617041	21830516	96.5224	15426412	70.66	84.6
SAMN15920890	PRJNA659604	SRR12532045	PAIRED	PAIRED	Leaf	22400642	21647406	96.6374	15004684	69.31	83.25
SAMN15920872	PRJNA659604	SRR12532046	PAIRED	PAIRED	Leaf	22682728	21925278	96.6607	12870486	58.7	70.06
SAMN15920889	PRJNA659604	SRR12532047	PAIRED	PAIRED	Leaf	22401213	21627089	96.5443	13904742	64.29	75.88
SAMN15920888	PRJNA659604	SRR12532048	PAIRED	PAIRED	Leaf	22467426	21720567	96.6758	13139340	60.49	71.6
SAMN15920887	PRJNA659604	SRR12532049	PAIRED	PAIRED	Leaf	22427176	21699310	96.7545	14676874	67.64	81.2
SAMN15920886	PRJNA659604	SRR12532050	PAIRED	PAIRED	Leaf	22641129	21963085	97.0053	14731229	67.07	79.95
SAMN15920885	PRJNA659604	SRR12532051	PAIRED	PAIRED	Leaf	22665945	21961112	96.8903	15092576	68.72	82.67
SAMN15920884	PRJNA659604	SRR12532052	PAIRED	PAIRED	Leaf	22208514	21509157	96.851	15146709	70.42	84.57
SAMN15920883	PRJNA659604	SRR12532053	PAIRED	PAIRED	Leaf	22269020	21208838	95.2392	15210908	71.72	84.38
SAMN15920882	PRJNA659604	SRR12532054	PAIRED	PAIRED	Leaf	22092956	21322275	96.5116	13591154	63.74	76.26
SAMN15920881	PRJNA659604	SRR12532055	PAIRED	PAIRED	Leaf	22582813	21988496	97.3683	16313997	74.19	86.25
SAMN15920880	PRJNA659604	SRR12532056	PAIRED	PAIRED	Leaf	22316362	21536763	96.5066	14150645	65.7	78.47
SAMN15920871	PRJNA659604	SRR12532057	PAIRED	PAIRED	Leaf	22163227	21491653	96.9699	14766124	68.71	81.94
SAMN15920870	PRJNA659604	SRR12532058	PAIRED	PAIRED	Leaf	22326466	21561624	96.5743	15560306	72.17	85.13
SAMN16177281	PRJNA663704	SRR12649958	PAIRED	PAIRED	Tuber	26433192	25414233	96.1452	18598381	73.18	89.19
SAMN16177280	PRJNA663704	SRR12649959	PAIRED	PAIRED	Tuber	22969856	22196112	96.6315	15785636	71.12	86.04
SAMN16177279	PRJNA663704	SRR12649960	PAIRED	PAIRED	Tuber	20769664	20016385	96.3732	14322091	71.55	86.4
SAMN16177278	PRJNA663704	SRR12649961	PAIRED	PAIRED	Tuber	22628268	21881350	96.6992	15669743	71.61	86.62
SAMN16177277	PRJNA663704	SRR12649962	PAIRED	PAIRED	Tuber	19919296	19240049	96.59	14361257	74.64	88.62
SAMN16177276	PRJNA663704	SRR12649963	PAIRED	PAIRED	Tuber	27450522	26694012	97.2441	19782663	74.11	88.73
SAMN16177275	PRJNA663704	SRR12649964	PAIRED	PAIRED	Tuber	22982373	22324812	97.1388	16677413	74.7	88.59
SAMN16177295	PRJNA663704	SRR12649965	PAIRED	PAIRED	Tuber	25438493	24705119	97.1171	17891332	72.42	88.21
SAMN16177294	PRJNA663704	SRR12649966	PAIRED	PAIRED	Tuber	22833372	22143700	96.9795	16077478	72.61	88.1
SAMN16177293	PRJNA663704	SRR12649967	PAIRED	PAIRED	Tuber	21194939	20609020	97.2356	15173644	73.63	89.53
SAMN16177292	PRJNA663704	SRR12649968	PAIRED	PAIRED	Tuber	24203401	23455489	96.9099	16563124	70.62	86.81
SAMN16177274	PRJNA663704	SRR12649969	PAIRED	PAIRED	Tuber	23756819	22943215	96.5753	17597222	76.7	89.72
SAMN16177291	PRJNA663704	SRR12649970	PAIRED	PAIRED	Tuber	20316994	19719157	97.0575	14182781	71.92	87.94
SAMN16177290	PRJNA663704	SRR12649971	PAIRED	PAIRED	Tuber	29484700	28571666	96.9034	20048677	70.17	86.58
SAMN16177289	PRJNA663704	SRR12649972	PAIRED	PAIRED	Tuber	24780791	24097628	97.2432	18115966	75.18	89.95
SAMN16177288	PRJNA663704	SRR12649973	PAIRED	PAIRED	Tuber	22793474	22176857	97.2948	16711915	75.36	90.12
SAMN16177287	PRJNA663704	SRR12649974	PAIRED	PAIRED	Tuber	24147420	23383465	96.8363	17676155	75.59	90.02
SAMN16177286	PRJNA663704	SRR12649975	PAIRED	PAIRED	Tuber	27264243	26436062	96.9624	20653350	78.13	90.99
SAMN16177285	PRJNA663704	SRR12649976	PAIRED	PAIRED	Tuber	25102930	24469533	97.4768	19004118	77.66	90.96
SAMN16177284	PRJNA663704	SRR12649977	PAIRED	PAIRED	Tuber	22820562	22188494	97.2303	17136975	77.23	90.96
SAMN16177283	PRJNA663704	SRR12649978	PAIRED	PAIRED	Tuber	19617448	18959765	96.6475	14010417	73.9	90.08
SAMN16177282	PRJNA663704	SRR12649979	PAIRED	PAIRED	Tuber	23989754	23053934	96.0991	17092479	74.14	89.46
SAMN16177273	PRJNA663704	SRR12649980	PAIRED	PAIRED	Tuber	21812705	21055379	96.5281	16202402	76.95	89.91
SAMN16177272	PRJNA663704	SRR12649981	PAIRED	PAIRED	Tuber	26048149	25314551	97.1837	19955678	78.83	91.15
SAMN16295547	PRJNA666518	SRR12855368	PAIRED	PAIRED	Leaf	21685283	20433490	94.2275	13957913	68.31	82.88
SAMN16295545	PRJNA666518	SRR12855369	PAIRED	PAIRED	Leaf	18814932	17733428	94.2519	13121534	73.99	86.56
SAMN16295543	PRJNA666518	SRR12855370	PAIRED	PAIRED	Leaf	23083531	21760607	94.269	12694091	58.34	81.09
SAMN16295561	PRJNA666518	SRR12855371	PAIRED	PAIRED	Root	18418403	17371021	94.3134	11838823	68.15	81.64
SAMN16295559	PRJNA666518	SRR12855372	PAIRED	PAIRED	Root	21385825	20478375	95.7568	13661095	66.71	83.39
SAMN16295541	PRJNA666518	SRR12855373	PAIRED	PAIRED	Leaf	17059084	16188522	94.8968	10717758	66.21	82.68
SAMN16295557	PRJNA666518	SRR12855374	PAIRED	PAIRED	Root	19875216	18868655	94.9356	12544486	66.48	84.87
SAMN16295555	PRJNA666518	SRR12855375	PAIRED	PAIRED	Root	20786468	19896850	95.7202	13258583	66.64	84.2
SAMN16295553	PRJNA666518	SRR12855376	PAIRED	PAIRED	Root	25929952	23989165	92.5153	16020425	66.78	83.41
SAMN16295551	PRJNA666518	SRR12855377	PAIRED	PAIRED	Root	19353847	18412100	95.1341	12144854	65.96	78.73
SAMN16295549	PRJNA666518	SRR12855378	PAIRED	PAIRED	Leaf	18925437	17985296	95.0324	12498065	69.49	83.52
SAMN16295539	PRJNA666518	SRR12855379	PAIRED	PAIRED	Leaf	19090265	18226587	95.4758	8458634	46.41	77.66
SAMN18256435	PRJNA713577	SRR13933778	PAIRED	PAIRED	Pollen	22880586	22215712	97.0942	17012962	76.58	87.39
SAMN18256434	PRJNA713577	SRR13933779	PAIRED	PAIRED	Pollen	38050555	36465936	95.8355	28423587	77.95	88.33
SAMN18256433	PRJNA713577	SRR13933780	PAIRED	PAIRED	Pollen	21338214	20744715	97.2186	15153567	73.05	84.4
SAMN18256432	PRJNA713577	SRR13933781	PAIRED	PAIRED	Pollen	21431198	20795251	97.0326	16013198	77	87.63
SAMN18256431	PRJNA713577	SRR13933782	PAIRED	PAIRED	Pollen	21124245	20469911	96.9025	14860814	72.6	84.14
SAMN18256430	PRJNA713577	SRR13933783	PAIRED	PAIRED	Pollen	22069516	21422948	97.0703	16220881	75.72	86.54
SAMN18256429	PRJNA713577	SRR13933784	PAIRED	PAIRED	Pollen	22130602	21477768	97.0501	16358816	76.17	87.28
SAMN18256428	PRJNA713577	SRR13933785	PAIRED	PAIRED	Pollen	38358949	36684550	95.6349	28552977	77.83	88.39
SAMN18256441	PRJNA713577	SRR13933786	PAIRED	PAIRED	Pollen	23475704	22797200	97.1098	17366389	76.18	87.03
SAMN18256440	PRJNA713577	SRR13933787	PAIRED	PAIRED	Pollen	22251400	21554945	96.8701	16562958	76.84	87.5
SAMN18256439	PRJNA713577	SRR13933788	PAIRED	PAIRED	Pollen	21654077	21009138	97.0216	16220440	77.21	87.87
SAMN18256438	PRJNA713577	SRR13933789	PAIRED	PAIRED	Pollen	21299799	20657507	96.9845	15581708	75.43	86.9
SAMN18256437	PRJNA713577	SRR13933790	PAIRED	PAIRED	Pollen	20688598	20062216	96.9723	15586624	77.69	88.29
SAMN18256436	PRJNA713577	SRR13933791	PAIRED	PAIRED	Pollen	21504301	20822246	96.8283	16049815	77.08	87.94
SAMN18256427	PRJNA713577	SRR13933792	PAIRED	PAIRED	Pollen	30243630	28759339	95.0922	22046271	76.66	87.29
SAMN18256426	PRJNA713577	SRR13933793	PAIRED	PAIRED	Pollen	42921413	41088110	95.7287	31801119	77.4	88.87
SAMN18275733	PRJNA713962	SRR14134350	PAIRED	PAIRED	Stolon	31232148	26069541	83.4702	16770014	64.33	77.37
SAMN18275732	PRJNA713962	SRR14134351	PAIRED	PAIRED	Stolon	30756096	25657791	83.4234	16534783	64.44	77.38
SAMN18275731	PRJNA713962	SRR14134352	PAIRED	PAIRED	Shoot	32060900	26829868	83.6841	16568800	61.76	74.55
SAMN18275730	PRJNA713962	SRR14134353	PAIRED	PAIRED	Shoot	31454562	26445255	84.0745	16566865	62.65	75.26
SAMN18275729	PRJNA713962	SRR14134354	PAIRED	PAIRED	Shoot	33582135	28012423	83.4147	21074833	75.23	90.02
SAMN18275728	PRJNA713962	SRR14134355	PAIRED	PAIRED	Shoot	35226484	29391739	83.4365	22155468	75.38	90.01
SAMN18275727	PRJNA713962	SRR14134356	PAIRED	PAIRED	Shoot	31625812	26584767	84.0603	20130573	75.72	90.2
SAMN18275726	PRJNA713962	SRR14134357	PAIRED	PAIRED	Shoot	29648931	24486314	82.5875	18535643	75.7	90.02
SAMN18275739	PRJNA713962	SRR14134358	PAIRED	PAIRED	Stolon	22374488	18471286	82.5551	10533175	57.02	71.95
SAMN18275738	PRJNA713962	SRR14134359	PAIRED	PAIRED	Stolon	24371804	20027730	82.1758	11278878	56.32	71.71
SAMN18275737	PRJNA713962	SRR14134360	PAIRED	PAIRED	Stolon	34344764	28685553	83.5223	21261018	74.12	88.96
SAMN18275736	PRJNA713962	SRR14134361	PAIRED	PAIRED	Stolon	34276419	28614771	83.4824	21270050	74.33	88.96
SAMN18275735	PRJNA713962	SRR14134362	PAIRED	PAIRED	Stolon	22938739	19059388	83.0882	13974294	73.32	89
SAMN18275734	PRJNA713962	SRR14134363	PAIRED	PAIRED	Stolon	19477636	15469944	79.4241	11239540	72.65	88.06
SAMN18275725	PRJNA713962	SRR14134364	PAIRED	PAIRED	Shoot	31677870	23074307	72.8405	17382941	75.33	88.82
SAMN18275724	PRJNA713962	SRR14134365	PAIRED	PAIRED	Shoot	30660157	22549683	73.5472	17054908	75.63	89.55
SAMN18743930	PRJNA722040	SRR14240596	PAIRED	PAIRED	Leaf	22253379	20895146	93.8965	11625434	55.64	64.42
SAMN18743929	PRJNA722040	SRR14240597	PAIRED	PAIRED	Leaf	22293959	21030695	94.3336	14267185	67.84	78.29
SAMN18743928	PRJNA722040	SRR14240598	PAIRED	PAIRED	Leaf	22203151	20895289	94.1096	15254807	73.01	84.22
SAMN18743927	PRJNA722040	SRR14240599	PAIRED	PAIRED	Leaf	22091150	20860252	94.4281	12490963	59.88	69.56
SAMN18744416	PRJNA722050	SRR14241248	PAIRED	PAIRED	Root	20821046	20233552	97.1784	15331505	75.77	87.03
SAMN18744415	PRJNA722050	SRR14241249	PAIRED	PAIRED	Root	23540168	22852884	97.0804	16914634	74.02	88.55
SAMN18744414	PRJNA722050	SRR14241250	PAIRED	PAIRED	Root	23563146	22953078	97.4109	17696693	77.1	88.18
SAMN18744413	PRJNA722050	SRR14241251	PAIRED	PAIRED	Root	23706152	23024514	97.1246	17650841	76.66	87.63
SAMN18744412	PRJNA722050	SRR14241252	PAIRED	PAIRED	Root	21280608	20657988	97.0742	16150627	78.18	88.89
SAMN18744411	PRJNA722050	SRR14241253	PAIRED	PAIRED	Root	25315600	24602313	97.1824	19277940	78.36	89.3
SAMN18744410	PRJNA722050	SRR14241254	PAIRED	PAIRED	Root	20939540	20307696	96.9825	15694817	77.29	88.34
SAMN18744409	PRJNA722050	SRR14241255	PAIRED	PAIRED	Root	19897768	19310435	97.0482	15103321	78.21	88.22
SAMN18744418	PRJNA722050	SRR14241262	PAIRED	PAIRED	Root	23401232	22665004	96.8539	17972144	79.29	90.47
SAMN18744417	PRJNA722050	SRR14241263	PAIRED	PAIRED	Root	21199063	20538082	96.882	15113849	73.59	84.91
SAMN18744408	PRJNA722050	SRR14241264	PAIRED	PAIRED	Root	25139564	24473151	97.3491	18229731	74.49	83.87
SAMN18744407	PRJNA722050	SRR14241265	PAIRED	PAIRED	Root	27918371	27129893	97.1758	20396183	75.18	85.74
SAMN21397733	PRJNA726019	SRR15858741	PAIRED	PAIRED	Leaf	123087117	116418358	94.5821	58976792	50.66	92.57
SAMN21397734	PRJNA726019	SRR15858742	PAIRED	PAIRED	Leaf	131211834	124619795	94.976	63559529	51	93.2
SAMN21397735	PRJNA726019	SRR15858743	PAIRED	PAIRED	Leaf	113051050	104428934	92.3733	58029936	55.57	92.17
SAMN19523011	PRJNA728834	SRR18272797	PAIRED	PAIRED	Mixed tissue	21263981	20087170	94.4657	14692951	73.15	90.13
SAMN26302325	PRJNA728834	SRR18272798	PAIRED	PAIRED	Mixed tissue	22092474	20857909	94.4118	15281601	73.27	90.2
SAMN26302324	PRJNA728834	SRR18272799	PAIRED	PAIRED	Mixed tissue	20734937	19547145	94.2715	14256445	72.93	90.37
[truncated: 638 more rows]

## Sheet: Table-S3
Table S3: List of RNA-Seq samples left after quality check.
SRA_Run_ID	BioSample_ID	BioProject_ID	SRA_Run_ID	LayOut1	LayOut2_Inferred	Tissue	# Input Reads	# Surviving Reads	% Surviving Reads	# Reads Uniquely Aligned	% Reads Uniquely Aligned	Overall Alignment %	Inferred library's strand information
SRR10770638	SAMN13268979	PRJNA589236	SRR10770638	PAIRED	PAIRED	Leaf	27159804	23514144	86.577	9662664	41.09	94.71	reverse
ERR791944	SAMEA3308480	PRJEB8869	ERR791944	PAIRED	PAIRED	Tuber	7724381	6409604	82.9789	3101855	48.39	94.21	unstranded
SRR10210743	SAMN12880221	PRJNA575227	SRR10210743	PAIRED	PAIRED	Tuber	10696946	8948747	83.657	4488508	50.16	93.96	unstranded
SRR10210737	SAMN12880234	PRJNA575227	SRR10210737	PAIRED	PAIRED	Tuber	8925175	6579287	73.7161	2945009	44.76	93.91	unstranded
SRR16206382	SAMN22063926	PRJNA768797	SRR16206382	PAIRED	PAIRED	Leaf	23067548	21468359	93.0674	10244094	47.72	93.47	reverse
SRR15858742	SAMN21397734	PRJNA726019	SRR15858742	PAIRED	PAIRED	Leaf	131211834	124619795	94.976	63559529	51	93.2	reverse
SRR10770631	SAMN13268986	PRJNA589236	SRR10770631	PAIRED	PAIRED	Stolon	22811464	19695176	86.3389	8301056	42.15	93.17	reverse
SRR16206383	SAMN22063925	PRJNA768797	SRR16206383	PAIRED	PAIRED	Leaf	25103589	23237254	92.5655	11905720	51.24	92.9	reverse
SRR17069411	SAMN23442395	PRJNA783478	SRR17069411	PAIRED	PAIRED	Leaf	22451653	21484553	95.6925	14056042	65.42	92.75	reverse
SRR17069412	SAMN23442394	PRJNA783478	SRR17069412	PAIRED	PAIRED	Leaf	24000907	22997656	95.8199	13833453	60.15	92.74	reverse
SRR17069414	SAMN23442393	PRJNA783478	SRR17069414	PAIRED	PAIRED	Leaf	22390515	21484189	95.9522	13259707	61.72	92.72	reverse
SRR15858741	SAMN21397733	PRJNA726019	SRR15858741	PAIRED	PAIRED	Leaf	123087117	116418358	94.5821	58976792	50.66	92.57	reverse
ERR2734759	SAMEA4828014	PRJEB28197	ERR2734759:ERR2734760:ERR2734761:ERR2734762	SINGLE	SINGLE	Tuber_Sprout	65275459	63655357	97.5181	27773096	43.63	92.54	reverse
SRR17069399	SAMN23442406	PRJNA783478	SRR17069399	PAIRED	PAIRED	Leaf	24401143	23371410	95.78	15484165	66.25	92.5	reverse
SRR8924566	SAMN11457335	PRJNA533334	SRR8924566:SRR8924567:SRR8924569	PAIRED	PAIRED	Tuber_Periderm	55941965	52634985	94.0886	31439821	59.73	92.45	unstranded
SRR17069409	SAMN23442397	PRJNA783478	SRR17069409	PAIRED	PAIRED	Leaf	23588065	22419878	95.0476	13912877	62.06	92.43	reverse
SRR17069398	SAMN23442407	PRJNA783478	SRR17069398	PAIRED	PAIRED	Leaf	19739760	18982385	96.1632	12435448	65.51	92.41	reverse
SRR17069396	SAMN23442409	PRJNA783478	SRR17069396	PAIRED	PAIRED	Leaf	23989639	22937227	95.6131	16814121	73.3	92.38	reverse
SRR9120844	SAMN11604996	PRJNA541919	SRR9120844	PAIRED	PAIRED	Tuber_Flesh	25546327	23566297	92.2493	14714871	62.44	92.31	unstranded
SRR10770633	SAMN13268984	PRJNA589236	SRR10770633	PAIRED	PAIRED	Stolon	28846447	25050762	86.8418	13944734	55.67	92.18	reverse
SRR15858743	SAMN21397735	PRJNA726019	SRR15858743	PAIRED	PAIRED	Leaf	113051050	104428934	92.3733	58029936	55.57	92.17	reverse
SRR5448186	SAMN06754823	PRJNA382846	SRR5448186	PAIRED	PAIRED	Leaf	20432722	19458128	95.2302	14121503	72.57	92.16	reverse
SRR122129	SAMN00217160	PRJNA63145	SRR122129	PAIRED	PAIRED	Leaf	17021237	11459034	67.322	9223690	80.49	92.06	unstranded
SRR8892944	SAMN11412385	PRJNA532699	SRR8892944:SRR8892941:SRR8892943	PAIRED	PAIRED	Tuber_Periderm	53232867	49755295	93.4672	34897818	70.14	92.03	unstranded
SRR10210741	SAMN12880227	PRJNA575227	SRR10210741	PAIRED	PAIRED	Tuber	8742890	7521189	86.0263	4421618	58.79	91.99	unstranded
SRR17069397	SAMN23442408	PRJNA783478	SRR17069397	PAIRED	PAIRED	Leaf	23076692	22082053	95.6899	16300815	73.82	91.85	reverse
SRR8924568	SAMN11457336	PRJNA533334	SRR8924568:SRR8924570:SRR8924571	PAIRED	PAIRED	Tuber_Periderm	58473374	55058918	94.1607	33216836	60.33	91.77	unstranded
SRR17069395	SAMN23442410	PRJNA783478	SRR17069395	PAIRED	PAIRED	Leaf	24850451	23774256	95.6693	17553404	73.83	91.71	reverse
SRR17069415	SAMN23442389	PRJNA783478	SRR17069415	PAIRED	PAIRED	Leaf	23246904	22218924	95.578	15200022	68.41	91.69	reverse
ERR2108189	SAMEA104231780	PRJEB22284	ERR2108189	PAIRED	PAIRED	Leaf	25609350	23720006	92.6224	18368921	77.44	91.67	unstranded
SRR2068320	SAMN03778958	PRJNA287005	SRR2068320	SINGLE	SINGLE	Tuber	55402726	41646304	75.1701	17662478	42.41	91.6	unstranded
SRR17069382	SAMN23442421	PRJNA783478	SRR17069382	PAIRED	PAIRED	Leaf	21211718	20242091	95.4288	15043553	74.32	91.57	reverse
SRR17069400	SAMN23442405	PRJNA783478	SRR17069400	PAIRED	PAIRED	Leaf	22599487	21592252	95.5431	14994498	69.44	91.56	reverse
ERR2108196	SAMEA104231787	PRJEB22284	ERR2108196	PAIRED	PAIRED	Leaf	26630995	24544721	92.166	18779872	76.51	91.56	unstranded
SRR17069413	SAMN23442390	PRJNA783478	SRR17069413	PAIRED	PAIRED	Leaf	24291052	23194581	95.4861	17545721	75.65	91.53	reverse
ERR2108217	SAMEA104231808	PRJEB22284	ERR2108217	PAIRED	PAIRED	Leaf	26064046	23145193	88.8012	17861652	77.17	91.53	unstranded
SRR17085561	SAMN23552206	PRJNA785261	SRR17085561	PAIRED	PAIRED	Leaf	44330084	42942048	96.8689	34942296	81.37	91.52	unstranded
ERR2108199	SAMEA104231790	PRJEB22284	ERR2108199	PAIRED	PAIRED	Leaf	25224945	23029239	91.2955	17733311	77	91.51	unstranded
SRR10210736	SAMN12880006	PRJNA575227	SRR10210736	PAIRED	PAIRED	Tuber	8219386	6529822	79.4442	3409561	52.22	91.51	unstranded
SRR5448184	SAMN06754825	PRJNA382846	SRR5448184	PAIRED	PAIRED	Leaf	20071027	19169689	95.5093	15185803	79.22	91.45	reverse
SRR10209350	SAMN12859770	PRJNA574559	SRR10209350	PAIRED	PAIRED	Leaf	20768894	19822324	95.4424	13494436	68.08	91.41	unstranded
SRR5448225	SAMN06754835	PRJNA382846	SRR5448225	PAIRED	PAIRED	Leaf	20817620	20238511	97.2182	16157166	79.83	91.41	reverse
SRR5448182	SAMN06754827	PRJNA382846	SRR5448182	PAIRED	PAIRED	Leaf	20411138	19487673	95.4757	15726170	80.7	91.38	reverse
SRR17085558	SAMN23552203	PRJNA785261	SRR17085558	PAIRED	PAIRED	Leaf	44261858	42941679	97.0173	34869008	81.2	91.38	unstranded
SRR16206406	SAMN22063936	PRJNA768797	SRR16206406	PAIRED	PAIRED	Leaf	22457566	20476467	91.1785	10724478	52.37	91.37	reverse
ERR2108210	SAMEA104231801	PRJEB22284	ERR2108210	PAIRED	PAIRED	Leaf	25635499	22351385	87.1892	17037715	76.23	91.35	unstranded
SRR17069435	SAMN23442391	PRJNA783478	SRR17069435	PAIRED	PAIRED	Leaf	24137052	23154235	95.9282	17486953	75.52	91.34	reverse
SRR10210734	SAMN12880008	PRJNA575227	SRR10210734	PAIRED	PAIRED	Tuber	8515015	7141519	83.8697	3934950	55.1	91.32	unstranded
ERR2108203	SAMEA104231794	PRJEB22284	ERR2108203	PAIRED	PAIRED	Leaf	24526998	22803330	92.9724	17852391	78.29	91.31	unstranded
SRR5448205	SAMN06754809	PRJNA382846	SRR5448205:SRR5448206	PAIRED	PAIRED	Leaf	20682364	19908621	96.2589	15890399	79.82	91.31	reverse
SRR8846453	SAMN11264441	PRJNA529319	SRR8846453	PAIRED	PAIRED	Shoot	31858779	28714163	90.1295	21900887	76.27	91.31	reverse
SRR17069416	SAMN23442388	PRJNA783478	SRR17069416	PAIRED	PAIRED	Leaf	23052278	22026307	95.5494	16043040	72.84	91.3	reverse
SRR17069383	SAMN23442385	PRJNA783478	SRR17069383	PAIRED	PAIRED	Leaf	27380977	26255967	95.8913	19722658	75.12	91.3	reverse
ERR2108211	SAMEA104231802	PRJEB22284	ERR2108211	PAIRED	PAIRED	Leaf	24572404	23061640	93.8518	17860496	77.45	91.29	unstranded
ERR829301	SAMEA3311905	PRJEB8925	ERR829301	PAIRED	PAIRED	Tuber_Periderm	24536659	22563161	91.9569	14964275	66.32	91.28	unstranded
ERR2108221	SAMEA104231812	PRJEB22284	ERR2108221	PAIRED	PAIRED	Leaf	27147856	24538562	90.3886	18866209	76.88	91.27	unstranded
SRR8389894	SAMN10417318	PRJNA512866	SRR8389894	PAIRED	PAIRED	Leaf	33069521	28256338	85.4453	21990003	77.82	91.24	reverse
SRR17069390	SAMN23442414	PRJNA783478	SRR17069390	PAIRED	PAIRED	Leaf	25624954	24462300	95.4628	17137150	70.06	91.22	reverse
ERR2108206	SAMEA104231797	PRJEB22284	ERR2108206	PAIRED	PAIRED	Leaf	27426168	24171817	88.1341	18445394	76.31	91.22	unstranded
ERR2108204	SAMEA104231795	PRJEB22284	ERR2108204	PAIRED	PAIRED	Leaf	24866550	23146171	93.0816	17904433	77.35	91.22	unstranded
SRR5448209	SAMN06754806	PRJNA382846	SRR5448209:SRR5448210	PAIRED	PAIRED	Leaf	20621259	19822806	96.128	15902040	80.22	91.21	reverse
ERR2108216	SAMEA104231807	PRJEB22284	ERR2108216	PAIRED	PAIRED	Leaf	26772623	23736328	88.659	17958332	75.66	91.2	unstranded
SRR16206403	SAMN22063938	PRJNA768797	SRR16206403	PAIRED	PAIRED	Leaf	32367411	29294152	90.5051	16981365	57.97	91.19	reverse
SRR5448183	SAMN06754826	PRJNA382846	SRR5448183	PAIRED	PAIRED	Leaf	20367553	19464518	95.5663	15544730	79.86	91.19	reverse
SRR17085562	SAMN23552207	PRJNA785261	SRR17085562	PAIRED	PAIRED	Leaf	43702308	42258030	96.6952	34162435	80.84	91.19	unstranded
ERR2108213	SAMEA104231804	PRJEB22284	ERR2108213	PAIRED	PAIRED	Leaf	25751089	22465719	87.2418	17343524	77.2	91.18	unstranded
ERR2108194	SAMEA104231785	PRJEB22284	ERR2108194	PAIRED	PAIRED	Leaf	27357583	25242186	92.2676	19228395	76.18	91.17	unstranded
SRR8846454	SAMN11264440	PRJNA529319	SRR8846454	PAIRED	PAIRED	Shoot	43887631	40210058	91.6205	30205523	75.12	91.15	reverse
SRR12649981	SAMN16177272	PRJNA663704	SRR12649981	PAIRED	PAIRED	Tuber	26048149	25314551	97.1837	19955678	78.83	91.15	unstranded
SRR5448187	SAMN06754822	PRJNA382846	SRR5448187	PAIRED	PAIRED	Leaf	20389175	19258870	94.4563	15527431	80.62	91.14	reverse
SRR17069403	SAMN23442402	PRJNA783478	SRR17069403	PAIRED	PAIRED	Leaf	21176337	20250404	95.6275	14480899	71.51	91.13	reverse
ERR2108212	SAMEA104231803	PRJEB22284	ERR2108212	PAIRED	PAIRED	Leaf	27471725	23489442	85.5041	18270893	77.78	91.12	unstranded
SRR17069384	SAMN23442420	PRJNA783478	SRR17069384	PAIRED	PAIRED	Leaf	20167906	19254850	95.4727	14025156	72.84	91.11	reverse
SRR10210742	SAMN12880222	PRJNA575227	SRR10210742	PAIRED	PAIRED	Tuber	7411988	6387934	86.1838	3831577	59.98	91.11	unstranded
SRR17085557	SAMN23552202	PRJNA785261	SRR17085557	PAIRED	PAIRED	Leaf	44606327	43038233	96.4846	34790678	80.84	91.1	unstranded
ERR305632	SAMEA2160126	PRJEB4212	ERR305632	PAIRED	PAIRED	Leaf	26436966	24364917	92.1623	16993613	69.75	91.09	unstranded
ERR2108208	SAMEA104231799	PRJEB22284	ERR2108208	PAIRED	PAIRED	Leaf	27339085	24862525	90.9413	19283596	77.56	91.09	unstranded
SRR10210738	SAMN12880232	PRJNA575227	SRR10210738	PAIRED	PAIRED	Tuber	8811040	7228296	82.0368	4108937	56.85	91.09	unstranded
SRR10209320	SAMN12859774	PRJNA574559	SRR10209320	PAIRED	PAIRED	Leaf	22311788	21066386	94.4182	14767588	70.1	91.04	unstranded
SRR17069434	SAMN23442392	PRJNA783478	SRR17069434	PAIRED	PAIRED	Leaf	20281196	19291096	95.1181	14528454	75.31	91.03	reverse
ERR2108214	SAMEA104231805	PRJEB22284	ERR2108214	PAIRED	PAIRED	Leaf	25016298	23443715	93.7138	17976517	76.68	91.03	unstranded
SRR18440405	SAMN26851232	PRJNA818293	SRR18440405	PAIRED	PAIRED	Leaf	17799290	17636204	99.0837	13444545	76.23	91.01	unstranded
SRR19257114	SAMN28155924	PRJNA836250	SRR19257114	PAIRED	PAIRED	Leaf	13910140	13823561	99.3776	11213573	81.12	91	unstranded
ERR2108188	SAMEA104231779	PRJEB22284	ERR2108188	PAIRED	PAIRED	Leaf	26382587	24087502	91.3008	18447635	76.59	90.99	unstranded
SRR12649975	SAMN16177286	PRJNA663704	SRR12649975	PAIRED	PAIRED	Tuber	27264243	26436062	96.9624	20653350	78.13	90.99	unstranded
ERR2108220	SAMEA104231811	PRJEB22284	ERR2108220	PAIRED	PAIRED	Leaf	26630995	24730731	92.8645	18714472	75.67	90.97	unstranded
SRR19257117	SAMN28155921	PRJNA836250	SRR19257117	PAIRED	PAIRED	Leaf	13588447	13492636	99.2949	10971010	81.31	90.97	unstranded
SRR17069392	SAMN23442412	PRJNA783478	SRR17069392	PAIRED	PAIRED	Leaf	21948139	21029053	95.8125	15430841	73.38	90.96	reverse
SRR12649977	SAMN16177284	PRJNA663704	SRR12649977	PAIRED	PAIRED	Tuber	22820562	22188494	97.2303	17136975	77.23	90.96	unstranded
SRR12649976	SAMN16177285	PRJNA663704	SRR12649976	PAIRED	PAIRED	Tuber	25102930	24469533	97.4768	19004118	77.66	90.96	unstranded
SRR17085559	SAMN23552204	PRJNA785261	SRR17085559	PAIRED	PAIRED	Leaf	45071778	43582807	96.6964	35077603	80.48	90.95	unstranded
ERR2108205	SAMEA104231796	PRJEB22284	ERR2108205	PAIRED	PAIRED	Leaf	25237152	23533936	93.2512	18133019	77.05	90.94	unstranded
SRR5808739	SAMN07312894	PRJNA392947	SRR5808739:SRR5808740:SRR5808742	PAIRED	PAIRED	Leaf	92628139	79183491	85.4854	62435453	78.85	90.91	reverse
SRR2932307	SAMN04254439	PRJNA301699	SRR2932307	PAIRED	PAIRED	Stem	24153656	22486318	93.097	17614609	78.33	90.89	unstranded
SRR10210740	SAMN12880229	PRJNA575227	SRR10210740	PAIRED	PAIRED	Tuber	9593784	8337821	86.9086	5038612	60.43	90.88	unstranded
SRR17069387	SAMN23442417	PRJNA783478	SRR17069387	PAIRED	PAIRED	Leaf	21713376	20704819	95.3551	14728201	71.13	90.86	reverse
ERR2108215	SAMEA104231806	PRJEB22284	ERR2108215	PAIRED	PAIRED	Leaf	27126005	23983951	88.4168	18216909	75.95	90.86	unstranded
SRR19257118	SAMN28155920	PRJNA836250	SRR19257118	PAIRED	PAIRED	Leaf	17095903	16981097	99.3285	13766076	81.07	90.86	unstranded
SRR17069391	SAMN23442413	PRJNA783478	SRR17069391	PAIRED	PAIRED	Leaf	24887944	23796474	95.6145	18089912	76.02	90.85	reverse
SRR2932305	SAMN04254445	PRJNA301699	SRR2932305	PAIRED	PAIRED	Stem	24114571	22451010	93.1014	17402842	77.51	90.85	unstranded
ERR2108187	SAMEA104231778	PRJEB22284	ERR2108187	PAIRED	PAIRED	Leaf	26413497	24034531	90.9934	18245928	75.92	90.82	unstranded
SRR8892942	SAMN11412386	PRJNA532699	SRR8892942:SRR8892946:SRR8892945	PAIRED	PAIRED	Tuber_Periderm	52886179	49941063	94.4312	35356574	70.8	90.82	unstranded
ERR2108202	SAMEA104231793	PRJEB22284	ERR2108202	PAIRED	PAIRED	Leaf	25500365	23256681	91.2014	18085518	77.76	90.81	unstranded
ERR2108218	SAMEA104231809	PRJEB22284	ERR2108218	PAIRED	PAIRED	Leaf	25791408	24136048	93.5817	18366240	76.09	90.79	unstranded
SRR17069386	SAMN23442418	PRJNA783478	SRR17069386	PAIRED	PAIRED	Leaf	22313985	21332760	95.6026	15789067	74.01	90.78	reverse
SRR122139	SAMN00217174	PRJNA63145	SRR122139	PAIRED	PAIRED	Petiole	19503469	9783846	50.1646	7524065	76.9	90.78	unstranded
SRR2932306	SAMN04254446	PRJNA301699	SRR2932306	PAIRED	PAIRED	Stem	24122572	22470718	93.1522	17468340	77.74	90.77	unstranded
SRR10210739	SAMN12880231	PRJNA575227	SRR10210739	PAIRED	PAIRED	Tuber	6902468	6030108	87.3616	3751112	62.21	90.75	unstranded
SRR11809785	SAMN14968817	PRJNA633718	SRR11809785	PAIRED	PAIRED	Tuber	34105574	31300449	91.7752	24925501	79.63	90.73	reverse
ERR2734807	SAMEA4828026	PRJEB28197	ERR2734807:ERR2734808:ERR2734809:ERR2734810	SINGLE	SINGLE	Tuber_Sprout	68759389	66881634	97.2691	32093064	47.98	90.71	reverse
SRR2989647	SAMN04331834	PRJNA305728	SRR2989647	PAIRED	PAIRED	Leaf	11820768	10401737	87.9954	7140402	68.65	90.7	unstranded
SRR17069402	SAMN23442403	PRJNA783478	SRR17069402	PAIRED	PAIRED	Leaf	25275529	24145568	95.5294	17676652	73.21	90.7	reverse
ERR2108186	SAMEA104231777	PRJEB22284	ERR2108186	PAIRED	PAIRED	Leaf	25732651	23331307	90.6681	17908221	76.76	90.7	unstranded
SRR5448213	SAMN06754804	PRJNA382846	SRR5448213:SRR5448214	PAIRED	PAIRED	Leaf	20730606	19952905	96.2485	15850600	79.44	90.69	reverse
SRR16975054	SAMN23282518	PRJNA781498	SRR16975054	PAIRED	PAIRED	Tuber	31219825	29825778	95.5347	21755949	72.94	90.67	unstranded
SRR17069388	SAMN23442416	PRJNA783478	SRR17069388	PAIRED	PAIRED	Leaf	26489989	25278872	95.428	18327480	72.5	90.66	reverse
SRR16206405	SAMN22063937	PRJNA768797	SRR16206405	PAIRED	PAIRED	Leaf	29976034	27508713	91.769	16693066	60.68	90.65	reverse
SRR2989629	SAMN04331826	PRJNA305728	SRR2989629	PAIRED	PAIRED	Leaf	7883896	6912993	87.685	4849538	70.15	90.64	unstranded
ERR2108190	SAMEA104231781	PRJEB22284	ERR2108190	PAIRED	PAIRED	Leaf	25689566	23931626	93.157	17819513	74.46	90.64	unstranded
ERR2108191	SAMEA104231782	PRJEB22284	ERR2108191	PAIRED	PAIRED	Leaf	26557953	24357038	91.7128	18557410	76.19	90.62	unstranded
ERR2108192	SAMEA104231783	PRJEB22284	ERR2108192	PAIRED	PAIRED	Leaf	27305228	25212578	92.3361	18861653	74.81	90.6	unstranded
ERR2108207	SAMEA104231798	PRJEB22284	ERR2108207	PAIRED	PAIRED	Leaf	27708223	25209794	90.9831	19225237	76.26	90.6	unstranded
SRR2932302	SAMN04254442	PRJNA301699	SRR2932302	PAIRED	PAIRED	Stem	21581960	18431214	85.401	14647003	79.47	90.58	unstranded
SRR10210733	SAMN12880009	PRJNA575227	SRR10210733	PAIRED	PAIRED	Tuber	8430229	7036657	83.4693	4084965	58.05	90.58	unstranded
SRR17069393	SAMN23442411	PRJNA783478	SRR17069393	PAIRED	PAIRED	Leaf	28554710	27229611	95.3594	19788057	72.67	90.57	reverse
SRR17069404	SAMN23442401	PRJNA783478	SRR17069404	PAIRED	PAIRED	Leaf	21338896	20229325	94.8002	14112118	69.76	90.56	reverse
ERR2108209	SAMEA104231800	PRJEB22284	ERR2108209	PAIRED	PAIRED	Leaf	27708223	24046987	86.7865	17876359	74.34	90.55	unstranded
SRR5448207	SAMN06754807	PRJNA382846	SRR5448207:SRR5448208	PAIRED	PAIRED	Leaf	20529319	19773288	96.3173	15591977	78.85	90.55	reverse
ERR305631	SAMEA2151923	PRJEB4212	ERR305631	PAIRED	PAIRED	Leaf	26147210	24094049	92.1477	17308126	71.84	90.54	unstranded
SRR10210744	SAMN12880219	PRJNA575227	SRR10210744	PAIRED	PAIRED	Tuber	9513406	8326147	87.5201	5115425	61.44	90.54	unstranded
SRR11809788	SAMN14968814	PRJNA633718	SRR11809788	PAIRED	PAIRED	Tuber	32774876	30061321	91.7206	22277698	74.11	90.52	reverse
SRR8389891	SAMN10417321	PRJNA512866	SRR8389891	PAIRED	PAIRED	Leaf	36771034	31439584	85.501	24322239	77.36	90.49	reverse
SRR17069406	SAMN23442400	PRJNA783478	SRR17069406	PAIRED	PAIRED	Leaf	21320756	20407305	95.7157	15118045	74.08	90.47	reverse
SRR14241262	SAMN18744418	PRJNA722050	SRR14241262	PAIRED	PAIRED	Root	23401232	22665004	96.8539	17972144	79.29	90.47	unstranded
SRR5448235	SAMN06754828	PRJNA382846	SRR5448235	PAIRED	PAIRED	Leaf	20637817	19077603	92.44	14388735	75.42	90.46	reverse
SRR18440403	SAMN26851234	PRJNA818293	SRR18440403	PAIRED	PAIRED	Leaf	15056075	14926326	99.1382	11317092	75.82	90.46	unstranded
SRR5448189	SAMN06754820	PRJNA382846	SRR5448189:SRR5448190	PAIRED	PAIRED	Leaf	20608437	19880928	96.4698	15721127	79.08	90.46	reverse
SRR12104862	SAMN15395720	PRJNA641265	SRR12104862	PAIRED	PAIRED	Leaf	14744762	14164996	96.068	11398466	80.47	90.46	unstranded
SRR12104863	SAMN15395719	PRJNA641265	SRR12104863	PAIRED	PAIRED	Leaf	15769225	15106915	95.8	12150583	80.43	90.45	unstranded
SRR17069436	SAMN23442382	PRJNA783478	SRR17069436	PAIRED	PAIRED	Leaf	23220208	22100613	95.1784	16446172	74.42	90.44	reverse
SRR5448215	SAMN06754803	PRJNA382846	SRR5448215:SRR5448216	PAIRED	PAIRED	Leaf	20555321	19811808	96.3829	15293810	77.2	90.44	reverse
SRR122109	SAMN00217170	PRJNA63145	SRR122109	PAIRED	PAIRED	Tuber	18432346	10054237	54.5467	7771358	77.29	90.43	unstranded
SRR12104853	SAMN15395728	PRJNA641265	SRR12104853	PAIRED	PAIRED	Tuber	15466990	14785009	95.5907	11665877	78.9	90.43	unstranded
SRR15524508	SAMN20837669	PRJNA755645	SRR15524508:SRR15524509:SRR15524510:SRR15524511:SRR15524512:SRR15524513:SRR15524514:SRR15524515:SRR15524516:SRR15524517:SRR15524518:SRR15524519:SRR15524520:SRR15524521:SRR15524522	PAIRED	PAIRED	Leaf	364033746	351631157	96.593	272855155	77.6	90.41	reverse
SRR2932309	SAMN04254441	PRJNA301699	SRR2932309	PAIRED	PAIRED	Stem	20261869	17246648	85.1187	13330674	77.29	90.41	unstranded
SRR2932303	SAMN04254443	PRJNA301699	SRR2932303	PAIRED	PAIRED	Stem	24269855	22664178	93.3841	17939564	79.15	90.4	unstranded
SRR12104842	SAMN15395698	PRJNA641265	SRR12104842	PAIRED	PAIRED	Leaf	14393794	13631764	94.7058	10519623	77.17	90.36	unstranded
ERR2108198	SAMEA104231789	PRJEB22284	ERR2108198	PAIRED	PAIRED	Leaf	25471729	23315277	91.5339	17492945	75.03	90.35	unstranded
SRR19257116	SAMN28155922	PRJNA836250	SRR19257116	PAIRED	PAIRED	Leaf	17067862	16959595	99.3657	13612288	80.26	90.35	unstranded
SRR12104861	SAMN15395721	PRJNA641265	SRR12104861	PAIRED	PAIRED	Leaf	15745398	15093182	95.8577	12132089	80.38	90.34	unstranded
ERR3957663	SAMEA6591053	PRJEB36930	ERR3957663	SINGLE	SINGLE	Leaf	46751291	46224088	98.8723	27084604	58.59	90.33	reverse
SRR2070075	SAMN03782139	PRJNA287438	SRR2070075	SINGLE	SINGLE	Leaf	155495609	143929954	92.5621	102271588	71.06	90.32	reverse
SRR12104840	SAMN15395700	PRJNA641265	SRR12104840	PAIRED	PAIRED	Leaf	14198480	13434775	94.6212	10311086	76.75	90.31	unstranded
SRR18440415	SAMN26851240	PRJNA818293	SRR18440415	PAIRED	PAIRED	Tuber	19391679	19234615	99.19	14740641	76.64	90.31	unstranded
SRR2989613	SAMN04331812	PRJNA305728	SRR2989613	PAIRED	PAIRED	Leaf	9613198	8677982	90.2715	6709094	77.31	90.3	unstranded
SRR10209348	SAMN12859780	PRJNA574559	SRR10209348	PAIRED	PAIRED	Leaf	25081274	23984268	95.6262	18554861	77.36	90.3	unstranded
SRR10210778	SAMN12880022	PRJNA575227	SRR10210778	PAIRED	PAIRED	Tuber	8339694	7218568	86.5567	4005742	55.49	90.3	unstranded
SRR17069405	SAMN23442383	PRJNA783478	SRR17069405	PAIRED	PAIRED	Leaf	20846562	19976619	95.8269	13941919	69.79	90.28	reverse
SRR16975059	SAMN23282523	PRJNA781498	SRR16975059	PAIRED	PAIRED	Tuber	21442475	20554814	95.8603	14848453	72.24	90.28	unstranded
SRR16596790	SAMN22601144	PRJNA775010	SRR16596790	PAIRED	PAIRED	Tuber	21794557	21184495	97.2009	16892577	79.74	90.27	unstranded
SRR12127099	SAMN15418146	PRJNA643528	SRR12127099	PAIRED	PAIRED	Tuber_Periderm	20976267	19007971	90.6166	14318010	75.33	90.27	unstranded
SRR17069410	SAMN23442396	PRJNA783478	SRR17069410	PAIRED	PAIRED	Leaf	25548090	24449354	95.6993	17307920	70.79	90.25	reverse
ERR2108200	SAMEA104231791	PRJEB22284	ERR2108200	PAIRED	PAIRED	Leaf	24814177	22711661	91.527	16729506	73.66	90.25	unstranded
ERR2108219	SAMEA104231810	PRJEB22284	ERR2108219	PAIRED	PAIRED	Leaf	27372058	25398235	92.7889	19170683	75.48	90.25	unstranded
SRR12104841	SAMN15395699	PRJNA641265	SRR12104841	PAIRED	PAIRED	Leaf	14427095	13620837	94.4115	10500038	77.09	90.25	unstranded
SRR16596782	SAMN22601150	PRJNA775010	SRR16596782	PAIRED	PAIRED	Tuber	21995155	21199044	96.3805	16878899	79.62	90.25	unstranded
SRR2989614	SAMN04331813	PRJNA305728	SRR2989614	PAIRED	PAIRED	Leaf	10113488	9089163	89.8717	6921421	76.15	90.23	unstranded
SRR11809801	SAMN14968802	PRJNA633718	SRR11809801	PAIRED	PAIRED	Tuber	24675265	22219943	90.0495	15722326	70.76	90.21	reverse
SRR16975056	SAMN23282517	PRJNA781498	SRR16975056	PAIRED	PAIRED	Tuber	29139175	27949575	95.9175	20310854	72.67	90.21	unstranded
SRR17069385	SAMN23442419	PRJNA783478	SRR17069385	PAIRED	PAIRED	Leaf	24220725	23089905	95.3312	17300556	74.93	90.2	reverse
SRR14134356	SAMN18275727	PRJNA713962	SRR14134356	PAIRED	PAIRED	Shoot	31625812	26584767	84.0603	20130573	75.72	90.2	reverse
SRR2932320	SAMN04254457	PRJNA301699	SRR2932320	PAIRED	PAIRED	Stem	18056745	15195530	84.1543	11943553	78.6	90.2	unstranded
SRR10209349	SAMN12859771	PRJNA574559	SRR10209349	PAIRED	PAIRED	Leaf	20955028	20022904	95.5518	15074144	75.28	90.19	unstranded
SRR17069428	SAMN23442386	PRJNA783478	SRR17069428	PAIRED	PAIRED	Leaf	23925583	22913134	95.7683	17402856	75.95	90.19	reverse
SRR5448229	SAMN06754832	PRJNA382846	SRR5448229	PAIRED	PAIRED	Leaf	20693440	19710743	95.2512	15549834	78.89	90.19	reverse
ERR2190271	SAMEA104368215	PRJEB23306	ERR2190271	PAIRED	PAIRED	Root	26722452	25404905	95.0695	20203737	79.53	90.18	reverse
ERR829294	SAMEA3311898	PRJEB8925	ERR829294	PAIRED	PAIRED	Tuber_Periderm	25162770	22939594	91.1648	16267305	70.91	90.18	unstranded
SRR18440408	SAMN26851229	PRJNA818293	SRR18440408	PAIRED	PAIRED	Leaf	14603993	14480306	99.1531	11515931	79.53	90.17	unstranded
SRR18440419	SAMN26851236	PRJNA818293	SRR18440419	PAIRED	PAIRED	Tuber	16947921	16804286	99.1525	12620465	75.1	90.17	unstranded
SRR18888554	SAMN27738454	PRJNA830822	SRR18888554	PAIRED	PAIRED	Tuber	23329513	22197998	95.1499	16748215	75.45	90.17	unstranded
SRR16206384	SAMN22063924	PRJNA768797	SRR16206384	PAIRED	PAIRED	Leaf	22933874	21198144	92.4316	12082236	57	90.16	reverse
SRR18440418	SAMN26851237	PRJNA818293	SRR18440418	PAIRED	PAIRED	Tuber	14594080	14487801	99.2718	11094800	76.58	90.16	unstranded
SRR16596781	SAMN22601151	PRJNA775010	SRR16596781	PAIRED	PAIRED	Tuber	22062820	21325272	96.6571	16937020	79.42	90.16	unstranded
ERR2190270	SAMEA104368214	PRJEB23306	ERR2190270	PAIRED	PAIRED	Root	33805039	32405103	95.8588	25856672	79.79	90.15	reverse
SRR17069408	SAMN23442398	PRJNA783478	SRR17069408	PAIRED	PAIRED	Leaf	24446958	23344603	95.4908	16767413	71.83	90.14	reverse
ERR2190274	SAMEA104368218	PRJEB23306	ERR2190274	PAIRED	PAIRED	Root	34555600	32804887	94.9336	25991273	79.23	90.14	reverse
SRR18440420	SAMN26851235	PRJNA818293	SRR18440420	PAIRED	PAIRED	Tuber	15842251	15713648	99.1882	11810154	75.16	90.13	unstranded
SRR12649973	SAMN16177288	PRJNA663704	SRR12649973	PAIRED	PAIRED	Tuber	22793474	22176857	97.2948	16711915	75.36	90.12	unstranded
SRR5448219	SAMN06754808	PRJNA382846	SRR5448219	PAIRED	PAIRED	Leaf	20805750	20195599	97.0674	15747787	77.98	90.11	reverse
SRR16596780	SAMN22601152	PRJNA775010	SRR16596780	PAIRED	PAIRED	Tuber	20895403	20452892	97.8823	16248997	79.45	90.11	unstranded
SRR2989642	SAMN04331841	PRJNA305728	SRR2989642	PAIRED	PAIRED	Leaf	9916570	8802665	88.7672	6960757	79.08	90.09	unstranded
SRR8846456	SAMN11264442	PRJNA529319	SRR8846456	PAIRED	PAIRED	Root	38522480	35456508	92.0411	27233949	76.81	90.09	reverse
ERR3957662	SAMEA6591052	PRJEB36930	ERR3957662	SINGLE	SINGLE	Leaf	35368679	34932973	98.7681	21103212	60.41	90.08	reverse
SRR2989631	SAMN04331828	PRJNA305728	SRR2989631	PAIRED	PAIRED	Leaf	9915035	8835722	89.1144	6944558	78.6	90.08	unstranded
SRR2989617	SAMN04331816	PRJNA305728	SRR2989617	PAIRED	PAIRED	Leaf	9870292	8850035	89.6634	6971237	78.77	90.08	unstranded
SRR12649978	SAMN16177283	PRJNA663704	SRR12649978	PAIRED	PAIRED	Tuber	19617448	18959765	96.6475	14010417	73.9	90.08	unstranded
SRR16596779	SAMN22601153	PRJNA775010	SRR16596779	PAIRED	PAIRED	Tuber	22734420	22025804	96.8831	17527022	79.57	90.08	unstranded
SRR18440404	SAMN26851233	PRJNA818293	SRR18440404	PAIRED	PAIRED	Leaf	15589436	15460120	99.1705	12230366	79.11	90.07	unstranded
SRR2932304	SAMN04254444	PRJNA301699	SRR2932304	PAIRED	PAIRED	Stem	24121649	22512511	93.3291	17650619	78.4	90.07	unstranded
SRR16975062	SAMN23282524	PRJNA781498	SRR16975062	PAIRED	PAIRED	Tuber	19892686	19020841	95.6173	13985634	73.53	90.07	unstranded
SRR17069417	SAMN23442387	PRJNA783478	SRR17069417	PAIRED	PAIRED	Leaf	32250380	30808924	95.5304	22268781	72.28	90.06	reverse
SRR2932310	SAMN04254447	PRJNA301699	SRR2932310	PAIRED	PAIRED	Stem	20551416	17586114	85.5713	13731066	78.08	90.06	unstranded
SRR16596787	SAMN22601155	PRJNA775010	SRR16596787	PAIRED	PAIRED	Tuber	23223400	22487512	96.8313	17863330	79.44	90.06	unstranded
ERR3163382	SAMEA5359158	PRJEB31327	ERR3163382	PAIRED	PAIRED	Leaf	47064614	42558723	90.4262	21708338	51.01	90.05	reverse
SRR5448211	SAMN06754805	PRJNA382846	SRR5448211:SRR5448212	PAIRED	PAIRED	Leaf	20685716	19939714	96.3936	15601775	78.24	90.05	reverse
SRR122108	SAMN00217167	PRJNA63145	SRR122108	PAIRED	PAIRED	Stolon	11266447	7244600	64.3024	5480529	75.65	90.05	unstranded
SRR4018174	SAMN05505424	PRJNA335820	SRR4018174	SINGLE	SINGLE	Tuber	31283414	30179762	96.4721	21611389	71.61	90.04	reverse
SRR18888553	SAMN27738455	PRJNA830822	SRR18888553	PAIRED	PAIRED	Tuber	25307502	24054320	95.0482	18277923	75.99	90.04	unstranded
SRR10210783	SAMN12880017	PRJNA575227	SRR10210783	PAIRED	PAIRED	Tuber	14776164	13236584	89.5807	10117113	76.43	90.04	unstranded
SRR16596783	SAMN22601149	PRJNA775010	SRR16596783	PAIRED	PAIRED	Tuber	21168430	20416361	96.4472	16255097	79.62	90.04	unstranded
SRR12127092	SAMN15418159	PRJNA643528	SRR12127092	PAIRED	PAIRED	Tuber_Periderm	20144238	18349524	91.0907	14273787	77.79	90.04	unstranded
ERR2108201	SAMEA104231792	PRJEB22284	ERR2108201	PAIRED	PAIRED	Leaf	24801496	22611086	91.1682	17077439	75.53	90.03	unstranded
SRR10209316	SAMN12859778	PRJNA574559	SRR10209316	PAIRED	PAIRED	Leaf	29114553	27676467	95.0606	21456728	77.53	90.03	unstranded
ERR2190283	SAMEA104368227	PRJEB23306	ERR2190283	PAIRED	PAIRED	Root	40101197	38343484	95.6168	30269626	78.94	90.03	reverse
SRR14134354	SAMN18275729	PRJNA713962	SRR14134354	PAIRED	PAIRED	Shoot	33582135	28012423	83.4147	21074833	75.23	90.02	reverse
SRR14134357	SAMN18275726	PRJNA713962	SRR14134357	PAIRED	PAIRED	Shoot	29648931	24486314	82.5875	18535643	75.7	90.02	reverse
SRR2932321	SAMN04254458	PRJNA301699	SRR2932321	PAIRED	PAIRED	Stem	22132937	19806042	89.4867	15515194	78.34	90.02	unstranded
SRR12649974	SAMN16177287	PRJNA663704	SRR12649974	PAIRED	PAIRED	Tuber	24147420	23383465	96.8363	17676155	75.59	90.02	unstranded
SRR10210775	SAMN12880025	PRJNA575227	SRR10210775	PAIRED	PAIRED	Tuber	7700979	6845121	88.8864	5281710	77.16	90.02	unstranded
SRR12127090	SAMN15418161	PRJNA643528	SRR12127090	PAIRED	PAIRED	Tuber_Periderm	21644995	19490618	90.0468	14984050	76.88	90.02	unstranded
ERR2108193	SAMEA104231784	PRJEB22284	ERR2108193	PAIRED	PAIRED	Leaf	25712444	23707238	92.2014	17893018	75.47	90.01	unstranded
SRR5448188	SAMN06754821	PRJNA382846	SRR5448188	PAIRED	PAIRED	Leaf	20467353	19326949	94.4282	15136149	78.32	90.01	reverse
SRR2989638	SAMN04331837	PRJNA305728	SRR2989638	PAIRED	PAIRED	Leaf	10040771	8925215	88.8897	7014764	78.59	90.01	unstranded
SRR14134355	SAMN18275728	PRJNA713962	SRR14134355	PAIRED	PAIRED	Shoot	35226484	29391739	83.4365	22155468	75.38	90.01	reverse
SRR10067877	SAMN12692509	PRJNA563906	SRR10067877	PAIRED	PAIRED	Leaf	23512991	20976344	89.2117	15103254	72	90	reverse
SRR10209315	SAMN12859779	PRJNA574559	SRR10209315	PAIRED	PAIRED	Leaf	24388430	23167976	94.9958	18010674	77.74	90	unstranded
SRR18440414	SAMN26851241	PRJNA818293	SRR18440414	PAIRED	PAIRED	Leaf	15301028	15163964	99.1042	11873880	78.3	90	unstranded
SRR2989640	SAMN04331839	PRJNA305728	SRR2989640	PAIRED	PAIRED	Leaf	11454370	10187773	88.9422	8046321	78.98	90	unstranded
ERR829315	SAMEA3311919	PRJEB8925	ERR829315	PAIRED	PAIRED	Tuber_Periderm	23037940	21371217	92.7653	16701938	78.15	90	unstranded
SRR17069381	SAMN23442422	PRJNA783478	SRR17069381	PAIRED	PAIRED	Leaf	23920127	22920867	95.8225	16906967	73.76	89.99	reverse
SRR8389892	SAMN10417320	PRJNA512866	SRR8389892	PAIRED	PAIRED	Leaf	32220223	27481982	85.2942	21058972	76.63	89.99	reverse
SRR2932322	SAMN04254459	PRJNA301699	SRR2932322	PAIRED	PAIRED	Stem	20533880	17871989	87.0366	13992368	78.29	89.99	unstranded
SRR16596784	SAMN22601148	PRJNA775010	SRR16596784	PAIRED	PAIRED	Tuber	19284006	18987657	98.4632	14826349	78.08	89.99	unstranded
SRR12127098	SAMN15418148	PRJNA643528	SRR12127098	PAIRED	PAIRED	Tuber_Periderm	20945261	18964708	90.5441	14614021	77.06	89.99	unstranded
SRR2989618	SAMN04331817	PRJNA305728	SRR2989618	PAIRED	PAIRED	Leaf	10732107	9642781	89.8498	7549659	78.29	89.98	unstranded
SRR5448185	SAMN06754824	PRJNA382846	SRR5448185	PAIRED	PAIRED	Leaf	20291636	19321558	95.2193	15141788	78.37	89.98	reverse
ERR2190273	SAMEA104368217	PRJEB23306	ERR2190273	PAIRED	PAIRED	Root	30526988	29126760	95.4131	23159893	79.51	89.97	reverse
ERR2190281	SAMEA104368225	PRJEB23306	ERR2190281	PAIRED	PAIRED	Root	35993148	34528929	95.932	27431002	79.44	89.96	reverse
SRR16975064	SAMN23282527	PRJNA781498	SRR16975064	PAIRED	PAIRED	Tuber	23669486	22738334	96.066	16742196	73.63	89.95	unstranded
SRR12649972	SAMN16177289	PRJNA663704	SRR12649972	PAIRED	PAIRED	Tuber	24780791	24097628	97.2432	18115966	75.18	89.95	unstranded
SRR12127096	SAMN15418152	PRJNA643528	SRR12127096	PAIRED	PAIRED	Tuber_Periderm	20520124	18672267	90.9949	14506455	77.69	89.95	unstranded
SRR5970131	SAMN07549236	PRJNA386512	SRR5970131	PAIRED	PAIRED	Leaf	28741532	27198877	94.6327	20534375	75.5	89.94	reverse
SRR2989606	SAMN04331805	PRJNA305728	SRR2989606	PAIRED	PAIRED	Leaf	10430256	9337593	89.5241	7228452	77.41	89.94	unstranded
SRR4018141	SAMN05505404	PRJNA335820	SRR4018141	SINGLE	SINGLE	Leaf	31671323	30704760	96.9481	23790534	77.48	89.94	reverse
SRR2989632	SAMN04331829	PRJNA305728	SRR2989632	PAIRED	PAIRED	Leaf	10468158	9297932	88.8211	7347233	79.02	89.94	unstranded
SRR2989637	SAMN04331848	PRJNA305728	SRR2989637	PAIRED	PAIRED	Leaf	9783040	8745088	89.3903	6854444	78.38	89.93	unstranded
SRR2989630	SAMN04331827	PRJNA305728	SRR2989630	PAIRED	PAIRED	Leaf	10375490	9221442	88.8772	7237630	78.49	89.93	unstranded
SRR18888552	SAMN27738456	PRJNA830822	SRR18888552	PAIRED	PAIRED	Tuber	26093232	24720990	94.741	18796551	76.03	89.93	unstranded
ERR791923	SAMEA3308463	PRJEB8869	ERR791923	PAIRED	PAIRED	Tuber	8222692	7120454	86.5952	5568627	78.21	89.93	unstranded
SRR2989616	SAMN04331815	PRJNA305728	SRR2989616	PAIRED	PAIRED	Leaf	11429221	10307746	90.1877	8090039	78.49	89.92	unstranded
ERR791936	SAMEA3308472	PRJEB8869	ERR791936	PAIRED	PAIRED	Tuber	8001619	7129375	89.0992	5584584	78.33	89.92	unstranded
SRR16596789	SAMN22601145	PRJNA775010	SRR16596789	PAIRED	PAIRED	Tuber	20222199	19496348	96.4106	15399478	78.99	89.92	unstranded
SRR12127097	SAMN15418150	PRJNA643528	SRR12127097	PAIRED	PAIRED	Tuber_Periderm	20227428	18403306	90.9819	14231005	77.33	89.92	unstranded
SRR12649980	SAMN16177273	PRJNA663704	SRR12649980	PAIRED	PAIRED	Tuber	21812705	21055379	96.5281	16202402	76.95	89.91	unstranded
ERR791922	SAMEA3308462	PRJEB8869	ERR791922	PAIRED	PAIRED	Tuber	9224267	8007211	86.8059	6254451	78.11	89.91	unstranded
SRR12127100	SAMN15418144	PRJNA643528	SRR12127100	PAIRED	PAIRED	Tuber_Periderm	23718076	21511871	90.6982	16192821	75.27	89.91	unstranded
SRR4018155	SAMN05505413	PRJNA335820	SRR4018155	SINGLE	SINGLE	Tuber	41876864	40698550	97.1862	28183313	69.25	89.9	reverse
SRR10210763	SAMN12880243	PRJNA575227	SRR10210763	PAIRED	PAIRED	Tuber	7758513	6987005	90.056	5290298	75.72	89.9	unstranded
SRR17069389	SAMN23442415	PRJNA783478	SRR17069389	PAIRED	PAIRED	Leaf	20794690	19858007	95.4956	15130406	76.19	89.89	reverse
SRR122124	SAMN00217172	PRJNA63145	SRR122124	PAIRED	PAIRED	Flower	18623321	10560617	56.7064	8177979	77.44	89.88	unstranded
SRR8389893	SAMN10417319	PRJNA512866	SRR8389893	PAIRED	PAIRED	Leaf	32081207	27043091	84.2957	20966459	77.53	89.88	reverse
SRR16206410	SAMN22063932	PRJNA768797	SRR16206410	PAIRED	PAIRED	Leaf	22570637	20986222	92.9802	12653025	60.29	89.87	reverse
SRR2989604	SAMN04331803	PRJNA305728	SRR2989604	PAIRED	PAIRED	Leaf	8390670	7557993	90.0762	5674415	75.08	89.87	unstranded
SRR2989634	SAMN04331845	PRJNA305728	SRR2989634	PAIRED	PAIRED	Leaf	11590921	10317677	89.0152	8068076	78.2	89.87	unstranded
SRR4018177	SAMN05505426	PRJNA335820	SRR4018177:SRR4018178	SINGLE	SINGLE	Leaf	47589948	46309852	97.3102	36360058	78.51	89.87	reverse
SRR12104852	SAMN15395729	PRJNA641265	SRR12104852	PAIRED	PAIRED	Tuber	15177117	14507807	95.59	11431203	78.79	89.86	unstranded
SRR5970145	SAMN07549240	PRJNA386512	SRR5970145	PAIRED	PAIRED	Leaf	31521419	29734371	94.3307	22227101	74.75	89.85	reverse
SRR17069394	SAMN23442384	PRJNA783478	SRR17069394	PAIRED	PAIRED	Leaf	23242906	22257063	95.7585	17080626	76.74	89.85	reverse
SRR16975055	SAMN23282519	PRJNA781498	SRR16975055	PAIRED	PAIRED	Tuber	16081555	15393131	95.7192	11315819	73.51	89.85	unstranded
SRR5100670	SAMN06134736	PRJNA357202	SRR5100670	SINGLE	SINGLE	Leaf	29583541	28138307	95.1147	23534465	83.64	89.84	unstranded
SRR10209318	SAMN12859776	PRJNA574559	SRR10209318	PAIRED	PAIRED	Leaf	26639624	25460879	95.5752	19878087	78.07	89.83	unstranded
SRR18440417	SAMN26851238	PRJNA818293	SRR18440417	PAIRED	PAIRED	Leaf	12555149	12446436	99.1341	9719719	78.09	89.83	unstranded
SRR18440421	SAMN26851226	PRJNA818293	SRR18440421	PAIRED	PAIRED	Leaf	15871581	15751006	99.2403	12379009	78.59	89.83	unstranded
SRR16596785	SAMN22601147	PRJNA775010	SRR16596785	PAIRED	PAIRED	Tuber	21926999	21198767	96.6788	16813627	79.31	89.83	unstranded
SRR16124859	SAMN21905187	PRJNA763944	SRR16124859	PAIRED	PAIRED	Leaf	30078873	28528226	94.8447	22407514	78.55	89.82	unstranded
SRR10209343	SAMN12859785	PRJNA574559	SRR10209343	PAIRED	PAIRED	Leaf	25178797	23955892	95.1431	18602371	77.65	89.81	unstranded
SRR2989645	SAMN04331832	PRJNA305728	SRR2989645	PAIRED	PAIRED	Leaf	6586834	5826598	88.4582	4532486	77.79	89.81	unstranded
SRR11852215	SAMN15028738	PRJNA635213	SRR11852215	PAIRED	PAIRED	Leaf	22773533	21925085	96.2744	17438022	79.53	89.81	reverse
ERR791933	SAMEA3308469	PRJEB8869	ERR791933	PAIRED	PAIRED	Tuber	13038824	11453244	87.8395	8949881	78.14	89.81	unstranded
SRR16596788	SAMN22601154	PRJNA775010	SRR16596788	PAIRED	PAIRED	Tuber	25502966	24655500	96.677	19409601	78.72	89.81	unstranded
ERR829312	SAMEA3311916	PRJEB8925	ERR829312	PAIRED	PAIRED	Tuber_Periderm	21860983	20099609	91.9428	14457176	71.93	89.81	unstranded
SRR17069437	SAMN23442381	PRJNA783478	SRR17069437	PAIRED	PAIRED	Leaf	22092255	21107122	95.5408	15707596	74.42	89.8	reverse
SRR2932308	SAMN04254440	PRJNA301699	SRR2932308	PAIRED	PAIRED	Stem	19745253	17075596	86.4795	13412326	78.55	89.8	unstranded
SRR11809792	SAMN14968811	PRJNA633718	SRR11809792	PAIRED	PAIRED	Tuber	32391722	29519378	91.1325	21384040	72.44	89.8	reverse
SRR16206416	SAMN22063918	PRJNA768797	SRR16206416	PAIRED	PAIRED	Leaf	24862405	22606341	90.9258	16814342	74.38	89.78	reverse
SRR16124860	SAMN21905186	PRJNA763944	SRR16124860	PAIRED	PAIRED	Leaf	22517481	20884741	92.749	16409532	78.57	89.78	unstranded
SRR2989635	SAMN04331846	PRJNA305728	SRR2989635	PAIRED	PAIRED	Leaf	7821038	6948695	88.8462	5475678	78.8	89.78	unstranded
SRR12127089	SAMN15418162	PRJNA643528	SRR12127089	PAIRED	PAIRED	Tuber_Periderm	20512057	18650259	90.9234	14298008	76.66	89.78	unstranded
SRR2989605	SAMN04331804	PRJNA305728	SRR2989605	PAIRED	PAIRED	Leaf	11450492	10263649	89.635	7909179	77.06	89.77	unstranded
SRR2989609	SAMN04331808	PRJNA305728	SRR2989609	PAIRED	PAIRED	Leaf	9762841	8793963	90.0759	6895781	78.41	89.77	unstranded
SRR11852216	SAMN15028737	PRJNA635213	SRR11852216	PAIRED	PAIRED	Leaf	23228313	22471921	96.7437	17854011	79.45	89.77	reverse
ERR791934	SAMEA3308470	PRJEB8869	ERR791934	PAIRED	PAIRED	Tuber	6893176	6176781	89.6072	4831399	78.22	89.77	unstranded
SRR17069401	SAMN23442404	PRJNA783478	SRR17069401	PAIRED	PAIRED	Leaf	22500167	21396978	95.097	16600025	77.58	89.76	reverse
SRR2989649	SAMN04331836	PRJNA305728	SRR2989649	PAIRED	PAIRED	Leaf	11835778	10544137	89.087	8187490	77.65	89.76	unstranded
ERR2190280	SAMEA104368224	PRJEB23306	ERR2190280	PAIRED	PAIRED	Root	33654181	29387925	87.3233	23035231	78.38	89.76	reverse
DRR350769	SAMD00444298	PRJDB13103	DRR350769	PAIRED	PAIRED	Tuber	36267206	35112957	96.8174	27671858	78.81	89.76	reverse
SRR2989619	SAMN04331818	PRJNA305728	SRR2989619	PAIRED	PAIRED	Leaf	8112999	7287897	89.8299	5606139	76.92	89.75	unstranded
SRR2989611	SAMN04331810	PRJNA305728	SRR2989611	PAIRED	PAIRED	Leaf	6904536	6192933	89.6937	4846661	78.26	89.75	unstranded
SRR2989610	SAMN04331809	PRJNA305728	SRR2989610	PAIRED	PAIRED	Leaf	9458836	8517084	90.0437	6614706	77.66	89.74	unstranded
SRR5448191	SAMN06754819	PRJNA382846	SRR5448191	PAIRED	PAIRED	Leaf	20219562	19152598	94.7231	14961569	78.12	89.73	reverse
SRR11852228	SAMN15028733	PRJNA635213	SRR11852228	PAIRED	PAIRED	Leaf	23794297	22733568	95.5421	18062841	79.45	89.73	reverse
ERR791938	SAMEA3308474	PRJEB8869	ERR791938	PAIRED	PAIRED	Tuber	9398933	8249212	87.7675	6394871	77.52	89.73	unstranded
SRR2989636	SAMN04331847	PRJNA305728	SRR2989636	PAIRED	PAIRED	Leaf	9601981	8545817	89.0006	6726623	78.71	89.72	unstranded
SRR16975063	SAMN23282522	PRJNA781498	SRR16975063	PAIRED	PAIRED	Tuber	20359511	19301230	94.802	13914902	72.09	89.72	unstranded
SRR12649969	SAMN16177274	PRJNA663704	SRR12649969	PAIRED	PAIRED	Tuber	23756819	22943215	96.5753	17597222	76.7	89.72	unstranded
SRR10210777	SAMN12880023	PRJNA575227	SRR10210777	PAIRED	PAIRED	Tuber	10066918	9005595	89.4573	6934762	77.01	89.72	unstranded
SRR5448228	SAMN06754833	PRJNA382846	SRR5448228	PAIRED	PAIRED	Leaf	20609281	20068541	97.3762	15664658	78.06	89.71	reverse
SRR2989607	SAMN04331806	PRJNA305728	SRR2989607	PAIRED	PAIRED	Leaf	9609082	8665836	90.1838	6803072	78.5	89.71	unstranded
SRR16124858	SAMN21905188	PRJNA763944	SRR16124858	PAIRED	PAIRED	Leaf	19604259	18125040	92.4546	14295905	78.87	89.71	unstranded
SRR2989624	SAMN04331823	PRJNA305728	SRR2989624	PAIRED	PAIRED	Leaf	10810234	9772809	90.4033	7500882	76.75	89.7	unstranded
SRR5448234	SAMN06754829	PRJNA382846	SRR5448234	PAIRED	PAIRED	Leaf	20460456	18913777	92.4406	14678565	77.61	89.7	reverse
SRR10210782	SAMN12880018	PRJNA575227	SRR10210782	PAIRED	PAIRED	Tuber	9767170	8716300	89.2408	6642867	76.21	89.7	unstranded
ERR791920	SAMEA3308460	PRJEB8869	ERR791920	PAIRED	PAIRED	Tuber	8741901	7597806	86.9125	5911142	77.8	89.7	unstranded
SRR2070076	SAMN03782140	PRJNA287438	SRR2070076	SINGLE	SINGLE	Tuber	118259298	109961571	92.9834	86510559	78.67	89.7	reverse
SRR2989603	SAMN04331802	PRJNA305728	SRR2989603	PAIRED	PAIRED	Leaf	6235608	5615685	90.0583	4347557	77.42	89.69	unstranded
SRR18440409	SAMN26851228	PRJNA818293	SRR18440409	PAIRED	PAIRED	Leaf	14568460	14446660	99.1639	11391122	78.85	89.69	unstranded
SRR11852217	SAMN15028736	PRJNA635213	SRR11852217	PAIRED	PAIRED	Leaf	23911439	22862272	95.6123	18133009	79.31	89.69	reverse
SRR16975060	SAMN23282525	PRJNA781498	SRR16975060	PAIRED	PAIRED	Tuber	14862526	14298730	96.2066	10546419	73.76	89.69	unstranded
SRR1039535	SAMN02415972	PRJNA229434	SRR1039535:SRR1103933:SRR1103934	PAIRED	PAIRED	Tuber	58068561	52934206	91.1581	39604223	74.82	89.69	unstranded
ERR791946	SAMEA3308482	PRJEB8869	ERR791946	PAIRED	PAIRED	Tuber	8878422	7920933	89.2155	6158490	77.75	89.69	unstranded
SRR11852218	SAMN15028735	PRJNA635213	SRR11852218	PAIRED	PAIRED	Leaf	22897029	22062048	96.3533	17520729	79.42	89.68	reverse
SRR12127094	SAMN15418155	PRJNA643528	SRR12127094	PAIRED	PAIRED	Tuber_Periderm	22496475	20502088	91.1347	15846010	77.29	89.68	unstranded
SRR14902825	SAMN19844575	PRJNA741081	SRR14902825	PAIRED	PAIRED	Stem	20776383	19973602	96.1361	15739596	78.8	89.67	unstranded
SRR18888556	SAMN27738452	PRJNA830822	SRR18888556	PAIRED	PAIRED	Tuber	21482472	20536276	95.5955	15279610	74.4	89.67	unstranded
SRR10209328	SAMN12859799	PRJNA574559	SRR10209328	PAIRED	PAIRED	Leaf	24831351	23578241	94.9535	17948229	76.12	89.66	unstranded
ERR791937	SAMEA3308473	PRJEB8869	ERR791937	PAIRED	PAIRED	Tuber	9094687	8078698	88.8288	6273853	77.66	89.66	unstranded
SRR12127095	SAMN15418153	PRJNA643528	SRR12127095	PAIRED	PAIRED	Tuber_Periderm	22091254	20116230	91.0597	15736665	78.23	89.66	unstranded
SRR2932313	SAMN04254450	PRJNA301699	SRR2932313	PAIRED	PAIRED	Stem	24333267	22962364	94.3661	17764524	77.36	89.65	unstranded
SRR12104866	SAMN15395716	PRJNA641265	SRR12104866	PAIRED	PAIRED	Flower	14932198	14284055	95.6594	11454649	80.19	89.63	unstranded
SRR4018170	SAMN05505421	PRJNA335820	SRR4018170	SINGLE	SINGLE	Tuber	31800294	30678350	96.4719	21162102	68.98	89.63	reverse
ERR2108195	SAMEA104231786	PRJEB22284	ERR2108195	PAIRED	PAIRED	Leaf	26845571	24341342	90.6717	18158456	74.6	89.62	unstranded
SRR18888557	SAMN27738451	PRJNA830822	SRR18888557	PAIRED	PAIRED	Tuber	20203302	19366709	95.8591	14452032	74.62	89.62	unstranded
SRR10210786	SAMN12880014	PRJNA575227	SRR10210786	PAIRED	PAIRED	Tuber	12420698	10976320	88.3712	8261120	75.26	89.62	unstranded
SRR2989625	SAMN04331831	PRJNA305728	SRR2989625	PAIRED	PAIRED	Leaf	12911988	11663603	90.3316	8998863	77.15	89.61	unstranded
SRR2989620	SAMN04331819	PRJNA305728	SRR2989620	PAIRED	PAIRED	Leaf	10023580	9030780	90.0954	7046962	78.03	89.61	unstranded
ERR829305	SAMEA3311909	PRJEB8925	ERR829305	PAIRED	PAIRED	Tuber_Periderm	22765638	21002026	92.2532	16219198	77.23	89.61	unstranded
SRR4018153	SAMN05505411	PRJNA335820	SRR4018153	SINGLE	SINGLE	Leaf	29113282	28249467	97.0329	22155588	78.43	89.6	reverse
SRR2989627	SAMN04331824	PRJNA305728	SRR2989627	PAIRED	PAIRED	Leaf	9542530	8488187	88.9511	6671563	78.6	89.6	unstranded
SRR11852227	SAMN15028734	PRJNA635213	SRR11852227	PAIRED	PAIRED	Leaf	23799390	23059373	96.8906	18294427	79.34	89.6	reverse
SRR4018179	SAMN05505427	PRJNA335820	SRR4018179:SRR4018180	SINGLE	SINGLE	Tuber	47190106	45624803	96.683	34440040	75.49	89.6	reverse
ERR791917	SAMEA3308457	PRJEB8869	ERR791917	PAIRED	PAIRED	Tuber	6096394	5322654	87.3082	4143223	77.84	89.6	unstranded
DRR350767	SAMD00444296	PRJDB13103	DRR350767	PAIRED	PAIRED	Tuber	35725732	34541027	96.6839	27269498	78.95	89.6	reverse
SRR14902824	SAMN19844576	PRJNA741081	SRR14902824	PAIRED	PAIRED	Stem	21762271	20981180	96.4108	16468747	78.49	89.59	unstranded
SRR12127091	SAMN15418160	PRJNA643528	SRR12127091	PAIRED	PAIRED	Tuber_Periderm	19982029	18102205	90.5924	14026248	77.48	89.59	unstranded
SRR4018186	SAMN05505431	PRJNA335820	SRR4018186	SINGLE	SINGLE	Tuber	43803735	42673697	97.4202	31845538	74.63	89.58	reverse
ERR2734819	SAMEA4828029	PRJEB28197	ERR2734819:ERR2734820:ERR2734821:ERR2734822	SINGLE	SINGLE	Tuber_Sprout	68755991	66819355	97.1833	35504747	53.14	89.58	reverse
SRR2989628	SAMN04331825	PRJNA305728	SRR2989628	PAIRED	PAIRED	Leaf	9432357	8427650	89.3483	6618435	78.53	89.57	unstranded
ERR2190279	SAMEA104368223	PRJEB23306	ERR2190279	PAIRED	PAIRED	Root	33192496	31062814	93.5838	24124813	77.66	89.57	reverse
SRR2989608	SAMN04331807	PRJNA305728	SRR2989608	PAIRED	PAIRED	Leaf	10962859	9868970	90.0219	7633204	77.35	89.56	unstranded
SRR10209347	SAMN12859781	PRJNA574559	SRR10209347	PAIRED	PAIRED	Leaf	24301179	23255895	95.6986	18295716	78.67	89.56	unstranded
SRR19257121	SAMN28155917	PRJNA836250	SRR19257121	PAIRED	PAIRED	Tuber	12834109	12761811	99.4367	9580231	75.07	89.56	unstranded
SRR12104865	SAMN15395717	PRJNA641265	SRR12104865	PAIRED	PAIRED	Flower	15906964	15203070	95.5749	12186531	80.16	89.55	unstranded
SRR11852222	SAMN15028747	PRJNA635213	SRR11852222	PAIRED	PAIRED	Leaf	23072644	22118585	95.865	17771842	80.35	89.55	reverse
ERR2190278	SAMEA104368222	PRJEB23306	ERR2190278	PAIRED	PAIRED	Root	29528036	28410702	96.216	22411660	78.88	89.55	reverse
SRR14134365	SAMN18275724	PRJNA713962	SRR14134365	PAIRED	PAIRED	Shoot	30660157	22549683	73.5472	17054908	75.63	89.55	reverse
DRR350770	SAMD00444299	PRJDB13103	DRR350770	PAIRED	PAIRED	Tuber	34368232	33232191	96.6945	26218195	78.89	89.55	reverse
SRR5448226	SAMN06754834	PRJNA382846	SRR5448226:SRR5448227	PAIRED	PAIRED	Leaf	20377436	19571389	96.0444	14967781	76.48	89.54	reverse
SRR2989621	SAMN04331820	PRJNA305728	SRR2989621	PAIRED	PAIRED	Leaf	9671461	8680181	89.7505	6731167	77.55	89.54	unstranded
SRR2989644	SAMN04331843	PRJNA305728	SRR2989644	PAIRED	PAIRED	Leaf	11782867	10498336	89.0983	8223783	78.33	89.54	unstranded
SRR2932300	SAMN04254437	PRJNA301699	SRR2932300	PAIRED	PAIRED	Stem	22236255	20434471	91.8971	15878519	77.7	89.54	unstranded
ERR791945	SAMEA3308481	PRJEB8869	ERR791945	PAIRED	PAIRED	Tuber	11492273	10220491	88.9336	7863411	76.94	89.54	unstranded
SRR16124880	SAMN21905168	PRJNA763944	SRR16124880	PAIRED	PAIRED	Leaf	30528209	28883220	94.6116	22579146	78.17	89.53	unstranded
SRR12649967	SAMN16177293	PRJNA663704	SRR12649967	PAIRED	PAIRED	Tuber	21194939	20609020	97.2356	15173644	73.63	89.53	unstranded
SRR8138709	SAMN10345054	PRJNA494472	SRR8138709	PAIRED	PAIRED	Tuber	31797487	25793098	81.1168	19375813	75.12	89.53	reverse
SRR10210766	SAMN12880240	PRJNA575227	SRR10210766	PAIRED	PAIRED	Tuber	10613748	9540205	89.8854	7302992	76.55	89.53	unstranded
SRR18440406	SAMN26851231	PRJNA818293	SRR18440406	PAIRED	PAIRED	Tuber	18285175	18130588	99.1546	14057349	77.53	89.53	unstranded
SRR16124876	SAMN21905172	PRJNA763944	SRR16124876	PAIRED	PAIRED	Tuber	26883470	25271376	94.0034	19596144	77.54	89.53	unstranded
SRR17085560	SAMN23552205	PRJNA785261	SRR17085560	PAIRED	PAIRED	Leaf	43461307	42085724	96.8349	33441667	79.46	89.52	unstranded
SRR11852223	SAMN15028746	PRJNA635213	SRR11852223	PAIRED	PAIRED	Leaf	23180480	22211224	95.8187	17845154	80.34	89.52	reverse
SRR18440407	SAMN26851230	PRJNA818293	SRR18440407	PAIRED	PAIRED	Tuber	17812475	17652402	99.1013	13360630	75.69	89.52	unstranded
DRR350766	SAMD00444295	PRJDB13103	DRR350766	PAIRED	PAIRED	Tuber	40006856	38717547	96.7773	30360913	78.42	89.52	reverse
ERR829313	SAMEA3311917	PRJEB8925	ERR829313	PAIRED	PAIRED	Tuber_Periderm	20779080	19268444	92.73	14894184	77.3	89.52	unstranded
ERR829307	SAMEA3311911	PRJEB8925	ERR829307	PAIRED	PAIRED	Tuber_Periderm	28251896	26002939	92.0396	20224327	77.78	89.52	unstranded
SRR12772435	SAMN16366413	PRJNA667351	SRR12772435	PAIRED	PAIRED	Leaf	7439421	4222223	56.7547	3233540	76.58	89.51	reverse
SRR10416843	SAMN13230823	PRJNA588198	SRR10416843	PAIRED	PAIRED	Leaf	13882008	12883837	92.8096	10164004	78.89	89.51	unstranded
SRR10209333	SAMN12859794	PRJNA574559	SRR10209333	PAIRED	PAIRED	Leaf	25543368	24407739	95.5541	19284847	79.01	89.51	unstranded
ERR829318	SAMEA3311922	PRJEB8925	ERR829318	PAIRED	PAIRED	Tuber_Periderm	22959533	21231373	92.473	16453466	77.5	89.51	unstranded
SRR16206386	SAMN22063922	PRJNA768797	SRR16206386	PAIRED	PAIRED	Leaf	25931566	23528386	90.7326	18105898	76.95	89.5	reverse
SRR10209331	SAMN12859796	PRJNA574559	SRR10209331	PAIRED	PAIRED	Leaf	24665708	23599281	95.6765	18485025	78.33	89.5	unstranded
SRR12104877	SAMN15395706	PRJNA641265	SRR12104877	PAIRED	PAIRED	Stem	15971164	15399822	96.4227	12153378	78.92	89.5	unstranded
SRR12104878	SAMN15395705	PRJNA641265	SRR12104878	PAIRED	PAIRED	Stem	15325704	14741475	96.1879	11647090	79.01	89.5	unstranded
SRR16975065	SAMN23282528	PRJNA781498	SRR16975065	PAIRED	PAIRED	Tuber	22656149	21572106	95.2152	16005565	74.2	89.5	unstranded
ERR791941	SAMEA3308477	PRJEB8869	ERR791941	PAIRED	PAIRED	Tuber	10597497	9424850	88.9347	7313315	77.6	89.5	unstranded
SRR16206411	SAMN22063931	PRJNA768797	SRR16206411	PAIRED	PAIRED	Leaf	27065230	24840800	91.7812	16231675	65.34	89.49	reverse
SRR1207286	SAMN02711352	PRJNA242936	SRR1207286	PAIRED	PAIRED	Leaf	24787943	23880444	96.3389	17674290	74.01	89.49	unstranded
SRR11852224	SAMN15028745	PRJNA635213	SRR11852224	PAIRED	PAIRED	Leaf	23948113	22951120	95.8369	18420133	80.26	89.49	reverse
SRR18888555	SAMN27738453	PRJNA830822	SRR18888555	PAIRED	PAIRED	Tuber	21221388	20307349	95.6928	15100568	74.36	89.49	unstranded
SRR10210776	SAMN12880024	PRJNA575227	SRR10210776	PAIRED	PAIRED	Tuber	10151063	8998525	88.6461	6859446	76.23	89.49	unstranded
SRR12104879	SAMN15395704	PRJNA641265	SRR12104879	PAIRED	PAIRED	Stem	15097522	14571739	96.5174	11502543	78.94	89.48	unstranded
SRR4018172	SAMN05505423	PRJNA335820	SRR4018172	SINGLE	SINGLE	Tuber	33731732	32530321	96.4383	24637590	75.74	89.48	reverse
SRR12104864	SAMN15395718	PRJNA641265	SRR12104864	PAIRED	PAIRED	Flower	15831334	15232941	96.2202	12196488	80.07	89.47	unstranded
SRR10209346	SAMN12859782	PRJNA574559	SRR10209346	PAIRED	PAIRED	Leaf	26783988	25597156	95.5689	20091120	78.49	89.47	unstranded
ERR3957661	SAMEA6591051	PRJEB36930	ERR3957661	SINGLE	SINGLE	Leaf	32228815	31891605	98.9537	20014459	62.76	89.46	reverse
SRR2989639	SAMN04331838	PRJNA305728	SRR2989639	PAIRED	PAIRED	Leaf	10935380	9689216	88.6043	7534039	77.76	89.46	unstranded
ERR2190285	SAMEA104368229	PRJEB23306	ERR2190285	PAIRED	PAIRED	Root	36355635	34279103	94.2883	27056137	78.93	89.46	reverse
SRR12649979	SAMN16177282	PRJNA663704	SRR12649979	PAIRED	PAIRED	Tuber	23989754	23053934	96.0991	17092479	74.14	89.46	unstranded
SRR10210751	SAMN12880037	PRJNA575227	SRR10210751	PAIRED	PAIRED	Tuber	10402629	9321042	89.6028	7115401	76.34	89.46	unstranded
ERR791940	SAMEA3308476	PRJEB8869	ERR791940	PAIRED	PAIRED	Tuber	12582411	11230921	89.2589	8688053	77.36	89.46	unstranded
SRR2989648	SAMN04331835	PRJNA305728	SRR2989648	PAIRED	PAIRED	Leaf	10668740	9525767	89.2867	7401916	77.7	89.45	unstranded
SRR4018146	SAMN05505407	PRJNA335820	SRR4018146	SINGLE	SINGLE	Leaf	30264155	29393383	97.1228	22933938	78.02	89.45	reverse
SRR16124868	SAMN21905179	PRJNA763944	SRR16124868	PAIRED	PAIRED	Leaf	26534904	24918996	93.9103	19574504	78.55	89.45	unstranded
SRR12104859	SAMN15395722	PRJNA641265	SRR12104859	PAIRED	PAIRED	Fruit	15493570	14760603	95.2692	11388180	77.15	89.44	unstranded
SRR16124879	SAMN21905169	PRJNA763944	SRR16124879	PAIRED	PAIRED	Leaf	19358601	17923930	92.589	13997952	78.1	89.44	unstranded
SRR2989643	SAMN04331842	PRJNA305728	SRR2989643	PAIRED	PAIRED	Leaf	9794135	8687174	88.6977	6791625	78.18	89.44	unstranded
SRR16124878	SAMN21905170	PRJNA763944	SRR16124878	PAIRED	PAIRED	Leaf	21216213	19698177	92.8449	15496037	78.67	89.44	unstranded
SRR12214301	SAMN15523463	PRJNA646050	SRR12214301	PAIRED	PAIRED	Root	22723022	21549146	94.834	16683317	77.42	89.44	unstranded
SRR10210752	SAMN12880035	PRJNA575227	SRR10210752	PAIRED	PAIRED	Tuber	8134764	7180159	88.2651	5564965	77.5	89.44	unstranded
ERR829304	SAMEA3311908	PRJEB8925	ERR829304	PAIRED	PAIRED	Tuber_Periderm	25260946	23163177	91.6956	18032662	77.85	89.44	unstranded
SRR16206393	SAMN22063921	PRJNA768797	SRR16206393	PAIRED	PAIRED	Leaf	33154364	30119128	90.8451	23040486	76.5	89.43	reverse
SRR2989650	SAMN04331801	PRJNA305728	SRR2989650	PAIRED	PAIRED	Leaf	13340628	11902571	89.2205	9192512	77.23	89.43	unstranded
SRR16124869	SAMN21905178	PRJNA763944	SRR16124869	PAIRED	PAIRED	Leaf	24260504	22486791	92.6889	17586448	78.21	89.42	unstranded
SRR16124877	SAMN21905171	PRJNA763944	SRR16124877	PAIRED	PAIRED	Tuber	21546877	20014906	92.8901	15472868	77.31	89.42	unstranded
ERR829306	SAMEA3311910	PRJEB8925	ERR829306	PAIRED	PAIRED	Tuber_Periderm	22656361	20925573	92.3607	16210186	77.47	89.42	unstranded
ERR829320	SAMEA3311924	PRJEB8925	ERR829320	PAIRED	PAIRED	Tuber_Periderm	22895872	21202309	92.6032	16521465	77.92	89.42	unstranded
SRR14902832	SAMN19844569	PRJNA741081	SRR14902832	PAIRED	PAIRED	Leaf	21848480	20947237	95.875	16369722	78.15	89.41	unstranded
SRR10418426	SAMN13242565	PRJNA588378	SRR10418426:SRR10418427	PAIRED	PAIRED	Leaf	49957226	47541673	95.1648	37654975	79.2	89.41	unstranded
SRR19257122	SAMN28155916	PRJNA836250	SRR19257122	PAIRED	PAIRED	Tuber	14765665	14680810	99.4253	11036425	75.18	89.41	unstranded
SRR10209338	SAMN12859772	PRJNA574559	SRR10209338	PAIRED	PAIRED	Leaf	25962940	24841103	95.6791	19185272	77.23	89.4	unstranded
SRR4018169	SAMN05505420	PRJNA335820	SRR4018169	SINGLE	SINGLE	Tuber	34095445	32842224	96.3244	24906151	75.84	89.4	reverse
ERR791939	SAMEA3308475	PRJEB8869	ERR791939	PAIRED	PAIRED	Tuber	8285303	7388073	89.1708	5659757	76.61	89.4	unstranded
SRR12104851	SAMN15395730	PRJNA641265	SRR12104851	PAIRED	PAIRED	Tuber	15418338	14768352	95.7843	11594693	78.51	89.4	unstranded
SRR5448230	SAMN06754831	PRJNA382846	SRR5448230:SRR5448231	PAIRED	PAIRED	Leaf	20631096	19871118	96.3163	15473089	77.87	89.39	reverse
SRR2932299	SAMN04254464	PRJNA301699	SRR2932299	PAIRED	PAIRED	Stem	22831307	21085872	92.3551	16480892	78.16	89.39	unstranded
SRR16975061	SAMN23282526	PRJNA781498	SRR16975061	PAIRED	PAIRED	Tuber	17783107	16988758	95.5331	12494445	73.55	89.39	unstranded
ERR829303	SAMEA3311907	PRJEB8925	ERR829303	PAIRED	PAIRED	Tuber_Periderm	23119506	21352324	92.3563	16520234	77.37	89.39	unstranded
ERR829286	SAMEA3311890	PRJEB8925	ERR829286	PAIRED	PAIRED	Tuber_Periderm	25106545	23049727	91.8076	17877172	77.56	89.39	unstranded
SRR12104858	SAMN15395723	PRJNA641265	SRR12104858	PAIRED	PAIRED	Fruit	14275562	13682639	95.8466	10586360	77.37	89.38	unstranded
SRR10210765	SAMN12880241	PRJNA575227	SRR10210765	PAIRED	PAIRED	Tuber	8707901	7872369	90.4049	6073621	77.15	89.38	unstranded
SRR16206404	SAMN22063920	PRJNA768797	SRR16206404	PAIRED	PAIRED	Leaf	27338931	24640290	90.1289	18421051	74.76	89.37	reverse
SRR10209342	SAMN12859786	PRJNA574559	SRR10209342	PAIRED	PAIRED	Leaf	25638464	24533321	95.6895	18825937	76.74	89.37	unstranded
SRR10418428	SAMN13242564	PRJNA588378	SRR10418428:SRR10418430	PAIRED	PAIRED	Leaf	50265397	47613525	94.7243	37731489	79.25	89.37	unstranded
SRR10364889	SAMN13154941	PRJNA580296	SRR10364889	SINGLE	SINGLE	Root	27825521	27490636	98.7965	12616569	45.89	89.37	unstranded
SRR15560079	SAMN20792583	PRJNA754534	SRR15560079:SRR15560108:SRR15560116:SRR15560117	PAIRED	PAIRED	Stem	58927456	56570968	96.001	43302884	76.55	89.37	unstranded
SRR10210767	SAMN12880239	PRJNA575227	SRR10210767	PAIRED	PAIRED	Tuber	8085410	7247022	89.6309	5419248	74.78	89.37	unstranded
SRR2989626	SAMN04331844	PRJNA305728	SRR2989626	PAIRED	PAIRED	Leaf	12442730	11235063	90.2942	8740711	77.8	89.36	unstranded
SRR12104856	SAMN15395725	PRJNA641265	SRR12104856	PAIRED	PAIRED	Stem	15632896	14961047	95.7023	11793225	78.83	89.36	unstranded
SRR10209332	SAMN12859795	PRJNA574559	SRR10209332	PAIRED	PAIRED	Leaf	24111394	23038088	95.5486	17913596	77.76	89.35	unstranded
SRR10209317	SAMN12859777	PRJNA574559	SRR10209317	PAIRED	PAIRED	Leaf	24004073	22815391	95.048	17749055	77.79	89.35	unstranded
SRR2932326	SAMN04254408	PRJNA301699	SRR2932326	PAIRED	PAIRED	Stem	24447422	23066178	94.3501	17850421	77.39	89.35	unstranded
SRR15560107	SAMN20792582	PRJNA754534	SRR15560107	PAIRED	PAIRED	Stem	14708732	14202968	96.5615	11216909	78.98	89.35	unstranded
SRR10210784	SAMN12880016	PRJNA575227	SRR10210784	PAIRED	PAIRED	Tuber	9208598	8122948	88.2105	5978669	73.6	89.35	unstranded
SRR11869858	SAMN15049833	PRJNA635699	SRR11869858	PAIRED	PAIRED	Tuber	16318557	15117264	92.6385	11126143	73.6	89.35	unstranded
SRR16124867	SAMN21905180	PRJNA763944	SRR16124867	PAIRED	PAIRED	Tuber	21739728	20258940	93.1886	15667470	77.34	89.35	unstranded
SRR10416842	SAMN13230824	PRJNA588198	SRR10416842	PAIRED	PAIRED	Leaf	14779422	13714289	92.7931	10786212	78.65	89.34	unstranded
SRR1232054	SAMN02725400	PRJNA244321	SRR1232054	PAIRED	PAIRED	Root	46213550	44632103	96.578	34148054	76.51	89.34	reverse
SRR2932311	SAMN04254448	PRJNA301699	SRR2932311	PAIRED	PAIRED	Stem	24191507	22818997	94.3265	17508236	76.73	89.34	unstranded
ERR829302	SAMEA3311906	PRJEB8925	ERR829302	PAIRED	PAIRED	Tuber_Periderm	22996147	21051112	91.5419	16279184	77.33	89.34	unstranded
SRR10209341	SAMN12859787	PRJNA574559	SRR10209341	PAIRED	PAIRED	Leaf	26286254	25114154	95.541	18969334	75.53	89.33	unstranded
SRR12104854	SAMN15395727	PRJNA641265	SRR12104854	PAIRED	PAIRED	Stem	14465192	13858087	95.803	10924657	78.83	89.33	unstranded
SRR12104843	SAMN15395697	PRJNA641265	SRR12104843	PAIRED	PAIRED	Flower	14106556	13366447	94.7534	10057968	75.25	89.32	unstranded
SRR10209319	SAMN12859775	PRJNA574559	SRR10209319	PAIRED	PAIRED	Leaf	22777040	21782736	95.6346	16245916	74.58	89.32	unstranded
SRR10209344	SAMN12859784	PRJNA574559	SRR10209344	PAIRED	PAIRED	Leaf	27844554	26512861	95.2174	20795430	78.44	89.32	unstranded
SRR10209324	SAMN12859802	PRJNA574559	SRR10209324	PAIRED	PAIRED	Leaf	29027335	27815591	95.8255	21943610	78.89	89.31	unstranded
SRR2932325	SAMN04254407	PRJNA301699	SRR2932325	PAIRED	PAIRED	Stem	20111402	17224478	85.6453	13375510	77.65	89.31	unstranded
SRR16124865	SAMN21905182	PRJNA763944	SRR16124865	PAIRED	PAIRED	Tuber	21551159	20143520	93.4684	15541984	77.16	89.31	unstranded
SRR16124856	SAMN21905190	PRJNA763944	SRR16124856	PAIRED	PAIRED	Tuber	28284231	26368657	93.2274	20394513	77.34	89.31	unstranded
ERR829319	SAMEA3311923	PRJEB8925	ERR829319	PAIRED	PAIRED	Tuber_Periderm	21145798	19578783	92.5895	15201551	77.64	89.31	unstranded
SRR4018195	SAMN05505402	PRJNA335820	SRR4018195:SRR4018206	SINGLE	SINGLE	Leaf	45343274	43923334	96.8685	34438369	78.41	89.3	reverse
SRR14241253	SAMN18744411	PRJNA722050	SRR14241253	PAIRED	PAIRED	Root	25315600	24602313	97.1824	19277940	78.36	89.3	unstranded
ERR2190268	SAMEA104368212	PRJEB23306	ERR2190268	PAIRED	PAIRED	Root	40987740	38720032	94.4674	30486913	78.74	89.29	reverse
ERR829287	SAMEA3311891	PRJEB8925	ERR829287	PAIRED	PAIRED	Tuber_Periderm	22192456	20394992	91.9006	15751760	77.23	89.29	unstranded
SRR4018148	SAMN05505409	PRJNA335820	SRR4018148:SRR4018149	SINGLE	SINGLE	Leaf	43912300	42607194	97.0279	33333818	78.24	89.28	reverse
SRR4018183	SAMN05505429	PRJNA335820	SRR4018183	SINGLE	SINGLE	Leaf	45396208	44135590	97.2231	34401250	77.94	89.27	reverse
SRR4018188	SAMN05505433	PRJNA335820	SRR4018188:SRR4018189	SINGLE	SINGLE	Leaf	47711371	46637607	97.7495	36453737	78.16	89.27	reverse
SRR12127093	SAMN15418157	PRJNA643528	SRR12127093	PAIRED	PAIRED	Tuber_Periderm	23059805	20939264	90.8042	16125021	77.01	89.26	unstranded
ERR791919	SAMEA3308459	PRJEB8869	ERR791919	PAIRED	PAIRED	Tuber	8932698	7704966	86.2558	5955682	77.3	89.25	unstranded
SRR10210781	SAMN12880019	PRJNA575227	SRR10210781	PAIRED	PAIRED	Tuber	10516926	9385385	89.2408	7062419	75.25	89.24	unstranded
SRR10209321	SAMN12859805	PRJNA574559	SRR10209321	PAIRED	PAIRED	Leaf	28677626	27435887	95.67	21397963	77.99	89.23	unstranded
SRR4018175	SAMN05505425	PRJNA335820	SRR4018175:SRR4018176	SINGLE	SINGLE	Tuber	35205378	34237947	97.252	24756767	72.31	89.23	reverse
SRR19257120	SAMN28155918	PRJNA836250	SRR19257120	PAIRED	PAIRED	Tuber	13064583	12990911	99.4361	9433262	72.61	89.23	unstranded
SRR10210768	SAMN12880238	PRJNA575227	SRR10210768	PAIRED	PAIRED	Tuber	8706874	7730765	88.7892	5894567	76.25	89.23	unstranded
SRR10209327	SAMN12859773	PRJNA574559	SRR10209327	PAIRED	PAIRED	Leaf	24140440	22984920	95.2133	17288694	75.22	89.22	unstranded
ERR2190276	SAMEA104368220	PRJEB23306	ERR2190276	PAIRED	PAIRED	Root	27105308	25973591	95.8247	20408114	78.57	89.22	reverse
SRR2932314	SAMN04254451	PRJNA301699	SRR2932314	PAIRED	PAIRED	Stem	23880135	22502099	94.2294	17456956	77.58	89.22	unstranded
SRR2932301	SAMN04254438	PRJNA301699	SRR2932301	PAIRED	PAIRED	Stem	22809368	20930193	91.7614	16292470	77.84	89.21	unstranded
SRR12104855	SAMN15395726	PRJNA641265	SRR12104855	PAIRED	PAIRED	Stem	14490032	13872747	95.7399	10934638	78.82	89.21	unstranded
SRR16124866	SAMN21905181	PRJNA763944	SRR16124866	PAIRED	PAIRED	Tuber	24498442	22875183	93.374	17631735	77.08	89.21	unstranded
ERR791947	SAMEA3308483	PRJEB8869	ERR791947	PAIRED	PAIRED	Tuber	6938526	6244423	89.9964	4819717	77.18	89.21	unstranded
ERR829317	SAMEA3311921	PRJEB8925	ERR829317	PAIRED	PAIRED	Tuber_Periderm	22053082	20428589	92.6337	15854196	77.61	89.21	unstranded
SRR12104857	SAMN15395724	PRJNA641265	SRR12104857	PAIRED	PAIRED	Fruit	14510251	13895518	95.7635	10739034	77.28	89.2	unstranded
SRR5448217	SAMN06754802	PRJNA382846	SRR5448217:SRR5448218	PAIRED	PAIRED	Leaf	20636845	19881720	96.3409	15254866	76.73	89.2	reverse
SRR2989623	SAMN04331822	PRJNA305728	SRR2989623	PAIRED	PAIRED	Leaf	11720854	10550677	90.0163	8098039	76.75	89.2	unstranded
SRR4018167	SAMN05505419	PRJNA335820	SRR4018167:SRR4018168	SINGLE	SINGLE	Tuber	38847214	37449360	96.4017	26473624	70.69	89.2	reverse
SRR16124857	SAMN21905189	PRJNA763944	SRR16124857	PAIRED	PAIRED	Tuber	25474789	24115533	94.6643	18596393	77.11	89.2	unstranded
SRR12649958	SAMN16177281	PRJNA663704	SRR12649958	PAIRED	PAIRED	Tuber	26433192	25414233	96.1452	18598381	73.18	89.19	unstranded
SRR16124828	SAMN21905162	PRJNA763944	SRR16124828	PAIRED	PAIRED	Tuber	21840233	20314250	93.013	15693176	77.25	89.19	unstranded
ERR791943	SAMEA3308479	PRJEB8869	ERR791943	PAIRED	PAIRED	Tuber	6159854	5478630	88.9409	4262180	77.8	89.19	unstranded
ERR829278	SAMEA3311882	PRJEB8925	ERR829278	PAIRED	PAIRED	Tuber_Periderm	22511288	20393825	90.5938	15808485	77.52	89.19	unstranded
ERR829311	SAMEA3311915	PRJEB8925	ERR829311	PAIRED	PAIRED	Tuber_Periderm	23744125	21829272	91.9355	17006025	77.9	89.19	unstranded
SRR17069407	SAMN23442399	PRJNA783478	SRR17069407	PAIRED	PAIRED	Leaf	23349493	22210395	95.1215	17358406	78.15	89.18	reverse
SRR2989641	SAMN04331840	PRJNA305728	SRR2989641	PAIRED	PAIRED	Leaf	10286439	9130601	88.7635	7137200	78.17	89.18	unstranded
SRR4018151	SAMN05505400	PRJNA335820	SRR4018151:SRR4018162	SINGLE	SINGLE	Leaf	40973140	39709486	96.9159	31057476	78.21	89.17	reverse
SRR16124819	SAMN21905164	PRJNA763944	SRR16124819	PAIRED	PAIRED	Tuber	21494616	20221640	94.0777	15598679	77.14	89.17	unstranded
ERR829308	SAMEA3311912	PRJEB8925	ERR829308	PAIRED	PAIRED	Tuber_Periderm	22106717	20248058	91.5923	15721385	77.64	89.17	unstranded
ERR829314	SAMEA3311918	PRJEB8925	ERR829314	PAIRED	PAIRED	Tuber_Periderm	21589680	19996467	92.6205	15527523	77.65	89.17	unstranded
SRR10209336	SAMN12859791	PRJNA574559	SRR10209336	PAIRED	PAIRED	Leaf	22449008	21400331	95.3286	16117717	75.32	89.16	unstranded
SRR16124870	SAMN21905177	PRJNA763944	SRR16124870	PAIRED	PAIRED	Leaf	19191664	17853173	93.0257	13924990	78	89.16	unstranded
SRR19257115	SAMN28155923	PRJNA836250	SRR19257115	PAIRED	PAIRED	Leaf	17483394	17358292	99.2845	13774048	79.35	89.16	unstranded
ERR829310	SAMEA3311914	PRJEB8925	ERR829310	PAIRED	PAIRED	Tuber_Periderm	23378700	21426920	91.6515	16625985	77.59	89.16	unstranded
ERR829288	SAMEA3311892	PRJEB8925	ERR829288	PAIRED	PAIRED	Tuber_Periderm	26374331	24217015	91.8204	18672363	77.1	89.15	unstranded
SRR12104849	SAMN15395696	PRJNA641265	SRR12104849	PAIRED	PAIRED	Flower	15244300	14340631	94.0721	10831834	75.53	89.14	unstranded
SRR10209335	SAMN12859792	PRJNA574559	SRR10209335	PAIRED	PAIRED	Leaf	23876317	22898442	95.9044	17730214	77.43	89.14	unstranded
SRR10209340	SAMN12859788	PRJNA574559	SRR10209340	PAIRED	PAIRED	Leaf	26658150	25511326	95.698	19827269	77.72	89.14	unstranded
SRR16124820	SAMN21905163	PRJNA763944	SRR16124820	PAIRED	PAIRED	Tuber	25438567	23685657	93.1092	18320227	77.35	89.14	unstranded
SRR16206413	SAMN22063929	PRJNA768797	SRR16206413	PAIRED	PAIRED	Leaf	24131317	22021565	91.2572	16258234	73.83	89.13	reverse
SRR5448232	SAMN06754830	PRJNA382846	SRR5448232:SRR5448233	PAIRED	PAIRED	Leaf	20612110	19829262	96.202	15357037	77.45	89.13	reverse
SRR16124855	SAMN21905191	PRJNA763944	SRR16124855	PAIRED	PAIRED	Tuber	21957467	20381497	92.8226	15642164	76.75	89.13	unstranded
SRR9120832	SAMN11604998	PRJNA541919	SRR9120832	PAIRED	PAIRED	Tuber_Flesh	27289829	23599031	86.4756	18062572	76.54	89.13	unstranded
SRR14902823	SAMN19844577	PRJNA741081	SRR14902823	PAIRED	PAIRED	Stem	20983649	19997699	95.3013	15477546	77.4	89.12	unstranded
ERR829285	SAMEA3311889	PRJEB8925	ERR829285	PAIRED	PAIRED	Tuber_Periderm	22796539	20990994	92.0797	16124768	76.82	89.12	unstranded
SRR16596786	SAMN22601146	PRJNA775010	SRR16596786	PAIRED	PAIRED	Tuber	20908393	20477619	97.9397	15978680	78.03	89.11	unstranded
SRR10209330	SAMN12859797	PRJNA574559	SRR10209330	PAIRED	PAIRED	Leaf	25286533	24269145	95.9766	18973290	78.18	89.1	unstranded
ERR829281	SAMEA3311885	PRJEB8925	ERR829281	PAIRED	PAIRED	Tuber_Periderm	20825441	19099256	91.7112	14763025	77.3	89.1	unstranded
SRR5448223	SAMN06754836	PRJNA382846	SRR5448223:SRR5448224	PAIRED	PAIRED	Leaf	20281947	19488423	96.0875	14800584	75.95	89.09	reverse
ERR791921	SAMEA3308461	PRJEB8869	ERR791921	PAIRED	PAIRED	Tuber	5979477	5268421	88.1084	4064137	77.14	89.09	unstranded
SRR10418425	SAMN13242566	PRJNA588378	SRR10418425:SRR10418429	PAIRED	PAIRED	Leaf	50325385	47823249	95.0281	37776171	78.99	89.08	unstranded
SRR11852219	SAMN15028750	PRJNA635213	SRR11852219	PAIRED	PAIRED	Leaf	23258279	22355322	96.1177	17858354	79.88	89.08	reverse
ERR2108197	SAMEA104231788	PRJEB22284	ERR2108197	PAIRED	PAIRED	Leaf	25780173	23698837	91.9266	17687469	74.63	89.07	unstranded
SRR11852220	SAMN15028749	PRJNA635213	SRR11852220	PAIRED	PAIRED	Leaf	23314856	22418646	96.1561	17893218	79.81	89.07	reverse
SRR10416850	SAMN13230837	PRJNA588198	SRR10416850	PAIRED	PAIRED	Leaf	14149125	13150780	92.9441	10343831	78.66	89.06	unstranded
SRR12214284	SAMN15523452	PRJNA646050	SRR12214284	PAIRED	PAIRED	Root	23506230	22140385	94.1894	16876937	76.23	89.06	unstranded
SRR4018187	SAMN05505432	PRJNA335820	SRR4018187	SINGLE	SINGLE	Tuber	51238042	49945771	97.4779	34899906	69.88	89.06	reverse
SRR4018171	SAMN05505422	PRJNA335820	SRR4018171	SINGLE	SINGLE	Tuber	34916175	33626722	96.307	24911293	74.08	89.06	reverse
ERR829293	SAMEA3311897	PRJEB8925	ERR829293	PAIRED	PAIRED	Tuber_Periderm	23264684	21414026	92.0452	16511618	77.11	89.06	unstranded
SRR12214295	SAMN15523468	PRJNA646050	SRR12214295	PAIRED	PAIRED	Root	20421603	19429586	95.1423	14926593	76.82	89.05	unstranded
SRR14902835	SAMN19844566	PRJNA741081	SRR14902835	PAIRED	PAIRED	Stem	19989939	19202394	96.0603	14971255	77.97	89.05	unstranded
SRR16124875	SAMN21905173	PRJNA763944	SRR16124875	PAIRED	PAIRED	Tuber	25497279	23632434	92.6861	18214173	77.07	89.04	unstranded
SRR5970132	SAMN07549235	PRJNA386512	SRR5970132	PAIRED	PAIRED	Leaf	26820866	25291032	94.2961	19662591	77.75	89.03	reverse
SRR10209345	SAMN12859783	PRJNA574559	SRR10209345	PAIRED	PAIRED	Leaf	26119357	24940218	95.4856	19463158	78.04	89.03	unstranded
ERR791935	SAMEA3308471	PRJEB8869	ERR791935	PAIRED	PAIRED	Tuber	7156406	6363929	88.9263	4922612	77.35	89.03	unstranded
ERR829280	SAMEA3311884	PRJEB8925	ERR829280	PAIRED	PAIRED	Tuber_Periderm	20430667	18859666	92.3106	14578969	77.3	89.03	unstranded
SRR10690866	SAMN13559229	PRJNA595558	SRR10690866	PAIRED	PAIRED	Leaf	23043466	22330077	96.9042	17405928	77.95	89.02	reverse
SRR10416839	SAMN13230827	PRJNA588198	SRR10416839	PAIRED	PAIRED	Leaf	13841714	12715999	91.8672	9946379	78.22	89.02	unstranded
SRR11852221	SAMN15028748	PRJNA635213	SRR11852221	PAIRED	PAIRED	Leaf	23983247	23033007	96.0379	18374048	79.77	89.02	reverse
SRR10210753	SAMN12880034	PRJNA575227	SRR10210753	PAIRED	PAIRED	Tuber	10994059	9893544	89.9899	7563997	76.45	89.02	unstranded
SRR10209334	SAMN12859793	PRJNA574559	SRR10209334	PAIRED	PAIRED	Leaf	24802495	23702352	95.5644	18106413	76.39	89.01	unstranded
SRR4018144	SAMN05505406	PRJNA335820	SRR4018144:SRR4018145	SINGLE	SINGLE	Leaf	33934777	32835364	96.7602	25535997	77.77	89.01	reverse
SRR2932323	SAMN04254460	PRJNA301699	SRR2932323	PAIRED	PAIRED	Stem	24342482	22972075	94.3703	17407607	75.78	89.01	unstranded
ERR829282	SAMEA3311886	PRJEB8925	ERR829282	PAIRED	PAIRED	Tuber_Periderm	22109031	20330079	91.9537	15725329	77.35	89.01	unstranded
SRR14902830	SAMN19844571	PRJNA741081	SRR14902830	PAIRED	PAIRED	Leaf	22835255	21800983	95.4707	16846703	77.27	89	unstranded
SRR14134362	SAMN18275735	PRJNA713962	SRR14134362	PAIRED	PAIRED	Stolon	22938739	19059388	83.0882	13974294	73.32	89	reverse
SRR11809795	SAMN14968808	PRJNA633718	SRR11809795	PAIRED	PAIRED	Tuber	29053002	26733117	92.015	19530305	73.06	89	reverse
SRR14872426	SAMN19798590	PRJNA739711	SRR14872426:SRR14872427:SRR14872428	PAIRED	PAIRED	Tuber	63583888	59638672	93.7953	46683096	78.28	89	unstranded
ERR829275	SAMEA3311879	PRJEB8925	ERR829275	PAIRED	PAIRED	Tuber_Periderm	21460712	19744412	92.0026	15309764	77.54	89	unstranded
SRR16975058	SAMN23282521	PRJNA781498	SRR16975058	PAIRED	PAIRED	Tuber	19097089	18116215	94.8638	13090281	72.26	88.99	unstranded
SRR19257119	SAMN28155919	PRJNA836250	SRR19257119	PAIRED	PAIRED	Tuber	15126252	15024625	99.3281	11429995	76.08	88.99	unstranded
SRR10209323	SAMN12859803	PRJNA574559	SRR10209323	PAIRED	PAIRED	Leaf	27145666	25956352	95.6188	20427268	78.7	88.98	unstranded
SRR18440410	SAMN26851227	PRJNA818293	SRR18440410	PAIRED	PAIRED	Tuber	14603020	14486852	99.2045	10875305	75.07	88.98	unstranded
SRR10209325	SAMN12859801	PRJNA574559	SRR10209325	PAIRED	PAIRED	Leaf	27158133	25902341	95.376	20249262	78.18	88.97	unstranded
ERR829283	SAMEA3311887	PRJEB8925	ERR829283	PAIRED	PAIRED	Tuber_Periderm	24812233	22777566	91.7997	17573993	77.15	88.97	unstranded
SRR12104860	SAMN15395695	PRJNA641265	SRR12104860	PAIRED	PAIRED	Flower	15176460	14269019	94.0207	10785403	75.59	88.96	unstranded
SRR14134360	SAMN18275737	PRJNA713962	SRR14134360	PAIRED	PAIRED	Stolon	34344764	28685553	83.5223	21261018	74.12	88.96	reverse
SRR14134361	SAMN18275736	PRJNA713962	SRR14134361	PAIRED	PAIRED	Stolon	34276419	28614771	83.4824	21270050	74.33	88.96	reverse
SRR16124839	SAMN21905161	PRJNA763944	SRR16124839	PAIRED	PAIRED	Leaf	26812452	25434926	94.8624	19867677	78.11	88.95	unstranded
SRR11852213	SAMN15028740	PRJNA635213	SRR11852213	PAIRED	PAIRED	Leaf	22949906	21872908	95.3072	17355584	79.35	88.95	reverse
SRR11852212	SAMN15028741	PRJNA635213	SRR11852212	PAIRED	PAIRED	Leaf	23138919	22083562	95.439	17525666	79.36	88.95	reverse
SRR9120831	SAMN11604997	PRJNA541919	SRR9120831	PAIRED	PAIRED	Tuber_Flesh	29523974	27434102	92.9214	19534270	71.2	88.95	unstranded
ERR829297	SAMEA3311901	PRJEB8925	ERR829297	PAIRED	PAIRED	Tuber_Periderm	22085468	20472101	92.6949	15848630	77.42	88.95	unstranded
SRR4018139	SAMN05505399	PRJNA335820	SRR4018139:SRR4018140	SINGLE	SINGLE	Leaf	36808723	35756944	97.1426	28014372	78.35	88.94	reverse
SRR14872429	SAMN19798589	PRJNA739711	SRR14872429:SRR14872430:SRR14872431	PAIRED	PAIRED	Tuber	77881610	73594505	94.4954	57545779	78.19	88.94	unstranded
SRR12104875	SAMN15395708	PRJNA641265	SRR12104875	PAIRED	PAIRED	Tuber	13810671	13312999	96.3965	10415939	78.24	88.94	unstranded
SRR16124871	SAMN21905176	PRJNA763944	SRR16124871	PAIRED	PAIRED	Flower	24575004	23078972	93.9124	17875379	77.45	88.93	unstranded
SRR10416855	SAMN13230832	PRJNA588198	SRR10416855	PAIRED	PAIRED	Leaf	15059472	14065684	93.4009	11011520	78.29	88.93	unstranded
SRR12104874	SAMN15395709	PRJNA641265	SRR12104874	PAIRED	PAIRED	Tuber	15897829	15306824	96.2825	11972231	78.21	88.93	unstranded
SRR8309365	SAMN10564320	PRJNA509159	SRR8309365	PAIRED	PAIRED	Tuber_Periderm	22060840	19721960	89.398	15031570	76.22	88.93	unstranded
SRR11431618	SAMN14352162	PRJNA612026	SRR11431618	PAIRED	PAIRED	Leaf	27061224	25967334	95.9577	11629382	44.78	88.92	reverse
SRR10690867	SAMN13559228	PRJNA595558	SRR10690867	PAIRED	PAIRED	Leaf	23199912	22486703	96.9258	17415811	77.45	88.92	reverse
SRR12214308	SAMN15523448	PRJNA646050	SRR12214308	PAIRED	PAIRED	Root	19849775	18897614	95.2032	14320734	75.78	88.92	unstranded
ERR829316	SAMEA3311920	PRJEB8925	ERR829316	PAIRED	PAIRED	Tuber_Periderm	20676515	19141393	92.5755	14774968	77.19	88.92	unstranded
SRR4018185	SAMN05505430	PRJNA335820	SRR4018185	SINGLE	SINGLE	Leaf	32220491	31314535	97.1883	24175517	77.2	88.9	reverse
SRR11852214	SAMN15028739	PRJNA635213	SRR11852214	PAIRED	PAIRED	Leaf	23304972	22221972	95.3529	17624021	79.31	88.9	reverse
SRR12214305	SAMN15523459	PRJNA646050	SRR12214305	PAIRED	PAIRED	Root	25954282	24419429	94.0863	18521083	75.85	88.9	unstranded
SRR9204644	SAMN11962356	PRJNA546591	SRR9204644	PAIRED	PAIRED	Tuber	21156895	20375200	96.3052	15376948	75.47	88.9	unstranded
SRR12772430	SAMN16366407	PRJNA667351	SRR12772430	PAIRED	PAIRED	Leaf	4519062	2495732	55.2268	1887727	75.64	88.89	reverse
SRR12214281	SAMN15523455	PRJNA646050	SRR12214281	PAIRED	PAIRED	Root	25459436	24154591	94.8748	18389911	76.13	88.89	unstranded
SRR12214293	SAMN15523470	PRJNA646050	SRR12214293	PAIRED	PAIRED	Root	25071378	23885991	95.272	18195808	76.18	88.89	unstranded
SRR14241252	SAMN18744412	PRJNA722050	SRR14241252	PAIRED	PAIRED	Root	21280608	20657988	97.0742	16150627	78.18	88.89	unstranded
ERR2190282	SAMEA104368226	PRJEB23306	ERR2190282	PAIRED	PAIRED	Root	31889104	30582854	95.9038	23982910	78.42	88.89	reverse
ERR829277	SAMEA3311881	PRJEB8925	ERR829277	PAIRED	PAIRED	Tuber_Periderm	24047151	22216073	92.3855	17073139	76.85	88.89	unstranded
SRR8846458	SAMN11264444	PRJNA529319	SRR8846458	PAIRED	PAIRED	Stolon	39795124	36446792	91.5861	27038011	74.18	88.88	reverse
ERR829279	SAMEA3311883	PRJEB8925	ERR829279	PAIRED	PAIRED	Tuber_Periderm	21114881	19473715	92.2274	14991696	76.98	88.88	unstranded
ERR829309	SAMEA3311913	PRJEB8925	ERR829309	PAIRED	PAIRED	Tuber_Periderm	23294152	21455616	92.1073	16679372	77.74	88.88	unstranded
SRR10209337	SAMN12859790	PRJNA574559	SRR10209337	PAIRED	PAIRED	Leaf	25421036	24320235	95.6697	18626999	76.59	88.87	unstranded
SRR4018147	SAMN05505408	PRJNA335820	SRR4018147	SINGLE	SINGLE	Leaf	30423428	29422050	96.7085	22710655	77.19	88.87	reverse
SRR13933793	SAMN18256426	PRJNA713577	SRR13933793	PAIRED	PAIRED	Pollen	42921413	41088110	95.7287	31801119	77.4	88.87	unstranded
ERR791931	SAMEA3308486	PRJEB8869	ERR791931	PAIRED	PAIRED	Tuber	9039208	7770854	85.9683	5913660	76.1	88.87	unstranded
SRR4018142	SAMN05505405	PRJNA335820	SRR4018142:SRR4018143	SINGLE	SINGLE	Leaf	39737677	38476488	96.8262	29801957	77.45	88.86	reverse
SRR4018216	SAMN05505403	PRJNA335820	SRR4018216:SRR4018217	SINGLE	SINGLE	Leaf	45784685	44541077	97.2838	34697276	77.9	88.86	reverse
SRR12214283	SAMN15523453	PRJNA646050	SRR12214283	PAIRED	PAIRED	Root	23455094	22289458	95.0304	16900588	75.82	88.86	unstranded
SRR12214286	SAMN15523477	PRJNA646050	SRR12214286	PAIRED	PAIRED	Root	28401299	26970652	94.9627	20534975	76.14	88.86	unstranded
SRR11809782	SAMN14968820	PRJNA633718	SRR11809782	PAIRED	PAIRED	Tuber	35818154	32999567	92.1308	23959377	72.61	88.86	reverse
SRR5970149	SAMN07549251	PRJNA386512	SRR5970149	PAIRED	PAIRED	Tuber	31943303	29876467	93.5297	22838555	76.44	88.86	reverse
ERR791925	SAMEA3308465	PRJEB8869	ERR791925	PAIRED	PAIRED	Tuber	7295268	6331327	86.7868	4883613	77.13	88.86	unstranded
ERR791918	SAMEA3308458	PRJEB8869	ERR791918	PAIRED	PAIRED	Tuber	7576823	6666815	87.9896	5154072	77.31	88.86	unstranded
ERR829274	SAMEA3311878	PRJEB8925	ERR829274	PAIRED	PAIRED	Tuber_Periderm	20723511	19125329	92.2881	14763219	77.19	88.86	unstranded
SRR14902831	SAMN19844570	PRJNA741081	SRR14902831	PAIRED	PAIRED	Leaf	23177598	22068762	95.2159	17034920	77.19	88.85	unstranded
ERR2190284	SAMEA104368228	PRJEB23306	ERR2190284	PAIRED	PAIRED	Root	30754484	29302042	95.2773	22774518	77.72	88.84	reverse
SRR14902834	SAMN19844567	PRJNA741081	SRR14902834	PAIRED	PAIRED	Stem	21735149	20922757	96.2623	16245389	77.64	88.84	unstranded
SRR2049089	SAMN03759631	PRJNA285785	SRR2049089:SRR2050323:SRR2050324:SRR2050326:SRR2050328:SRR2050329:SRR2050331:SRR2050332:SRR2050333:SRR2050334:SRR2050335:SRR2050336:SRR2050338:SRR2050340:SRR2050341:SRR2050342:SRR2050343:SRR2050345	SINGLE	SINGLE	Tuber	299173046	275538190	92.0999	221504615	80.39	88.84	unstranded
ERR829289	SAMEA3311893	PRJEB8925	ERR829289	PAIRED	PAIRED	Tuber_Periderm	22338687	20606798	92.2471	15913805	77.23	88.84	unstranded
SRR16206381	SAMN22063927	PRJNA768797	SRR16206381	PAIRED	PAIRED	Leaf	29272176	26596020	90.8577	19128253	71.92	88.83	reverse
SRR12214291	SAMN15523472	PRJNA646050	SRR12214291	PAIRED	PAIRED	Root	25147708	23924306	95.1351	18265395	76.35	88.83	unstranded
SRR2932312	SAMN04254449	PRJNA301699	SRR2932312	PAIRED	PAIRED	Stem	24324352	22895560	94.1261	17418354	76.08	88.83	unstranded
DRR350768	SAMD00444297	PRJDB13103	DRR350768	PAIRED	PAIRED	Tuber	38514738	37378005	97.0486	28883709	77.27	88.83	reverse
ERR829291	SAMEA3311895	PRJEB8925	ERR829291	PAIRED	PAIRED	Tuber_Periderm	22801233	21065615	92.3881	16269915	77.23	88.83	unstranded
SRR16124864	SAMN21905183	PRJNA763944	SRR16124864	PAIRED	PAIRED	Flower	23558657	22408673	95.1186	17311102	77.25	88.82	unstranded
SRR12214303	SAMN15523461	PRJNA646050	SRR12214303	PAIRED	PAIRED	Root	28057496	26605601	94.8253	20184763	75.87	88.82	unstranded
SRR14134364	SAMN18275725	PRJNA713962	SRR14134364	PAIRED	PAIRED	Shoot	31677870	23074307	72.8405	17382941	75.33	88.82	reverse
SRR12214306	SAMN15523458	PRJNA646050	SRR12214306	PAIRED	PAIRED	Root	25490018	23956234	93.9828	18190325	75.93	88.81	unstranded
SRR4018163	SAMN05505417	PRJNA335820	SRR4018163:SRR4018164	SINGLE	SINGLE	Tuber	41227058	39900565	96.7825	29794558	74.67	88.81	reverse
SRR16124818	SAMN21905165	PRJNA763944	SRR16124818	PAIRED	PAIRED	Flower	21392700	20011765	93.5448	15488675	77.4	88.8	unstranded
SRR9204640	SAMN11962360	PRJNA546591	SRR9204640	PAIRED	PAIRED	Tuber	28251381	27007043	95.5955	20315655	75.22	88.8	unstranded
SRR12104876	SAMN15395707	PRJNA641265	SRR12104876	PAIRED	PAIRED	Tuber	15136529	14576607	96.3009	11380385	78.07	88.8	unstranded
ERR829299	SAMEA3311903	PRJEB8925	ERR829299	PAIRED	PAIRED	Tuber_Periderm	22833581	21124526	92.5152	16227909	76.82	88.8	unstranded
SRR5970146	SAMN07549239	PRJNA386512	SRR5970146	PAIRED	PAIRED	Leaf	31278131	29386385	93.9519	22845713	77.74	88.79	reverse
ERR829284	SAMEA3311888	PRJEB8925	ERR829284	PAIRED	PAIRED	Tuber_Periderm	25386442	23319445	91.8579	17945772	76.96	88.79	unstranded
SRR14902820	SAMN19844580	PRJNA741081	SRR14902820	PAIRED	PAIRED	Leaf	23440821	22347472	95.3357	17126335	76.64	88.78	unstranded
SRR5970150	SAMN07549252	PRJNA386512	SRR5970150	PAIRED	PAIRED	Tuber	35519546	33186794	93.4325	24977594	75.26	88.77	reverse
SRR11809805	SAMN14968799	PRJNA633718	SRR11809805	PAIRED	PAIRED	Tuber	19224600	17893568	93.0764	13861036	77.46	88.77	reverse
ERR791930	SAMEA3308485	PRJEB8869	ERR791930	PAIRED	PAIRED	Tuber	6661006	5739078	86.1593	4386395	76.43	88.76	unstranded
SRR14902822	SAMN19844578	PRJNA741081	SRR14902822	PAIRED	PAIRED	Leaf	19611293	18633523	95.0143	14274759	76.61	88.74	unstranded
SRR12214290	SAMN15523473	PRJNA646050	SRR12214290	PAIRED	PAIRED	Root	23190490	22095027	95.2762	16777840	75.93	88.73	unstranded
SRR12649963	SAMN16177276	PRJNA663704	SRR12649963	PAIRED	PAIRED	Tuber	27450522	26694012	97.2441	19782663	74.11	88.73	unstranded
SRR12214300	SAMN15523464	PRJNA646050	SRR12214300	PAIRED	PAIRED	Root	26132302	24587611	94.089	18803099	76.47	88.72	unstranded
SRR10210748	SAMN12880042	PRJNA575227	SRR10210748	PAIRED	PAIRED	Tuber	12788819	11288177	88.266	7929303	70.24	88.72	unstranded
ERR791929	SAMEA3308484	PRJEB8869	ERR791929	PAIRED	PAIRED	Tuber	7839081	6732578	85.8848	5147362	76.45	88.72	unstranded
SRR12772439	SAMN16366409	PRJNA667351	SRR12772439	PAIRED	PAIRED	Leaf	3181253	1735198	54.5445	1314560	75.76	88.71	reverse
SRR12214294	SAMN15523469	PRJNA646050	SRR12214294	PAIRED	PAIRED	Root	30005453	28707544	95.6744	21524478	74.98	88.71	unstranded
SRR4018150	SAMN05505410	PRJNA335820	SRR4018150:SRR4018152	SINGLE	SINGLE	Leaf	36850808	35862494	97.3181	27776036	77.45	88.7	reverse
ERR829298	SAMEA3311902	PRJEB8925	ERR829298	PAIRED	PAIRED	Tuber_Periderm	21322030	19650590	92.161	14983547	76.25	88.7	unstranded
SRR2989622	SAMN04331821	PRJNA305728	SRR2989622	PAIRED	PAIRED	Leaf	11594278	10401939	89.7161	8042365	77.32	88.69	unstranded
SRR11852226	SAMN15028743	PRJNA635213	SRR11852226	PAIRED	PAIRED	Leaf	23842185	22802154	95.6379	17987793	78.89	88.69	reverse
SRR11852225	SAMN15028744	PRJNA635213	SRR11852225	PAIRED	PAIRED	Leaf	23429614	22439294	95.7732	17707536	78.91	88.69	reverse
ERR829296	SAMEA3311900	PRJEB8925	ERR829296	PAIRED	PAIRED	Tuber_Periderm	23647725	21772242	92.0691	16676561	76.6	88.69	unstranded
ERR829295	SAMEA3311899	PRJEB8925	ERR829295	PAIRED	PAIRED	Tuber_Periderm	23085957	21291218	92.2258	16319311	76.65	88.69	unstranded
SRR10416852	SAMN13230835	PRJNA588198	SRR10416852	PAIRED	PAIRED	Leaf	15395496	13754456	89.3408	10716381	77.91	88.68	unstranded
SRR10209326	SAMN12859800	PRJNA574559	SRR10209326	PAIRED	PAIRED	Leaf	25414958	24237391	95.3666	18689495	77.11	88.67	unstranded
SRR5100672	SAMN06134734	PRJNA357202	SRR5100672	SINGLE	SINGLE	Leaf	15214633	14450193	94.9756	11965575	82.81	88.67	unstranded
ERR791928	SAMEA3308468	PRJEB8869	ERR791928	PAIRED	PAIRED	Tuber	8469411	7244193	85.5336	5561546	76.77	88.66	unstranded
SRR10067880	SAMN12692506	PRJNA563906	SRR10067880	PAIRED	PAIRED	Leaf	31968003	28202176	88.22	19603847	69.51	88.65	reverse
ERR2190277	SAMEA104368221	PRJEB23306	ERR2190277	PAIRED	PAIRED	Root	39264708	37657481	95.9067	29343600	77.92	88.65	reverse
ERR829276	SAMEA3311880	PRJEB8925	ERR829276	PAIRED	PAIRED	Tuber_Periderm	24272948	22346516	92.0635	17199066	76.97	88.65	unstranded
SRR10067884	SAMN12692502	PRJNA563906	SRR10067884	PAIRED	PAIRED	Leaf	30809568	27237882	88.4072	19522449	71.67	88.64	reverse
SRR8052974	SAMN09982047	PRJNA479522	SRR8052974	PAIRED	PAIRED	Leaf	4170901	3433902	82.33	2659799	77.46	88.64	reverse
SRR12214296	SAMN15523450	PRJNA646050	SRR12214296	PAIRED	PAIRED	Root	24066845	22782069	94.6616	17242451	75.68	88.64	unstranded
SRR10723836	SAMN13566111	PRJNA577000	SRR10723836	PAIRED	PAIRED	Shoot	42667221	40665544	95.3086	31445120	77.33	88.64	unstranded
ERR829290	SAMEA3311894	PRJEB8925	ERR829290	PAIRED	PAIRED	Tuber_Periderm	21830877	20211288	92.5812	15560099	76.99	88.64	unstranded
SRR10416851	SAMN13230836	PRJNA588198	SRR10416851	PAIRED	PAIRED	Leaf	14356967	13409809	93.4028	10461198	78.01	88.63	unstranded
SRR11852211	SAMN15028742	PRJNA635213	SRR11852211	PAIRED	PAIRED	Leaf	23241630	22255941	95.759	17561675	78.91	88.63	reverse
SRR16124874	SAMN21905174	PRJNA763944	SRR16124874	PAIRED	PAIRED	Flower	25467277	23941600	94.0093	18373943	76.74	88.62	unstranded
SRR16124861	SAMN21905159	PRJNA763944	SRR16124861	PAIRED	PAIRED	Leaf	25347092	23674001	93.3993	18329236	77.42	88.62	unstranded
SRR12649962	SAMN16177277	PRJNA663704	SRR12649962	PAIRED	PAIRED	Tuber	19919296	19240049	96.59	14361257	74.64	88.62	unstranded
SRR16124882	SAMN21905166	PRJNA763944	SRR16124882	PAIRED	PAIRED	Flower	20719176	19493116	94.0825	14930671	76.59	88.61	unstranded
SRR16124884	SAMN21905156	PRJNA763944	SRR16124884	PAIRED	PAIRED	Flower	22032078	20636667	93.6665	15988467	77.48	88.61	unstranded
SRR10723840	SAMN13566108	PRJNA577000	SRR10723840	PAIRED	PAIRED	Shoot	40335647	38574065	95.6327	29828604	77.33	88.61	unstranded
SRR18440412	SAMN26851243	PRJNA818293	SRR18440412	PAIRED	PAIRED	Tuber	15350770	15222873	99.1668	11696388	76.83	88.61	unstranded
SRR14872423	SAMN19798592	PRJNA739711	SRR14872423:SRR14872424:SRR14872425	PAIRED	PAIRED	Tuber	72227001	67606772	93.6032	52392822	77.5	88.61	unstranded
SRR12772433	SAMN16366415	PRJNA667351	SRR12772433	PAIRED	PAIRED	Leaf	6398632	3687671	57.6322	2789306	75.64	88.6	reverse
SRR16124850	SAMN21905160	PRJNA763944	SRR16124850	PAIRED	PAIRED	Leaf	19649401	18361353	93.4448	14212664	77.41	88.6	unstranded
SRR12214282	SAMN15523454	PRJNA646050	SRR12214282	PAIRED	PAIRED	Root	25334972	23994469	94.7089	18062681	75.28	88.59	unstranded
SRR17244277	SAMN24108127	PRJNA789347	SRR17244277	PAIRED	PAIRED	Tuber	21855020	20618861	94.3438	15291226	74.16	88.59	unstranded
SRR12649964	SAMN16177275	PRJNA663704	SRR12649964	PAIRED	PAIRED	Tuber	22982373	22324812	97.1388	16677413	74.7	88.59	unstranded
SRR14902821	SAMN19844579	PRJNA741081	SRR14902821	PAIRED	PAIRED	Leaf	19708293	18705839	94.9135	14155285	75.67	88.58	unstranded
SRR17069424	SAMN23442434	PRJNA783478	SRR17069424	PAIRED	PAIRED	Leaf	26187574	25500727	97.3772	19987300	78.38	88.58	unstranded
SRR12214287	SAMN15523476	PRJNA646050	SRR12214287	PAIRED	PAIRED	Root	31369743	29716126	94.7286	22401041	75.38	88.57	unstranded
ERR791924	SAMEA3308464	PRJEB8869	ERR791924	PAIRED	PAIRED	Tuber	7427639	6433684	86.6182	4859773	75.54	88.57	unstranded
SRR19257123	SAMN28155915	PRJNA836250	SRR19257123	PAIRED	PAIRED	Tuber	16070795	15973765	99.3962	11882812	74.39	88.56	unstranded
SRR4018156	SAMN05505414	PRJNA335820	SRR4018156:SRR4018157	SINGLE	SINGLE	Tuber	46842964	45619219	97.3876	35092394	76.92	88.56	reverse
SRR10416838	SAMN13230828	PRJNA588198	SRR10416838	PAIRED	PAIRED	Leaf	13904017	12701870	91.354	9914780	78.06	88.55	unstranded
SRR14241249	SAMN18744415	PRJNA722050	SRR14241249	PAIRED	PAIRED	Root	23540168	22852884	97.0804	16914634	74.02	88.55	unstranded
SRR12214279	SAMN15523457	PRJNA646050	SRR12214279	PAIRED	PAIRED	Root	30418758	28975654	95.2559	21661590	74.76	88.55	unstranded
SRR2932328	SAMN04254410	PRJNA301699	SRR2932328	PAIRED	PAIRED	Stem	23181374	21787791	93.9884	16645389	76.4	88.55	unstranded
SRR10067879	SAMN12692507	PRJNA563906	SRR10067879	PAIRED	PAIRED	Leaf	33281314	29243898	87.8688	21005669	71.83	88.54	reverse
SRR12214302	SAMN15523462	PRJNA646050	SRR12214302	PAIRED	PAIRED	Root	20434173	19346660	94.678	14559291	75.25	88.54	unstranded
SRR14902836	SAMN19844565	PRJNA741081	SRR14902836	PAIRED	PAIRED	Root	19735539	18949027	96.0147	14666995	77.4	88.54	unstranded
SRR10723833	SAMN13566114	PRJNA577000	SRR10723833	PAIRED	PAIRED	Shoot	33725734	31355418	92.9718	24045621	76.69	88.54	unstranded
SRR10723837	SAMN13566110	PRJNA577000	SRR10723837	PAIRED	PAIRED	Shoot	41847872	39922159	95.3983	30863576	77.31	88.54	unstranded
SRR10210785	SAMN12880015	PRJNA575227	SRR10210785	PAIRED	PAIRED	Tuber	400128	351432	87.8299	253321	72.08	88.54	unstranded
SRR5970130	SAMN07549233	PRJNA386512	SRR5970130	PAIRED	PAIRED	Leaf	34418282	32315300	93.8899	24947457	77.2	88.53	reverse
SRR10210764	SAMN12880242	PRJNA575227	SRR10210764	PAIRED	PAIRED	Tuber	9170292	8160179	88.9849	6139211	75.23	88.53	unstranded
ERR791942	SAMEA3308478	PRJEB8869	ERR791942	PAIRED	PAIRED	Tuber	9166892	8115389	88.5293	6215690	76.59	88.53	unstranded
SRR8791013	SAMN11265007	PRJNA529343	SRR8791013	SINGLE	SINGLE	Leaf	195257548	191782589	98.2203	148629662	77.5	88.51	unstranded
SRR12772438	SAMN16366410	PRJNA667351	SRR12772438	PAIRED	PAIRED	Leaf	4028922	2301753	57.1307	1740880	75.63	88.5	reverse
SRR10416854	SAMN13230833	PRJNA588198	SRR10416854	PAIRED	PAIRED	Leaf	13952435	12926092	92.644	10026102	77.56	88.5	unstranded
SRR17069425	SAMN23442433	PRJNA783478	SRR17069425	PAIRED	PAIRED	Leaf	23558706	22915223	97.2686	17914774	78.18	88.5	unstranded
SRR12214292	SAMN15523471	PRJNA646050	SRR12214292	PAIRED	PAIRED	Root	23933206	22659654	94.6787	17220959	76	88.5	unstranded
SRR5970152	SAMN07549250	PRJNA386512	SRR5970152	PAIRED	PAIRED	Tuber	43649277	40617969	93.0553	30912098	76.1	88.5	reverse
SRR8070967	SAMN10252332	PRJNA497262	SRR8070967	PAIRED	PAIRED	Leaf	12771456	11536818	90.3328	8894943	77.1	88.48	reverse
ERR829300	SAMEA3311904	PRJEB8925	ERR829300	PAIRED	PAIRED	Tuber_Periderm	23562772	21759509	92.347	16778666	77.11	88.48	unstranded
SRR10067878	SAMN12692508	PRJNA563906	SRR10067878	PAIRED	PAIRED	Leaf	26914167	23642018	87.8423	15989691	67.63	88.47	reverse
SRR10416841	SAMN13230825	PRJNA588198	SRR10416841	PAIRED	PAIRED	Leaf	14896298	13781356	92.5153	10724502	77.82	88.47	unstranded
SRR10053849	SAMN12669388	PRJNA563148	SRR10053849	PAIRED	PAIRED	Leaf	26789421	25634694	95.6896	20147487	78.59	88.47	reverse
SRR10067876	SAMN12692490	PRJNA563906	SRR10067876	PAIRED	PAIRED	Leaf	30463956	27277052	89.5388	19653080	72.05	88.46	reverse
SRR11809784	SAMN14968818	PRJNA633718	SRR11809784	PAIRED	PAIRED	Leaf	36118624	33668576	93.2167	25959883	77.1	88.46	reverse
SRR8070983	SAMN10252327	PRJNA497262	SRR8070983	PAIRED	PAIRED	Leaf	10271728	9400378	91.517	7284243	77.49	88.46	reverse
SRR10416847	SAMN13230840	PRJNA588198	SRR10416847	PAIRED	PAIRED	Leaf	14953659	14000982	93.6291	10941203	78.15	88.46	unstranded
SRR17069426	SAMN23442432	PRJNA783478	SRR17069426	PAIRED	PAIRED	Leaf	21533002	20911850	97.1153	16434750	78.59	88.46	unstranded
SRR4018160	SAMN05505416	PRJNA335820	SRR4018160:SRR4018161	SINGLE	SINGLE	Tuber	38952390	37835545	97.1328	28103633	74.28	88.46	reverse
SRR10416853	SAMN13230834	PRJNA588198	SRR10416853	PAIRED	PAIRED	Leaf	13775812	12848471	93.2683	9991480	77.76	88.45	unstranded
SRR12214289	SAMN15523474	PRJNA646050	SRR12214289	PAIRED	PAIRED	Root	20937760	19870550	94.9029	14980474	75.39	88.45	unstranded
SRR4018154	SAMN05505412	PRJNA335820	SRR4018154	SINGLE	SINGLE	Tuber	29646249	28604950	96.4876	21709576	75.89	88.45	reverse
SRR9204646	SAMN11962358	PRJNA546591	SRR9204646	PAIRED	PAIRED	Tuber	23727153	22744085	95.8568	17430291	76.64	88.45	unstranded
ERR829292	SAMEA3311896	PRJEB8925	ERR829292	PAIRED	PAIRED	Tuber_Periderm	23598999	21788687	92.3289	16682420	76.56	88.45	unstranded
SRR16124863	SAMN21905184	PRJNA763944	SRR16124863	PAIRED	PAIRED	Flower	26258973	24433042	93.0464	18782416	76.87	88.44	unstranded
SRR15681048	SAMN21162570	PRJNA759282	SRR15681048	PAIRED	PAIRED	Leaf	46292191	45146688	97.5255	35279790	78.14	88.44	unstranded
SRR16124862	SAMN21905185	PRJNA763944	SRR16124862	PAIRED	PAIRED	Flower	24255833	22919372	94.4901	17606031	76.82	88.42	unstranded
SRR10067874	SAMN12692493	PRJNA563906	SRR10067874	PAIRED	PAIRED	Leaf	35311592	31030194	87.8754	21451637	69.13	88.42	reverse
SRR4018173	SAMN05505401	PRJNA335820	SRR4018173:SRR4018184	SINGLE	SINGLE	Leaf	40869054	39750641	97.2634	30825753	77.55	88.42	reverse
SRR4018181	SAMN05505428	PRJNA335820	SRR4018181:SRR4018182	SINGLE	SINGLE	Tuber	42130367	40837429	96.9311	30973788	75.85	88.42	reverse
ERR2190272	SAMEA104368216	PRJEB23306	ERR2190272	PAIRED	PAIRED	Root	32930253	31321012	95.1132	24393451	77.88	88.41	reverse
SRR11809783	SAMN14968819	PRJNA633718	SRR11809783	PAIRED	PAIRED	Stem	28639521	26188387	91.4414	20108136	76.78	88.41	reverse
ERR791932	SAMEA3308487	PRJEB8869	ERR791932	PAIRED	PAIRED	Tuber	7796128	6623737	84.9619	4994223	75.4	88.41	unstranded
SRR16124873	SAMN21905175	PRJNA763944	SRR16124873	PAIRED	PAIRED	Flower	24478862	22969984	93.836	17599759	76.62	88.4	unstranded
SRR5970133	SAMN07549230	PRJNA386512	SRR5970133	PAIRED	PAIRED	Leaf	28752645	27085754	94.2027	20892754	77.14	88.4	reverse
SRR12214288	SAMN15523475	PRJNA646050	SRR12214288	PAIRED	PAIRED	Root	26349617	24998929	94.874	18893617	75.58	88.4	unstranded
SRR14902843	SAMN19844559	PRJNA741081	SRR14902843	PAIRED	PAIRED	Stem	22623940	21656959	95.7259	16757689	77.38	88.4	unstranded
SRR13933785	SAMN18256428	PRJNA713577	SRR13933785	PAIRED	PAIRED	Pollen	38358949	36684550	95.6349	28552977	77.83	88.39	unstranded
SRR16124881	SAMN21905167	PRJNA763944	SRR16124881	PAIRED	PAIRED	Flower	25167730	23673516	94.063	17996246	76.02	88.37	unstranded
SRR16206414	SAMN22063928	PRJNA768797	SRR16206414	PAIRED	PAIRED	Leaf	25113022	23000447	91.5877	16237615	70.6	88.37	reverse
SRR1207290	SAMN02711350	PRJNA242936	SRR1207290	PAIRED	PAIRED	Leaf	24339813	23448158	96.3366	17168481	73.22	88.37	unstranded
SRR10209339	SAMN12859789	PRJNA574559	SRR10209339	PAIRED	PAIRED	Leaf	25153928	24109944	95.8496	18406038	76.34	88.36	unstranded
SRR11809808	SAMN14968796	PRJNA633718	SRR11809808	PAIRED	PAIRED	Tuber	21581088	19908738	92.2509	15162663	76.16	88.36	reverse
SRR14241254	SAMN18744410	PRJNA722050	SRR14241254	PAIRED	PAIRED	Root	20939540	20307696	96.9825	15694817	77.29	88.34	unstranded
ERR829273	SAMEA3317555	PRJEB8925	ERR829273	PAIRED	PAIRED	Tuber_Periderm	26853658	24406211	90.886	18555072	76.03	88.34	unstranded
SRR13933779	SAMN18256434	PRJNA713577	SRR13933779	PAIRED	PAIRED	Pollen	38050555	36465936	95.8355	28423587	77.95	88.33	unstranded
SRR17069423	SAMN23442435	PRJNA783478	SRR17069423	PAIRED	PAIRED	Leaf	21343371	20776202	97.3426	16383774	78.86	88.32	unstranded
SRR12214297	SAMN15523467	PRJNA646050	SRR12214297	PAIRED	PAIRED	Root	40668141	38746885	95.2758	29049751	74.97	88.32	unstranded
SRR10723850	SAMN13566090	PRJNA577000	SRR10723850	PAIRED	PAIRED	Shoot	34451733	32785999	95.165	25263580	77.06	88.31	unstranded
SRR14902845	SAMN19844557	PRJNA741081	SRR14902845	PAIRED	PAIRED	Stem	24303576	23293478	95.8438	17924560	76.95	88.31	unstranded
SRR15681054	SAMN21162564	PRJNA759282	SRR15681054	PAIRED	PAIRED	Leaf	45983076	44396407	96.5495	34504082	77.72	88.3	unstranded
SRR5970137	SAMN07549238	PRJNA386512	SRR5970137	PAIRED	PAIRED	Leaf	23935829	22556897	94.239	17266846	76.55	88.29	reverse
SRR5970134	SAMN07549229	PRJNA386512	SRR5970134	PAIRED	PAIRED	Leaf	29925004	28069782	93.8004	21582020	76.89	88.29	reverse
SRR13933790	SAMN18256437	PRJNA713577	SRR13933790	PAIRED	PAIRED	Pollen	20688598	20062216	96.9723	15586624	77.69	88.29	reverse
ERR3957659	SAMEA6591049	PRJEB36930	ERR3957659	SINGLE	SINGLE	Leaf	27743094	27291792	98.3733	19542453	71.61	88.28	reverse
ERR3957621	SAMEA6591048	PRJEB36930	ERR3957621	SINGLE	SINGLE	Leaf	32885058	32531611	98.9252	23687804	72.81	88.28	reverse
SRR10416833	SAMN13230818	PRJNA588198	SRR10416833	PAIRED	PAIRED	Leaf	14800239	13145162	88.8172	10229426	77.82	88.28	unstranded
SRR14902847	SAMN19844555	PRJNA741081	SRR14902847	PAIRED	PAIRED	Root	22765514	21817867	95.8374	16728941	76.68	88.28	unstranded
SRR5100671	SAMN06134733	PRJNA357202	SRR5100671	SINGLE	SINGLE	Leaf	15547755	14798121	95.1785	12272261	82.93	88.27	unstranded
SRR12214280	SAMN15523456	PRJNA646050	SRR12214280	PAIRED	PAIRED	Root	48511581	46004613	94.8322	34577160	75.16	88.25	unstranded
SRR10416840	SAMN13230826	PRJNA588198	SRR10416840	PAIRED	PAIRED	Leaf	17312945	14936629	86.2743	11526262	77.17	88.24	unstranded
SRR14902839	SAMN19844563	PRJNA741081	SRR14902839	PAIRED	PAIRED	Root	23039363	22137182	96.0842	17053870	77.04	88.24	unstranded
SRR10723831	SAMN13566116	PRJNA577000	SRR10723831	PAIRED	PAIRED	Shoot	40044507	37535592	93.7347	28700429	76.46	88.24	unstranded
SRR8053022	SAMN09981979	PRJNA479522	SRR8053022	PAIRED	PAIRED	Leaf	23213623	18902639	81.4291	14610865	77.3	88.23	reverse
SRR10210746	SAMN12880215	PRJNA575227	SRR10210746	PAIRED	PAIRED	Tuber	6621113	5961901	90.0438	4425595	74.23	88.23	unstranded
SRR4018158	SAMN05505415	PRJNA335820	SRR4018158:SRR4018159	SINGLE	SINGLE	Tuber	35703238	34670366	97.1071	26560456	76.61	88.23	reverse
SRR14241255	SAMN18744409	PRJNA722050	SRR14241255	PAIRED	PAIRED	Root	19897768	19310435	97.0482	15103321	78.21	88.22	unstranded
SRR12649965	SAMN16177295	PRJNA663704	SRR12649965	PAIRED	PAIRED	Tuber	25438493	24705119	97.1171	17891332	72.42	88.21	unstranded
SRR10210756	SAMN12880029	PRJNA575227	SRR10210756	PAIRED	PAIRED	Tuber	5864615	5129019	87.457	3810169	74.29	88.21	unstranded
SRR12104846	SAMN15395734	PRJNA641265	SRR12104846	PAIRED	PAIRED	Stolon	15223728	14651637	96.2421	11371164	77.61	88.2	unstranded
ERR791926	SAMEA3308466	PRJEB8869	ERR791926	PAIRED	PAIRED	Tuber	8680859	7510227	86.5148	5697738	75.87	88.2	unstranded
SRR16206415	SAMN22063919	PRJNA768797	SRR16206415	PAIRED	PAIRED	Leaf	21675190	19962226	92.0971	14012488	70.2	88.19	reverse
SRR12214307	SAMN15523449	PRJNA646050	SRR12214307	PAIRED	PAIRED	Root	20695845	19585298	94.634	14740694	75.26	88.18	unstranded
SRR12214298	SAMN15523466	PRJNA646050	SRR12214298	PAIRED	PAIRED	Root	34352502	32680269	95.1321	24630158	75.37	88.18	unstranded
SRR14241250	SAMN18744414	PRJNA722050	SRR14241250	PAIRED	PAIRED	Root	23563146	22953078	97.4109	17696693	77.1	88.18	unstranded
SRR16690867	SAMN22826273	PRJNA777000	SRR16690867	PAIRED	PAIRED	Tuber	23822229	22632071	95.004	17468776	77.19	88.18	unstranded
SRR10067882	SAMN12692504	PRJNA563906	SRR10067882	PAIRED	PAIRED	Leaf	27282641	24070813	88.2276	16943488	70.39	88.17	reverse
SRR8070962	SAMN10252335	PRJNA497262	SRR8070962	PAIRED	PAIRED	Leaf	10700381	9754685	91.162	7546490	77.36	88.17	reverse
SRR8389896	SAMN10417324	PRJNA512866	SRR8389896	PAIRED	PAIRED	Root	27551239	23621961	85.7383	17544750	74.27	88.17	reverse
SRR10067883	SAMN12692503	PRJNA563906	SRR10067883	PAIRED	PAIRED	Leaf	30442148	26964290	88.5755	19225979	71.3	88.16	reverse
SRR5970129	SAMN07549234	PRJNA386512	SRR5970129	PAIRED	PAIRED	Leaf	32625431	30721976	94.1657	23633264	76.93	88.16	reverse
SRR12073965	SAMN15351781	PRJNA641364	SRR12073965	PAIRED	PAIRED	Tuber	34656610	32785230	94.6002	24058280	73.38	88.16	reverse
SRR8309367	SAMN10564318	PRJNA509159	SRR8309367	PAIRED	PAIRED	Tuber_Periderm	21740370	19633847	90.3105	14805429	75.41	88.16	unstranded
SRR12772428	SAMN16366405	PRJNA667351	SRR12772428	PAIRED	PAIRED	Leaf	14134543	7988682	56.5189	6009835	75.23	88.15	reverse
SRR10210747	SAMN12880043	PRJNA575227	SRR10210747	PAIRED	PAIRED	Tuber	8960948	8036264	89.681	6014985	74.85	88.15	unstranded
SRR1207287	SAMN02711349	PRJNA242936	SRR1207287	PAIRED	PAIRED	Leaf	23994395	23070245	96.1485	16838299	72.99	88.14	unstranded
SRR12214299	SAMN15523465	PRJNA646050	SRR12214299	PAIRED	PAIRED	Root	29111226	27658169	95.0086	20817593	75.27	88.14	unstranded
SRR10723845	SAMN13566103	PRJNA577000	SRR10723845	PAIRED	PAIRED	Shoot	27976318	25772673	92.1232	19712988	76.49	88.14	unstranded
SRR10723847	SAMN13566101	PRJNA577000	SRR10723847	PAIRED	PAIRED	Shoot	38579293	36686664	95.0942	28157038	76.75	88.14	unstranded
SRR10210750	SAMN12880038	PRJNA575227	SRR10210750	PAIRED	PAIRED	Tuber	9853447	8614049	87.4217	6111302	70.95	88.14	unstranded
SRR5970138	SAMN07549237	PRJNA386512	SRR5970138	PAIRED	PAIRED	Leaf	31172916	29439745	94.4401	22525022	76.51	88.13	reverse
SRR8070982	SAMN10252326	PRJNA497262	SRR8070982	PAIRED	PAIRED	Leaf	10329479	9476010	91.7375	7293783	76.97	88.13	reverse
SRR17069431	SAMN23442428	PRJNA783478	SRR17069431	PAIRED	PAIRED	Leaf	19894319	19366669	97.3477	15146850	78.21	88.13	unstranded
SRR8389898	SAMN10417322	PRJNA512866	SRR8389898	PAIRED	PAIRED	Root	22882686	19561438	85.4858	14489751	74.07	88.13	reverse
SRR10690857	SAMN13559239	PRJNA595558	SRR10690857	PAIRED	PAIRED	Leaf	22659230	22001474	97.0972	16026833	72.84	88.12	reverse
SRR10690865	SAMN13559230	PRJNA595558	SRR10690865	PAIRED	PAIRED	Leaf	22349506	21739492	97.2706	16629174	76.49	88.12	reverse
SRR8070975	SAMN10252330	PRJNA497262	SRR8070975	PAIRED	PAIRED	Leaf	12290432	11344595	92.3043	8751751	77.14	88.12	reverse
SRR5100663	SAMN06134742	PRJNA357202	SRR5100663	SINGLE	SINGLE	Leaf	14819808	14076778	94.9862	11617760	82.53	88.11	unstranded
SRR11809798	SAMN14968805	PRJNA633718	SRR11809798	PAIRED	PAIRED	Tuber	31322618	29298552	93.538	20813523	71.04	88.11	reverse
SRR15401454	SAMN20673787	PRJNA753086	SRR15401454:SRR15401465:SRR15401466	PAIRED	PAIRED	Tuber	147371221	140275655	95.1852	76708723	54.68	88.1	reverse
SRR12649966	SAMN16177294	PRJNA663704	SRR12649966	PAIRED	PAIRED	Tuber	22833372	22143700	96.9795	16077478	72.61	88.1	unstranded
SRR9204643	SAMN11962361	PRJNA546591	SRR9204643	PAIRED	PAIRED	Tuber	25269133	24347980	96.3546	18351042	75.37	88.1	unstranded
SRR8070963	SAMN10252336	PRJNA497262	SRR8070963	PAIRED	PAIRED	Leaf	12899387	11813574	91.5824	9137804	77.35	88.09	reverse
SRR15681055	SAMN21162573	PRJNA759282	SRR15681055	PAIRED	PAIRED	Leaf	48763290	47104844	96.599	36544604	77.58	88.09	unstranded
SRR10723839	SAMN13566109	PRJNA577000	SRR10723839	PAIRED	PAIRED	Shoot	34187494	32513231	95.1027	24951810	76.74	88.09	unstranded
SRR10723835	SAMN13566112	PRJNA577000	SRR10723835	PAIRED	PAIRED	Shoot	49124369	47109447	95.8983	36235376	76.92	88.09	unstranded
SRR8053084	SAMN09982011	PRJNA479522	SRR8053084	PAIRED	PAIRED	Leaf	2449661	2093866	85.4757	1632840	77.98	88.08	reverse
ERR2734719	SAMEA4828004	PRJEB28197	ERR2734719:ERR2734720:ERR2734721:ERR2734722	SINGLE	SINGLE	Tuber_Sprout	54747138	53839644	98.3424	35605215	66.13	88.08	reverse
SRR15401407	SAMN20673797	PRJNA753086	SRR15401407:SRR15401408:SRR15401409:SRR15600871:SRR15600872	PAIRED	PAIRED	Leaf	208209185	192293420	92.3559	124905786	64.96	88.07	reverse
SRR10723832	SAMN13566115	PRJNA577000	SRR10723832	PAIRED	PAIRED	Shoot	40217434	37708387	93.7613	28753002	76.25	88.07	unstranded
SRR10723842	SAMN13566106	PRJNA577000	SRR10723842	PAIRED	PAIRED	Shoot	41238749	39151130	94.9377	30088671	76.85	88.07	unstranded
SRR5970147	SAMN07549248	PRJNA386512	SRR5970147	PAIRED	PAIRED	Tuber	79161232	73782075	93.2048	56663845	76.8	88.07	reverse
SRR14902841	SAMN19844561	PRJNA741081	SRR14902841	PAIRED	PAIRED	Leaf	22434217	21415653	95.4598	16355169	76.37	88.06	unstranded
SRR14134363	SAMN18275734	PRJNA713962	SRR14134363	PAIRED	PAIRED	Stolon	19477636	15469944	79.4241	11239540	72.65	88.06	reverse
SRR5100668	SAMN06134737	PRJNA357202	SRR5100668	SINGLE	SINGLE	Leaf	26727692	25340968	94.8117	20856365	82.3	88.05	unstranded
SRR10210755	SAMN12880030	PRJNA575227	SRR10210755	PAIRED	PAIRED	Tuber	5352692	4798435	89.6453	3514629	73.25	88.05	unstranded
SRR10210745	SAMN12880217	PRJNA575227	SRR10210745	PAIRED	PAIRED	Tuber	11574872	10277259	88.7894	7743541	75.35	88.05	unstranded
SRR16124872	SAMN21905158	PRJNA763944	SRR16124872	PAIRED	PAIRED	Flower	22205695	20792739	93.637	15773383	75.86	88.04	unstranded
SRR8309368	SAMN10564317	PRJNA509159	SRR8309368	PAIRED	PAIRED	Tuber_Periderm	21479926	19150841	89.1569	14387658	75.13	88.04	unstranded
SRR8070968	SAMN10252333	PRJNA497262	SRR8070968	PAIRED	PAIRED	Leaf	11253303	10190302	90.5539	7813161	76.67	88.03	reverse
SRR17069421	SAMN23442437	PRJNA783478	SRR17069421	PAIRED	PAIRED	Leaf	23305010	22643139	97.16	17698609	78.16	88.03	unstranded
SRR10210735	SAMN12880007	PRJNA575227	SRR10210735	PAIRED	PAIRED	Tuber	11031600	9771019	88.573	6543026	66.96	88.03	unstranded
SRR5970151	SAMN07549249	PRJNA386512	SRR5970151	PAIRED	PAIRED	Tuber	76238346	70236178	92.1271	53142771	75.66	88.03	reverse
SRR11968205	SAMN15082542	PRJNA636502	SRR11968205:SRR11967392	PAIRED	PAIRED	Flower	21662561	17214771	79.4678	13238771	76.9	88.02	unstranded
SRR8070969	SAMN10252334	PRJNA497262	SRR8070969	PAIRED	PAIRED	Leaf	10870649	9828819	90.4161	7581304	77.13	88.02	reverse
SRR8772430	SAMN11241331	PRJNA528682	SRR8772430	PAIRED	PAIRED	Tuber_Flesh	21668997	19020620	87.778	12682886	66.68	88.02	unstranded
SRR17069422	SAMN23442436	PRJNA783478	SRR17069422	PAIRED	PAIRED	Leaf	19517075	19008337	97.3934	14816908	77.95	88.01	unstranded
SRR12104845	SAMN15395735	PRJNA641265	SRR12104845	PAIRED	PAIRED	Stolon	14790542	14179173	95.8665	10963572	77.32	88.01	unstranded
SRR9204645	SAMN11962355	PRJNA546591	SRR9204645	PAIRED	PAIRED	Tuber	26452575	25597089	96.766	19435662	75.93	88.01	unstranded
SRR2970906	SAMN04251311	PRJNA301499	SRR2970906:SRR2970907:SRR2970908	SINGLE	SINGLE	Stolon	94082332	90574337	96.2714	71903742	79.39	88	unstranded
SRR10210754	SAMN12880032	PRJNA575227	SRR10210754	PAIRED	PAIRED	Tuber	5109521	4610287	90.2293	3449185	74.81	88	unstranded
ERR791927	SAMEA3308467	PRJEB8869	ERR791927	PAIRED	PAIRED	Tuber	7435899	6421026	86.3517	4871572	75.87	88	unstranded
SRR14902842	SAMN19844560	PRJNA741081	SRR14902842	PAIRED	PAIRED	Leaf	22763841	21863790	96.0461	16712616	76.44	87.98	unstranded
SRR8070965	SAMN10252338	PRJNA497262	SRR8070965	PAIRED	PAIRED	Leaf	12731618	11652095	91.5209	8982901	77.09	87.98	reverse
SRR2970903	SAMN04251312	PRJNA301499	SRR2970903:SRR2970904:SRR2970905	SINGLE	SINGLE	Stolon	93404049	90043376	96.402	70704368	78.52	87.98	unstranded
SRR12104839	SAMN15395701	PRJNA641265	SRR12104839	PAIRED	PAIRED	Fruit	15382214	14481921	94.1472	10200022	70.43	87.97	unstranded
SRR10723846	SAMN13566102	PRJNA577000	SRR10723846	PAIRED	PAIRED	Shoot	38913679	37102472	95.3456	28390693	76.52	87.97	unstranded
SRR12214304	SAMN15523460	PRJNA646050	SRR12214304	PAIRED	PAIRED	Root	22918907	21790299	95.0756	16282287	74.72	87.95	unstranded
SRR11968207	SAMN15082540	PRJNA636502	SRR11968207:SRR11967390	PAIRED	PAIRED	Flower	25059507	19800998	79.0159	15272942	77.13	87.94	unstranded
SRR10067885	SAMN12692501	PRJNA563906	SRR10067885	PAIRED	PAIRED	Leaf	28890472	24885675	86.138	17643769	70.9	87.94	reverse
SRR8052957	SAMN09982055	PRJNA479522	SRR8052957	PAIRED	PAIRED	Leaf	3845161	3245307	84.3998	2522930	77.74	87.94	reverse
SRR17069432	SAMN23442427	PRJNA783478	SRR17069432	PAIRED	PAIRED	Leaf	18843937	18355413	97.4075	14374489	78.31	87.94	unstranded
SRR17069433	SAMN23442426	PRJNA783478	SRR17069433	PAIRED	PAIRED	Leaf	18825086	18343631	97.4425	14375191	78.37	87.94	unstranded
SRR13933791	SAMN18256436	PRJNA713577	SRR13933791	PAIRED	PAIRED	Pollen	21504301	20822246	96.8283	16049815	77.08	87.94	reverse
SRR12649970	SAMN16177291	PRJNA663704	SRR12649970	PAIRED	PAIRED	Tuber	20316994	19719157	97.0575	14182781	71.92	87.94	unstranded
SRR10723841	SAMN13566107	PRJNA577000	SRR10723841	PAIRED	PAIRED	Shoot	38370202	36414780	94.9038	27888812	76.59	87.93	unstranded
SRR10210749	SAMN12880040	PRJNA575227	SRR10210749	PAIRED	PAIRED	Tuber	11164491	9971747	89.3166	7286494	73.07	87.93	unstranded
SRR15401461	SAMN20673783	PRJNA753086	SRR15401461:SRR15401462:SRR15401463	PAIRED	PAIRED	Tuber	130071318	120475061	92.6223	79025581	65.59	87.92	reverse
SRR11967391	SAMN15082539	PRJNA636502	SRR11967391:SRR11968208	PAIRED	PAIRED	Flower	30919371	24580739	79.4995	18887601	76.84	87.91	unstranded
SRR10723849	SAMN13566091	PRJNA577000	SRR10723849	PAIRED	PAIRED	Shoot	37382104	35579416	95.1777	27282897	76.68	87.89	unstranded
SRR13933788	SAMN18256439	PRJNA713577	SRR13933788	PAIRED	PAIRED	Pollen	21654077	21009138	97.0216	16220440	77.21	87.87	reverse
SRR12104844	SAMN15395736	PRJNA641265	SRR12104844	PAIRED	PAIRED	Stolon	15680538	14951419	95.3502	11543472	77.21	87.87	unstranded
SRR10723834	SAMN13566113	PRJNA577000	SRR10723834	PAIRED	PAIRED	Shoot	40995340	39201166	95.6235	29937927	76.37	87.86	unstranded
SRR5970148	SAMN07549247	PRJNA386512	SRR5970148	PAIRED	PAIRED	Tuber	30776851	28635045	93.0409	21515910	75.14	87.86	reverse
SRR10416835	SAMN13230831	PRJNA588198	SRR10416835	PAIRED	PAIRED	Leaf	12900193	12034492	93.2892	9318684	77.43	87.85	unstranded
SRR8053005	SAMN09982073	PRJNA479522	SRR8053005	PAIRED	PAIRED	Leaf	7628179	6371275	83.5229	4946317	77.63	87.85	reverse
SRR10723848	SAMN13566100	PRJNA577000	SRR10723848	PAIRED	PAIRED	Shoot	45715189	43552717	95.2697	33279477	76.41	87.85	unstranded
SRR4032278	SAMN05575006	PRJNA335820	SRR4032278:SRR4032279	PAIRED	PAIRED	Tuber	29209556	28335771	97.0086	21278615	75.09	87.85	reverse
SRR8070984	SAMN10252328	PRJNA497262	SRR8070984	PAIRED	PAIRED	Leaf	9724422	8883437	91.3518	6761183	76.11	87.84	reverse
SRR15401388	SAMN20673785	PRJNA753086	SRR15401388:SRR15401399:SRR15401410	PAIRED	PAIRED	Tuber	131245166	121868711	92.8558	76196231	62.52	87.84	reverse
ERR2734767	SAMEA4828016	PRJEB28197	ERR2734767:ERR2734768:ERR2734769:ERR2734770	SINGLE	SINGLE	Tuber_Sprout	54131836	52865966	97.6615	35828693	67.77	87.84	reverse
SRR10416848	SAMN13230839	PRJNA588198	SRR10416848	PAIRED	PAIRED	Leaf	14610172	13719007	93.9004	10643744	77.58	87.82	unstranded
SRR10723824	SAMN13566099	PRJNA577000	SRR10723824	PAIRED	PAIRED	Shoot	35683708	33901449	95.0054	25915856	76.44	87.82	unstranded
SRR2068315	SAMN03778956	PRJNA287005	SRR2068315	SINGLE	SINGLE	Tuber	34979247	29480026	84.2786	20791381	70.53	87.82	unstranded
SRR8070981	SAMN10252325	PRJNA497262	SRR8070981	PAIRED	PAIRED	Leaf	11273106	10290378	91.2825	7868829	76.47	87.81	reverse
SRR5100673	SAMN06134735	PRJNA357202	SRR5100673	SINGLE	SINGLE	Leaf	25997451	24730167	95.1254	20248496	81.88	87.81	unstranded
SRR10723830	SAMN13566093	PRJNA577000	SRR10723830	PAIRED	PAIRED	Shoot	45869488	43705830	95.283	33441408	76.51	87.81	unstranded
SRR9204641	SAMN11962359	PRJNA546591	SRR9204641	PAIRED	PAIRED	Tuber	19741392	18709265	94.7718	14368465	76.8	87.81	unstranded
SRR2068271	SAMN03778955	PRJNA287005	SRR2068271	SINGLE	SINGLE	Leaf	43393612	40166861	92.564	25107230	62.51	87.8	unstranded
SRR865299	SAMN02147144	PRJNA203403	SRR865299	PAIRED	PAIRED	Tuber	9348165	7708137	82.4562	5435416	70.52	87.8	unstranded
SRR10723843	SAMN13566105	PRJNA577000	SRR10723843	PAIRED	PAIRED	Shoot	38599834	36842023	95.4461	28207736	76.56	87.79	unstranded
SRR11809811	SAMN14968793	PRJNA633718	SRR11809811	PAIRED	PAIRED	Tuber	27131097	24412084	89.9782	18483531	75.71	87.78	reverse
SRR10723844	SAMN13566104	PRJNA577000	SRR10723844	PAIRED	PAIRED	Shoot	36216190	33560605	92.6674	25560075	76.16	87.77	unstranded
SRR10723838	SAMN13566092	PRJNA577000	SRR10723838	PAIRED	PAIRED	Shoot	38487359	36750364	95.4868	28183958	76.69	87.77	unstranded
SRR9204647	SAMN11962357	PRJNA546591	SRR9204647	PAIRED	PAIRED	Tuber	19426628	18650276	96.0037	13813874	74.07	87.77	unstranded
SRR12772436	SAMN16366412	PRJNA667351	SRR12772436	PAIRED	PAIRED	Leaf	15914044	8789432	55.2307	6592445	75	87.76	reverse
SRR17069379	SAMN23442424	PRJNA783478	SRR17069379	PAIRED	PAIRED	Leaf	20197101	19805875	98.063	15431579	77.91	87.76	unstranded
SRR8309366	SAMN10564319	PRJNA509159	SRR8309366	PAIRED	PAIRED	Tuber_Periderm	21763512	19503137	89.6139	14659155	75.16	87.76	unstranded
SRR11968206	SAMN15082541	PRJNA636502	SRR11968206:SRR11967389	PAIRED	PAIRED	Flower	21491708	17036343	79.2694	13043295	76.56	87.75	unstranded
SRR8070974	SAMN10252329	PRJNA497262	SRR8070974	PAIRED	PAIRED	Leaf	11423992	10516287	92.0544	8073366	76.77	87.75	reverse
SRR10053847	SAMN12669390	PRJNA563148	SRR10053847	PAIRED	PAIRED	Leaf	26789993	25453759	95.0122	19894070	78.16	87.75	reverse
SRR8070978	SAMN10252322	PRJNA497262	SRR8070978	PAIRED	PAIRED	Leaf	11536895	10590230	91.7945	8108170	76.56	87.74	reverse
SRR8070980	SAMN10252324	PRJNA497262	SRR8070980	PAIRED	PAIRED	Leaf	11358992	10455041	92.042	8023169	76.74	87.74	reverse
SRR3055235	SAMN04357008	PRJNA306595	SRR3055235	SINGLE	SINGLE	Leaf	23394388	22850023	97.6731	17513097	76.64	87.73	unstranded
SRR8846457	SAMN11264445	PRJNA529319	SRR8846457	PAIRED	PAIRED	Stolon	40247824	36862045	91.5877	26729999	72.51	87.72	reverse
ERR3957668	SAMEA6591058	PRJEB36930	ERR3957668	SINGLE	SINGLE	Leaf	29860269	29438303	98.5869	22371214	75.99	87.71	reverse
SRR17069380	SAMN23442423	PRJNA783478	SRR17069380	PAIRED	PAIRED	Leaf	20901693	20422514	97.7075	15952204	78.11	87.71	unstranded
SRR4018165	SAMN05505418	PRJNA335820	SRR4018165:SRR4018166	SINGLE	SINGLE	Tuber	53985634	52492207	97.2337	39497161	75.24	87.71	reverse
ERR2734775	SAMEA4828018	PRJEB28197	ERR2734775:ERR2734776:ERR2734777:ERR2734778	SINGLE	SINGLE	Tuber_Sprout	55950423	54610006	97.6043	37073223	67.89	87.7	reverse
SRR15401420	SAMN20673795	PRJNA753086	SRR15401420:SRR15401422:SRR15401423	PAIRED	PAIRED	Leaf	106705786	98636733	92.438	60416739	61.25	87.69	reverse
ERR3957669	SAMEA6591059	PRJEB36930	ERR3957669	SINGLE	SINGLE	Leaf	29909849	29450996	98.4659	22343247	75.87	87.69	reverse
SRR10723829	SAMN13566094	PRJNA577000	SRR10723829	PAIRED	PAIRED	Shoot	31795294	30311999	95.3349	23170965	76.44	87.69	unstranded
SRR12073964	SAMN15351782	PRJNA641364	SRR12073964	PAIRED	PAIRED	Tuber	40560202	38409613	94.6978	28201814	73.42	87.69	reverse
SRR15681050	SAMN21162568	PRJNA759282	SRR15681050	PAIRED	PAIRED	Leaf	49639930	48357296	97.4161	37333270	77.2	87.68	unstranded
SRR8070938	SAMN10252343	PRJNA497262	SRR8070938	PAIRED	PAIRED	Leaf	10615938	9791932	92.238	7579300	77.4	87.68	reverse
SRR8846455	SAMN11264443	PRJNA529319	SRR8846455	PAIRED	PAIRED	Root	40879268	37495421	91.7223	27913058	74.44	87.68	reverse
SRR15401421	SAMN20673786	PRJNA753086	SRR15401421:SRR15401432:SRR15401443	PAIRED	PAIRED	Tuber	107473373	98695318	91.8323	57708622	58.47	87.68	reverse
SRR15401455	SAMN20673780	PRJNA753086	SRR15401455:SRR15401456:SRR15401457	PAIRED	PAIRED	Stolon	139781941	129802386	92.8606	86773439	66.85	87.67	reverse
SRR8070964	SAMN10252337	PRJNA497262	SRR8070964	PAIRED	PAIRED	Leaf	12218065	11147685	91.2394	8548424	76.68	87.66	reverse
SRR14902840	SAMN19844562	PRJNA741081	SRR14902840	PAIRED	PAIRED	Leaf	19890742	18505303	93.0348	13989033	75.59	87.65	unstranded
SRR14872432	SAMN19798588	PRJNA739711	SRR14872432:SRR14872433:SRR14872434	PAIRED	PAIRED	Tuber	69422592	65416539	94.2295	49592758	75.81	87.64	unstranded
SRR10209329	SAMN12859798	PRJNA574559	SRR10209329	PAIRED	PAIRED	Leaf	21370989	20251860	94.7633	15151763	74.82	87.63	unstranded
SRR17069429	SAMN23442430	PRJNA783478	SRR17069429	PAIRED	PAIRED	Leaf	20231498	19788044	97.8081	15336277	77.5	87.63	unstranded
SRR13933781	SAMN18256432	PRJNA713577	SRR13933781	PAIRED	PAIRED	Pollen	21431198	20795251	97.0326	16013198	77	87.63	reverse
SRR14241251	SAMN18744413	PRJNA722050	SRR14241251	PAIRED	PAIRED	Root	23706152	23024514	97.1246	17650841	76.66	87.63	unstranded
SRR15681049	SAMN21162569	PRJNA759282	SRR15681049	PAIRED	PAIRED	Leaf	47611428	45988068	96.5904	35462637	77.11	87.62	unstranded
SRR11116203	SAMN14140619	PRJNA607581	SRR11116203	SINGLE	SINGLE	Tuber_Meristem	7856438	7386677	94.0207	4972251	67.31	87.62	reverse
SRR16206409	SAMN22063933	PRJNA768797	SRR16206409	PAIRED	PAIRED	Leaf	33467585	30946558	92.4673	20658246	66.75	87.61	reverse
SRR9120843	SAMN11604995	PRJNA541919	SRR9120843	PAIRED	PAIRED	Tuber_Periderm	19462434	17252328	88.6442	12702905	73.63	87.61	unstranded
ERR3957660	SAMEA6591050	PRJEB36930	ERR3957660	SINGLE	SINGLE	Leaf	29871740	29519274	98.8201	20786719	70.42	87.59	reverse
SRR5970136	SAMN07549231	PRJNA386512	SRR5970136	PAIRED	PAIRED	Leaf	36491323	34359389	94.1577	26133696	76.06	87.58	reverse
SRR8070935	SAMN10252342	PRJNA497262	SRR8070935	PAIRED	PAIRED	Leaf	10486900	9628104	91.8108	7359009	76.43	87.58	reverse
SRR9120842	SAMN11604994	PRJNA541919	SRR9120842	PAIRED	PAIRED	Tuber_Periderm	28350509	25186376	88.8392	18451187	73.26	87.58	unstranded
SRR14902833	SAMN19844568	PRJNA741081	SRR14902833	PAIRED	PAIRED	Stem	23181491	22276938	96.098	16950442	76.09	87.57	unstranded
SRR17069430	SAMN23442429	PRJNA783478	SRR17069430	PAIRED	PAIRED	Leaf	19415127	18985274	97.786	14717771	77.52	87.56	unstranded
SRR15401448	SAMN20673788	PRJNA753086	SRR15401448:SRR15401449:SRR15401450	PAIRED	PAIRED	Leaf	124407643	115472777	92.8181	75036067	64.98	87.55	reverse
SRR15681056	SAMN21162572	PRJNA759282	SRR15681056	PAIRED	PAIRED	Leaf	47579531	46316589	97.3456	35770459	77.23	87.55	unstranded
SRR8053028	SAMN09982003	PRJNA479522	SRR8053028	PAIRED	PAIRED	Leaf	4756208	3947533	82.9975	3057405	77.45	87.54	reverse
SRR10723828	SAMN13566095	PRJNA577000	SRR10723828	PAIRED	PAIRED	Shoot	35430658	33743267	95.2375	25666978	76.07	87.52	unstranded
SRR12073962	SAMN15351735	PRJNA641364	SRR12073962	PAIRED	PAIRED	Tuber	35761473	33685846	94.1959	24031592	71.34	87.52	reverse
SRR13933787	SAMN18256440	PRJNA713577	SRR13933787	PAIRED	PAIRED	Pollen	22251400	21554945	96.8701	16562958	76.84	87.5	reverse
SRR15560167	SAMN20792573	PRJNA754534	SRR15560167:SRR15560182	PAIRED	PAIRED	Root	31252138	29955318	95.8505	22112241	73.82	87.5	unstranded
SRR11869857	SAMN15049834	PRJNA635699	SRR11869857	PAIRED	PAIRED	Tuber	19479604	18015762	92.4853	12798383	71.04	87.5	unstranded
SRR10364892	SAMN13154939	PRJNA580296	SRR10364892	SINGLE	SINGLE	Root	36934061	36461743	98.7212	17030288	46.71	87.49	unstranded
SRR10416837	SAMN13230829	PRJNA588198	SRR10416837	PAIRED	PAIRED	Leaf	16133270	15090211	93.5347	11626208	77.04	87.48	unstranded
SRR865071	SAMN02147143	PRJNA203403	SRR865071	PAIRED	PAIRED	Tuber	8011616	6556512	81.8376	4592416	70.04	87.47	unstranded
SRR1867903	SAMN03394896	PRJNA278091	SRR1867903	PAIRED	PAIRED	Stolon	36958781	33846665	91.5795	25285007	74.7	87.46	reverse
SRR17069427	SAMN23442431	PRJNA783478	SRR17069427	PAIRED	PAIRED	Leaf	19901066	19410931	97.5371	15002946	77.29	87.45	unstranded
SRR8070939	SAMN10252346	PRJNA497262	SRR8070939	PAIRED	PAIRED	Leaf	11454508	10470952	91.4134	7997673	76.38	87.44	reverse
SRR1207289	SAMN02711355	PRJNA242936	SRR1207289	PAIRED	PAIRED	Leaf	24612251	23839287	96.8594	17123790	71.83	87.43	unstranded
SRR4125248	SAMN05717024	PRJNA340249	SRR4125248	SINGLE	SINGLE	Root	5972182	5874309	98.3612	4718620	80.33	87.43	reverse
SRR8070937	SAMN10252344	PRJNA497262	SRR8070937	PAIRED	PAIRED	Leaf	13652968	12595222	92.2526	9672815	76.8	87.42	reverse
SRR12214285	SAMN15523451	PRJNA646050	SRR12214285	PAIRED	PAIRED	Root	28246867	26810998	94.9167	19859077	74.07	87.4	unstranded
SRR10723825	SAMN13566098	PRJNA577000	SRR10723825	PAIRED	PAIRED	Shoot	45595076	43475967	95.3523	33081934	76.09	87.4	unstranded
SRR2932319	SAMN04254456	PRJNA301699	SRR2932319	PAIRED	PAIRED	Stem	24218904	22617036	93.3859	17204465	76.07	87.4	unstranded
SRR13933778	SAMN18256435	PRJNA713577	SRR13933778	PAIRED	PAIRED	Pollen	22880586	22215712	97.0942	17012962	76.58	87.39	reverse
SRR9204642	SAMN11962362	PRJNA546591	SRR9204642	PAIRED	PAIRED	Tuber	16943329	16291540	96.1531	12387498	76.04	87.39	unstranded
SRR16206385	SAMN22063923	PRJNA768797	SRR16206385	PAIRED	PAIRED	Leaf	24643752	22596745	91.6936	16713522	73.96	87.38	reverse
SRR15681047	SAMN21162571	PRJNA759282	SRR15681047	PAIRED	PAIRED	Leaf	51502614	49949321	96.9841	38446310	76.97	87.38	unstranded
SRR12104870	SAMN15395712	PRJNA641265	SRR12104870	PAIRED	PAIRED	Root	13472236	12724215	94.4477	9727623	76.45	87.38	unstranded
SRR865843	SAMN02147150	PRJNA203403	SRR865843	PAIRED	PAIRED	Tuber	13603313	11126879	81.7954	7777625	69.9	87.38	unstranded
SRR864315	SAMN02147140	PRJNA203403	SRR864315	PAIRED	PAIRED	Tuber	7749448	6385949	82.4052	4487824	70.28	87.38	unstranded
SRR5970139	SAMN07549246	PRJNA386512	SRR5970139	PAIRED	PAIRED	Tuber	33227592	31024248	93.3689	22682737	73.11	87.36	reverse
SRR15401451	SAMN20673792	PRJNA753086	SRR15401451:SRR15401452:SRR15401453	PAIRED	PAIRED	Leaf	137937946	126604534	91.7837	83176675	65.7	87.35	reverse
SRR15681051	SAMN21162567	PRJNA759282	SRR15681051	PAIRED	PAIRED	Leaf	46900644	45271306	96.526	34780954	76.83	87.35	unstranded
SRR17069418	SAMN23442440	PRJNA783478	SRR17069418	PAIRED	PAIRED	Leaf	24970749	24194182	96.8901	18709729	77.33	87.35	unstranded
SRR2932318	SAMN04254455	PRJNA301699	SRR2932318	PAIRED	PAIRED	Stem	24282973	22723256	93.5769	17335112	76.29	87.35	unstranded
SRR15401458	SAMN20673781	PRJNA753086	SRR15401458:SRR15401459:SRR15401460	PAIRED	PAIRED	Stolon	119513731	111055460	92.9228	72442337	65.23	87.35	reverse
SRR10070124	SAMN12697357	PRJNA563983	SRR10070124	PAIRED	PAIRED	Leaf	26304592	24315871	92.4396	17760433	73.04	87.34	unstranded
SRR15401395	SAMN20673798	PRJNA753086	SRR15401395:SRR15401396:SRR15401397:SRR15600863:SRR15600864:SRR15600865	PAIRED	PAIRED	Leaf	170810206	158017763	92.5107	95366771	60.35	87.33	reverse
SRR12104881	SAMN15395702	PRJNA641265	SRR12104881	PAIRED	PAIRED	Fruit	13512379	12787381	94.6346	9245829	72.3	87.32	unstranded
SRR2932317	SAMN04254454	PRJNA301699	SRR2932317	PAIRED	PAIRED	Stem	22831316	21290898	93.253	16248068	76.31	87.32	unstranded
SRR15609473	SAMN20970594	PRJNA753086	SRR15609473:SRR15609474:SRR15609475	PAIRED	PAIRED	Leaf	338458618	313120754	92.5137	205189771	65.53	87.31	reverse
SRR5970141	SAMN07549244	PRJNA386512	SRR5970141	PAIRED	PAIRED	Tuber	32093694	30049893	93.6318	22452233	74.72	87.31	reverse
SRR14902814	SAMN19844554	PRJNA741081	SRR14902814	PAIRED	PAIRED	Root	21347007	20353827	95.3475	15450945	75.91	87.3	unstranded
SRR12104872	SAMN15395711	PRJNA641265	SRR12104872	PAIRED	PAIRED	Root	15878123	14989919	94.4061	11454661	76.42	87.3	unstranded
SRR12073967	SAMN15351778	PRJNA641364	SRR12073967	PAIRED	PAIRED	Tuber	38480026	36259793	94.2302	26433039	72.9	87.3	reverse
SRR15401411	SAMN20673807	PRJNA753086	SRR15401411:SRR15401412:SRR15401413:SRR15600868:SRR15600869:SRR15600870	PAIRED	PAIRED	Leaf	231294953	213354286	92.2434	139425286	65.35	87.29	reverse
ERR3957667	SAMEA6591057	PRJEB36930	ERR3957667	SINGLE	SINGLE	Leaf	39764355	39299845	98.8318	29717484	75.62	87.29	reverse
SRR13933792	SAMN18256427	PRJNA713577	SRR13933792	PAIRED	PAIRED	Pollen	30243630	28759339	95.0922	22046271	76.66	87.29	reverse
SRR5970140	SAMN07549245	PRJNA386512	SRR5970140	PAIRED	PAIRED	Tuber	44196940	41446544	93.777	30886923	74.52	87.29	reverse
SRR5970142	SAMN07549243	PRJNA386512	SRR5970142	PAIRED	PAIRED	Tuber	32011878	30140800	94.1551	22516530	74.7	87.29	reverse
SRR16124883	SAMN21905157	PRJNA763944	SRR16124883	PAIRED	PAIRED	Flower	21209586	19990862	94.2539	15107785	75.57	87.28	unstranded
SRR10690856	SAMN13559240	PRJNA595558	SRR10690856	PAIRED	PAIRED	Leaf	26176181	25505649	97.4384	19013699	74.55	87.28	reverse
SRR13933784	SAMN18256429	PRJNA713577	SRR13933784	PAIRED	PAIRED	Pollen	22130602	21477768	97.0501	16358816	76.17	87.28	reverse
SRR12104873	SAMN15395710	PRJNA641265	SRR12104873	PAIRED	PAIRED	Root	13769574	12954674	94.0819	9846715	76.01	87.27	unstranded
SRR15560078	SAMN20792574	PRJNA754534	SRR15560078:SRR15560089:SRR15560124	PAIRED	PAIRED	Flower	43473947	41231583	94.8421	30517343	74.01	87.26	unstranded
ERR3957665	SAMEA6591055	PRJEB36930	ERR3957665	SINGLE	SINGLE	Leaf	30735701	30381572	98.8478	23120747	76.1	87.26	reverse
SRR10723826	SAMN13566097	PRJNA577000	SRR10723826	PAIRED	PAIRED	Shoot	40112365	38129715	95.0573	28820079	75.58	87.26	unstranded
SRR16206412	SAMN22063930	PRJNA768797	SRR16206412	PAIRED	PAIRED	Leaf	28453479	26427362	92.8792	17963047	67.97	87.25	reverse
SRR11542131	SAMN14596033	PRJNA625262	SRR11542131	SINGLE	SINGLE	Tuber_Meristem	27431034	26879159	97.9881	17889179	66.55	87.25	reverse
SRR17069378	SAMN23442425	PRJNA783478	SRR17069378	PAIRED	PAIRED	Leaf	20616981	20100096	97.4929	15470741	76.97	87.24	unstranded
SRR8052952	SAMN09982062	PRJNA479522	SRR8052952	PAIRED	PAIRED	Leaf	11578286	6085115	52.5563	4684483	76.98	87.24	reverse
SRR15401381	SAMN20673784	PRJNA753086	SRR15401381:SRR15401464	PAIRED	PAIRED	Tuber	32221954	29896966	92.7845	18945111	63.37	87.24	reverse
SRR8053073	SAMN09982012	PRJNA479522	SRR8053073	PAIRED	PAIRED	Leaf	4277722	3595386	84.0491	2785127	77.46	87.22	reverse
SRR16206407	SAMN22063935	PRJNA768797	SRR16206407	PAIRED	PAIRED	Leaf	20958858	19391277	92.5207	13748776	70.9	87.2	reverse
SRR11116187	SAMN14140611	PRJNA607581	SRR11116187	SINGLE	SINGLE	Tuber_Meristem	8352964	8101672	96.9916	5742744	70.88	87.2	reverse
SRR15401436	SAMN20673790	PRJNA753086	SRR15401436:SRR15401437	PAIRED	PAIRED	Leaf	73278194	68415048	93.3634	45359086	66.3	87.19	reverse
SRR17069419	SAMN23442439	PRJNA783478	SRR17069419	PAIRED	PAIRED	Leaf	21127883	20514758	97.098	15679906	76.43	87.19	unstranded
SRR8070940	SAMN10252345	PRJNA497262	SRR8070940	PAIRED	PAIRED	Leaf	10808607	9921642	91.7939	7590570	76.51	87.19	reverse
SRR14902838	SAMN19844564	PRJNA741081	SRR14902838	PAIRED	PAIRED	Root	22204756	21331559	96.0675	16214731	76.01	87.19	unstranded
SRR10690858	SAMN13559238	PRJNA595558	SRR10690858	PAIRED	PAIRED	Leaf	20311766	19648643	96.7353	14872091	75.69	87.18	reverse
SRR8052963	SAMN09981988	PRJNA479522	SRR8052963	PAIRED	PAIRED	Leaf	7802349	6485415	83.1213	4984602	76.86	87.18	reverse
SRR12104880	SAMN15395703	PRJNA641265	SRR12104880	PAIRED	PAIRED	Fruit	12047363	11407806	94.6913	8273211	72.52	87.16	unstranded
SRR8070977	SAMN10252321	PRJNA497262	SRR8070977	PAIRED	PAIRED	Leaf	13576628	12427919	91.5391	9432164	75.89	87.16	reverse
SRR15401424	SAMN20673805	PRJNA753086	SRR15401424:SRR15401425	PAIRED	PAIRED	Leaf	82726084	77224197	93.3493	48337842	62.59	87.15	reverse
SRR14902366	SAMN19843841	PRJNA741058	SRR14902366	SINGLE	SINGLE	Stem	46324461	44604527	96.2872	22768143	51.04	87.12	reverse
ERR2734723	SAMEA4828005	PRJEB28197	ERR2734723:ERR2734724:ERR2734725:ERR2734726	SINGLE	SINGLE	Tuber_Sprout	53909215	53042666	98.3926	37063459	69.87	87.12	reverse
SRR8053051	SAMN09982099	PRJNA479522	SRR8053051	PAIRED	PAIRED	Leaf	12985646	10349490	79.6995	7949541	76.81	87.11	reverse
SRR15401438	SAMN20673789	PRJNA753086	SRR15401438:SRR15401439:SRR15401440	PAIRED	PAIRED	Leaf	132995283	123788800	93.0776	81426147	65.78	87.1	reverse
SRR15401445	SAMN20673791	PRJNA753086	SRR15401445:SRR15401446:SRR15401447	PAIRED	PAIRED	Leaf	90335144	83752015	92.7125	55188816	65.9	87.1	reverse
ERR3957664	SAMEA6591054	PRJEB36930	ERR3957664	SINGLE	SINGLE	Leaf	39441598	38978145	98.825	29655109	76.08	87.1	reverse
SRR8052981	SAMN09982022	PRJNA479522	SRR8052981	PAIRED	PAIRED	Leaf	3834790	3228686	84.1946	2472595	76.58	87.1	reverse
SRR15560085	SAMN20792599	PRJNA754534	SRR15560085:SRR15560094:SRR15560100:SRR15560103	PAIRED	PAIRED	Stolon	65722361	62688510	95.3838	46321422	73.89	87.1	unstranded
SRR15401402	SAMN20673803	PRJNA753086	SRR15401402:SRR15401403:SRR15401404	PAIRED	PAIRED	Fruit	153395922	140989431	91.9121	81075564	57.5	87.09	reverse
SRR14902815	SAMN19844553	PRJNA741081	SRR14902815	PAIRED	PAIRED	Leaf	16114890	15260999	94.7012	11433717	74.92	87.09	unstranded
SRR8053087	SAMN09981956	PRJNA479522	SRR8053087	PAIRED	PAIRED	Leaf	5784921	4646913	80.328	3579555	77.03	87.09	reverse
SRR8053056	SAMN09982018	PRJNA479522	SRR8053056	PAIRED	PAIRED	Leaf	6903475	5696083	82.5104	4366313	76.65	87.07	reverse
SRR8070942	SAMN10252347	PRJNA497262	SRR8070942	PAIRED	PAIRED	Leaf	9369277	8701302	92.8706	6657697	76.51	87.06	reverse
SRR8053018	SAMN09982066	PRJNA479522	SRR8053018	PAIRED	PAIRED	Leaf	7344370	4604274	62.6912	3104597	67.43	87.05	reverse
SRR8053059	SAMN09982013	PRJNA479522	SRR8053059	PAIRED	PAIRED	Leaf	4240351	3604586	85.0068	2780335	77.13	87.04	reverse
SRR15401441	SAMN20673793	PRJNA753086	SRR15401441:SRR15401442:SRR15401444	PAIRED	PAIRED	Leaf	133888835	124893579	93.2815	84132352	67.36	87.03	reverse
SRR5970135	SAMN07549232	PRJNA386512	SRR5970135	PAIRED	PAIRED	Leaf	24602559	23437412	95.2641	17767295	75.81	87.03	reverse
SRR17069420	SAMN23442438	PRJNA783478	SRR17069420	PAIRED	PAIRED	Leaf	21334362	20687738	96.9691	15929988	77	87.03	unstranded
SRR2127278	SAMN03897512	PRJNA290800	SRR2127278:SRR2127279:SRR2127280:SRR2127289	PAIRED	PAIRED	Petiole	117215661	85737457	73.1451	64333602	75.04	87.03	unstranded
SRR13933786	SAMN18256441	PRJNA713577	SRR13933786	PAIRED	PAIRED	Pollen	23475704	22797200	97.1098	17366389	76.18	87.03	reverse
SRR14241248	SAMN18744416	PRJNA722050	SRR14241248	PAIRED	PAIRED	Root	20821046	20233552	97.1784	15331505	75.77	87.03	unstranded
SRR8053111	SAMN09981965	PRJNA479522	SRR8053111	PAIRED	PAIRED	Leaf	19970410	16665404	83.4505	12777253	76.67	87.02	reverse
SRR10723827	SAMN13566096	PRJNA577000	SRR10723827	PAIRED	PAIRED	Shoot	40371714	38316737	94.9099	28819628	75.21	87.01	unstranded
SRR8053114	SAMN09981972	PRJNA479522	SRR8053114	PAIRED	PAIRED	Leaf	6728349	5498737	81.7249	4219102	76.73	87	reverse
SRR11809775	SAMN14968826	PRJNA633718	SRR11809775	PAIRED	PAIRED	Tuber	36840165	34329259	93.1843	24163978	70.39	87	reverse
SRR8053086	SAMN09981955	PRJNA479522	SRR8053086	PAIRED	PAIRED	Leaf	24650089	20612407	83.62	15775357	76.53	86.99	reverse
SRR18440416	SAMN26851239	PRJNA818293	SRR18440416	PAIRED	PAIRED	Root	12980649	12877440	99.2049	9665095	75.05	86.99	unstranded
SRR8772851	SAMN11242426	PRJNA528682	SRR8772851	PAIRED	PAIRED	Tuber_Flesh	30302355	26583185	87.7265	16997087	63.94	86.99	unstranded
SRR8053075	SAMN09982083	PRJNA479522	SRR8053075	PAIRED	PAIRED	Leaf	9850811	8060910	81.8299	6170813	76.55	86.98	reverse
SRR14902844	SAMN19844558	PRJNA741081	SRR14902844	PAIRED	PAIRED	Stem	22140599	21159481	95.5687	16099312	76.09	86.98	unstranded
SRR866220	SAMN02147154	PRJNA203403	SRR866220	PAIRED	PAIRED	Tuber	13071258	10765003	82.3563	7413922	68.87	86.98	unstranded
SRR12073966	SAMN15351779	PRJNA641364	SRR12073966	PAIRED	PAIRED	Tuber	40490543	38191654	94.3224	27633686	72.36	86.98	reverse
SRR10067875	SAMN12692492	PRJNA563906	SRR10067875	PAIRED	PAIRED	Leaf	29881286	26525245	88.7688	18381771	69.3	86.97	reverse
ERR3957666	SAMEA6591056	PRJEB36930	ERR3957666	SINGLE	SINGLE	Leaf	38574344	38109803	98.7957	28891963	75.81	86.97	reverse
SRR8772850	SAMN11242404	PRJNA528682	SRR8772850	PAIRED	PAIRED	Tuber_Flesh	28177089	24791774	87.9856	16657497	67.19	86.97	unstranded
SRR11116191	SAMN14140607	PRJNA607581	SRR11116191	SINGLE	SINGLE	Tuber_Meristem	10499502	10165117	96.8152	7445924	73.25	86.95	reverse
SRR1867891	SAMN03394895	PRJNA278091	SRR1867891	PAIRED	PAIRED	Stolon	34335120	31511320	91.7758	23613054	74.94	86.94	reverse
SRR8053002	SAMN09982081	PRJNA479522	SRR8053002	PAIRED	PAIRED	Leaf	2657744	2235158	84.0998	1719978	76.95	86.93	reverse
SRR2016845	SAMN03652786	PRJNA283609	SRR2016845:SRR2016848:SRR2016896	SINGLE	SINGLE	Leaf	96243189	81937721	85.1361	62427759	76.19	86.91	unstranded
SRR17244289	SAMN24108116	PRJNA789347	SRR17244289	PAIRED	PAIRED	Tuber	22297928	20970322	94.0461	15524092	74.03	86.91	unstranded
SRR4018212	SAMN05505454	PRJNA335820	SRR4018212	SINGLE	SINGLE	Leaf	32212328	31518532	97.8462	24001096	76.15	86.9	reverse
SRR13933789	SAMN18256438	PRJNA713577	SRR13933789	PAIRED	PAIRED	Pollen	21299799	20657507	96.9845	15581708	75.43	86.9	reverse
SRR18440411	SAMN26851244	PRJNA818293	SRR18440411	PAIRED	PAIRED	Root	15047909	14919555	99.147	11184218	74.96	86.9	unstranded
SRR863697	SAMN02147138	PRJNA203403	SRR863697	PAIRED	PAIRED	Tuber	11445878	9518455	83.1605	6435628	67.61	86.9	unstranded
SRR5970144	SAMN07549241	PRJNA386512	SRR5970144	PAIRED	PAIRED	Tuber	35059129	32800206	93.5568	24317925	74.14	86.9	reverse
DRR350765	SAMD00444294	PRJDB13103	DRR350765	PAIRED	PAIRED	Tuber	38897352	37567184	96.5803	28113516	74.84	86.86	reverse
SRR14902846	SAMN19844556	PRJNA741081	SRR14902846	PAIRED	PAIRED	Root	24115278	22890354	94.9205	17295351	75.56	86.84	unstranded
SRR15401426	SAMN20673782	PRJNA753086	SRR15401426:SRR15401427:SRR15401428	PAIRED	PAIRED	Tuber_Sprout	112975304	105237930	93.1513	54338492	51.63	86.84	reverse
SRR8070979	SAMN10252323	PRJNA497262	SRR8070979	PAIRED	PAIRED	Leaf	10794191	9945014	92.133	7514994	75.57	86.83	reverse
SRR4125247	SAMN05717023	PRJNA340249	SRR4125247	SINGLE	SINGLE	Root	4256250	4193327	98.5216	3342299	79.71	86.83	reverse
SRR2016715	SAMN03652778	PRJNA283568	SRR2016715:SRR2016821:SRR2016822	SINGLE	SINGLE	Leaf	95903905	82640803	86.1704	62517499	75.65	86.82	unstranded
SRR12104850	SAMN15395731	PRJNA641265	SRR12104850	PAIRED	PAIRED	Root	15461764	14809146	95.7791	11310324	76.37	86.82	unstranded
ERR2734735	SAMEA4828008	PRJEB28197	ERR2734735:ERR2734736:ERR2734737:ERR2734738	SINGLE	SINGLE	Tuber_Sprout	68708723	67035873	97.5653	46430851	69.26	86.82	reverse
SRR12649968	SAMN16177292	PRJNA663704	SRR12649968	PAIRED	PAIRED	Tuber	24203401	23455489	96.9099	16563124	70.62	86.81	unstranded
SRR11116186	SAMN14140612	PRJNA607581	SRR11116186	SINGLE	SINGLE	Tuber_Meristem	8103026	7737437	95.4882	5416873	70.01	86.8	reverse
SRR11116199	SAMN14140599	PRJNA607581	SRR11116199	SINGLE	SINGLE	Tuber_Meristem	20933916	20214711	96.5644	13576309	67.16	86.79	reverse
SRR15401398	SAMN20673794	PRJNA753086	SRR15401398:SRR15401400:SRR15401401	PAIRED	PAIRED	Leaf	120893836	111123033	91.9179	65145539	58.62	86.78	reverse
SRR8070961	SAMN10252340	PRJNA497262	SRR8070961	PAIRED	PAIRED	Leaf	11905782	10846719	91.1046	8107376	74.74	86.76	reverse
SRR2070071	SAMN03782138	PRJNA287438	SRR2070071	SINGLE	SINGLE	Tuber	73287581	67379217	91.9381	49995179	74.2	86.76	unstranded
SRR6794394	SAMN08623988	PRJNA434568	SRR6794394	SINGLE	SINGLE	Leaf	30277612	29727229	98.1822	22398144	75.35	86.74	reverse
SRR8772565	SAMN11242084	PRJNA528682	SRR8772565	PAIRED	PAIRED	Tuber_Flesh	29885956	25821294	86.3994	17684267	68.49	86.74	unstranded
SRR866258	SAMN02147168	PRJNA203403	SRR866258	PAIRED	PAIRED	Tuber	15646055	12777080	81.6633	8768940	68.63	86.73	unstranded
SRR9129125	SAMN11865697	PRJNA544876	SRR9129125:SRR9129126:SRR9129127:SRR9129128:SRR9129130:SRR9129132:SRR9129134:SRR9129136:SRR9129139:SRR9129142:SRR9129144:SRR9129146:SRR9129123:SRR9129124:SRR9129129:SRR9129131:SRR9129133:SRR9129135:SRR9129137:SRR9129138:SRR9129140:SRR9129141:SRR9129143:SRR9129145	PAIRED	PAIRED	Tuber	487778203	465825618	95.4995	338013660	72.56	86.73	unstranded
SRR4018214	SAMN05505456	PRJNA335820	SRR4018214	SINGLE	SINGLE	Tuber	35569915	34714245	97.5944	24028642	69.22	86.71	reverse
SRR15401405	SAMN20673801	PRJNA753086	SRR15401405:SRR15401406	PAIRED	PAIRED	Leaf	68121130	62773104	92.1492	39877949	63.53	86.7	reverse
SRR11116189	SAMN14140609	PRJNA607581	SRR11116189	SINGLE	SINGLE	Tuber_Meristem	12619665	12135577	96.164	9305052	76.68	86.7	reverse
SRR6794382	SAMN08623994	PRJNA434568	SRR6794382	SINGLE	SINGLE	Leaf	29948101	29263456	97.7139	22171689	75.77	86.68	reverse
SRR866259	SAMN02147169	PRJNA203403	SRR866259	PAIRED	PAIRED	Tuber	20258629	16623685	82.0573	11538719	69.41	86.67	unstranded
SRR2016849	SAMN03652787	PRJNA283609	SRR2016849:SRR2016851:SRR2016900	SINGLE	SINGLE	Leaf	96660163	82364703	85.2106	62459921	75.83	86.66	unstranded
SRR8053079	SAMN09982087	PRJNA479522	SRR8053079	PAIRED	PAIRED	Leaf	1722891	1437642	83.4436	1099481	76.48	86.66	reverse
SRR2126855	SAMN03897511	PRJNA290800	SRR2126855:SRR2126856:SRR2126915:SRR2126975	PAIRED	PAIRED	Petiole	67631167	49599806	73.3387	37040724	74.68	86.66	unstranded
SRR2016854	SAMN03652789	PRJNA283609	SRR2016854:SRR2016860:SRR2016903	SINGLE	SINGLE	Leaf	99690561	85236774	85.5013	64693027	75.9	86.65	unstranded
SRR864485	SAMN02147141	PRJNA203403	SRR864485	PAIRED	PAIRED	Tuber	13481553	10954045	81.2521	7473927	68.23	86.65	unstranded
SRR12104847	SAMN15395733	PRJNA641265	SRR12104847	PAIRED	PAIRED	Root	15676420	15017200	95.7948	11410541	75.98	86.64	unstranded
SRR10070125	SAMN12697356	PRJNA563983	SRR10070125	PAIRED	PAIRED	Leaf	26949735	24982139	92.699	18066872	72.32	86.63	unstranded
SRR15401417	SAMN20673800	PRJNA753086	SRR15401417:SRR15401418:SRR15401419	PAIRED	PAIRED	Stem	84398094	77490133	91.815	49798853	64.26	86.63	reverse
ERR2734711	SAMEA4828002	PRJEB28197	ERR2734711:ERR2734712:ERR2734713:ERR2734714	SINGLE	SINGLE	Tuber_Sprout	46657857	45894299	98.3635	32710974	71.27	86.63	reverse
SRR2016823	SAMN03652779	PRJNA283568	SRR2016823:SRR2016828:SRR2016829	SINGLE	SINGLE	Leaf	92458086	79973321	86.4968	60737555	75.95	86.62	unstranded
SRR5029641	SAMN06019031	PRJNA353657	SRR5029641:SRR5051041:SRR5051042:SRR5051043:SRR5051044:SRR5041755:SRR5041756:SRR5041757	SINGLE	SINGLE	Leaf	116712742	112390176	96.2964	89177837	79.35	86.62	unstranded
SRR4416247	SAMN05897968	PRJNA347867	SRR4416247	SINGLE	SINGLE	Root	20818097	20447797	98.2213	15982727	78.16	86.62	unstranded
SRR4125249	SAMN05717025	PRJNA340249	SRR4125249	SINGLE	SINGLE	Root	5193719	5107843	98.3465	4065547	79.59	86.62	reverse
SRR2068323	SAMN03778960	PRJNA287005	SRR2068323	SINGLE	SINGLE	Tuber	36492747	30551885	83.7204	20412315	66.81	86.62	unstranded
SRR12649961	SAMN16177278	PRJNA663704	SRR12649961	PAIRED	PAIRED	Tuber	22628268	21881350	96.6992	15669743	71.61	86.62	unstranded
SRR11116183	SAMN14140615	PRJNA607581	SRR11116183	SINGLE	SINGLE	Tuber_Meristem	15125643	14412821	95.2873	9546829	66.24	86.62	reverse
SRR11116192	SAMN14140606	PRJNA607581	SRR11116192	SINGLE	SINGLE	Tuber_Meristem	9772083	9532938	97.5528	7329120	76.88	86.62	reverse
SRR8265785	SAMN10497608	PRJNA507549	SRR8265785	PAIRED	PAIRED	Leaf	22558877	20093554	89.0716	14766137	73.49	86.61	unstranded
SRR8053027	SAMN09982004	PRJNA479522	SRR8053027	PAIRED	PAIRED	Leaf	950333	784850	82.5868	601825	76.68	86.61	reverse
SRR12104848	SAMN15395732	PRJNA641265	SRR12104848	PAIRED	PAIRED	Root	14746713	14101428	95.6242	10710443	75.95	86.61	unstranded
SRR866242	SAMN02147158	PRJNA203403	SRR866242	PAIRED	PAIRED	Tuber	23253386	18391099	79.09	12447681	67.68	86.6	unstranded
ERR2734835	SAMEA4828033	PRJEB28197	ERR2734835:ERR2734836:ERR2734837:ERR2734838	SINGLE	SINGLE	Tuber_Sprout	55566206	54676648	98.3991	36749105	67.21	86.6	reverse
SRR2068333	SAMN03778975	PRJNA287005	SRR2068333	SINGLE	SINGLE	Tuber	53797080	47739577	88.7401	30787112	64.49	86.59	unstranded
SRR1207285	SAMN02711353	PRJNA242936	SRR1207285	PAIRED	PAIRED	Leaf	24976901	24089795	96.4483	16833401	69.88	86.58	unstranded
SRR8053021	SAMN09982063	PRJNA479522	SRR8053021	PAIRED	PAIRED	Leaf	5770764	4787202	82.9561	3649059	76.23	86.58	reverse
SRR12649971	SAMN16177290	PRJNA663704	SRR12649971	PAIRED	PAIRED	Tuber	29484700	28571666	96.9034	20048677	70.17	86.58	unstranded
ERR2734751	SAMEA4828012	PRJEB28197	ERR2734751:ERR2734752:ERR2734753:ERR2734754	SINGLE	SINGLE	Tuber_Sprout	61885084	60434395	97.6558	43887052	72.62	86.58	reverse
SRR10416844	SAMN13230822	PRJNA588198	SRR10416844	PAIRED	PAIRED	Leaf	14681370	13751049	93.6633	10475262	76.18	86.57	unstranded
ERR2734847	SAMEA4828036	PRJEB28197	ERR2734847:ERR2734848:ERR2734849:ERR2734850	SINGLE	SINGLE	Tuber_Sprout	46925026	46146557	98.341	32130883	69.63	86.57	reverse
ERR2734763	SAMEA4828015	PRJEB28197	ERR2734763:ERR2734764:ERR2734765:ERR2734766	SINGLE	SINGLE	Tuber_Sprout	53012182	51777265	97.6705	37875690	73.15	86.57	reverse
SRR8265782	SAMN10497789	PRJNA507549	SRR8265782	PAIRED	PAIRED	Leaf	34683952	30423840	87.7173	22039799	72.44	86.56	unstranded
SRR12855369	SAMN16295545	PRJNA666518	SRR12855369	PAIRED	PAIRED	Leaf	18814932	17733428	94.2519	13121534	73.99	86.56	unstranded
SRR11116195	SAMN14140603	PRJNA607581	SRR11116195	SINGLE	SINGLE	Tuber_Meristem	8805422	8377746	95.143	5607388	66.93	86.56	reverse
ERR2734843	SAMEA4828035	PRJEB28197	ERR2734843:ERR2734844:ERR2734845:ERR2734846	SINGLE	SINGLE	Tuber_Sprout	46483060	45762706	98.4503	31763734	69.41	86.55	reverse
SRR10416832	SAMN13230819	PRJNA588198	SRR10416832	PAIRED	PAIRED	Leaf	11284688	10522777	93.2483	8000643	76.03	86.54	unstranded
SRR13933783	SAMN18256430	PRJNA713577	SRR13933783	PAIRED	PAIRED	Pollen	22069516	21422948	97.0703	16220881	75.72	86.54	reverse
SRR8265784	SAMN10497730	PRJNA507549	SRR8265784	PAIRED	PAIRED	Leaf	22226279	19693604	88.605	14538656	73.82	86.53	unstranded
SRR18440422	SAMN26851225	PRJNA818293	SRR18440422	PAIRED	PAIRED	Root	16901903	16752973	99.1189	12232958	73.02	86.53	unstranded
SRR19216025	SAMN28155941	PRJNA836253	SRR19216025	PAIRED	PAIRED	Leaf	37415542	36077043	96.4226	27054925	74.99	86.52	unstranded
SRR6794399	SAMN08623991	PRJNA434568	SRR6794399	SINGLE	SINGLE	Leaf	22617957	22219656	98.239	16816211	75.68	86.51	reverse
SRR14902817	SAMN19844551	PRJNA741081	SRR14902817	PAIRED	PAIRED	Leaf	10433053	9780699	93.7472	6947831	71.04	86.5	unstranded
SRR7811279	SAMN09995411	PRJNA489943	SRR7811279	PAIRED	PAIRED	Leaf	28860135	24932955	86.3924	18279814	73.32	86.5	unstranded
SRR2016837	SAMN03652784	PRJNA283568	SRR2016837:SRR2016840	SINGLE	SINGLE	Leaf	60792994	53358784	87.7713	40619597	76.13	86.5	unstranded
SRR2016891	SAMN03652790	PRJNA283609	SRR2016891:SRR2016893:SRR2016922	SINGLE	SINGLE	Leaf	99306316	84585018	85.1759	64145423	75.84	86.49	unstranded
SRR4018215	SAMN05505457	PRJNA335820	SRR4018215	SINGLE	SINGLE	Tuber	39049203	38158615	97.7193	25390810	66.54	86.49	reverse
SRR9120841	SAMN11604993	PRJNA541919	SRR9120841	PAIRED	PAIRED	Tuber_Periderm	27571002	24527861	88.9625	17801347	72.58	86.49	unstranded
ERR2734747	SAMEA4828011	PRJEB28197	ERR2734747:ERR2734748:ERR2734749:ERR2734750	SINGLE	SINGLE	Tuber_Sprout	68798017	67177115	97.644	49124257	73.13	86.49	reverse
SRR2068328	SAMN03778969	PRJNA287005	SRR2068328	SINGLE	SINGLE	Tuber	35452207	29365544	82.8314	21286792	72.49	86.48	unstranded
SRR4125251	SAMN05717027	PRJNA340249	SRR4125251	SINGLE	SINGLE	Root	5219511	5132463	98.3323	4097969	79.84	86.47	reverse
SRR10690860	SAMN13559236	PRJNA595558	SRR10690860	PAIRED	PAIRED	Leaf	22541567	21890348	97.111	16396908	74.9	86.44	reverse
SRR2016824	SAMN03652782	PRJNA283568	SRR2016824:SRR2016830:SRR2016831	SINGLE	SINGLE	Leaf	93558768	81208695	86.7997	61642943	75.91	86.44	unstranded
SRR4416249	SAMN05897966	PRJNA347867	SRR4416249	SINGLE	SINGLE	Root	23770799	23336432	98.1727	17521060	75.08	86.44	unstranded
SRR1207288	SAMN02711356	PRJNA242936	SRR1207288	PAIRED	PAIRED	Leaf	24579373	23821875	96.9182	16800206	70.52	86.43	unstranded
SRR5448203	SAMN06754810	PRJNA382846	SRR5448203:SRR5448204	PAIRED	PAIRED	Leaf	20720570	19974170	96.3978	14861998	74.41	86.42	reverse
SRR10528138	SAMN13242819	PRJNA591691	SRR10528138	PAIRED	PAIRED	Leaf	57276647	50951577	88.957	38530691	75.62	86.42	unstranded
SRR866250	SAMN02147162	PRJNA203403	SRR866250	PAIRED	PAIRED	Tuber	20268118	16256624	80.2079	11225629	69.05	86.4	unstranded
SRR12649960	SAMN16177279	PRJNA663704	SRR12649960	PAIRED	PAIRED	Tuber	20769664	20016385	96.3732	14322091	71.55	86.4	unstranded
SRR11116202	SAMN14140596	PRJNA607581	SRR11116202	SINGLE	SINGLE	Tuber_Meristem	7804805	7176223	91.9462	5065025	70.58	86.4	reverse
SRR10690873	SAMN13559248	PRJNA595558	SRR10690873	PAIRED	PAIRED	Leaf	26243411	23250759	88.5966	16999288	73.11	86.38	unstranded
SRR8053019	SAMN09982065	PRJNA479522	SRR8053019	PAIRED	PAIRED	Leaf	2020385	1385971	68.5994	1046814	75.53	86.38	reverse
SRR14902816	SAMN19844552	PRJNA741081	SRR14902816	PAIRED	PAIRED	Leaf	21269695	19828166	93.2226	14830063	74.79	86.36	unstranded
SRR14902829	SAMN19844572	PRJNA741081	SRR14902829	PAIRED	PAIRED	Root	22002758	21134394	96.0534	15716235	74.36	86.36	unstranded
SRR8772433	SAMN11241350	PRJNA528682	SRR8772433	PAIRED	PAIRED	Tuber_Flesh	27129719	24148380	89.0108	16789151	69.52	86.35	unstranded
SRR1867889	SAMN03394894	PRJNA278091	SRR1867889	PAIRED	PAIRED	Stolon	37413054	34394669	91.9323	25366321	73.75	86.33	reverse
SRR8070936	SAMN10252341	PRJNA497262	SRR8070936	PAIRED	PAIRED	Leaf	11056344	10104158	91.3879	7598954	75.21	86.32	reverse
SRR2016826	SAMN03652780	PRJNA283568	SRR2016826:SRR2016832:SRR2016833	SINGLE	SINGLE	Leaf	95856643	82957875	86.5437	62882463	75.8	86.32	unstranded
SRR866268	SAMN02147171	PRJNA203403	SRR866268	PAIRED	PAIRED	Tuber	13063641	10520644	80.5338	7110836	67.59	86.31	unstranded
SRR10690855	SAMN13559241	PRJNA595558	SRR10690855	PAIRED	PAIRED	Leaf	21713356	21034836	96.8751	15586431	74.1	86.3	reverse
SRR6794387	SAMN08623999	PRJNA434568	SRR6794387	SINGLE	SINGLE	Leaf	41201705	40293989	97.7969	30268636	75.12	86.3	reverse
SRR866243	SAMN02147159	PRJNA203403	SRR866243	PAIRED	PAIRED	Tuber	15430310	12080059	78.2879	8201824	67.9	86.3	unstranded
SRR10364888	SAMN13154942	PRJNA580296	SRR10364888	SINGLE	SINGLE	Root	33250386	32827573	98.7284	15203055	46.31	86.29	unstranded
SRR10209322	SAMN12859804	PRJNA574559	SRR10209322	PAIRED	PAIRED	Leaf	24275887	23154703	95.3815	17586719	75.95	86.28	unstranded
SRR8053017	SAMN09982067	PRJNA479522	SRR8053017	PAIRED	PAIRED	Leaf	3877043	3217815	82.9966	2447330	76.06	86.28	reverse
SRR10053845	SAMN12669392	PRJNA563148	SRR10053845	PAIRED	PAIRED	Leaf	26963182	25788906	95.6449	19633207	76.13	86.28	reverse
SRR3663394	SAMN05219231	PRJNA325087	SRR3663394	PAIRED	PAIRED	Leaf	15940675	13755478	86.2917	10433876	75.85	86.27	unstranded
SRR2068294	SAMN03778974	PRJNA287005	SRR2068294	SINGLE	SINGLE	Leaf	57252558	53595342	93.6121	39690400	74.06	86.26	unstranded
SRR12532055	SAMN15920881	PRJNA659604	SRR12532055	PAIRED	PAIRED	Leaf	22582813	21988496	97.3683	16313997	74.19	86.25	unstranded
SRR8053034	SAMN09981980	PRJNA479522	SRR8053034	PAIRED	PAIRED	Leaf	7505406	4238986	56.4791	3216967	75.89	86.25	reverse
SRR2016827	SAMN03652783	PRJNA283568	SRR2016827:SRR2016835:SRR2016836	SINGLE	SINGLE	Leaf	97399998	84262052	86.5113	63762651	75.67	86.23	unstranded
SRR7811291	SAMN09995421	PRJNA489943	SRR7811291	PAIRED	PAIRED	Leaf	27891014	25129748	90.0998	17571748	69.92	86.22	unstranded
SRR6794391	SAMN08623985	PRJNA434568	SRR6794391	SINGLE	SINGLE	Leaf	32835748	32244439	98.1992	24176328	74.98	86.21	reverse
ERR2734755	SAMEA4828013	PRJEB28197	ERR2734755:ERR2734756:ERR2734757:ERR2734758	SINGLE	SINGLE	Tuber_Sprout	52945559	51690834	97.6302	38503385	74.49	86.21	reverse
ERR2734739	SAMEA4828009	PRJEB28197	ERR2734739:ERR2734740:ERR2734741:ERR2734742	SINGLE	SINGLE	Tuber_Sprout	58903593	57528766	97.666	41349469	71.88	86.2	reverse
SRR15401433	SAMN20673796	PRJNA753086	SRR15401433:SRR15401434:SRR15401435	PAIRED	PAIRED	Flower	109620996	101035680	92.1682	63555947	62.9	86.19	reverse
SRR10053848	SAMN12669389	PRJNA563148	SRR10053848	PAIRED	PAIRED	Leaf	26640350	25474733	95.6246	19528936	76.66	86.19	reverse
SRR866245	SAMN02147161	PRJNA203403	SRR866245	PAIRED	PAIRED	Tuber	20327040	16963987	83.4553	11300771	66.62	86.19	unstranded
SRR865788	SAMN02147149	PRJNA203403	SRR865788	PAIRED	PAIRED	Tuber	7997797	6620982	82.7851	4514705	68.19	86.19	unstranded
SRR11116197	SAMN14140601	PRJNA607581	SRR11116197	SINGLE	SINGLE	Tuber_Meristem	9252453	8985206	97.1116	6324464	70.39	86.19	reverse
ERR2734743	SAMEA4828010	PRJEB28197	ERR2734743:ERR2734744:ERR2734745:ERR2734746	SINGLE	SINGLE	Tuber_Sprout	58846686	57463312	97.6492	42760697	74.41	86.19	reverse
SRR10690871	SAMN13559224	PRJNA595558	SRR10690871	PAIRED	PAIRED	Leaf	31275322	27457458	87.7927	19673055	71.65	86.17	unstranded
SRR8772353	SAMN11241326	PRJNA528682	SRR8772353	PAIRED	PAIRED	Tuber_Flesh	29961542	26613787	88.8265	18501258	69.52	86.17	unstranded
SRR2068285	SAMN03778968	PRJNA287005	SRR2068285	SINGLE	SINGLE	Leaf	45773036	42940891	93.8126	31655311	73.72	86.16	unstranded
SRR10153131	SAMN12797672	PRJNA573056	SRR10153131	PAIRED	PAIRED	Leaf	35251240	30352696	86.1039	22408175	73.83	86.15	unstranded
SRR6794397	SAMN08623987	PRJNA434568	SRR6794397	SINGLE	SINGLE	Leaf	28481783	27977654	98.23	20835379	74.47	86.15	reverse
SRR6794384	SAMN08623992	PRJNA434568	SRR6794384	SINGLE	SINGLE	Leaf	32287853	31558717	97.7418	23732568	75.2	86.14	reverse
SRR2016842	SAMN03652785	PRJNA283568	SRR2016842:SRR2016844	SINGLE	SINGLE	Leaf	62057696	54421685	87.6953	41159895	75.63	86.14	unstranded
SRR6794398	SAMN08623990	PRJNA434568	SRR6794398	SINGLE	SINGLE	Leaf	28239969	27733764	98.2075	20760801	74.86	86.13	reverse
SRR865992	SAMN02147152	PRJNA203403	SRR865992	PAIRED	PAIRED	Tuber	8363799	6921928	82.7606	4704626	67.97	86.13	unstranded
SRR11542133	SAMN14596031	PRJNA625262	SRR11542133	SINGLE	SINGLE	Tuber_Meristem	25113207	24733238	98.487	19233409	77.76	86.13	reverse
ERR2734715	SAMEA4828003	PRJEB28197	ERR2734715:ERR2734716:ERR2734717:ERR2734718	SINGLE	SINGLE	Tuber_Sprout	47730887	46980679	98.4283	34620545	73.69	86.13	reverse
SRR2068291	SAMN03778972	PRJNA287005	SRR2068291	SINGLE	SINGLE	Leaf	53965342	50544876	93.6617	37832860	74.85	86.12	unstranded
SRR8070960	SAMN10252339	PRJNA497262	SRR8070960	PAIRED	PAIRED	Leaf	12140126	11218058	92.4048	8405910	74.93	86.12	reverse
SRR5448200	SAMN06754812	PRJNA382846	SRR5448200:SRR5448201	PAIRED	PAIRED	Leaf	20672390	19952207	96.5162	14902190	74.69	86.11	reverse
SRR16975057	SAMN23282520	PRJNA781498	SRR16975057	PAIRED	PAIRED	Tuber	16726911	16031030	95.8398	10922349	68.13	86.11	unstranded
SRR866256	SAMN02147166	PRJNA203403	SRR866256	PAIRED	PAIRED	Tuber	13396155	11126217	83.0553	7459853	67.05	86.1	unstranded
SRR6511445	SAMN08395423	PRJNA431579	SRR6511445:SRR6511447:SRR6511448	SINGLE	SINGLE	Tuber	23807909	21606420	90.7531	16535713	76.53	86.1	reverse
SRR9023736	SAMN11575760	PRJNA541096	SRR9023736	PAIRED	PAIRED	Leaf	22422273	20317314	90.6122	14778752	72.74	86.07	unstranded
SRR6794396	SAMN08623986	PRJNA434568	SRR6794396	SINGLE	SINGLE	Leaf	37555609	36903020	98.2623	27578077	74.73	86.07	reverse
SRR8052977	SAMN09982044	PRJNA479522	SRR8052977	PAIRED	PAIRED	Leaf	3376799	2745398	81.3018	2094412	76.29	86.07	reverse
SRR11920069	SAMN15096795	PRJNA637104	SRR11920069	SINGLE	SINGLE	Tuber	47407472	44432271	93.7242	31744375	71.44	86.07	unstranded
ERR2734707	SAMEA4828001	PRJEB28197	ERR2734707:ERR2734708:ERR2734709:ERR2734710	SINGLE	SINGLE	Tuber_Sprout	51839167	50964185	98.3121	37198224	72.99	86.07	reverse
SRR865902	SAMN02147151	PRJNA203403	SRR865902	PAIRED	PAIRED	Tuber	21645659	17190179	79.4163	11720817	68.18	86.06	unstranded
SRR8053081	SAMN09982089	PRJNA479522	SRR8053081	PAIRED	PAIRED	Leaf	1491490	1234686	82.7821	937353	75.92	86.05	reverse
SRR11920062	SAMN15096773	PRJNA637104	SRR11920062	SINGLE	SINGLE	Tuber	47218428	43697488	92.5433	32123668	73.51	86.05	unstranded
SRR12649959	SAMN16177280	PRJNA663704	SRR12649959	PAIRED	PAIRED	Tuber	22969856	22196112	96.6315	15785636	71.12	86.04	unstranded
SRR11920064	SAMN15096771	PRJNA637104	SRR11920064	SINGLE	SINGLE	Tuber	52112968	48085529	92.2717	35534560	73.9	86.04	unstranded
SRR15439199	SAMN20721238	PRJNA754031	SRR15439199	PAIRED	PAIRED	Leaf	15970618	13531803	84.7294	9998963	73.89	86.03	unstranded
ERR2734839	SAMEA4828034	PRJEB28197	ERR2734839:ERR2734840:ERR2734841:ERR2734842	SINGLE	SINGLE	Tuber_Sprout	55349414	54454918	98.3839	38944659	71.52	86.03	reverse
SRR10690854	SAMN13559235	PRJNA595558	SRR10690854	PAIRED	PAIRED	Leaf	21825967	21303596	97.6067	15362180	72.11	86.02	reverse
SRR11920081	SAMN15096784	PRJNA637104	SRR11920081	SINGLE	SINGLE	Tuber	44510135	41749611	93.798	29129060	69.77	86.02	unstranded
SRR18440413	SAMN26851242	PRJNA818293	SRR18440413	PAIRED	PAIRED	Root	17522128	17372685	99.1471	13099465	75.4	86.01	unstranded
SRR11116194	SAMN14140604	PRJNA607581	SRR11116194	SINGLE	SINGLE	Tuber_Meristem	12623712	11931989	94.5204	8379063	70.22	86.01	reverse
SRR10364887	SAMN13154943	PRJNA580296	SRR10364887	SINGLE	SINGLE	Root	33337550	32938559	98.8032	14596480	44.31	86	unstranded
SRR865575	SAMN02147147	PRJNA203403	SRR865575	PAIRED	PAIRED	Tuber	8043108	6685900	83.1258	4623227	69.15	86	unstranded
SRR11116193	SAMN14140605	PRJNA607581	SRR11116193	SINGLE	SINGLE	Tuber_Meristem	9009549	8421306	93.4709	6026026	71.56	86	reverse
SRR15439200	SAMN20721239	PRJNA754031	SRR15439200	PAIRED	PAIRED	Leaf	14639984	12392627	84.6492	9148040	73.82	85.99	unstranded
SRR11809779	SAMN14968822	PRJNA633718	SRR11809779	PAIRED	PAIRED	Stem	30622774	28490549	93.0371	21309676	74.8	85.99	reverse
SRR6794386	SAMN08623998	PRJNA434568	SRR6794386	SINGLE	SINGLE	Leaf	32104690	31391806	97.7795	23433492	74.65	85.98	reverse
SRR2071272	SAMN03778973	PRJNA287005	SRR2071272	SINGLE	SINGLE	Tuber	44117657	38779134	87.8994	24328523	62.74	85.98	unstranded
SRR7811278	SAMN09995416	PRJNA489943	SRR7811278	PAIRED	PAIRED	Leaf	28684491	25324330	88.2858	18357368	72.49	85.97	unstranded
SRR7811293	SAMN09995429	PRJNA489943	SRR7811293	PAIRED	PAIRED	Leaf	28595012	25258977	88.3335	18505376	73.26	85.97	unstranded
SRR15439202	SAMN20721231	PRJNA754031	SRR15439202	PAIRED	PAIRED	Leaf	17269060	14685247	85.0379	10771620	73.35	85.97	unstranded
SRR8052994	SAMN09981999	PRJNA479522	SRR8052994	PAIRED	PAIRED	Leaf	1764421	1372705	77.7992	1045251	76.15	85.96	reverse
SRR7455804	SAMN09519159	PRJNA478519	SRR7455804	PAIRED	PAIRED	Leaf	23273508	21094705	90.6383	15344118	72.74	85.95	unstranded
SRR122125	SAMN00217145	PRJNA63145	SRR122125	SINGLE	SINGLE	Leaf	27527275	26537301	96.4037	18097604	68.2	85.94	unstranded
SRR11920080	SAMN15096785	PRJNA637104	SRR11920080	SINGLE	SINGLE	Tuber	47791226	44927836	94.0085	31074017	69.16	85.94	unstranded
SRR11809778	SAMN14968823	PRJNA633718	SRR11809778	PAIRED	PAIRED	Tuber	38267375	34999679	91.4609	25655515	73.3	85.94	reverse
SRR866043	SAMN02147153	PRJNA203403	SRR866043	PAIRED	PAIRED	Tuber	9127089	7418284	81.2777	4790240	64.57	85.93	unstranded
SRR11431607	SAMN14352163	PRJNA612026	SRR11431607	PAIRED	PAIRED	Leaf	26448998	25555563	96.622	11314831	44.28	85.92	reverse
SRR2068274	SAMN03778957	PRJNA287005	SRR2068274	SINGLE	SINGLE	Leaf	45856075	42729571	93.1819	31258440	73.15	85.92	unstranded
SRR6794390	SAMN08623984	PRJNA434568	SRR6794390	SINGLE	SINGLE	Leaf	31179374	30625900	98.2249	22482479	73.41	85.92	reverse
SRR3656913	SAMN05219229	PRJNA325087	SRR3656913	PAIRED	PAIRED	Leaf	13911277	12391706	89.0767	9410403	75.94	85.91	unstranded
SRR9120833	SAMN11604999	PRJNA541919	SRR9120833	PAIRED	PAIRED	Tuber_Periderm	36741945	33909668	92.2914	23764545	70.08	85.91	unstranded
SRR7811288	SAMN09995424	PRJNA489943	SRR7811288	PAIRED	PAIRED	Leaf	28307295	24542539	86.7004	17866545	72.8	85.9	unstranded
SRR10690875	SAMN13559246	PRJNA595558	SRR10690875	PAIRED	PAIRED	Leaf	34130418	28336093	83.023	20147440	71.1	85.89	unstranded
SRR7451515	SAMN09508730	PRJNA478290	SRR7451515	PAIRED	PAIRED	Leaf	27398483	24317283	88.7541	17555286	72.19	85.89	unstranded
SRR8265790	SAMN10497162	PRJNA507549	SRR8265790	PAIRED	PAIRED	Leaf	27398483	24317283	88.7541	17555286	72.19	85.89	unstranded
SRR15439198	SAMN20721229	PRJNA754031	SRR15439198	PAIRED	PAIRED	Leaf	16419457	13922206	84.7909	10174529	73.08	85.89	unstranded
SRR8389895	SAMN10417325	PRJNA512866	SRR8389895	PAIRED	PAIRED	Root	26070800	22053287	84.59	15973209	72.43	85.89	reverse
SRR10070123	SAMN12697358	PRJNA563983	SRR10070123	PAIRED	PAIRED	Leaf	25866423	23840718	92.1686	17027259	71.42	85.88	unstranded
SRR10690862	SAMN13559233	PRJNA595558	SRR10690862	PAIRED	PAIRED	Leaf	27033273	26217029	96.9806	19497784	74.37	85.88	reverse
SRR8053062	SAMN09982016	PRJNA479522	SRR8053062	PAIRED	PAIRED	Leaf	1683675	1388819	82.4874	1056565	76.08	85.88	reverse
SRR4125250	SAMN05717026	PRJNA340249	SRR4125250	SINGLE	SINGLE	Root	6644676	6528990	98.259	5148050	78.85	85.88	reverse
SRR6794383	SAMN08623995	PRJNA434568	SRR6794383	SINGLE	SINGLE	Leaf	34669835	33894274	97.763	25291960	74.62	85.87	reverse
SRR863371	SAMN02147137	PRJNA203403	SRR863371	PAIRED	PAIRED	Tuber	7753523	6380749	82.2948	4325839	67.8	85.86	unstranded
SRR1586401	SAMN03081362	PRJNA262145	SRR1586401	SINGLE	SINGLE	Tuber_Periderm	57657436	54816123	95.0721	40933345	74.67	85.86	unstranded
SRR7811294	SAMN09995428	PRJNA489943	SRR7811294	PAIRED	PAIRED	Leaf	28480874	25251854	88.6625	18433016	73	85.85	unstranded
ERR2734823	SAMEA4828030	PRJEB28197	ERR2734823:ERR2734824:ERR2734825:ERR2734826	SINGLE	SINGLE	Tuber_Sprout	64593394	62993632	97.5233	46547929	73.89	85.85	reverse
SRR2016863	SAMN03652788	PRJNA283609	SRR2016863:SRR2016865:SRR2016921	SINGLE	SINGLE	Leaf	97437449	83525974	85.7227	62703153	75.07	85.84	unstranded
SRR11920074	SAMN15096790	PRJNA637104	SRR11920074	SINGLE	SINGLE	Tuber	57721588	53895793	93.372	39741559	73.74	85.83	unstranded
SRR7451510	SAMN09508726	PRJNA478290	SRR7451510	PAIRED	PAIRED	Leaf	22505895	19893932	88.3943	14327711	72.02	85.82	unstranded
SRR7455805	SAMN09519158	PRJNA478519	SRR7455805	PAIRED	PAIRED	Leaf	22505895	19893932	88.3943	14327711	72.02	85.82	unstranded
SRR8052992	SAMN09982001	PRJNA479522	SRR8052992	PAIRED	PAIRED	Leaf	4640171	3648830	78.6357	2779719	76.18	85.82	reverse
SRR11920078	SAMN15096786	PRJNA637104	SRR11920078	SINGLE	SINGLE	Tuber	53747105	50979984	94.8516	37660715	73.87	85.82	unstranded
ERR2734731	SAMEA4828007	PRJEB28197	ERR2734731:ERR2734732:ERR2734733:ERR2734734	SINGLE	SINGLE	Tuber_Sprout	64648767	63187592	97.7398	46259988	73.21	85.82	reverse
SRR12357397	SAMN15547495	PRJNA646588	SRR12357397:SRR12357398:SRR12357399	PAIRED	PAIRED	Leaf	73104356	69868374	95.5735	50770500	72.67	85.81	unstranded
SRR2068327	SAMN03778967	PRJNA287005	SRR2068327	SINGLE	SINGLE	Tuber	46679350	35874486	76.853	21681921	60.44	85.81	unstranded
SRR10690869	SAMN13559226	PRJNA595558	SRR10690869	PAIRED	PAIRED	Leaf	33885399	29543336	87.186	19984320	67.64	85.79	unstranded
SRR11920089	SAMN15096776	PRJNA637104	SRR11920089	SINGLE	SINGLE	Tuber	48231321	44087224	91.4079	32507143	73.73	85.79	unstranded
SRR10438332	SAMN13258809	PRJNA587559	SRR10438332	PAIRED	PAIRED	Leaf	25259022	22954633	90.877	16893886	73.6	85.78	unstranded
SRR12772431	SAMN16366406	PRJNA667351	SRR12772431	PAIRED	PAIRED	Leaf	4936917	2802155	56.7592	2054563	73.32	85.77	reverse
SRR11116190	SAMN14140608	PRJNA607581	SRR11116190	SINGLE	SINGLE	Tuber_Meristem	6543247	6319834	96.5856	4814046	76.17	85.77	reverse
SRR5100669	SAMN06134732	PRJNA357202	SRR5100669	SINGLE	SINGLE	Leaf	35950390	34159961	95.0197	27446245	80.35	85.76	unstranded
SRR7811282	SAMN09995412	PRJNA489943	SRR7811282	PAIRED	PAIRED	Leaf	28894681	24382681	84.3847	17744545	72.78	85.74	unstranded
SRR15439205	SAMN20721234	PRJNA754031	SRR15439205	PAIRED	PAIRED	Leaf	19288678	16522635	85.6598	12104952	73.26	85.74	unstranded
SRR14241265	SAMN18744407	PRJNA722050	SRR14241265	PAIRED	PAIRED	Root	27918371	27129893	97.1758	20396183	75.18	85.74	unstranded
SRR9023740	SAMN11575756	PRJNA541096	SRR9023740	PAIRED	PAIRED	Leaf	27276118	24753616	90.752	17682371	71.43	85.73	unstranded
SRR8053009	SAMN09982077	PRJNA479522	SRR8053009	PAIRED	PAIRED	Leaf	2810393	2323401	82.6717	1756083	75.58	85.72	reverse
SRR8053104	SAMN09982041	PRJNA479522	SRR8053104	PAIRED	PAIRED	Leaf	2224232	1582387	71.1431	1214097	76.73	85.72	reverse
SRR11920070	SAMN15096794	PRJNA637104	SRR11920070	SINGLE	SINGLE	Tuber	57928968	54389209	93.8895	39290220	72.24	85.72	unstranded
SRR11920066	SAMN15096797	PRJNA637104	SRR11920066	SINGLE	SINGLE	Tuber	58643398	54830953	93.4989	40252766	73.41	85.72	unstranded
SRR7451512	SAMN09508724	PRJNA478290	SRR7451512	PAIRED	PAIRED	Leaf	25605085	22635540	88.4025	15739137	69.53	85.71	unstranded
SRR7455807	SAMN09519156	PRJNA478519	SRR7455807	PAIRED	PAIRED	Leaf	25605085	22635540	88.4025	15739137	69.53	85.71	unstranded
SRR9023731	SAMN11575747	PRJNA541096	SRR9023731	PAIRED	PAIRED	Leaf	25627770	23146895	90.3196	16461173	71.12	85.71	unstranded
SRR3162023	SAMN04501516	PRJNA311702	SRR3162023	SINGLE	SINGLE	Leaf	18275400	17838532	97.6095	13292577	74.52	85.71	unstranded
SRR866237	SAMN02147157	PRJNA203403	SRR866237	PAIRED	PAIRED	Tuber	26898372	21730392	80.787	14791034	68.07	85.71	unstranded
SRR10599095	SAMN13495885	PRJNA592879	SRR10599095	PAIRED	PAIRED	Root	46619936	44066863	94.5236	28984069	65.77	85.7	unstranded
SRR17881014	SAMN25648697	PRJNA803348	SRR17881014	PAIRED	PAIRED	Tuber	6423972	5832332	90.7901	4259079	73.03	85.7	unstranded
SRR11920067	SAMN15096796	PRJNA637104	SRR11920067	SINGLE	SINGLE	Tuber	52893668	49437599	93.466	36137996	73.1	85.69	unstranded
SRR15401429	SAMN20673806	PRJNA753086	SRR15401429:SRR15401430:SRR15401431:SRR15600858	PAIRED	PAIRED	Flower	155808007	143646471	92.1945	84117597	58.56	85.68	reverse
SRR8053083	SAMN09982091	PRJNA479522	SRR8053083	PAIRED	PAIRED	Leaf	3692746	3114481	84.3405	2343074	75.23	85.68	reverse
SRR11920083	SAMN15096782	PRJNA637104	SRR11920083	SINGLE	SINGLE	Tuber	57601247	54112428	93.9432	38624173	71.38	85.68	unstranded
SRR11920065	SAMN15096770	PRJNA637104	SRR11920065	SINGLE	SINGLE	Tuber	58059433	53667573	92.4356	39673472	73.92	85.68	unstranded
SRR866252	SAMN02147163	PRJNA203403	SRR866252	PAIRED	PAIRED	Tuber	7687493	6401840	83.276	4226401	66.02	85.67	unstranded
SRR11920075	SAMN15096789	PRJNA637104	SRR11920075	SINGLE	SINGLE	Tuber	63629702	60593582	95.2285	44180882	72.91	85.67	unstranded
SRR11116204	SAMN14140618	PRJNA607581	SRR11116204	SINGLE	SINGLE	Tuber_Meristem	7303100	6769549	92.6942	5110502	75.49	85.67	reverse
ERR2734815	SAMEA4828028	PRJEB28197	ERR2734815:ERR2734816:ERR2734817:ERR2734818	SINGLE	SINGLE	Tuber_Sprout	58823502	57354141	97.5021	42550567	74.19	85.66	reverse
SRR10690874	SAMN13559247	PRJNA595558	SRR10690874	PAIRED	PAIRED	Leaf	41503990	35519410	85.5807	24891637	70.08	85.65	unstranded
SRR8053080	SAMN09982090	PRJNA479522	SRR8053080	PAIRED	PAIRED	Leaf	57196481	44272747	77.4047	32870911	74.25	85.65	reverse
SRR1586399	SAMN03081360	PRJNA262145	SRR1586399	SINGLE	SINGLE	Tuber_Periderm	51767740	48798843	94.265	36233366	74.25	85.65	unstranded
SRR16206408	SAMN22063934	PRJNA768797	SRR16206408	PAIRED	PAIRED	Leaf	20409773	17507460	85.7798	12154462	69.42	85.64	reverse
SRR866266	SAMN02147170	PRJNA203403	SRR866266	PAIRED	PAIRED	Tuber	17878884	14229889	79.5905	9429853	66.27	85.64	unstranded
SRR17881013	SAMN25648698	PRJNA803348	SRR17881013	PAIRED	PAIRED	Tuber	6515675	5936268	91.1075	4328883	72.92	85.64	unstranded
SRR1586398	SAMN03081359	PRJNA262145	SRR1586398	SINGLE	SINGLE	Tuber_Periderm	50655558	47987449	94.7328	35655660	74.3	85.64	unstranded
ERR2734799	SAMEA4828024	PRJEB28197	ERR2734799:ERR2734800:ERR2734801:ERR2734802	SINGLE	SINGLE	Tuber_Sprout	56924442	55486259	97.4735	40341974	72.71	85.64	reverse
SRR866226	SAMN02147155	PRJNA203403	SRR866226	PAIRED	PAIRED	Tuber	14290170	11626918	81.363	7776491	66.88	85.63	unstranded
SRR1586392	SAMN03081353	PRJNA262145	SRR1586392	SINGLE	SINGLE	Tuber_Periderm	48045994	46653797	97.1024	33631785	72.09	85.63	unstranded
SRR4125252	SAMN05717028	PRJNA340249	SRR4125252	SINGLE	SINGLE	Root	3881450	3819478	98.4034	3013804	78.91	85.62	reverse
SRR7455802	SAMN09519161	PRJNA478519	SRR7455802	PAIRED	PAIRED	Leaf	22775313	20691806	90.8519	15004661	72.51	85.61	unstranded
SRR14902849	SAMN19844545	PRJNA741081	SRR14902849	PAIRED	PAIRED	Root	21653471	20510081	94.7196	15332668	74.76	85.61	unstranded
SRR2069936	SAMN03778971	PRJNA287005	SRR2069936	SINGLE	SINGLE	Tuber	53516947	51955365	97.0821	35332125	68	85.61	reverse
SRR1586402	SAMN03081363	PRJNA262145	SRR1586402	SINGLE	SINGLE	Tuber_Periderm	56348592	53396332	94.7607	39624423	74.21	85.61	unstranded
SRR15439207	SAMN20721236	PRJNA754031	SRR15439207	PAIRED	PAIRED	Leaf	14939954	12737255	85.2563	9328485	73.24	85.6	unstranded
ERR2734811	SAMEA4828027	PRJEB28197	ERR2734811:ERR2734812:ERR2734813:ERR2734814	SINGLE	SINGLE	Tuber_Sprout	57739595	56294545	97.4973	40944148	72.73	85.6	reverse
SRR2067490	SAMN03778961	PRJNA287005	SRR2067490	SINGLE	SINGLE	Leaf	30983919	26249897	84.721	19515342	74.34	85.59	unstranded
SRR7451509	SAMN09508727	PRJNA478290	SRR7451509	PAIRED	PAIRED	Leaf	27220535	24286481	89.2212	17401529	71.65	85.58	unstranded
SRR8265788	SAMN10497161	PRJNA507549	SRR8265788	PAIRED	PAIRED	Leaf	27220535	24286481	89.2212	17401529	71.65	85.58	unstranded
SRR11920077	SAMN15096787	PRJNA637104	SRR11920077	SINGLE	SINGLE	Tuber	48234052	45828566	95.0129	33354026	72.78	85.58	unstranded
SRR10419102	SAMN13219113	PRJNA587793	SRR10419102	PAIRED	PAIRED	Leaf	32928931	30197150	91.704	21264034	70.42	85.57	unstranded
SRR9023733	SAMN11575755	PRJNA541096	SRR9023733	PAIRED	PAIRED	Leaf	23691502	21329099	90.0285	15140164	70.98	85.57	unstranded
SRR6794385	SAMN08623993	PRJNA434568	SRR6794385	SINGLE	SINGLE	Leaf	39003576	38118625	97.7311	28290133	74.22	85.57	reverse
SRR2932316	SAMN04254453	PRJNA301699	SRR2932316	PAIRED	PAIRED	Stem	24188011	22835855	94.4098	16981641	74.36	85.57	unstranded
SRR11920079	SAMN15096768	PRJNA637104	SRR11920079	SINGLE	SINGLE	Tuber	63876218	59724212	93.4999	43088614	72.15	85.57	unstranded
SRR11920088	SAMN15096777	PRJNA637104	SRR11920088	SINGLE	SINGLE	Tuber	42123030	38561621	91.5452	27863713	72.26	85.57	unstranded
SRR1586393	SAMN03081354	PRJNA262145	SRR1586393	SINGLE	SINGLE	Tuber_Periderm	57998031	54526409	94.0142	40522582	74.32	85.57	unstranded
SRR9023741	SAMN11575759	PRJNA541096	SRR9023741	PAIRED	PAIRED	Leaf	23687994	21407174	90.3714	15370941	71.8	85.56	unstranded
SRR15439204	SAMN20721233	PRJNA754031	SRR15439204	PAIRED	PAIRED	Leaf	18609804	16132342	86.6873	11835140	73.36	85.56	unstranded
SRR8053045	SAMN09981941	PRJNA479522	SRR8053045	PAIRED	PAIRED	Leaf	5310771	4381530	82.5027	3299678	75.31	85.55	reverse
SRR11920061	SAMN15096774	PRJNA637104	SRR11920061	SINGLE	SINGLE	Tuber	53261952	48689129	91.4145	35180384	72.26	85.55	unstranded
SRR11920085	SAMN15096780	PRJNA637104	SRR11920085	SINGLE	SINGLE	Tuber	45755051	43800021	95.7272	32493948	74.19	85.55	unstranded
SRR10690864	SAMN13559231	PRJNA595558	SRR10690864	PAIRED	PAIRED	Leaf	24154834	23185194	95.9857	17024115	73.43	85.54	reverse
SRR6794392	SAMN08623982	PRJNA434568	SRR6794392	SINGLE	SINGLE	Leaf	33993446	33405599	98.2707	24692749	73.92	85.54	reverse
SRR6794395	SAMN08623989	PRJNA434568	SRR6794395	SINGLE	SINGLE	Leaf	33448168	32868449	98.2668	24471688	74.45	85.54	reverse
SRR10690872	SAMN13559223	PRJNA595558	SRR10690872	PAIRED	PAIRED	Leaf	42314092	36421088	86.0732	26203257	71.95	85.53	unstranded
SRR8053058	SAMN09982102	PRJNA479522	SRR8053058	PAIRED	PAIRED	Leaf	3320510	2736840	82.4223	2050165	74.91	85.52	reverse
SRR8053096	SAMN09982037	PRJNA479522	SRR8053096	PAIRED	PAIRED	Leaf	2992679	1972968	65.9265	1502202	76.14	85.52	reverse
SRR19153429	SAMN27864038	PRJNA832503	SRR19153429:SRR19153432:SRR19153428:SRR19153431:SRR19153427:SRR19153430:SRR19153434:SRR19153433:SRR19153436:SRR19153435	PAIRED	PAIRED	Tuber	224409301	211228666	94.1265	148920476	70.5	85.52	unstranded
ERR2734779	SAMEA4828019	PRJEB28197	ERR2734779:ERR2734780:ERR2734781:ERR2734782	SINGLE	SINGLE	Tuber_Sprout	50379317	49139016	97.5381	36462179	74.2	85.51	reverse
SRR17881002	SAMN25648699	PRJNA803348	SRR17881002	PAIRED	PAIRED	Tuber	6030480	5543776	91.9293	4032730	72.74	85.49	unstranded
SRR11920090	SAMN15096767	PRJNA637104	SRR11920090	SINGLE	SINGLE	Tuber	52918861	49270058	93.1049	36366788	73.81	85.49	unstranded
SRR6794393	SAMN08623983	PRJNA434568	SRR6794393	SINGLE	SINGLE	Leaf	31672163	31105378	98.2105	23006510	73.96	85.48	reverse
SRR11809802	SAMN14968784	PRJNA633718	SRR11809802	PAIRED	PAIRED	Tuber	34122594	31807540	93.2155	21667118	68.12	85.48	reverse
SRR7811289	SAMN09995423	PRJNA489943	SRR7811289	PAIRED	PAIRED	Leaf	28180883	24552896	87.1261	17779976	72.41	85.47	unstranded
SRR8053109	SAMN09981967	PRJNA479522	SRR8053109	PAIRED	PAIRED	Leaf	2536256	2067126	81.5031	1565534	75.73	85.47	reverse
SRR9888210	SAMN12431239	PRJNA558262	SRR9888210	PAIRED	PAIRED	Stem	124103506	104159391	83.9295	76597987	73.54	85.46	unstranded
SRR865691	SAMN02147148	PRJNA203403	SRR865691	PAIRED	PAIRED	Tuber	8170165	6686551	81.8411	4510120	67.45	85.46	unstranded
ERR2734827	SAMEA4828031	PRJEB28197	ERR2734827:ERR2734828:ERR2734829:ERR2734830	SINGLE	SINGLE	Tuber_Sprout	59776829	58836865	98.4275	43176926	73.38	85.46	reverse
SRR7811271	SAMN09995432	PRJNA489943	SRR7811271	PAIRED	PAIRED	Leaf	28643320	25907589	90.449	18823939	72.66	85.45	unstranded
SRR10153127	SAMN12797648	PRJNA573056	SRR10153127	PAIRED	PAIRED	Leaf	38509603	32980646	85.6427	24170080	73.29	85.45	unstranded
SRR15439203	SAMN20721232	PRJNA754031	SRR15439203	PAIRED	PAIRED	Leaf	14071905	11896885	84.5435	8664399	72.83	85.44	unstranded
SRR10690850	SAMN13559222	PRJNA595558	SRR10690850	PAIRED	PAIRED	Leaf	26190584	25580345	97.67	18794659	73.47	85.44	reverse
SRR6794388	SAMN08623996	PRJNA434568	SRR6794388	SINGLE	SINGLE	Leaf	27727637	27092229	97.7084	20136288	74.32	85.43	reverse
SRR15401392	SAMN20673809	PRJNA753086	SRR15401392:SRR15401393:SRR15401394:SRR15600866:SRR15600867	PAIRED	PAIRED	Root	145751592	134276989	92.1273	75437458	56.18	85.43	reverse
SRR11920063	SAMN15096772	PRJNA637104	SRR11920063	SINGLE	SINGLE	Tuber	46443752	42959793	92.4985	31670008	73.72	85.42	unstranded
SRR11920060	SAMN15096775	PRJNA637104	SRR11920060	SINGLE	SINGLE	Tuber	56740193	51910407	91.4879	38534653	74.23	85.41	unstranded
ERR2734831	SAMEA4828032	PRJEB28197	ERR2734831:ERR2734832:ERR2734833:ERR2734834	SINGLE	SINGLE	Tuber_Sprout	44673980	43956514	98.394	31833933	72.42	85.41	reverse
SRR2068282	SAMN03778966	PRJNA287005	SRR2068282	SINGLE	SINGLE	Leaf	46097172	42959553	93.1935	31275300	72.8	85.4	unstranded
SRR1586400	SAMN03081361	PRJNA262145	SRR1586400	SINGLE	SINGLE	Tuber_Periderm	44839850	42369872	94.4916	30763597	72.61	85.4	unstranded
SRR2068278	SAMN03778959	PRJNA287005	SRR2068278	SINGLE	SINGLE	Leaf	43865938	41010036	93.4895	30019049	73.2	85.39	unstranded
ERR2734783	SAMEA4828020	PRJEB28197	ERR2734783:ERR2734784:ERR2734785:ERR2734786	SINGLE	SINGLE	Tuber_Sprout	64653085	62989714	97.4272	47250367	75.01	85.39	reverse
ERR2734787	SAMEA4828021	PRJEB28197	ERR2734787:ERR2734788:ERR2734789:ERR2734790	SINGLE	SINGLE	Tuber_Sprout	47647418	46400776	97.3836	34470574	74.29	85.38	reverse
SRR11116205	SAMN14140617	PRJNA607581	SRR11116205	SINGLE	SINGLE	Tuber_Meristem	14666508	14461765	98.604	11065782	76.52	85.36	reverse
SRR8053095	SAMN09981962	PRJNA479522	SRR8053095	PAIRED	PAIRED	Leaf	4292151	3387198	78.9161	2542441	75.06	85.34	reverse
SRR7811273	SAMN09995430	PRJNA489943	SRR7811273	PAIRED	PAIRED	Leaf	28536119	25081187	87.8928	17935163	71.51	85.33	unstranded
SRR8053068	SAMN09981947	PRJNA479522	SRR8053068	PAIRED	PAIRED	Leaf	3810926	2731089	71.6647	2037787	74.61	85.33	reverse
SRR14902368	SAMN19843839	PRJNA741058	SRR14902368	SINGLE	SINGLE	Stem	39628481	38119053	96.1911	21690153	56.9	85.33	reverse
SRR11920071	SAMN15096793	PRJNA637104	SRR11920071	SINGLE	SINGLE	Tuber	50449765	47189886	93.5384	34335040	72.76	85.33	unstranded
SRR11809774	SAMN14968787	PRJNA633718	SRR11809774	PAIRED	PAIRED	Tuber	33004482	30656975	92.8873	22880876	74.64	85.33	reverse
SRR1586397	SAMN03081358	PRJNA262145	SRR1586397	SINGLE	SINGLE	Tuber_Periderm	43290578	41034324	94.7881	29798884	72.62	85.33	unstranded
SRR7651443	SAMN09770326	PRJNA484851	SRR7651443:SRR7651444:SRR7651445:SRR7651450:SRR7651451:SRR7651452	PAIRED	PAIRED	Leaf	30350492	26966278	88.8496	20092775	74.51	85.32	unstranded
SRR1586396	SAMN03081357	PRJNA262145	SRR1586396	SINGLE	SINGLE	Tuber_Periderm	59906580	55131700	92.0295	40099838	72.73	85.32	unstranded
SRR8053103	SAMN09982036	PRJNA479522	SRR8053103	PAIRED	PAIRED	Leaf	1868356	1395132	74.6716	1048212	75.13	85.31	reverse
SRR17244292	SAMN24108113	PRJNA789347	SRR17244292	PAIRED	PAIRED	Tuber	22430626	20931556	93.3169	14504570	69.3	85.31	unstranded
SRR11920091	SAMN15096766	PRJNA637104	SRR11920091	SINGLE	SINGLE	Tuber	51371598	47925546	93.2919	34777692	72.57	85.31	unstranded
SRR3162031	SAMN04501519	PRJNA311702	SRR3162031	SINGLE	SINGLE	Leaf	20086368	19412555	96.6454	14294886	73.64	85.3	unstranded
SRR11920082	SAMN15096783	PRJNA637104	SRR11920082	SINGLE	SINGLE	Tuber	56139407	52629161	93.7473	37522562	71.3	85.3	unstranded
SRR9023739	SAMN11575757	PRJNA541096	SRR9023739	PAIRED	PAIRED	Leaf	26170929	23741368	90.7166	16977043	71.51	85.29	unstranded
SRR10438323	SAMN13258813	PRJNA587559	SRR10438323	PAIRED	PAIRED	Leaf	25155475	23359695	92.8613	17019808	72.86	85.29	unstranded
SRR122136	SAMN00217168	PRJNA63145	SRR122136	SINGLE	SINGLE	Tuber	14354215	14172854	98.7365	9597633	67.72	85.29	unstranded
SRR7451511	SAMN09508725	PRJNA478290	SRR7451511	PAIRED	PAIRED	Leaf	23608133	20894245	88.5044	14731841	70.51	85.28	unstranded
SRR7455806	SAMN09519157	PRJNA478519	SRR7455806	PAIRED	PAIRED	Leaf	23608133	20894245	88.5044	14731841	70.51	85.28	unstranded
SRR4018213	SAMN05505455	PRJNA335820	SRR4018213	SINGLE	SINGLE	Leaf	32209651	31504242	97.8099	23572798	74.82	85.27	reverse
SRR6338812	SAMN08117165	PRJNA420625	SRR6338812	PAIRED	PAIRED	Tuber	22217389	21556940	97.0273	15150473	70.28	85.27	unstranded
SRR11920084	SAMN15096781	PRJNA637104	SRR11920084	SINGLE	SINGLE	Tuber	59111295	56610460	95.7693	41436214	73.2	85.27	unstranded
ERR2734803	SAMEA4828025	PRJEB28197	ERR2734803:ERR2734804:ERR2734805:ERR2734806	SINGLE	SINGLE	Tuber_Sprout	57017192	55606868	97.5265	41233970	74.15	85.27	reverse
SRR10364893	SAMN13154938	PRJNA580296	SRR10364893	SINGLE	SINGLE	Root	38193097	37744852	98.8264	17710676	46.92	85.26	unstranded
SRR5932772	SAMN07504906	PRJNA398269	SRR5932772	PAIRED	PAIRED	Tuber	23610087	21342996	90.3978	14605202	68.43	85.26	unstranded
SRR1586394	SAMN03081355	PRJNA262145	SRR1586394	SINGLE	SINGLE	Tuber_Periderm	38326017	36105498	94.2062	25552113	70.77	85.26	unstranded
SRR10419103	SAMN13219112	PRJNA587793	SRR10419103	PAIRED	PAIRED	Leaf	27318299	25046465	91.6838	17673816	70.56	85.23	unstranded
SRR7402817	SAMN09087763	PRJNA471783	SRR7402817	PAIRED	PAIRED	Style	15263600	14705156	96.3413	10973048	74.62	85.23	unstranded
SRR17244266	SAMN24108104	PRJNA789347	SRR17244266	PAIRED	PAIRED	Tuber	20166910	18706123	92.7565	13871041	74.15	85.23	unstranded
SRR7451507	SAMN09508735	PRJNA478290	SRR7451507	PAIRED	PAIRED	Leaf	25025919	22161489	88.5541	15786714	71.23	85.22	unstranded
SRR11920087	SAMN15096778	PRJNA637104	SRR11920087	SINGLE	SINGLE	Tuber	51882040	49596017	95.5938	36003939	72.59	85.22	unstranded
SRR11920073	SAMN15096791	PRJNA637104	SRR11920073	SINGLE	SINGLE	Tuber	46603086	43447154	93.2281	31637558	72.82	85.22	unstranded
SRR16690868	SAMN22826275	PRJNA777000	SRR16690868	PAIRED	PAIRED	Tuber	30321864	28681393	94.5898	21629913	75.41	85.22	unstranded
SRR10297944	SAMN13046313	PRJNA578021	SRR10297944	PAIRED	PAIRED	Root	32349175	29155000	90.1259	20549908	70.49	85.2	unstranded
SRR15439206	SAMN20721235	PRJNA754031	SRR15439206	PAIRED	PAIRED	Leaf	16034547	12583288	78.4761	9070195	72.08	85.18	unstranded
SRR11920076	SAMN15096788	PRJNA637104	SRR11920076	SINGLE	SINGLE	Tuber	43885891	41090824	93.6311	29262525	71.21	85.17	unstranded
SRR3162033	SAMN04501526	PRJNA311702	SRR3162033	SINGLE	SINGLE	Leaf	19893587	19217104	96.5995	14229947	74.05	85.16	unstranded
SRR7811276	SAMN09995414	PRJNA489943	SRR7811276	PAIRED	PAIRED	Leaf	28464069	25249647	88.7071	18248416	72.27	85.15	unstranded
SRR7811281	SAMN09995413	PRJNA489943	SRR7811281	PAIRED	PAIRED	Leaf	28747949	24874861	86.5274	18018328	72.44	85.15	unstranded
SRR10599080	SAMN13495884	PRJNA592879	SRR10599080	PAIRED	PAIRED	Root	56305927	53543218	95.0934	34367099	64.19	85.14	unstranded
SRR10297941	SAMN13046316	PRJNA578021	SRR10297941	PAIRED	PAIRED	Root	32224979	29241502	90.7417	20680826	70.72	85.14	unstranded
SRR5970143	SAMN07549242	PRJNA386512	SRR5970143	PAIRED	PAIRED	Tuber	28682397	27066206	94.3652	19682475	72.72	85.14	reverse
SRR12532058	SAMN15920870	PRJNA659604	SRR12532058	PAIRED	PAIRED	Leaf	22326466	21561624	96.5743	15560306	72.17	85.13	unstranded
SRR7455803	SAMN09519160	PRJNA478519	SRR7455803	PAIRED	PAIRED	Leaf	23779774	21705882	91.2788	15687511	72.27	85.13	unstranded
SRR11116201	SAMN14140597	PRJNA607581	SRR11116201	SINGLE	SINGLE	Tuber_Meristem	10528978	9206384	87.4385	6772277	73.56	85.13	reverse
SRR11116184	SAMN14140614	PRJNA607581	SRR11116184	SINGLE	SINGLE	Tuber_Meristem	11278668	11070903	98.1579	8196590	74.04	85.13	reverse
SRR7811290	SAMN09995422	PRJNA489943	SRR7811290	PAIRED	PAIRED	Leaf	28335766	24496975	86.4525	17672579	72.14	85.12	unstranded
SRR15439201	SAMN20721230	PRJNA754031	SRR15439201	PAIRED	PAIRED	Leaf	17488809	15015199	85.856	10851326	72.27	85.12	unstranded
SRR3162025	SAMN04501521	PRJNA311702	SRR3162025	SINGLE	SINGLE	Leaf	20352632	19854434	97.5522	14731423	74.2	85.12	unstranded
ERR2734795	SAMEA4828023	PRJEB28197	ERR2734795:ERR2734796:ERR2734797:ERR2734798	SINGLE	SINGLE	Tuber_Sprout	56261405	54873540	97.5332	40627518	74.04	85.12	reverse
SRR8053053	SAMN09982097	PRJNA479522	SRR8053053	PAIRED	PAIRED	Leaf	1929285	1607814	83.3373	1202974	74.82	85.11	reverse
SRR5932773	SAMN07504905	PRJNA398269	SRR5932773	PAIRED	PAIRED	Tuber	43329448	39673475	91.5624	27519537	69.37	85.11	unstranded
SRR11920072	SAMN15096792	PRJNA637104	SRR11920072	SINGLE	SINGLE	Tuber	54685927	51104049	93.4501	36558796	71.54	85.1	unstranded
SRR2067491	SAMN03778963	PRJNA287005	SRR2067491	SINGLE	SINGLE	Leaf	29336955	24849701	84.7044	18257502	73.47	85.09	unstranded
SRR5448192	SAMN06754818	PRJNA382846	SRR5448192	PAIRED	PAIRED	Leaf	20176388	19064148	94.4874	14115861	74.04	85.09	reverse
SRR8052976	SAMN09982049	PRJNA479522	SRR8052976	PAIRED	PAIRED	Leaf	2560017	2054219	80.2424	1545415	75.23	85.09	reverse
SRR11920068	SAMN15096769	PRJNA637104	SRR11920068	SINGLE	SINGLE	Tuber	48357363	45040124	93.1402	32269958	71.65	85.09	unstranded
SRR2067492	SAMN03778965	PRJNA287005	SRR2067492	SINGLE	SINGLE	Leaf	26663537	22281878	83.5669	16247253	72.92	85.08	unstranded
SRR3162037	SAMN04501530	PRJNA311702	SRR3162037	SINGLE	SINGLE	Leaf	15995317	15463968	96.6781	11507126	74.41	85.08	unstranded
SRR10419099	SAMN13219116	PRJNA587793	SRR10419099	PAIRED	PAIRED	Leaf	28873801	26204825	90.7564	18103818	69.09	85.07	unstranded
SRR10438331	SAMN13258819	PRJNA587559	SRR10438331	PAIRED	PAIRED	Leaf	26032915	23950064	91.9992	17148325	71.6	85.04	unstranded
SRR3162027	SAMN04501523	PRJNA311702	SRR3162027	SINGLE	SINGLE	Leaf	19163175	18712387	97.6476	13920152	74.39	85.04	unstranded
SRR10153129	SAMN12797646	PRJNA573056	SRR10153129	PAIRED	PAIRED	Leaf	32309778	27464837	85.0047	19790109	72.06	85.03	unstranded
SRR12532035	SAMN15920873	PRJNA659604	SRR12532035	PAIRED	PAIRED	Leaf	22331303	21657035	96.9806	15623393	72.14	85.03	unstranded
SRR9023742	SAMN11575758	PRJNA541096	SRR9023742	PAIRED	PAIRED	Leaf	26822731	24303579	90.6081	17473388	71.9	85.01	unstranded
SRR15439208	SAMN20721237	PRJNA754031	SRR15439208	PAIRED	PAIRED	Leaf	19800568	16535996	83.5127	11923601	72.11	85.01	unstranded
SRR7811283	SAMN09995419	PRJNA489943	SRR7811283	PAIRED	PAIRED	Leaf	28234667	24349234	86.2388	17604391	72.3	85.01	unstranded
SRR6511449	SAMN08395422	PRJNA431579	SRR6511449:SRR6511450:SRR6511452	SINGLE	SINGLE	Tuber	31436160	26930309	85.6667	20142687	74.8	85.01	reverse
SRR8053007	SAMN09982075	PRJNA479522	SRR8053007	PAIRED	PAIRED	Leaf	4955803	3618155	73.0085	2698733	74.59	85	reverse
SRR11116196	SAMN14140602	PRJNA607581	SRR11116196	SINGLE	SINGLE	Tuber_Meristem	8646511	8217974	95.0438	5765678	70.16	85	reverse
SRR9023737	SAMN11575763	PRJNA541096	SRR9023737	PAIRED	PAIRED	Leaf	26652193	23907579	89.7021	17032690	71.24	84.99	unstranded
SRR8053049	SAMN09982093	PRJNA479522	SRR8053049	PAIRED	PAIRED	Leaf	4574457	3506993	76.6647	2601736	74.19	84.99	reverse
SRR10419104	SAMN13219111	PRJNA587793	SRR10419104	PAIRED	PAIRED	Leaf	28270361	25858234	91.4676	17920911	69.3	84.98	unstranded
SRR9824419	SAMN12353618	PRJNA556420	SRR9824419	PAIRED	PAIRED	Root	10068345	9310100	92.469	6897031	74.08	84.98	unstranded
SRR7451517	SAMN09508739	PRJNA478290	SRR7451517	PAIRED	PAIRED	Leaf	23915012	21193717	88.621	15065125	71.08	84.97	unstranded
SRR3162011	SAMN04501476	PRJNA311702	SRR3162011	SINGLE	SINGLE	Leaf	11869495	11616201	97.866	8647479	74.44	84.97	unstranded
SRR11920086	SAMN15096779	PRJNA637104	SRR11920086	SINGLE	SINGLE	Tuber	44011988	42097464	95.65	30665369	72.84	84.97	unstranded
SRR7811274	SAMN09995431	PRJNA489943	SRR7811274	PAIRED	PAIRED	Leaf	29114053	26159534	89.8519	18970799	72.52	84.96	unstranded
SRR7811275	SAMN09995415	PRJNA489943	SRR7811275	PAIRED	PAIRED	Leaf	28623242	24908787	87.0229	17976776	72.17	84.95	unstranded
SRR8053106	SAMN09981970	PRJNA479522	SRR8053106	PAIRED	PAIRED	Leaf	3233644	1759966	54.4267	1310131	74.44	84.94	reverse
ERR2734791	SAMEA4828022	PRJEB28197	ERR2734791:ERR2734792:ERR2734793:ERR2734794	SINGLE	SINGLE	Tuber_Sprout	54939506	53567283	97.5023	39658947	74.04	84.94	reverse
SRR10438321	SAMN13258817	PRJNA587559	SRR10438321	PAIRED	PAIRED	Leaf	30426602	28200328	92.6831	20368257	72.23	84.93	unstranded
SRR7451516	SAMN09508729	PRJNA478290	SRR7451516	PAIRED	PAIRED	Leaf	24324369	21675269	89.1093	15136401	69.83	84.92	unstranded
SRR8265787	SAMN10497163	PRJNA507549	SRR8265787	PAIRED	PAIRED	Leaf	24324369	21675269	89.1093	15136401	69.83	84.92	unstranded
SRR5448193	SAMN06754817	PRJNA382846	SRR5448193	PAIRED	PAIRED	Leaf	20053132	18645005	92.978	13921105	74.66	84.92	reverse
SRR11542132	SAMN14596032	PRJNA625262	SRR11542132	SINGLE	SINGLE	Tuber_Meristem	28851459	28380841	98.3688	21800794	76.82	84.92	reverse
SRR14241263	SAMN18744417	PRJNA722050	SRR14241263	PAIRED	PAIRED	Root	21199063	20538082	96.882	15113849	73.59	84.91	unstranded
SRR15401385	SAMN20673799	PRJNA753086	SRR15401385:SRR15401386:SRR15401387:SRR15600862	PAIRED	PAIRED	Root	133423607	122980382	92.1729	70380872	57.23	84.89	reverse
SRR12532025	SAMN15920877	PRJNA659604	SRR12532025	PAIRED	PAIRED	Leaf	22274057	21661772	97.2511	15689457	72.43	84.88	unstranded
SRR12855374	SAMN16295557	PRJNA666518	SRR12855374	PAIRED	PAIRED	Root	19875216	18868655	94.9356	12544486	66.48	84.87	unstranded
SRR7811286	SAMN09995426	PRJNA489943	SRR7811286	PAIRED	PAIRED	Leaf	28762045	24668193	85.7665	17631854	71.48	84.86	unstranded
SRR3162024	SAMN04501517	PRJNA311702	SRR3162024	SINGLE	SINGLE	Leaf	18888081	18430703	97.5785	13615690	73.88	84.86	unstranded
SRR15439197	SAMN20721228	PRJNA754031	SRR15439197	PAIRED	PAIRED	Leaf	3268235	2846179	87.0861	2051181	72.07	84.85	unstranded
SRR7811287	SAMN09995425	PRJNA489943	SRR7811287	PAIRED	PAIRED	Leaf	28659867	24913668	86.9288	17809115	71.48	84.83	unstranded
SRR3161992	SAMN04501457	PRJNA311702	SRR3161992	SINGLE	SINGLE	Leaf	11403051	10979576	96.2863	8115613	73.92	84.83	unstranded
SRR122134	SAMN00217159	PRJNA63145	SRR122134	SINGLE	SINGLE	Leaf	15384713	15222704	98.9469	11168967	73.37	84.82	unstranded
SRR3654595	SAMN05219230	PRJNA325087	SRR3654595	PAIRED	PAIRED	Leaf	16439215	14574572	88.6573	10666926	73.19	84.81	unstranded
SRR8053099	SAMN09982040	PRJNA479522	SRR8053099	PAIRED	PAIRED	Leaf	4011604	2904516	72.4029	2150459	74.04	84.81	reverse
SRR5932771	SAMN07504907	PRJNA398269	SRR5932771	PAIRED	PAIRED	Tuber	27257868	24440937	89.6656	16515261	67.57	84.81	unstranded
SRR865536	SAMN02147146	PRJNA203403	SRR865536	PAIRED	PAIRED	Tuber	9231019	7707286	83.4933	5280754	68.52	84.81	unstranded
SRR6794389	SAMN08623997	PRJNA434568	SRR6794389	SINGLE	SINGLE	Leaf	32624824	31865387	97.6722	23557157	73.93	84.8	reverse
SRR10438326	SAMN13258811	PRJNA587559	SRR10438326	PAIRED	PAIRED	Leaf	26696667	24516114	91.8321	17760877	72.45	84.79	unstranded
SRR3162021	SAMN04501394	PRJNA311702	SRR3162021	SINGLE	SINGLE	Leaf	12301068	12039946	97.8772	8954288	74.37	84.79	unstranded
SRR8053006	SAMN09982074	PRJNA479522	SRR8053006	PAIRED	PAIRED	Leaf	10083564	7960254	78.9429	5952367	74.78	84.79	reverse
SRR7451508	SAMN09508734	PRJNA478290	SRR7451508	PAIRED	PAIRED	Leaf	24665857	21884984	88.7258	15286739	69.85	84.78	unstranded
SRR8265786	SAMN10497524	PRJNA507549	SRR8265786	PAIRED	PAIRED	Leaf	24665857	21884984	88.7258	15286739	69.85	84.78	unstranded
SRR11116188	SAMN14140610	PRJNA607581	SRR11116188	SINGLE	SINGLE	Tuber_Meristem	11747166	10751839	91.5271	8083335	75.18	84.78	reverse
SRR11116182	SAMN14140616	PRJNA607581	SRR11116182	SINGLE	SINGLE	Tuber_Meristem	7797930	7093733	90.9694	5160284	72.74	84.76	reverse
SRR3161997	SAMN04501462	PRJNA311702	SRR3161997	SINGLE	SINGLE	Leaf	12529686	12100812	96.5771	8916361	73.68	84.73	unstranded
ERR029920	SAMEA957898	PRJEB2430	ERR029920	SINGLE	SINGLE	Tuber	12187256	11927351	97.8674	7609718	63.8	84.73	unstranded
SRR10690868	SAMN13559227	PRJNA595558	SRR10690868	PAIRED	PAIRED	Leaf	33986013	29680268	87.3308	19620023	66.1	84.72	unstranded
SRR7451514	SAMN09508731	PRJNA478290	SRR7451514	PAIRED	PAIRED	Leaf	24138960	21530532	89.1941	15037845	69.84	84.71	unstranded
SRR8265789	SAMN10497202	PRJNA507549	SRR8265789	PAIRED	PAIRED	Leaf	24138960	21530532	89.1941	15037845	69.84	84.71	unstranded
SRR2067493	SAMN03778970	PRJNA287005	SRR2067493	SINGLE	SINGLE	Leaf	39927014	35383214	88.6197	25565922	72.25	84.71	unstranded
SRR2069934	SAMN03778964	PRJNA287005	SRR2069934	SINGLE	SINGLE	Tuber	50944226	49528019	97.2201	34900607	70.47	84.71	reverse
SRR2069933	SAMN03778962	PRJNA287005	SRR2069933	SINGLE	SINGLE	Tuber	46443103	44988835	96.8687	32004615	71.14	84.71	reverse
SRR11116198	SAMN14140600	PRJNA607581	SRR11116198	SINGLE	SINGLE	Tuber_Meristem	4898912	4825673	98.505	3596571	74.53	84.71	reverse
SRR10438322	SAMN13258815	PRJNA587559	SRR10438322	PAIRED	PAIRED	Leaf	22203593	20371472	91.7485	14700731	72.16	84.7	unstranded
SRR8053048	SAMN09982096	PRJNA479522	SRR8053048	PAIRED	PAIRED	Leaf	505237	392365	77.6596	290232	73.97	84.7	reverse
SRR10690870	SAMN13559225	PRJNA595558	SRR10690870	PAIRED	PAIRED	Leaf	28300515	24402761	86.2273	16996949	69.65	84.69	unstranded
SRR8053044	SAMN09981936	PRJNA479522	SRR8053044	PAIRED	PAIRED	Leaf	13563970	9981763	73.5903	7397534	74.11	84.69	reverse
SRR3162018	SAMN04501483	PRJNA311702	SRR3162018	SINGLE	SINGLE	Leaf	12177348	11897227	97.6997	8853012	74.41	84.68	unstranded
SRR12613933	SAMN09935218	PRJNA488526	SRR12613933:SRR12613935:SRR12613934:SRR12613936	PAIRED	PAIRED	Root	86130910	79974516	92.8523	57439042	71.82	84.68	reverse
SRR866232	SAMN02147156	PRJNA203403	SRR866232	PAIRED	PAIRED	Tuber	11453601	9314815	81.3265	6217506	66.75	84.67	unstranded
SRR3162020	SAMN04501393	PRJNA311702	SRR3162020	SINGLE	SINGLE	Leaf	12442088	12174369	97.8483	9015774	74.06	84.65	unstranded
SRR10376104	SAMN12826500	PRJNA573826	SRR10376104:SRR10376105:SRR10376106:SRR10376107:SRR10376108:SRR10376109:SRR10376110:SRR10376112:SRR10376113:SRR10376114:SRR10376115:SRR10376116:SRR10376117:SRR10376118:SRR10376119:SRR10376120:SRR10376121:SRR10376123:SRR10376124:SRR10376125:SRR10376126:SRR10376127:SRR10376128:SRR10376129:SRR10376130:SRR10376131:SRR10376132:SRR10376134:SRR10376135:SRR10376136	PAIRED	PAIRED	Stem	422389341	407445350	96.462	293058620	71.93	84.65	unstranded
SRR3161994	SAMN04501459	PRJNA311702	SRR3161994	SINGLE	SINGLE	Leaf	11694058	11438815	97.8173	8436670	73.75	84.64	unstranded
SRR3162035	SAMN04501528	PRJNA311702	SRR3162035	SINGLE	SINGLE	Leaf	19487715	18836023	96.6559	13847774	73.52	84.62	unstranded
SRR8053026	SAMN09982005	PRJNA479522	SRR8053026	PAIRED	PAIRED	Leaf	67110323	38560583	57.4585	28459770	73.81	84.62	reverse
SRR6338815	SAMN08117162	PRJNA420625	SRR6338815	PAIRED	PAIRED	Tuber	22073785	21397090	96.9344	14923165	69.74	84.62	unstranded
SRR9023735	SAMN11575761	PRJNA541096	SRR9023735	PAIRED	PAIRED	Leaf	20427998	18325238	89.7065	12991332	70.89	84.61	unstranded
SRR8369213	SAMN08442443	PRJNA511561	SRR8369213	PAIRED	PAIRED	Leaf	22431970	20940523	93.3512	15328421	73.2	84.61	unstranded
SRR11809780	SAMN14968786	PRJNA633718	SRR11809780	PAIRED	PAIRED	Stem	31204852	28699058	91.9699	21129029	73.62	84.61	reverse
SRR866244	SAMN02147160	PRJNA203403	SRR866244	PAIRED	PAIRED	Tuber	15740195	12893426	81.914	8647730	67.07	84.61	unstranded
SRR12532044	SAMN15920891	PRJNA659604	SRR12532044	PAIRED	PAIRED	Leaf	22617041	21830516	96.5224	15426412	70.66	84.6	unstranded
SRR3162010	SAMN04501475	PRJNA311702	SRR3162010	SINGLE	SINGLE	Leaf	11742409	11388595	96.9869	8484602	74.5	84.6	unstranded
SRR10297945	SAMN13046312	PRJNA578021	SRR10297945	PAIRED	PAIRED	Root	33362134	29822513	89.3903	20398414	68.4	84.6	unstranded
SRR10297943	SAMN13046314	PRJNA578021	SRR10297943	PAIRED	PAIRED	Root	33000262	29835673	90.4104	20654952	69.23	84.6	unstranded
SRR9023748	SAMN11575748	PRJNA541096	SRR9023748	PAIRED	PAIRED	Leaf	24462839	21924529	89.6238	15226872	69.45	84.59	unstranded
SRR3162019	SAMN04501484	PRJNA311702	SRR3162019	SINGLE	SINGLE	Leaf	11823475	11581020	97.9494	8543196	73.77	84.59	unstranded
SRR10690863	SAMN13559232	PRJNA595558	SRR10690863	PAIRED	PAIRED	Leaf	23236212	22355151	96.2082	16238574	72.64	84.58	reverse
SRR3162006	SAMN04501469	PRJNA311702	SRR3162006	SINGLE	SINGLE	Leaf	12341619	12081672	97.8937	8975554	74.29	84.58	unstranded
SRR12532052	SAMN15920884	PRJNA659604	SRR12532052	PAIRED	PAIRED	Leaf	22208514	21509157	96.851	15146709	70.42	84.57	unstranded
SRR10297942	SAMN13046315	PRJNA578021	SRR10297942	PAIRED	PAIRED	Root	33099446	29831643	90.1273	20742618	69.53	84.56	unstranded
SRR3162032	SAMN04501520	PRJNA311702	SRR3162032	SINGLE	SINGLE	Leaf	17428812	16838889	96.6152	12329955	73.22	84.55	unstranded
SRR10297946	SAMN13046311	PRJNA578021	SRR10297946	PAIRED	PAIRED	Root	30714302	27631313	89.9624	19213368	69.53	84.55	unstranded
SRR8052970	SAMN09981985	PRJNA479522	SRR8052970	PAIRED	PAIRED	Leaf	2132926	1758696	82.4546	1312640	74.64	84.54	reverse
SRR7451518	SAMN09508736	PRJNA478290	SRR7451518	PAIRED	PAIRED	Leaf	24674862	21783943	88.284	15247204	69.99	84.53	unstranded
SRR7811280	SAMN09995410	PRJNA489943	SRR7811280	PAIRED	PAIRED	Leaf	28718766	24723724	86.0891	17629132	71.3	84.52	unstranded
SRR3162015	SAMN04501480	PRJNA311702	SRR3162015	SINGLE	SINGLE	Leaf	12319733	12015157	97.5277	8856415	73.71	84.52	unstranded
SRR8052964	SAMN09981987	PRJNA479522	SRR8052964	PAIRED	PAIRED	Leaf	1090934	899100	82.4156	651928	72.51	84.51	reverse
SRR866257	SAMN02147167	PRJNA203403	SRR866257	PAIRED	PAIRED	Tuber	15912167	12993172	81.6556	8832027	67.97	84.49	unstranded
SRR9854227	SAMN12349033	PRJNA556372	SRR9854227	PAIRED	PAIRED	Leaf	22363825	21149333	94.5694	15093995	71.37	84.48	unstranded
ERR3163390	SAMEA5359166	PRJEB31327	ERR3163390	PAIRED	PAIRED	Leaf	48967246	44814694	91.5197	28735388	64.12	84.47	reverse
SRR9854247	SAMN12349017	PRJNA556372	SRR9854247	PAIRED	PAIRED	Leaf	22122575	21080873	95.2912	15235970	72.27	84.47	unstranded
SRR11809786	SAMN14968816	PRJNA633718	SRR11809786	PAIRED	PAIRED	Stem	40161274	36829672	91.7044	27121837	73.64	84.47	reverse
SRR3161993	SAMN04501458	PRJNA311702	SRR3161993	SINGLE	SINGLE	Leaf	11930144	11510290	96.4807	8494325	73.8	84.42	unstranded
SRR2932315	SAMN04254452	PRJNA301699	SRR2932315	PAIRED	PAIRED	Stem	24043965	22755424	94.6409	16696375	73.37	84.41	unstranded
SRR13933780	SAMN18256433	PRJNA713577	SRR13933780	PAIRED	PAIRED	Pollen	21338214	20744715	97.2186	15153567	73.05	84.4	reverse
SRR5234772	SAMN06309627	PRJNA371556	SRR5234772	PAIRED	PAIRED	Leaf	102987617	93291904	90.5856	66503601	71.29	84.39	unstranded
SRR10690861	SAMN13559234	PRJNA595558	SRR10690861	PAIRED	PAIRED	Leaf	23087712	22405476	97.045	16332084	72.89	84.39	reverse
SRR3162036	SAMN04501529	PRJNA311702	SRR3162036	SINGLE	SINGLE	Leaf	17537040	16956393	96.689	12374713	72.98	84.39	unstranded
SRR3162009	SAMN04501474	PRJNA311702	SRR3162009	SINGLE	SINGLE	Leaf	11783906	11434682	97.0364	8490761	74.25	84.39	unstranded
SRR8369200	SAMN08442464	PRJNA511561	SRR8369200	PAIRED	PAIRED	Root	23129962	21212354	91.7094	15431127	72.75	84.39	unstranded
SRR10436902	SAMN13267036	PRJNA589113	SRR10436902	PAIRED	PAIRED	Leaf	29516491	26817990	90.8576	18200439	67.87	84.38	unstranded
SRR12532053	SAMN15920883	PRJNA659604	SRR12532053	PAIRED	PAIRED	Leaf	22269020	21208838	95.2392	15210908	71.72	84.38	unstranded
SRR9854249	SAMN12349015	PRJNA556372	SRR9854249	PAIRED	PAIRED	Leaf	22269020	21208838	95.2392	15210880	71.72	84.38	unstranded
SRR3161999	SAMN04501471	PRJNA311702	SRR3161999	SINGLE	SINGLE	Leaf	11835090	11422104	96.5105	8408003	73.61	84.38	unstranded
SRR8053078	SAMN09982088	PRJNA479522	SRR8053078	PAIRED	PAIRED	Leaf	9854160	7206620	73.1328	5358734	74.36	84.38	reverse
SRR8132974	SAMN10345341	PRJNA500722	SRR8132974	PAIRED	PAIRED	Root	28712078	26330420	91.705	18073997	68.64	84.35	unstranded
SRR11116200	SAMN14140598	PRJNA607581	SRR11116200	SINGLE	SINGLE	Tuber_Meristem	6371699	6227727	97.7404	4533776	72.8	84.34	reverse
SRR10690851	SAMN13559244	PRJNA595558	SRR10690851	PAIRED	PAIRED	Leaf	22352702	21581502	96.5499	15766971	73.06	84.33	reverse
SRR9023738	SAMN11575762	PRJNA541096	SRR9023738	PAIRED	PAIRED	Leaf	21443990	19178798	89.4367	13593579	70.88	84.32	unstranded
SRR3162007	SAMN04501472	PRJNA311702	SRR3162007	SINGLE	SINGLE	Leaf	12412385	12023161	96.8642	8884672	73.9	84.32	unstranded
SRR1207283	SAMN02711354	PRJNA242936	SRR1207283	PAIRED	PAIRED	Leaf	24789324	23882597	96.3423	16535795	69.24	84.31	unstranded
SRR8052958	SAMN09982056	PRJNA479522	SRR8052958	PAIRED	PAIRED	Leaf	2444667	1788296	73.1509	1324714	74.08	84.31	reverse
SRR1586395	SAMN03081356	PRJNA262145	SRR1586395	SINGLE	SINGLE	Tuber_Periderm	35655491	34054300	95.5093	24145312	70.9	84.31	unstranded
SRR8053105	SAMN09982042	PRJNA479522	SRR8053105	PAIRED	PAIRED	Leaf	2960369	2181710	73.6972	1609527	73.77	84.3	reverse
SRR7811292	SAMN09995420	PRJNA489943	SRR7811292	PAIRED	PAIRED	Leaf	27159115	24244917	89.2699	17430333	71.89	84.28	unstranded
SRR866254	SAMN02147165	PRJNA203403	SRR866254	PAIRED	PAIRED	Tuber	12028323	9855464	81.9355	6490205	65.85	84.28	unstranded
SRR10153130	SAMN12797673	PRJNA573056	SRR10153130	PAIRED	PAIRED	Leaf	37819417	31001707	81.973	22076139	71.21	84.27	unstranded
SRR8052951	SAMN09982061	PRJNA479522	SRR8052951	PAIRED	PAIRED	Leaf	3248590	2413347	74.2891	1768652	73.29	84.26	reverse
SRR11809812	SAMN14968792	PRJNA633718	SRR11809812	PAIRED	PAIRED	Stem	30563481	27763484	90.8387	20221251	72.83	84.26	reverse
SRR14902828	SAMN19844573	PRJNA741081	SRR14902828	PAIRED	PAIRED	Root	24508154	23356825	95.3023	17062089	73.05	84.23	unstranded
SRR14240598	SAMN18743928	PRJNA722040	SRR14240598	PAIRED	PAIRED	Leaf	22203151	20895289	94.1096	15254807	73.01	84.22	unstranded
SRR3161998	SAMN04501470	PRJNA311702	SRR3161998	SINGLE	SINGLE	Leaf	12197816	11779830	96.5733	8711116	73.95	84.22	unstranded
SRR3162013	SAMN04501478	PRJNA311702	SRR3162013	SINGLE	SINGLE	Leaf	12288675	11927811	97.0634	8836027	74.08	84.21	unstranded
SRR3162017	SAMN04501482	PRJNA311702	SRR3162017	SINGLE	SINGLE	Leaf	12063024	11817709	97.9664	8714985	73.75	84.2	unstranded
SRR12855375	SAMN16295555	PRJNA666518	SRR12855375	PAIRED	PAIRED	Root	20786468	19896850	95.7202	13258583	66.64	84.2	unstranded
SRR6338816	SAMN08117046	PRJNA420625	SRR6338816	PAIRED	PAIRED	Tuber	22212429	21344899	96.0944	14837988	69.52	84.2	unstranded
SRR3162028	SAMN04501524	PRJNA311702	SRR3162028	SINGLE	SINGLE	Leaf	18498595	18061689	97.6382	13324538	73.77	84.19	unstranded
SRR8053047	SAMN09982095	PRJNA479522	SRR8053047	PAIRED	PAIRED	Leaf	3092342	1937643	62.6594	1438616	74.25	84.19	reverse
SRR15401389	SAMN20673802	PRJNA753086	SRR15401389:SRR15401390:SRR15401391:SRR15600859:SRR15600860:SRR15600861	PAIRED	PAIRED	Root	160270845	148103754	92.4084	83677452	56.5	84.17	reverse
SRR10690853	SAMN13559242	PRJNA595558	SRR10690853	PAIRED	PAIRED	Leaf	24355545	23636200	97.0465	17144043	72.53	84.16	reverse
SRR3162029	SAMN04501525	PRJNA311702	SRR3162029	SINGLE	SINGLE	Leaf	20525443	19853085	96.7243	14457528	72.82	84.14	unstranded
SRR13933782	SAMN18256431	PRJNA713577	SRR13933782	PAIRED	PAIRED	Pollen	21124245	20469911	96.9025	14860814	72.6	84.14	reverse
SRR9888217	SAMN12431232	PRJNA558262	SRR9888217	PAIRED	PAIRED	Stem	110567546	100434802	90.8357	72781502	72.47	84.13	unstranded
SRR866275	SAMN02147172	PRJNA203403	SRR866275	PAIRED	PAIRED	Tuber	13718011	11109007	80.9812	7363429	66.28	84.13	unstranded
SRR11542138	SAMN14596026	PRJNA625262	SRR11542138	SINGLE	SINGLE	Tuber_Meristem	26986998	26628886	98.673	20080555	75.41	84.11	reverse
SRR12357394	SAMN15547496	PRJNA646588	SRR12357394:SRR12357395:SRR12357396	PAIRED	PAIRED	Leaf	84484974	80759382	95.5902	55865999	69.18	84.1	unstranded
SRR124126	SAMN00217158	PRJNA63145	SRR124126	SINGLE	SINGLE	Leaf	15983851	15052162	94.1711	10580765	70.29	84.1	unstranded
SRR12532041	SAMN15920894	PRJNA659604	SRR12532041	PAIRED	PAIRED	Leaf	22004359	21266327	96.646	14957423	70.33	84.1	unstranded
SRR3161996	SAMN04501461	PRJNA311702	SRR3161996	SINGLE	SINGLE	Leaf	11706105	11284898	96.4018	8231063	72.94	84.09	unstranded
SRR3162000	SAMN04501463	PRJNA311702	SRR3162000	SINGLE	SINGLE	Leaf	11258480	10823159	96.1334	7943329	73.39	84.08	unstranded
SRR18392386	SAMN26815972	PRJNA818084	SRR18392386:SRR18392387:SRR18392388:SRR18392389:SRR18392390:SRR18392391	PAIRED	PAIRED	Tuber	73314811	67222010	91.6895	46516137	69.2	84.08	unstranded
SRR6511446	SAMN08395424	PRJNA431579	SRR6511446:SRR6511455:SRR6511456	SINGLE	SINGLE	Tuber	32528079	20515705	63.0708	15405770	75.09	84.08	unstranded
SRR11116185	SAMN14140613	PRJNA607581	SRR11116185	SINGLE	SINGLE	Tuber_Meristem	8243036	7805356	94.6903	5788793	74.16	84.07	reverse
SRR7811272	SAMN09995433	PRJNA489943	SRR7811272	PAIRED	PAIRED	Leaf	29770352	26820695	90.092	19199912	71.59	84.06	unstranded
SRR10419101	SAMN13219114	PRJNA587793	SRR10419101	PAIRED	PAIRED	Leaf	26273279	24043636	91.5136	16660789	69.29	84.05	unstranded
SRR3162004	SAMN04501467	PRJNA311702	SRR3162004	SINGLE	SINGLE	Leaf	11787042	11534108	97.8541	8470469	73.44	84.04	unstranded
SRR8053067	SAMN09981948	PRJNA479522	SRR8053067	PAIRED	PAIRED	Leaf	7965555	5944007	74.6214	4320711	72.69	84.02	reverse
[truncated: 836 more rows]

## Sheet: Table-S4
Table S4: Number of RNA-Seq samples tissue-wise.
Tissue	# BioSamples	% BioSamples
Flower	34	1.45237
[truncated: 15 more rows]

## Sheet: Table-S5
Table S5: Number of genes expressed in at least one sample with transcripts per million (TPM) threshold of 1 tissue-wise.
[truncated: 19 more rows]

[truncated: 4 more sheets: Table-S6, Table-S7, Table-S8, Table-S9]
