# Supplementary material for: StCoExpNet: a global co-expression network analysis facilitates identifying genes underlying agronomic traits in potatoes
Source: Plant Cell Rep. 2024 Apr 15;43(5):117. doi: 10.1007/s00299-024-03201-2 (PMC11018665; doi:10.1007/s00299-024-03201-2)
Supplement: Supplementary file 3 — Supplementary file3 (XLSX 230 KB) [file 299_2024_3201_MOESM3_ESM.xlsx]

## Sheet: Table-S10
Table S10: List of genes encoding transcription factors (TF) by novel isoforms. The node degree column indicates the number of genes co-expressed with respective TFs. Co-expression cluster column indicates that individual TFs belong to a co-expression cluster.
Reference gene ID	TF family	Node degree	Co-expression cluster
SOLTUB.AGRIA.G00000009045	WRKY	50	Cluster_224
SOLTUB.AGRIA.G00000012997	bHLH	50	Cluster_90
SOLTUB.AGRIA.G00000015618	MYB	50	Cluster_52
SOLTUB.AGRIA.G00000016034	MYB-related	50	Cluster_52
SOLTUB.AGRIA.G00000016417	MADS-M-type	50	Cluster_21
SOLTUB.AGRIA.G00000016706	MADS-MIKC	50	Cluster_90
SOLTUB.AGRIA.G00000023069	bZIP	50	Cluster_1
SOLTUB.AGRIA.G00000023317	LOB	50	Cluster_117
SOLTUB.AGRIA.G00000039999	GRAS	50	Cluster_98
SOLTUB.AGRIA.G00000041478	WRKY	50	Cluster_156
SOLTUB.AGRIA.G00000042594	LOB	50	Cluster_156
SOLTUB.AGRIA.G00000000977	bHLH	49	Cluster_90
SOLTUB.AGRIA.G00000008290	bHLH	49	Cluster_42
SOLTUB.AGRIA.G00000008681	MADS-MIKC	49	Cluster_90
SOLTUB.AGRIA.G00000008919	MYB-related	49	Cluster_90
SOLTUB.AGRIA.G00000010959	NAC	49	Cluster_104
SOLTUB.AGRIA.G00000012876	MYB-related	49	Cluster_197
SOLTUB.AGRIA.G00000016470	bZIP	49	Cluster_61
SOLTUB.AGRIA.G00000017954	C2C2-YABBY	49	Cluster_43
SOLTUB.AGRIA.G00000025416	bHLH	49	Cluster_1
SOLTUB.AGRIA.G00000025679	NAC	49	Cluster_110
SOLTUB.AGRIA.G00000028138	MADS-MIKC	49	Cluster_90
SOLTUB.AGRIA.G00000029457	C2C2-Dof	49	Cluster_41
SOLTUB.AGRIA.G00000039315	PLATZ	49	Cluster_117
SOLTUB.AGRIA.G00000005330	bZIP	48	Cluster_98
SOLTUB.AGRIA.G00000006050	NAC	48	Cluster_104
SOLTUB.AGRIA.G00000008067	MADS-MIKC	48	Cluster_164
SOLTUB.AGRIA.G00000012262	WRKY	48	Cluster_6
SOLTUB.AGRIA.G00000021862	MADS-MIKC	48	Cluster_90
SOLTUB.AGRIA.G00000035715	C2H2	48	Cluster_149
SOLTUB.AGRIA.G00000029330	WRKY	47	Cluster_52
SOLTUB.AGRIA.G00000027058	WRKY	46	Cluster_98
SOLTUB.AGRIA.G00000035697	bZIP	46	Cluster_1
SOLTUB.AGRIA.G00000011118	C2C2-Dof	45	Cluster_41
SOLTUB.AGRIA.G00000017508	NAC	45	Cluster_117
SOLTUB.AGRIA.G00000029328	WRKY	45	Cluster_60
SOLTUB.AGRIA.G00000033966	C2C2-GATA	45	Cluster_23
SOLTUB.AGRIA.G00000042124	HSF	45	Cluster_197
SOLTUB.AGRIA.G00000042374	NAC	45	Cluster_52
SOLTUB.AGRIA.G00000020899	MYB-related	44	Cluster_52
SOLTUB.AGRIA.G00000027105	NAC	44	Cluster_154
SOLTUB.AGRIA.G00000014235	HSF	43	Cluster_26
SOLTUB.AGRIA.G00000023773	MYB-related	43	Cluster_253
SOLTUB.AGRIA.G00000034220	TUB	43	Cluster_230
SOLTUB.AGRIA.G00000006579	WRKY	42	Cluster_1
SOLTUB.AGRIA.G00000036175	GRAS	42	Cluster_98
SOLTUB.AGRIA.G00000038772	MYB	42	Cluster_73
SOLTUB.AGRIA.G00000039466	Tify	42	Cluster_6
SOLTUB.AGRIA.G00000010996	bHLH	41	Cluster_90
SOLTUB.AGRIA.G00000016449	HB-WOX	41	Cluster_258
SOLTUB.AGRIA.G00000022324	NAC	41	Cluster_117
SOLTUB.AGRIA.G00000027346	Tify	41	Cluster_6
SOLTUB.AGRIA.G00000029319	MYB-related	41	Cluster_154
SOLTUB.AGRIA.G00000029474	HB-HD-ZIP	41	Cluster_141
SOLTUB.AGRIA.G00000033137	AP2/ERF-ERF	41	Cluster_98
SOLTUB.AGRIA.G00000008348	GRF	40	Cluster_100
SOLTUB.AGRIA.G00000012911	AP2/ERF-AP2	40	Cluster_5
SOLTUB.AGRIA.G00000021176	bHLH	40	Cluster_1
SOLTUB.AGRIA.G00000041757	bHLH	40	Cluster_200
SOLTUB.AGRIA.G00000011400	C2H2	39	Cluster_197
SOLTUB.AGRIA.G00000019917	MYB-related	39	Cluster_87
SOLTUB.AGRIA.G00000024880	B3-ARF	39	Cluster_90
SOLTUB.AGRIA.G00000028058	HB-HD-ZIP	39	Cluster_41
SOLTUB.AGRIA.G00000032482	MYB	39	Cluster_4
SOLTUB.AGRIA.G00000033061	HB-HD-ZIP	39	Cluster_29
SOLTUB.AGRIA.G00000038032	bZIP	39	Cluster_106
SOLTUB.AGRIA.G00000039799	GARP-G2-like	39	Cluster_26
SOLTUB.AGRIA.G00000007320	HB-other	38	Cluster_172
SOLTUB.AGRIA.G00000011672	Trihelix	38	Cluster_130
SOLTUB.AGRIA.G00000023327	LOB	38	Cluster_208
SOLTUB.AGRIA.G00000023467	B3	38	Cluster_139
SOLTUB.AGRIA.G00000029375	WRKY	38	Cluster_98
SOLTUB.AGRIA.G00000033036	MYB-related	38	Cluster_88
SOLTUB.AGRIA.G00000039418	AP2/ERF-ERF	38	Cluster_18
SOLTUB.AGRIA.G00000041619	bHLH	38	Cluster_64
SOLTUB.AGRIA.G00000007611	HB-HD-ZIP	37	Cluster_29
SOLTUB.AGRIA.G00000003329	C2C2-YABBY	36	Cluster_5
SOLTUB.AGRIA.G00000003685	C2C2-Dof	36	Cluster_41
SOLTUB.AGRIA.G00000017042	MADS-MIKC	36	Cluster_90
SOLTUB.AGRIA.G00000021364	WRKY	36	Cluster_193
SOLTUB.AGRIA.G00000022087	GARP-G2-like	36	Cluster_39
SOLTUB.AGRIA.G00000024824	GRF	36	Cluster_100
SOLTUB.AGRIA.G00000024872	Tify	36	Cluster_6
SOLTUB.AGRIA.G00000034937	GARP-G2-like	36	Cluster_208
SOLTUB.AGRIA.G00000016336	AP2/ERF-AP2	35	Cluster_100
SOLTUB.AGRIA.G00000025020	bHLH	35	Cluster_152
SOLTUB.AGRIA.G00000027070	B3-ARF	35	Cluster_41
SOLTUB.AGRIA.G00000015312	bZIP	34	Cluster_41
SOLTUB.AGRIA.G00000016967	WRKY	34	Cluster_230
SOLTUB.AGRIA.G00000025001	FAR1	34	Cluster_118
SOLTUB.AGRIA.G00000026958	bZIP	34	Cluster_230
SOLTUB.AGRIA.G00000035924	GARP-G2-like	34	Cluster_41
SOLTUB.AGRIA.G00000035939	bZIP	34	Cluster_1
SOLTUB.AGRIA.G00000036269	AP2/ERF-AP2	34	Cluster_117
SOLTUB.AGRIA.G00000013716	MYB	33	Cluster_36
SOLTUB.AGRIA.G00000018354	SBP	33	Cluster_6
SOLTUB.AGRIA.G00000023072	C2H2	33	Cluster_41
SOLTUB.AGRIA.G00000023955	C2C2-YABBY	33	Cluster_29
SOLTUB.AGRIA.G00000028757	HB-HD-ZIP	33	Cluster_29
SOLTUB.AGRIA.G00000029725	MYB	33	Cluster_147
SOLTUB.AGRIA.G00000035219	WRKY	33	Cluster_232
SOLTUB.AGRIA.G00000036233	Tify	33	Cluster_6
SOLTUB.AGRIA.G00000038145	RWP-RK	33	Cluster_36
SOLTUB.AGRIA.G00000040253	GARP-G2-like	33	Cluster_186
SOLTUB.AGRIA.G00000018499	Trihelix	32	Cluster_46
SOLTUB.AGRIA.G00000026708	GRF	32	Cluster_200
SOLTUB.AGRIA.G00000031323	B3	32	Cluster_17
SOLTUB.AGRIA.G00000035452	MYB	32	Cluster_64
SOLTUB.AGRIA.G00000039229	Trihelix	32	Cluster_167
SOLTUB.AGRIA.G00000008347	AP2/ERF-ERF	31	Cluster_100
SOLTUB.AGRIA.G00000011701	C3H	31	Cluster_124
SOLTUB.AGRIA.G00000013120	bHLH	31	Cluster_41
SOLTUB.AGRIA.G00000015667	C3H	31	Cluster_36
SOLTUB.AGRIA.G00000017917	NF-YB	31	Cluster_21
SOLTUB.AGRIA.G00000023195	C2C2-Dof	31	Cluster_41
SOLTUB.AGRIA.G00000038559	bZIP	31	Cluster_1
SOLTUB.AGRIA.G00000009915	C2H2	30	Cluster_41
SOLTUB.AGRIA.G00000016265	bHLH	30	Cluster_64
SOLTUB.AGRIA.G00000016561	B3	30	Cluster_72
SOLTUB.AGRIA.G00000023840	C2H2	30	Cluster_152
SOLTUB.AGRIA.G00000025691	bZIP	30	Cluster_218
SOLTUB.AGRIA.G00000005843	AP2/ERF-ERF	29	Cluster_197
SOLTUB.AGRIA.G00000010652	C3H	29	Cluster_248
SOLTUB.AGRIA.G00000013822	bZIP	29	Cluster_24
SOLTUB.AGRIA.G00000035527	B3	29	Cluster_157
SOLTUB.AGRIA.G00000003476	LIM	28	Cluster_108
SOLTUB.AGRIA.G00000013989	C2H2	28	Cluster_41
SOLTUB.AGRIA.G00000015900	NAC	28	Cluster_230
SOLTUB.AGRIA.G00000019730	MYB	28	Cluster_90
SOLTUB.AGRIA.G00000020286	C3H	28	Cluster_72
SOLTUB.AGRIA.G00000021431	NAC	28	Cluster_66
SOLTUB.AGRIA.G00000022637	TCP	28	Cluster_23
SOLTUB.AGRIA.G00000026284	GRAS	28	Cluster_216
SOLTUB.AGRIA.G00000026441	NAC	28	Cluster_25
SOLTUB.AGRIA.G00000027967	MYB-related	28	Cluster_1
SOLTUB.AGRIA.G00000037579	MADS-MIKC	28	Cluster_111
SOLTUB.AGRIA.G00000038270	HB-other	28	Cluster_230
SOLTUB.AGRIA.G00000041172	HB-HD-ZIP	28	Cluster_233
SOLTUB.AGRIA.G00000043585	MYB	28	Cluster_208
SOLTUB.AGRIA.G00000007701	HB-KNOX	27	Cluster_233
SOLTUB.AGRIA.G00000012372	AP2/ERF-ERF	27	Cluster_90
SOLTUB.AGRIA.G00000027344	Tify	27	Cluster_6
SOLTUB.AGRIA.G00000035987	bZIP	27	Cluster_57
SOLTUB.AGRIA.G00000038030	Whirly	27	Cluster_106
SOLTUB.AGRIA.G00000042749	Trihelix	27	Cluster_197
SOLTUB.AGRIA.G00000003760	FAR1	26	Cluster_269
SOLTUB.AGRIA.G00000014952	MYB	26	Cluster_83
SOLTUB.AGRIA.G00000015819	AP2/ERF-ERF	26	Cluster_252
SOLTUB.AGRIA.G00000018343	CAMTA	26	Cluster_248
SOLTUB.AGRIA.G00000023029	C2C2-YABBY	26	Cluster_164
SOLTUB.AGRIA.G00000023934	MYB	26	Cluster_200
SOLTUB.AGRIA.G00000025737	WRKY	26	Cluster_26
SOLTUB.AGRIA.G00000028831	C2C2-LSD	26	Cluster_167
SOLTUB.AGRIA.G00000030200	MYB	26	Cluster_208
SOLTUB.AGRIA.G00000036476	NAC	26	Cluster_210
SOLTUB.AGRIA.G00000037206	GRAS	26	Cluster_238
SOLTUB.AGRIA.G00000038119	MADS-M-type	26	Cluster_108
SOLTUB.AGRIA.G00000039901	MYB	26	Cluster_60
SOLTUB.AGRIA.G00000002740	SBP	25	Cluster_172
SOLTUB.AGRIA.G00000004634	NAC	25	Cluster_41
SOLTUB.AGRIA.G00000005855	HB-HD-ZIP	25	Cluster_41
SOLTUB.AGRIA.G00000008316	bHLH	25	Cluster_29
SOLTUB.AGRIA.G00000008607	HB-BELL	25	Cluster_29
SOLTUB.AGRIA.G00000012737	C2C2-GATA	25	Cluster_218
SOLTUB.AGRIA.G00000014147	B3	25	Cluster_112
SOLTUB.AGRIA.G00000015923	bZIP	25	Cluster_41
SOLTUB.AGRIA.G00000022089	NAC	25	Cluster_66
SOLTUB.AGRIA.G00000025024	B3-ARF	25	Cluster_72
SOLTUB.AGRIA.G00000027342	Tify	25	Cluster_6
SOLTUB.AGRIA.G00000027487	bZIP	25	Cluster_197
SOLTUB.AGRIA.G00000029921	GRF	25	Cluster_200
SOLTUB.AGRIA.G00000031759	Tify	25	Cluster_220
SOLTUB.AGRIA.G00000033726	LIM	25	Cluster_47
SOLTUB.AGRIA.G00000035240	C2H2	25	Cluster_238
SOLTUB.AGRIA.G00000003305	bHLH	24	Cluster_144
SOLTUB.AGRIA.G00000003756	EIL	24	Cluster_262
SOLTUB.AGRIA.G00000015789	bZIP	24	Cluster_36
SOLTUB.AGRIA.G00000019882	GRAS	24	Cluster_239
SOLTUB.AGRIA.G00000023158	AP2/ERF-AP2	24	Cluster_6
SOLTUB.AGRIA.G00000028795	MYB	24	Cluster_113
SOLTUB.AGRIA.G00000041906	GRF	24	Cluster_200
SOLTUB.AGRIA.G00000043597	C3H	24	Cluster_241
SOLTUB.AGRIA.G00000004172	HB-KNOX	23	Cluster_233
SOLTUB.AGRIA.G00000004914	MYB-related	23	Cluster_206
SOLTUB.AGRIA.G00000008042	NAC	23	Cluster_258
SOLTUB.AGRIA.G00000008648	C2C2-CO-like	23	Cluster_19
SOLTUB.AGRIA.G00000011944	E2F-DP	23	Cluster_73
SOLTUB.AGRIA.G00000024359	AP2/ERF-ERF	23	Cluster_167
SOLTUB.AGRIA.G00000026800	B3	23	Cluster_5
SOLTUB.AGRIA.G00000033597	WRKY	23	Cluster_161
SOLTUB.AGRIA.G00000038242	SRS	23	Cluster_159
SOLTUB.AGRIA.G00000039187	RWP-RK	23	Cluster_197
SOLTUB.AGRIA.G00000042251	HB-other	23	Cluster_173
SOLTUB.AGRIA.G00000000354	EIL	22	Cluster_77
SOLTUB.AGRIA.G00000002717	MYB-related	22	Cluster_263
SOLTUB.AGRIA.G00000003219	WRKY	22	Cluster_233
SOLTUB.AGRIA.G00000009349	HB-HD-ZIP	22	Cluster_164
SOLTUB.AGRIA.G00000011274	NAC	22	Cluster_57
SOLTUB.AGRIA.G00000021379	bZIP	22	Cluster_179
SOLTUB.AGRIA.G00000024321	bHLH	22	Cluster_6
SOLTUB.AGRIA.G00000025954	bHLH	22	Cluster_160
SOLTUB.AGRIA.G00000026484	AP2/ERF-ERF	22	Cluster_169
SOLTUB.AGRIA.G00000039811	WRKY	22	Cluster_267
SOLTUB.AGRIA.G00000002862	MADS-MIKC	21	Cluster_64
SOLTUB.AGRIA.G00000003369	LOB	21	Cluster_149
SOLTUB.AGRIA.G00000015783	TUB	21	Cluster_229
SOLTUB.AGRIA.G00000016334	bHLH	21	Cluster_100
SOLTUB.AGRIA.G00000019389	GARP-G2-like	21	Cluster_233
SOLTUB.AGRIA.G00000023002	FAR1	21	Cluster_97
SOLTUB.AGRIA.G00000025496	MYB-related	21	Cluster_190
SOLTUB.AGRIA.G00000026795	B3	21	Cluster_243
SOLTUB.AGRIA.G00000028728	bZIP	21	Cluster_124
SOLTUB.AGRIA.G00000029715	WRKY	21	Cluster_82
SOLTUB.AGRIA.G00000029917	Trihelix	21	Cluster_159
SOLTUB.AGRIA.G00000038555	GARP-G2-like	21	Cluster_264
SOLTUB.AGRIA.G00000000387	NF-YA	20	Cluster_41
SOLTUB.AGRIA.G00000002422	MYB-related	20	Cluster_254
SOLTUB.AGRIA.G00000004151	C2H2	20	Cluster_244
SOLTUB.AGRIA.G00000005499	FAR1	20	Cluster_229
SOLTUB.AGRIA.G00000008176	bZIP	20	Cluster_235
SOLTUB.AGRIA.G00000013007	bHLH	20	Cluster_56
SOLTUB.AGRIA.G00000017636	Whirly	20	Cluster_130
SOLTUB.AGRIA.G00000019186	B3-ARF	20	Cluster_184
SOLTUB.AGRIA.G00000026802	B3	20	Cluster_44
SOLTUB.AGRIA.G00000026804	B3	20	Cluster_5
SOLTUB.AGRIA.G00000028804	bHLH	20	Cluster_147
SOLTUB.AGRIA.G00000034805	GRAS	20	Cluster_100
SOLTUB.AGRIA.G00000036395	AP2/ERF-ERF	20	Cluster_117
SOLTUB.AGRIA.G00000039861	MYB	20	Cluster_140
SOLTUB.AGRIA.G00000041964	C2C2-CO-like	20	Cluster_144
SOLTUB.AGRIA.G00000042989	Alfin-like	20	Cluster_46
SOLTUB.AGRIA.G00000010607	B3	19	Cluster_115
SOLTUB.AGRIA.G00000011344	C2C2-Dof	19	Cluster_41
SOLTUB.AGRIA.G00000011692	B3	19	Cluster_197
SOLTUB.AGRIA.G00000012131	bHLH	19	Cluster_49
SOLTUB.AGRIA.G00000016301	HB-other	19	Cluster_159
SOLTUB.AGRIA.G00000017271	C3H	19	Cluster_36
SOLTUB.AGRIA.G00000021736	HSF	19	Cluster_15
SOLTUB.AGRIA.G00000023833	DBP	19	Cluster_214
SOLTUB.AGRIA.G00000025960	BES1	19	Cluster_100
SOLTUB.AGRIA.G00000027831	HB-other	19	Cluster_155
SOLTUB.AGRIA.G00000029455	MYB	19	Cluster_185
SOLTUB.AGRIA.G00000035182	PLATZ	19	Cluster_261
SOLTUB.AGRIA.G00000035292	Alfin-like	19	Cluster_46
SOLTUB.AGRIA.G00000002543	SBP	18	Cluster_36
SOLTUB.AGRIA.G00000010732	HSF	18	Cluster_197
SOLTUB.AGRIA.G00000011435	bHLH	18	Cluster_147
SOLTUB.AGRIA.G00000016739	C2H2	18	Cluster_218
SOLTUB.AGRIA.G00000017185	TCP	18	Cluster_5
SOLTUB.AGRIA.G00000020068	WRKY	18	Cluster_11
SOLTUB.AGRIA.G00000022720	WRKY	18	Cluster_26
SOLTUB.AGRIA.G00000025490	MYB	18	Cluster_201
SOLTUB.AGRIA.G00000032459	bHLH	18	Cluster_22
SOLTUB.AGRIA.G00000039186	WRKY	18	Cluster_224
SOLTUB.AGRIA.G00000004823	bHLH	17	Cluster_156
SOLTUB.AGRIA.G00000006920	NF-YA	17	Cluster_19
SOLTUB.AGRIA.G00000008451	AP2/ERF-AP2	17	Cluster_18
SOLTUB.AGRIA.G00000015889	WRKY	17	Cluster_232
SOLTUB.AGRIA.G00000020362	GARP-G2-like	17	Cluster_230
SOLTUB.AGRIA.G00000020469	LOB	17	Cluster_64
SOLTUB.AGRIA.G00000024869	Tify	17	Cluster_6
SOLTUB.AGRIA.G00000028124	CPP	17	Cluster_73
SOLTUB.AGRIA.G00000028720	GARP-G2-like	17	Cluster_169
SOLTUB.AGRIA.G00000029091	C2C2-YABBY	17	Cluster_164
SOLTUB.AGRIA.G00000029305	HB-BELL	17	Cluster_50
SOLTUB.AGRIA.G00000033117	BSD	17	Cluster_251
SOLTUB.AGRIA.G00000041331	Tify	17	Cluster_95
SOLTUB.AGRIA.G00000004612	bZIP	16	Cluster_22
SOLTUB.AGRIA.G00000005216	bHLH	16	Cluster_218
SOLTUB.AGRIA.G00000015779	Trihelix	16	Cluster_29
SOLTUB.AGRIA.G00000016725	B3-ARF	16	Cluster_41
SOLTUB.AGRIA.G00000019229	LIM	16	Cluster_140
SOLTUB.AGRIA.G00000021580	MYB-related	16	Cluster_264
SOLTUB.AGRIA.G00000022805	C3H	16	Cluster_83
SOLTUB.AGRIA.G00000037089	Trihelix	16	Cluster_205
SOLTUB.AGRIA.G00000038662	HB-BELL	16	Cluster_115
SOLTUB.AGRIA.G00000041457	AP2/ERF-ERF	16	Cluster_252
SOLTUB.AGRIA.G00000002443	TUB	15	Cluster_97
SOLTUB.AGRIA.G00000006917	HB-HD-ZIP	15	Cluster_233
SOLTUB.AGRIA.G00000007160	BES1	15	Cluster_57
SOLTUB.AGRIA.G00000008131	C2C2-GATA	15	Cluster_100
SOLTUB.AGRIA.G00000009035	C2H2	15	Cluster_257
SOLTUB.AGRIA.G00000012169	C2C2-Dof	15	Cluster_144
SOLTUB.AGRIA.G00000012916	AP2/ERF-ERF	15	Cluster_26
SOLTUB.AGRIA.G00000013981	MYB	15	Cluster_71
SOLTUB.AGRIA.G00000019786	bHLH	15	Cluster_199
SOLTUB.AGRIA.G00000025694	TCP	15	Cluster_144
SOLTUB.AGRIA.G00000033502	VOZ	15	Cluster_186
SOLTUB.AGRIA.G00000038443	C2H2	15	Cluster_258
SOLTUB.AGRIA.G00000038639	B3-ARF	15	Cluster_233
SOLTUB.AGRIA.G00000039805	C2C2-CO-like	15	Cluster_97
SOLTUB.AGRIA.G00000003566	MYB-related	14	Cluster_268
SOLTUB.AGRIA.G00000004374	B3-ARF	14	Cluster_169
SOLTUB.AGRIA.G00000005331	BBR-BPC	14	Cluster_257
SOLTUB.AGRIA.G00000009494	bHLH	14	Cluster_218
SOLTUB.AGRIA.G00000013487	GARP-G2-like	14	Cluster_133
SOLTUB.AGRIA.G00000014120	C2C2-GATA	14	Cluster_98
SOLTUB.AGRIA.G00000020379	bHLH	14	Cluster_163
SOLTUB.AGRIA.G00000025781	MADS-MIKC	14	Cluster_43
SOLTUB.AGRIA.G00000029934	HSF	14	Cluster_70
SOLTUB.AGRIA.G00000039788	B3-ARF	14	Cluster_262
SOLTUB.AGRIA.G00000041492	bZIP	14	Cluster_41
SOLTUB.AGRIA.G00000002156	CAMTA	13	Cluster_83
SOLTUB.AGRIA.G00000004667	CAMTA	13	Cluster_210
SOLTUB.AGRIA.G00000005796	WRKY	13	Cluster_143
SOLTUB.AGRIA.G00000006123	NAC	13	Cluster_158
SOLTUB.AGRIA.G00000012993	MYB-related	13	Cluster_121
SOLTUB.AGRIA.G00000015817	TUB	13	Cluster_36
SOLTUB.AGRIA.G00000017464	GARP-G2-like	13	Cluster_60
SOLTUB.AGRIA.G00000026485	AP2/ERF-AP2	13	Cluster_6
SOLTUB.AGRIA.G00000026938	GRF	13	Cluster_200
SOLTUB.AGRIA.G00000026973	HSF	13	Cluster_134
SOLTUB.AGRIA.G00000029094	NAC	13	Cluster_41
SOLTUB.AGRIA.G00000031682	bHLH	13	Cluster_90
SOLTUB.AGRIA.G00000039327	GARP-ARR-B	13	Cluster_229
SOLTUB.AGRIA.G00000039982	HSF	13	Cluster_15
SOLTUB.AGRIA.G00000040257	C3H	13	Cluster_220
SOLTUB.AGRIA.G00000040835	C3H	13	Cluster_116
SOLTUB.AGRIA.G00000005244	HB-BELL	12	Cluster_225
SOLTUB.AGRIA.G00000005393	MYB	12	Cluster_218
SOLTUB.AGRIA.G00000009493	TUB	12	Cluster_184
SOLTUB.AGRIA.G00000009506	HB-other	12	Cluster_7
SOLTUB.AGRIA.G00000011684	C2H2	12	Cluster_263
SOLTUB.AGRIA.G00000016708	DBB	12	Cluster_234
SOLTUB.AGRIA.G00000017276	C2C2-CO-like	12	Cluster_29
SOLTUB.AGRIA.G00000021730	HSF	12	Cluster_15
SOLTUB.AGRIA.G00000022397	Alfin-like	12	Cluster_72
SOLTUB.AGRIA.G00000025157	MYB-related	12	Cluster_237
SOLTUB.AGRIA.G00000030073	MYB-related	12	Cluster_96
SOLTUB.AGRIA.G00000033553	bHLH	12	Cluster_218
SOLTUB.AGRIA.G00000035231	GARP-G2-like	12	Cluster_186
SOLTUB.AGRIA.G00000038738	C3H	12	Cluster_234
SOLTUB.AGRIA.G00000039239	bZIP	12	Cluster_147
SOLTUB.AGRIA.G00000039540	C2C2-GATA	12	Cluster_27
SOLTUB.AGRIA.G00000040663	CAMTA	12	Cluster_69
SOLTUB.AGRIA.G00000041923	GRF	12	Cluster_200
SOLTUB.AGRIA.G00000000009	C2H2	11	Cluster_70
SOLTUB.AGRIA.G00000000853	bZIP	11	Cluster_37
SOLTUB.AGRIA.G00000001119	HB-HD-ZIP	11	Cluster_218
SOLTUB.AGRIA.G00000005651	B3	11	Cluster_44
SOLTUB.AGRIA.G00000008958	NAC	11	Cluster_158
SOLTUB.AGRIA.G00000016089	HB-HD-ZIP	11	Cluster_128
SOLTUB.AGRIA.G00000016508	B3	11	Cluster_68
SOLTUB.AGRIA.G00000016944	WRKY	11	Cluster_26
SOLTUB.AGRIA.G00000017219	bHLH	11	Cluster_142
SOLTUB.AGRIA.G00000017465	C2C2-Dof	11	Cluster_19
SOLTUB.AGRIA.G00000019585	GRAS	11	Cluster_79
SOLTUB.AGRIA.G00000025675	GARP-G2-like	11	Cluster_144
SOLTUB.AGRIA.G00000025999	TCP	11	Cluster_216
SOLTUB.AGRIA.G00000026418	WRKY	11	Cluster_96
SOLTUB.AGRIA.G00000032715	bHLH	11	Cluster_6
SOLTUB.AGRIA.G00000033428	GARP-G2-like	11	Cluster_144
SOLTUB.AGRIA.G00000036243	C2C2-Dof	11	Cluster_164
SOLTUB.AGRIA.G00000001223	MYB	10	Cluster_147
SOLTUB.AGRIA.G00000003606	bZIP	10	Cluster_57
SOLTUB.AGRIA.G00000004614	TUB	10	Cluster_79
SOLTUB.AGRIA.G00000015288	MADS-M-type	10	Cluster_189
SOLTUB.AGRIA.G00000016587	HB-BELL	10	Cluster_50
SOLTUB.AGRIA.G00000016720	BBR-BPC	10	Cluster_220
SOLTUB.AGRIA.G00000022123	AP2/ERF-ERF	10	Cluster_133
SOLTUB.AGRIA.G00000022243	MYB	10	Cluster_71
SOLTUB.AGRIA.G00000026144	C2H2	10	Cluster_147
SOLTUB.AGRIA.G00000027375	TCP	10	Cluster_216
SOLTUB.AGRIA.G00000029275	bHLH	10	Cluster_237
SOLTUB.AGRIA.G00000035793	bHLH	10	Cluster_339
SOLTUB.AGRIA.G00000036954	C2H2	10	Cluster_124
SOLTUB.AGRIA.G00000038988	HB-WOX	10	Cluster_5
SOLTUB.AGRIA.G00000039412	C2C2-YABBY	10	Cluster_147
SOLTUB.AGRIA.G00000041617	MADS-MIKC	10	Cluster_26
SOLTUB.AGRIA.G00000042806	TCP	10	Cluster_93
SOLTUB.AGRIA.G00000006534	C2H2	9	Cluster_115
SOLTUB.AGRIA.G00000012050	bHLH	9	Cluster_262
SOLTUB.AGRIA.G00000012538	MYB	9	Cluster_237
SOLTUB.AGRIA.G00000014694	C2H2	9	Cluster_36
SOLTUB.AGRIA.G00000015042	LOB	9	Cluster_253
SOLTUB.AGRIA.G00000016207	MADS-MIKC	9	Cluster_46
SOLTUB.AGRIA.G00000016703	SRS	9	Cluster_164
SOLTUB.AGRIA.G00000020085	GARP-G2-like	9	Cluster_219
SOLTUB.AGRIA.G00000024766	MYB-related	9	Cluster_206
SOLTUB.AGRIA.G00000025489	MYB-related	9	Cluster_201
SOLTUB.AGRIA.G00000026793	B3	9	Cluster_90
SOLTUB.AGRIA.G00000026979	PLATZ	9	Cluster_164
SOLTUB.AGRIA.G00000031765	HSF	9	Cluster_119
SOLTUB.AGRIA.G00000033179	bHLH	9	Cluster_126
SOLTUB.AGRIA.G00000038947	C2C2-Dof	9	Cluster_68
SOLTUB.AGRIA.G00000000459	C2H2	8	Cluster_29
SOLTUB.AGRIA.G00000004253	bHLH	8	Cluster_122
SOLTUB.AGRIA.G00000006381	MYB-related	8	Cluster_81
SOLTUB.AGRIA.G00000008803	HB-HD-ZIP	8	Cluster_159
SOLTUB.AGRIA.G00000012354	FAR1	8	Cluster_247
SOLTUB.AGRIA.G00000013059	NAC	8	Cluster_225
SOLTUB.AGRIA.G00000016249	MADS-MIKC	8	Cluster_54
SOLTUB.AGRIA.G00000017041	MADS-M-type	8	Cluster_53
SOLTUB.AGRIA.G00000019275	bZIP	8	Cluster_141
SOLTUB.AGRIA.G00000019284	WRKY	8	Cluster_158
SOLTUB.AGRIA.G00000019643	AP2/ERF-ERF	8	Cluster_61
SOLTUB.AGRIA.G00000020631	MYB	8	Cluster_24
SOLTUB.AGRIA.G00000021486	bHLH	8	Cluster_234
SOLTUB.AGRIA.G00000023584	GARP-ARR-B	8	Cluster_262
SOLTUB.AGRIA.G00000023821	HB-KNOX	8	Cluster_216
SOLTUB.AGRIA.G00000025677	HB-other	8	Cluster_263
SOLTUB.AGRIA.G00000030181	AP2/ERF-AP2	8	Cluster_6
SOLTUB.AGRIA.G00000034744	bZIP	8	Cluster_124
SOLTUB.AGRIA.G00000034863	B3	8	Cluster_56
SOLTUB.AGRIA.G00000035694	GARP-G2-like	8	Cluster_142
SOLTUB.AGRIA.G00000038678	C2C2-GATA	8	Cluster_45
SOLTUB.AGRIA.G00000042448	NF-YB	8	Cluster_46
SOLTUB.AGRIA.G00000000729	MYB	7	Cluster_211
SOLTUB.AGRIA.G00000001923	GARP-G2-like	7	Cluster_15
SOLTUB.AGRIA.G00000003018	C3H	7	Cluster_56
SOLTUB.AGRIA.G00000003302	C2C2-GATA	7	Cluster_218
SOLTUB.AGRIA.G00000003679	B3-ARF	7	Cluster_233
SOLTUB.AGRIA.G00000004137	GRAS	7	Cluster_151
SOLTUB.AGRIA.G00000004367	zf-HD	7	Cluster_182
SOLTUB.AGRIA.G00000005354	bHLH	7	Cluster_141
SOLTUB.AGRIA.G00000005838	C2C2-LSD	7	Cluster_82
SOLTUB.AGRIA.G00000006069	B3-ARF	7	Cluster_72
SOLTUB.AGRIA.G00000006372	HB-HD-ZIP	7	Cluster_215
SOLTUB.AGRIA.G00000008250	NF-YC	7	Cluster_118
SOLTUB.AGRIA.G00000009377	B3-ARF	7	Cluster_118
SOLTUB.AGRIA.G00000011187	C3H	7	Cluster_245
SOLTUB.AGRIA.G00000012373	TUB	7	Cluster_181
SOLTUB.AGRIA.G00000016230	C2C2-GATA	7	Cluster_74
SOLTUB.AGRIA.G00000021702	MYB	7	Cluster_233
SOLTUB.AGRIA.G00000022138	Tify	7	Cluster_154
SOLTUB.AGRIA.G00000022642	NF-YB	7	Cluster_209
SOLTUB.AGRIA.G00000022703	C2C2-Dof	7	Cluster_144
SOLTUB.AGRIA.G00000029107	MYB	7	Cluster_68
SOLTUB.AGRIA.G00000030710	MADS-M-type	7	Cluster_25
SOLTUB.AGRIA.G00000038079	LIM	7	Cluster_47
SOLTUB.AGRIA.G00000038968	AP2/ERF-AP2	7	Cluster_33
SOLTUB.AGRIA.G00000041589	bHLH	7	Cluster_64
SOLTUB.AGRIA.G00000042307	bHLH	7	Cluster_245
SOLTUB.AGRIA.G00000043508	WRKY	7	Cluster_203
SOLTUB.AGRIA.G00000044052	bHLH	7	Cluster_114
SOLTUB.AGRIA.G00000000722	bZIP	6	Cluster_206
SOLTUB.AGRIA.G00000005665	B3	6	Cluster_51
SOLTUB.AGRIA.G00000006214	C2C2-GATA	6	Cluster_61
SOLTUB.AGRIA.G00000006960	C3H	6	Cluster_173
SOLTUB.AGRIA.G00000007381	HSF	6	Cluster_231
SOLTUB.AGRIA.G00000008701	TCP	6	Cluster_29
SOLTUB.AGRIA.G00000011879	WRKY	6	Cluster_22
SOLTUB.AGRIA.G00000016464	bHLH	6	Cluster_163
SOLTUB.AGRIA.G00000016618	C2H2	6	Cluster_121
SOLTUB.AGRIA.G00000017210	GARP-G2-like	6	Cluster_141
SOLTUB.AGRIA.G00000018929	C2C2-CO-like	6	Cluster_97
SOLTUB.AGRIA.G00000021406	MYB	6	Cluster_33
SOLTUB.AGRIA.G00000021468	MADS-MIKC	6	Cluster_92
SOLTUB.AGRIA.G00000023040	OFP	6	Cluster_147
SOLTUB.AGRIA.G00000023424	bHLH	6	Cluster_151
SOLTUB.AGRIA.G00000024792	Alfin-like	6	Cluster_19
SOLTUB.AGRIA.G00000038845	C2C2-YABBY	6	Cluster_50
SOLTUB.AGRIA.G00000042291	Trihelix	6	Cluster_226
SOLTUB.AGRIA.G00000000407	HB-BELL	5	Cluster_264
SOLTUB.AGRIA.G00000002952	NF-YA	5	Cluster_235
SOLTUB.AGRIA.G00000005041	B3	5	Cluster_219
SOLTUB.AGRIA.G00000005944	C2H2	5	Cluster_74
SOLTUB.AGRIA.G00000006284	LOB	5	Cluster_188
SOLTUB.AGRIA.G00000011613	NF-YC	5	Cluster_35
SOLTUB.AGRIA.G00000011836	HB-other	5	Cluster_142
SOLTUB.AGRIA.G00000015633	GRAS	5	Cluster_158
SOLTUB.AGRIA.G00000016456	bHLH	5	Cluster_163
SOLTUB.AGRIA.G00000019910	GARP-ARR-B	5	Cluster_262
SOLTUB.AGRIA.G00000021412	MYB-related	5	Cluster_13
SOLTUB.AGRIA.G00000022898	C3H	5	Cluster_126
SOLTUB.AGRIA.G00000023758	C2C2-CO-like	5	Cluster_144
SOLTUB.AGRIA.G00000026283	WRKY	5	Cluster_229
SOLTUB.AGRIA.G00000027072	RWP-RK	5	Cluster_118
SOLTUB.AGRIA.G00000027504	LOB	5	Cluster_156
SOLTUB.AGRIA.G00000027830	bZIP	5	Cluster_33
SOLTUB.AGRIA.G00000028343	C3H	5	Cluster_171
SOLTUB.AGRIA.G00000028844	GARP-ARR-B	5	Cluster_15
SOLTUB.AGRIA.G00000029668	LOB	5	Cluster_171
SOLTUB.AGRIA.G00000032068	bHLH	5	Cluster_143
SOLTUB.AGRIA.G00000035099	MYB	5	Cluster_133
SOLTUB.AGRIA.G00000035611	MYB	5	Cluster_258
SOLTUB.AGRIA.G00000036818	MYB-related	5	Cluster_46
SOLTUB.AGRIA.G00000038080	Whirly	5	Cluster_256
SOLTUB.AGRIA.G00000039531	bHLH	5	Cluster_95
SOLTUB.AGRIA.G00000043298	MYB	5	Cluster_33
SOLTUB.AGRIA.G00000043759	RWP-RK	5	Cluster_125
SOLTUB.AGRIA.G00000043915	CPP	5	Cluster_72
SOLTUB.AGRIA.G00000044308	WRKY	5	Cluster_159
SOLTUB.AGRIA.G00000004003	bHLH	4	Cluster_250
SOLTUB.AGRIA.G00000004840	bHLH	4	Cluster_156
SOLTUB.AGRIA.G00000005803	WRKY	4	Cluster_77
SOLTUB.AGRIA.G00000006027	PLATZ	4	Cluster_105
SOLTUB.AGRIA.G00000007230	Trihelix	4	Cluster_57
SOLTUB.AGRIA.G00000007308	B3-ARF	4	Cluster_41
SOLTUB.AGRIA.G00000007464	B3	4	Cluster_15
SOLTUB.AGRIA.G00000010002	C3H	4	Cluster_194
SOLTUB.AGRIA.G00000010150	NAC	4	Cluster_57
SOLTUB.AGRIA.G00000012618	MYB	4	Cluster_121
SOLTUB.AGRIA.G00000013654	NF-YB	4	Cluster_63
SOLTUB.AGRIA.G00000016215	MYB-related	4	Cluster_15
SOLTUB.AGRIA.G00000016685	HB-BELL	4	Cluster_122
SOLTUB.AGRIA.G00000018429	Tify	4	Cluster_95
SOLTUB.AGRIA.G00000019762	C2C2-GATA	4	Cluster_79
SOLTUB.AGRIA.G00000021685	MYB-related	4	Cluster_233
SOLTUB.AGRIA.G00000023216	GRAS	4	Cluster_151
SOLTUB.AGRIA.G00000025703	bHLH	4	Cluster_61
SOLTUB.AGRIA.G00000026964	GARP-G2-like	4	Cluster_41
SOLTUB.AGRIA.G00000027554	bZIP	4	Cluster_197
SOLTUB.AGRIA.G00000028835	NAC	4	Cluster_41
SOLTUB.AGRIA.G00000029234	LIM	4	Cluster_47
SOLTUB.AGRIA.G00000031366	AP2/ERF-ERF	4	Cluster_216
SOLTUB.AGRIA.G00000032403	zf-HD	4	Cluster_57
SOLTUB.AGRIA.G00000032921	bHLH	4	Cluster_154
SOLTUB.AGRIA.G00000035095	MYB	4	Cluster_85
SOLTUB.AGRIA.G00000038344	NF-YA	4	Cluster_263
SOLTUB.AGRIA.G00000038693	MYB-related	4	Cluster_5
SOLTUB.AGRIA.G00000043615	HB-KNOX	4	Cluster_213
SOLTUB.AGRIA.G00000002957	C3H	3	Cluster_184
SOLTUB.AGRIA.G00000003283	MYB	3	Cluster_180
SOLTUB.AGRIA.G00000006243	TUB	3	Cluster_26
SOLTUB.AGRIA.G00000006411	AP2/ERF-AP2	3	Cluster_154
SOLTUB.AGRIA.G00000008778	C2C2-Dof	3	Cluster_19
SOLTUB.AGRIA.G00000010454	MYB	3	Cluster_79
SOLTUB.AGRIA.G00000011085	C3H	3	Cluster_223
SOLTUB.AGRIA.G00000011921	MYB-related	3	Cluster_107
SOLTUB.AGRIA.G00000012863	MYB-related	3	Cluster_520
SOLTUB.AGRIA.G00000015015	AP2/ERF-ERF	3	Cluster_118
SOLTUB.AGRIA.G00000015045	GARP-G2-like	3	Cluster_245
SOLTUB.AGRIA.G00000018226	GARP-ARR-B	3	Cluster_68
SOLTUB.AGRIA.G00000018331	SBP	3	Cluster_118
SOLTUB.AGRIA.G00000022052	GARP-G2-like	3	Cluster_121
SOLTUB.AGRIA.G00000023220	GARP-G2-like	3	Cluster_97
SOLTUB.AGRIA.G00000023518	Tify	3	Cluster_126
SOLTUB.AGRIA.G00000024427	CPP	3	Cluster_45
SOLTUB.AGRIA.G00000025210	GRAS	3	Cluster_51
SOLTUB.AGRIA.G00000025543	ULT	3	Cluster_224
SOLTUB.AGRIA.G00000026820	bZIP	3	Cluster_184
SOLTUB.AGRIA.G00000027864	Trihelix	3	Cluster_118
SOLTUB.AGRIA.G00000027878	NF-YA	3	Cluster_520
SOLTUB.AGRIA.G00000029781	B3	3	Cluster_19
SOLTUB.AGRIA.G00000032056	C3H	3	Cluster_72
SOLTUB.AGRIA.G00000032272	CPP	3	Cluster_243
SOLTUB.AGRIA.G00000032375	bHLH	3	Cluster_244
SOLTUB.AGRIA.G00000032975	bHLH	3	Cluster_267
SOLTUB.AGRIA.G00000035759	MADS-MIKC	3	Cluster_21
SOLTUB.AGRIA.G00000035855	C3H	3	Cluster_153
SOLTUB.AGRIA.G00000038149	B3	3	Cluster_236
SOLTUB.AGRIA.G00000038217	RWP-RK	3	Cluster_234
SOLTUB.AGRIA.G00000038883	MYB	3	Cluster_710
SOLTUB.AGRIA.G00000038891	NF-YC	3	Cluster_74
SOLTUB.AGRIA.G00000039317	DBP	3	Cluster_234
SOLTUB.AGRIA.G00000041447	Trihelix	3	Cluster_184
SOLTUB.AGRIA.G00000042371	bHLH	3	Cluster_163
SOLTUB.AGRIA.G00000044084	NAC	3	Cluster_111
SOLTUB.AGRIA.G00000044276	NF-YA	3	Cluster_15
SOLTUB.AGRIA.G00000000706	bZIP	2	Cluster_15
SOLTUB.AGRIA.G00000001965	CAMTA	2	Cluster_216
SOLTUB.AGRIA.G00000003021	HB-HD-ZIP	2	Cluster_219
SOLTUB.AGRIA.G00000004780	C2C2-GATA	2	Cluster_46
SOLTUB.AGRIA.G00000005045	B3	2	Cluster_128
SOLTUB.AGRIA.G00000006575	bHLH	2	Cluster_419
SOLTUB.AGRIA.G00000007038	bHLH	2	Cluster_233
SOLTUB.AGRIA.G00000007376	C2C2-LSD	2	Cluster_97
SOLTUB.AGRIA.G00000007812	C3H	2	Cluster_36
SOLTUB.AGRIA.G00000008072	SRS	2	Cluster_164
SOLTUB.AGRIA.G00000009515	HB-other	2	Cluster_59
SOLTUB.AGRIA.G00000010318	bHLH	2	Cluster_169
SOLTUB.AGRIA.G00000013489	C2H2	2	Cluster_29
SOLTUB.AGRIA.G00000018940	C2C2-CO-like	2	Cluster_46
SOLTUB.AGRIA.G00000019410	GRAS	2	Cluster_198
SOLTUB.AGRIA.G00000020300	WRKY	2	Cluster_159
SOLTUB.AGRIA.G00000022413	C2H2	2	Cluster_264
SOLTUB.AGRIA.G00000022883	bHLH	2	Cluster_60
SOLTUB.AGRIA.G00000025066	NAC	2	Cluster_18
SOLTUB.AGRIA.G00000025657	SBP	2	Cluster_60
SOLTUB.AGRIA.G00000026764	B3	2	Cluster_131
SOLTUB.AGRIA.G00000026810	B3	2	Cluster_136
SOLTUB.AGRIA.G00000027059	WRKY	2	Cluster_161
SOLTUB.AGRIA.G00000027938	C2H2	2	Cluster_264
SOLTUB.AGRIA.G00000032631	C2C2-GATA	2	Cluster_248
SOLTUB.AGRIA.G00000033556	bHLH	2	Cluster_218
SOLTUB.AGRIA.G00000035063	GRAS	2	Cluster_68
SOLTUB.AGRIA.G00000035094	MYB-related	2	Cluster_9
SOLTUB.AGRIA.G00000038601	NAC	2	Cluster_264
SOLTUB.AGRIA.G00000039299	bHLH	2	Cluster_129
SOLTUB.AGRIA.G00000042267	GRAS	2	Cluster_141
SOLTUB.AGRIA.G00000043778	C2H2	2	Cluster_214
SOLTUB.AGRIA.G00000044275	NF-YA	2	Cluster_15
SOLTUB.AGRIA.G00000000137	Tify	1	Cluster_95
SOLTUB.AGRIA.G00000001659	LOB	1	Cluster_312
SOLTUB.AGRIA.G00000005663	GeBP	1	Cluster_51
SOLTUB.AGRIA.G00000006497	MADS-MIKC	1	Cluster_415
SOLTUB.AGRIA.G00000008522	B3	1	Cluster_83
SOLTUB.AGRIA.G00000009753	bHLH	1	Cluster_217
SOLTUB.AGRIA.G00000013012	MADS-MIKC	1	Cluster_153
SOLTUB.AGRIA.G00000016205	bHLH	1	Cluster_200
SOLTUB.AGRIA.G00000019425	HB-HD-ZIP	1	Cluster_285
SOLTUB.AGRIA.G00000019887	MYB-related	1	Cluster_628
SOLTUB.AGRIA.G00000021419	B3	1	Cluster_656
SOLTUB.AGRIA.G00000022328	NAC	1	Cluster_15
SOLTUB.AGRIA.G00000023007	EIL	1	Cluster_223
SOLTUB.AGRIA.G00000023038	E2F-DP	1	Cluster_114
SOLTUB.AGRIA.G00000024246	B3-ARF	1	Cluster_74
SOLTUB.AGRIA.G00000025424	MADS-M-type	1	Cluster_244
SOLTUB.AGRIA.G00000025493	MYB	1	Cluster_2
SOLTUB.AGRIA.G00000025497	MYB	1	Cluster_12
SOLTUB.AGRIA.G00000033952	SBP	1	Cluster_95
SOLTUB.AGRIA.G00000033978	MYB	1	Cluster_13
SOLTUB.AGRIA.G00000037338	NAC	1	Cluster_195
SOLTUB.AGRIA.G00000037641	MADS-MIKC	1	Cluster_43
SOLTUB.AGRIA.G00000041477	WRKY	1	Cluster_201
SOLTUB.AGRIA.G00000041784	BES1	1	Cluster_134
SOLTUB.AGRIA.G00000042816	MADS-MIKC	1	Cluster_415

## Sheet: Table-S11
Table S11: List of genes encoding nucleotide-binding (NB) domains and leucine-rich repeats (NLR) by novel isoforms. The columns Chromosomes, start, end position, and strand indicate the respective genes' physical location on the reference genome (dAg). The NLR class column indicates that individual Rpi genes belong to a class of NLR genes. Domain start and end position indicate the start and end …
Reference gene ID	Chromsome	Start position	End position	Strand	Reference gene name	NLR class	Domain start position	Domain end position	Domain strand	List of motifs found
SOLTUB.AGRIA.G00000000051	Chr01	452690	462945	+	SOLTUB.AGRIA.G00000000051_nlr1	CC-NBARC-LRR	213	1815	+	motif_16,motif_1,motif_6,motif_6,motif_4,motif_4,motif_5,motif_5,motif_5,motif_10,motif_10,motif_10,motif_3,motif_3,motif_3,motif_12,motif_12,motif_12,motif_2,motif_2,motif_2,motif_8,motif_8,motif_7,motif_11
SOLTUB.AGRIA.G00000000057	Chr01	499692	503416	+	SOLTUB.AGRIA.G00000000057_nlr1	CC-NBARC	204	1482	+	motif_16,motif_1,motif_6,motif_6,motif_4,motif_4,motif_5,motif_5,motif_5,motif_10,motif_10,motif_10,motif_3,motif_3,motif_3,motif_12,motif_12,motif_12,motif_2,motif_2,motif_2,motif_8,motif_8,motif_7
SOLTUB.AGRIA.G00000000109	Chr01	1093744	1096915	-	SOLTUB.AGRIA.G00000000109_nlr1	CC-NBARC-LRR	204	2484	+	motif_16,motif_1,motif_6,motif_6,motif_4,motif_4,motif_5,motif_5,motif_5,motif_10,motif_10,motif_10,motif_3,motif_3,motif_3,motif_12,motif_12,motif_12,motif_2,motif_2,motif_2,motif_8,motif_8,motif_7,motif_11
SOLTUB.AGRIA.G00000002264	Chr01	57252589	57264021	+	SOLTUB.AGRIA.G00000002264_nlr1	TIR-NBARC-LRR	51	1848	+	motif_18,motif_15,motif_13,motif_1,motif_4,motif_4,motif_5,motif_5,motif_5,motif_10,motif_10,motif_10,motif_3,motif_3,motif_12,motif_7,motif_9
SOLTUB.AGRIA.G00000002517	Chr01	62368889	62381429	-	SOLTUB.AGRIA.G00000002517_nlr1	CC-NBARC-LRR	1305	3747	+	motif_17,motif_16,motif_1,motif_6,motif_6,motif_4,motif_4,motif_5,motif_5,motif_5,motif_10,motif_10,motif_10,motif_3,motif_3,motif_3,motif_12,motif_12,motif_12,motif_2,motif_2,motif_2,motif_8,motif_8,motif_7,motif_9,motif_11
SOLTUB.AGRIA.G00000004333	Chr01	80775434	80781476	-	SOLTUB.AGRIA.G00000004333_nlr1	TIR-NBARC	57	1587	+	motif_18,motif_15,motif_13,motif_1,motif_4,motif_4,motif_5,motif_5,motif_5,motif_10,motif_10,motif_10,motif_3,motif_3,motif_12,motif_7
SOLTUB.AGRIA.G00000004337	Chr01	80787081	80792379	-	SOLTUB.AGRIA.G00000004337_nlr1	TIR-NBARC-LRR	264	2952	+	motif_18,motif_15,motif_13,motif_1,motif_4,motif_4,motif_5,motif_5,motif_5,motif_10,motif_10,motif_10,motif_3,motif_3,motif_12,motif_7,motif_11,motif_11,motif_11,motif_9,motif_11
SOLTUB.AGRIA.G00000005836	Chr02	15950862	15954742	+	SOLTUB.AGRIA.G00000005836_nlr1	NBARC-LRR	621	2391	+	motif_1,motif_6,motif_6,motif_4,motif_4,motif_5,motif_5,motif_5,motif_10,motif_10,motif_10,motif_3,motif_3,motif_3,motif_12,motif_12,motif_12,motif_2,motif_2,motif_2,motif_8,motif_8,motif_7,motif_9,motif_11
SOLTUB.AGRIA.G00000005996	Chr02	20175667	20186627	+	SOLTUB.AGRIA.G00000005996_nlr1	TIR-NBARC-LRR	48	2790	+	motif_18,motif_15,motif_13,motif_1,motif_4,motif_4,motif_5,motif_5,motif_5,motif_10,motif_10,motif_3,motif_7,motif_11,motif_11,motif_11,motif_9,motif_11,motif_9,motif_11,motif_11
SOLTUB.AGRIA.G00000008097	Chr02	44161487	44167873	-	SOLTUB.AGRIA.G00000008097_nlr1	CC-NBARC-LRR	1518	3987	+	motif_17,motif_16,motif_1,motif_6,motif_6,motif_4,motif_4,motif_5,motif_5,motif_5,motif_10,motif_10,motif_10,motif_3,motif_3,motif_3,motif_12,motif_12,motif_12,motif_2,motif_2,motif_2,motif_8,motif_8,motif_7,motif_9,motif_11,motif_11,motif_19,motif_11
SOLTUB.AGRIA.G00000009332	Chr03	2262228	2271306	+	SOLTUB.AGRIA.G00000009332_nlr1	CC-NBARC-LRR	21	3219	+	motif_17,motif_16,motif_1,motif_6,motif_6,motif_4,motif_4,motif_5,motif_5,motif_5,motif_10,motif_10,motif_10,motif_3,motif_3,motif_3,motif_12,motif_12,motif_12,motif_2,motif_2,motif_2,motif_8,motif_8,motif_7,motif_9,motif_9,motif_11,motif_9,motif_19,motif_9,motif_11,motif_11,motif_11,motif_11,motif_11
SOLTUB.AGRIA.G00000009726	Chr03	9784637	9791471	-	SOLTUB.AGRIA.G00000009726_nlr1	NBARC-LRR	798	3600	+	motif_1,motif_4,motif_4,motif_5,motif_5,motif_5,motif_10,motif_10,motif_10,motif_3,motif_3,motif_3,motif_12,motif_12,motif_2,motif_7,motif_11,motif_9,motif_9,motif_11,motif_11,motif_11,motif_11,motif_11,motif_11,motif_11,motif_11
SOLTUB.AGRIA.G00000013052	Chr04	606334	611848	+	SOLTUB.AGRIA.G00000013052_nlr1	NBARC-LRR	522	3615	+	motif_1,motif_6,motif_6,motif_4,motif_4,motif_5,motif_5,motif_5,motif_10,motif_10,motif_10,motif_3,motif_3,motif_3,motif_12,motif_12,motif_2,motif_7,motif_9,motif_11,motif_11,motif_11,motif_11,motif_11,motif_11,motif_11,motif_11,motif_11
SOLTUB.AGRIA.G00000013127	Chr04	1193487	1199501	-	SOLTUB.AGRIA.G00000013127_nlr1	CC-NBARC-LRR	21	2604	+	motif_17,motif_1,motif_6,motif_6,motif_4,motif_4,motif_5,motif_5,motif_5,motif_10,motif_10,motif_3,motif_2,motif_8,motif_7,motif_11
SOLTUB.AGRIA.G00000013129	Chr04	1228516	1234629	+	SOLTUB.AGRIA.G00000013129_nlr1	CC-NBARC	21	1404	+	motif_17,motif_16,motif_1,motif_6,motif_6,motif_4,motif_4,motif_5,motif_5,motif_5,motif_10,motif_10,motif_10,motif_3,motif_3,motif_3,motif_12,motif_12,motif_12,motif_2,motif_2,motif_8
SOLTUB.AGRIA.G00000013131	Chr04	1245404	1252320	+	SOLTUB.AGRIA.G00000013131_nlr1	CC-NBARC-LRR	21	2478	+	motif_17,motif_16,motif_1,motif_6,motif_6,motif_4,motif_4,motif_5,motif_5,motif_5,motif_10,motif_10,motif_3,motif_2,motif_8,motif_7,motif_11
SOLTUB.AGRIA.G00000013143	Chr04	1445223	1450175	+	SOLTUB.AGRIA.G00000013143_nlr1	CC-NBARC-LRR	21	2481	+	motif_17,motif_16,motif_1,motif_6,motif_6,motif_4,motif_4,motif_5,motif_5,motif_5,motif_10,motif_10,motif_10,motif_3,motif_3,motif_3,motif_12,motif_12,motif_12,motif_2,motif_2,motif_2,motif_8,motif_8,motif_7,motif_11
SOLTUB.AGRIA.G00000013149	Chr04	1535208	1540817	-	SOLTUB.AGRIA.G00000013149_nlr1	CC-NBARC-LRR	21	2460	+	motif_17,motif_16,motif_1,motif_6,motif_6,motif_4,motif_4,motif_5,motif_5,motif_5,motif_10,motif_10,motif_10,motif_3,motif_3,motif_3,motif_12,motif_12,motif_12,motif_2,motif_2,motif_2,motif_8,motif_8,motif_7,motif_11
SOLTUB.AGRIA.G00000013430	Chr04	4213619	4215612	-	SOLTUB.AGRIA.G00000013430_nlr1	CC-NBARC	618	1854	+	motif_17,motif_16,motif_1,motif_6,motif_6,motif_4,motif_4,motif_5,motif_5,motif_5,motif_10,motif_10,motif_10,motif_3,motif_3,motif_3,motif_12,motif_12,motif_2
SOLTUB.AGRIA.G00000013437	Chr04	4350314	4355966	+	SOLTUB.AGRIA.G00000013437_nlr1	CC-NBARC-LRR	54	2517	+	motif_17,motif_16,motif_1,motif_4,motif_4,motif_5,motif_5,motif_5,motif_10,motif_10,motif_10,motif_3,motif_3,motif_3,motif_12,motif_12,motif_12,motif_2,motif_2,motif_2,motif_8,motif_8,motif_7,motif_11
SOLTUB.AGRIA.G00000013595	Chr04	5799479	5802268	+	SOLTUB.AGRIA.G00000013595_nlr1	CC-NBARC-LRR	21	2487	+	motif_17,motif_16,motif_1,motif_6,motif_6,motif_4,motif_4,motif_5,motif_5,motif_5,motif_10,motif_10,motif_10,motif_3,motif_3,motif_3,motif_12,motif_12,motif_12,motif_2,motif_2,motif_2,motif_8,motif_8,motif_7,motif_11,motif_11
SOLTUB.AGRIA.G00000013609	Chr04	5913716	5916848	-	SOLTUB.AGRIA.G00000013609_nlr1	CC-NBARC-LRR	21	2493	+	motif_17,motif_16,motif_1,motif_6,motif_6,motif_4,motif_4,motif_5,motif_5,motif_5,motif_10,motif_10,motif_10,motif_3,motif_3,motif_3,motif_12,motif_12,motif_12,motif_2,motif_2,motif_2,motif_8,motif_8,motif_7,motif_9,motif_11,motif_11
SOLTUB.AGRIA.G00000014077	Chr04	10684245	10695340	-	SOLTUB.AGRIA.G00000014077_nlr1	NBARC-LRR	573	1770	+	motif_4,motif_5,motif_12,motif_2,motif_2,motif_8,motif_8,motif_7,motif_11
SOLTUB.AGRIA.G00000014104	Chr04	11227095	11237376	+	SOLTUB.AGRIA.G00000014104_nlr1	CC-NBARC-LRR	54	2559	+	motif_17,motif_16,motif_1,motif_6,motif_6,motif_4,motif_4,motif_5,motif_5,motif_5,motif_10,motif_10,motif_10,motif_3,motif_3,motif_3,motif_12,motif_12,motif_12,motif_2,motif_2,motif_2,motif_8,motif_8,motif_7,motif_9,motif_11,motif_11
SOLTUB.AGRIA.G00000015148	Chr04	49173519	49181747	+	SOLTUB.AGRIA.G00000015148_nlr1	NBARC-LRR	516	4587	+	motif_1,motif_6,motif_6,motif_4,motif_4,motif_5,motif_5,motif_5,motif_10,motif_10,motif_10,motif_3,motif_3,motif_3,motif_12,motif_12,motif_2,motif_7,motif_9,motif_11,motif_11,motif_11,motif_11,motif_11,motif_11,motif_11,motif_11,motif_11,motif_11,motif_11,motif_11,motif_11,motif_11,motif_11,motif_11,motif_11,motif_11,motif_11
SOLTUB.AGRIA.G00000017220	Chr05	2395852	2401238	+	SOLTUB.AGRIA.G00000017220_nlr1	CC-NBARC-LRR	21	2505	+	motif_17,motif_16,motif_1,motif_6,motif_6,motif_4,motif_4,motif_5,motif_5,motif_5,motif_10,motif_10,motif_10,motif_3,motif_3,motif_3,motif_12,motif_12,motif_12,motif_2,motif_2,motif_2,motif_8,motif_8,motif_7,motif_9,motif_11,motif_11
SOLTUB.AGRIA.G00000017496	Chr05	4791617	4795514	-	SOLTUB.AGRIA.G00000017496_nlr1	CC-NBARC-LRR	1071	3426	+	motif_17,motif_16,motif_1,motif_6,motif_6,motif_4,motif_4,motif_5,motif_5,motif_5,motif_10,motif_10,motif_10,motif_3,motif_3,motif_3,motif_12,motif_12,motif_12,motif_2,motif_2,motif_2,motif_8,motif_8,motif_7,motif_9,motif_11,motif_11,motif_11
SOLTUB.AGRIA.G00000017709	Chr05	6635196	6646158	+	SOLTUB.AGRIA.G00000017709_nlr1	TIR-NBARC-LRR	54	3429	+	motif_18,motif_13,motif_1,motif_4,motif_4,motif_5,motif_5,motif_5,motif_10,motif_10,motif_10,motif_3,motif_3,motif_12,motif_7,motif_11,motif_11,motif_11,motif_9,motif_11,motif_9,motif_11,motif_9,motif_11,motif_11,motif_11,motif_11,motif_9,motif_9,motif_9,motif_11
SOLTUB.AGRIA.G00000017971	Chr05	9604216	9627105	+	SOLTUB.AGRIA.G00000017971_nlr1	CC-NBARC-LRR	3531	5952	+	motif_17,motif_16,motif_1,motif_6,motif_6,motif_4,motif_4,motif_5,motif_5,motif_5,motif_10,motif_10,motif_10,motif_3,motif_3,motif_3,motif_12,motif_12,motif_12,motif_2,motif_2,motif_2,motif_8,motif_8,motif_7,motif_11
SOLTUB.AGRIA.G00000017973	Chr05	9711571	9718682	+	SOLTUB.AGRIA.G00000017973_nlr1	CC-NBARC-LRR	2400	4839	+	motif_17,motif_16,motif_1,motif_6,motif_6,motif_4,motif_4,motif_5,motif_5,motif_5,motif_10,motif_10,motif_10,motif_3,motif_3,motif_3,motif_12,motif_12,motif_12,motif_2,motif_2,motif_2,motif_8,motif_8,motif_7,motif_11
SOLTUB.AGRIA.G00000018026	Chr05	10534999	10546732	+	SOLTUB.AGRIA.G00000018026_nlr1	CC-NBARC-LRR	3009	5439	+	motif_17,motif_16,motif_1,motif_6,motif_6,motif_4,motif_4,motif_5,motif_5,motif_5,motif_10,motif_10,motif_10,motif_3,motif_3,motif_3,motif_12,motif_12,motif_12,motif_2,motif_2,motif_2,motif_8,motif_8,motif_7,motif_11,motif_11
SOLTUB.AGRIA.G00000019857	Chr05	54062168	54067414	-	SOLTUB.AGRIA.G00000019857_nlr1	CC-NBARC-LRR	1203	3570	+	motif_17,motif_16,motif_1,motif_6,motif_6,motif_4,motif_4,motif_5,motif_5,motif_5,motif_10,motif_10,motif_10,motif_3,motif_3,motif_3,motif_12,motif_12,motif_12,motif_2,motif_2,motif_2,motif_8,motif_8,motif_7,motif_11
SOLTUB.AGRIA.G00000020263	Chr06	1130117	1135984	-	SOLTUB.AGRIA.G00000020263_nlr1	CC-NBARC-LRR	1206	3624	+	motif_17,motif_16,motif_1,motif_6,motif_6,motif_4,motif_4,motif_5,motif_5,motif_5,motif_10,motif_10,motif_10,motif_3,motif_3,motif_3,motif_12,motif_12,motif_12,motif_2,motif_2,motif_2,motif_8,motif_8,motif_7,motif_11
SOLTUB.AGRIA.G00000020659	Chr06	5885770	5889600	+	SOLTUB.AGRIA.G00000020659_nlr1	NBARC	201	828	+	motif_4,motif_5,motif_5,motif_10,motif_10,motif_10,motif_3,motif_3,motif_12,motif_7
SOLTUB.AGRIA.G00000020708	Chr06	6659586	6667835	-	SOLTUB.AGRIA.G00000020708_nlr1	TIR-NBARC-LRR	51	2805	+	motif_18,motif_15,motif_13,motif_1,motif_4,motif_4,motif_5,motif_5,motif_5,motif_10,motif_10,motif_10,motif_3,motif_3,motif_12,motif_7,motif_9,motif_11,motif_11,motif_11,motif_9,motif_11,motif_9,motif_9,motif_11
SOLTUB.AGRIA.G00000022214	Chr06	43500673	43517570	-	SOLTUB.AGRIA.G00000022214_nlr1	TIR-NBARC-LRR	324	4110	+	motif_1,motif_4,motif_4,motif_5,motif_5,motif_5,motif_10,motif_10,motif_3,motif_7,motif_11,motif_11,motif_11,motif_9,motif_11,motif_11,motif_9,motif_9,motif_11
SOLTUB.AGRIA.G00000022231	Chr06	43809286	43827588	-	SOLTUB.AGRIA.G00000022231_nlr1	NBARC-LRR	330	3285	+	motif_4,motif_5,motif_5,motif_10,motif_10,motif_3,motif_7,motif_9,motif_11,motif_11,motif_11,motif_9,motif_11,motif_9,motif_11
SOLTUB.AGRIA.G00000022235	Chr06	43876780	43892226	-	SOLTUB.AGRIA.G00000022235_nlr1	NBARC-LRR	165	3372	+	motif_1,motif_4,motif_4,motif_5,motif_5,motif_5,motif_10,motif_10,motif_3,motif_7,motif_9,motif_11,motif_11,motif_11,motif_9,motif_11,motif_11,motif_9,motif_9,motif_11
SOLTUB.AGRIA.G00000022241	Chr06	43995979	44022337	+	SOLTUB.AGRIA.G00000022241_nlr1	TIR-NBARC-LRR	33	5256	+	motif_18,motif_15,motif_1,motif_4,motif_4,motif_5,motif_5,motif_5,motif_10,motif_10,motif_3,motif_7,motif_9,motif_9,motif_11,motif_11,motif_11,motif_9,motif_11,motif_11,motif_9,motif_9,motif_11
SOLTUB.AGRIA.G00000022284	Chr06	44527500	44531980	-	SOLTUB.AGRIA.G00000022284_nlr1	NBARC-LRR	168	2160	+	motif_1,motif_6,motif_6,motif_4,motif_4,motif_5,motif_5,motif_5,motif_10,motif_10,motif_10,motif_3,motif_3,motif_3,motif_12,motif_12,motif_12,motif_2,motif_2,motif_2,motif_8,motif_8,motif_7,motif_11,motif_11
SOLTUB.AGRIA.G00000022289	Chr06	44653680	44658392	-	SOLTUB.AGRIA.G00000022289_nlr1	NBARC-LRR	147	2133	+	motif_1,motif_6,motif_6,motif_4,motif_4,motif_5,motif_5,motif_5,motif_10,motif_10,motif_10,motif_3,motif_3,motif_3,motif_12,motif_12,motif_12,motif_2,motif_2,motif_2,motif_8,motif_8,motif_7,motif_11,motif_11
SOLTUB.AGRIA.G00000024921	Chr07	36066844	36073265	-	SOLTUB.AGRIA.G00000024921_nlr1	TIR-NBARC-LRR	45	3741	+	motif_18,motif_15,motif_13,motif_1,motif_4,motif_4,motif_5,motif_5,motif_5,motif_10,motif_10,motif_10,motif_3,motif_3,motif_12,motif_7,motif_9,motif_11,motif_11,motif_11,motif_9,motif_11,motif_9,motif_11,motif_11,motif_11,motif_11,motif_11,motif_9,motif_9,motif_11,motif_11,motif_11,motif_11
SOLTUB.AGRIA.G00000025448	Chr07	43709162	43714575	-	SOLTUB.AGRIA.G00000025448_nlr1	CC-NBARC-LRR	210	2529	+	motif_16,motif_1,motif_6,motif_6,motif_4,motif_4,motif_5,motif_5,motif_5,motif_10,motif_10,motif_10,motif_3,motif_3,motif_3,motif_12,motif_12,motif_12,motif_2,motif_2,motif_2,motif_8,motif_8,motif_7,motif_11,motif_11,motif_11,motif_9,motif_11
SOLTUB.AGRIA.G00000026575	Chr08	810015	815337	+	SOLTUB.AGRIA.G00000026575_nlr1	NBARC-LRR	546	2802	+	motif_1,motif_6,motif_6,motif_4,motif_4,motif_5,motif_5,motif_5,motif_10,motif_10,motif_3,motif_8,motif_7,motif_9,motif_11,motif_11,motif_11,motif_11
SOLTUB.AGRIA.G00000026709	Chr08	2297905	2302081	+	SOLTUB.AGRIA.G00000026709_nlr1	CC-NBARC-LRR	21	2604	+	motif_17,motif_16,motif_1,motif_6,motif_6,motif_4,motif_4,motif_5,motif_5,motif_5,motif_10,motif_10,motif_10,motif_3,motif_3,motif_3,motif_12,motif_12,motif_12,motif_2,motif_2,motif_2,motif_8,motif_8,motif_7,motif_9,motif_9,motif_9,motif_11,motif_11
SOLTUB.AGRIA.G00000026720	Chr08	2403098	2406751	-	SOLTUB.AGRIA.G00000026720_nlr1	CC-NBARC-LRR	186	2484	+	motif_16,motif_1,motif_6,motif_6,motif_4,motif_4,motif_5,motif_5,motif_5,motif_10,motif_10,motif_10,motif_3,motif_3,motif_3,motif_12,motif_12,motif_12,motif_2,motif_2,motif_2,motif_8,motif_8,motif_7,motif_9,motif_11
SOLTUB.AGRIA.G00000026724	Chr08	2440806	2444953	-	SOLTUB.AGRIA.G00000026724_nlr1	CC-NBARC-LRR	186	2448	+	motif_16,motif_1,motif_6,motif_6,motif_4,motif_4,motif_5,motif_5,motif_5,motif_10,motif_10,motif_10,motif_3,motif_3,motif_3,motif_12,motif_12,motif_12,motif_2,motif_2,motif_2,motif_8,motif_8,motif_7,motif_9,motif_11
SOLTUB.AGRIA.G00000026725	Chr08	2447143	2454501	-	SOLTUB.AGRIA.G00000026725_nlr1	TIR-NBARC-LRR	267	2970	+	motif_15,motif_13,motif_1,motif_4,motif_4,motif_5,motif_5,motif_5,motif_10,motif_10,motif_10,motif_3,motif_3,motif_12,motif_7,motif_11,motif_11,motif_11,motif_11,motif_9,motif_11,motif_11,motif_11,motif_11
SOLTUB.AGRIA.G00000026929	Chr08	4564783	4570292	+	SOLTUB.AGRIA.G00000026929_nlr1	TIR-NBARC-LRR	39	2934	+	motif_18,motif_15,motif_13,motif_1,motif_4,motif_4,motif_5,motif_5,motif_5,motif_10,motif_10,motif_10,motif_3,motif_3,motif_12,motif_7,motif_11,motif_11,motif_11,motif_11,motif_9,motif_11,motif_11,motif_11,motif_11
SOLTUB.AGRIA.G00000026930	Chr08	4581878	4588192	+	SOLTUB.AGRIA.G00000026930_nlr1	CC-NBARC-LRR	186	2463	+	motif_16,motif_1,motif_6,motif_6,motif_4,motif_4,motif_5,motif_5,motif_5,motif_10,motif_10,motif_10,motif_3,motif_3,motif_3,motif_12,motif_12,motif_12,motif_2,motif_2,motif_2,motif_8,motif_8,motif_7,motif_9,motif_11,motif_11
SOLTUB.AGRIA.G00000028395	Chr08	51174426	51182662	-	SOLTUB.AGRIA.G00000028395_nlr1	NBARC-LRR	2319	4269	+	motif_1,motif_6,motif_6,motif_4,motif_4,motif_5,motif_5,motif_5,motif_10,motif_10,motif_10,motif_3,motif_3,motif_3,motif_12,motif_12,motif_12,motif_2,motif_2,motif_2,motif_8,motif_8,motif_7,motif_11
SOLTUB.AGRIA.G00000028582	Chr08	53668565	53670596	+	SOLTUB.AGRIA.G00000028582_nlr1	NBARC-LRR	69	1875	+	motif_3,motif_12,motif_12,motif_2,motif_2,motif_2,motif_8,motif_8,motif_7,motif_9,motif_9,motif_11,motif_11,motif_19,motif_11,motif_11,motif_11,motif_11
SOLTUB.AGRIA.G00000028719	Chr08	55042218	55046513	+	SOLTUB.AGRIA.G00000028719_nlr1	CC-NBARC-LRR	21	2835	+	motif_17,motif_16,motif_1,motif_6,motif_6,motif_4,motif_4,motif_5,motif_5,motif_5,motif_10,motif_10,motif_10,motif_3,motif_3,motif_3,motif_12,motif_12,motif_12,motif_2,motif_2,motif_2,motif_8,motif_8,motif_7,motif_9,motif_9,motif_11,motif_9,motif_19,motif_11,motif_11,motif_11,motif_11,motif_11
SOLTUB.AGRIA.G00000030178	Chr09	6719400	6724025	-	SOLTUB.AGRIA.G00000030178_nlr1	CC-NBARC-LRR	1203	3597	+	motif_17,motif_16,motif_1,motif_6,motif_6,motif_4,motif_4,motif_5,motif_5,motif_5,motif_10,motif_10,motif_10,motif_3,motif_3,motif_3,motif_12,motif_12,motif_12,motif_2,motif_2,motif_2,motif_8,motif_8,motif_7,motif_11
SOLTUB.AGRIA.G00000030640	Chr09	18809532	18812732	+	SOLTUB.AGRIA.G00000030640_nlr1	CC-NBARC-LRR	33	2484	+	motif_17,motif_16,motif_1,motif_6,motif_6,motif_4,motif_4,motif_5,motif_5,motif_5,motif_10,motif_10,motif_10,motif_3,motif_3,motif_3,motif_12,motif_12,motif_12,motif_2,motif_2,motif_2,motif_8,motif_8,motif_7,motif_9,motif_9,motif_11,motif_11
SOLTUB.AGRIA.G00000031995	Chr09	62842711	62854365	+	SOLTUB.AGRIA.G00000031995_nlr1	NBARC-LRR	600	1746	+	motif_4,motif_5,motif_5,motif_10,motif_10,motif_10,motif_3,motif_3,motif_12,motif_7,motif_9,motif_11,motif_9
SOLTUB.AGRIA.G00000032550	Chr09	69266996	69271882	-	SOLTUB.AGRIA.G00000032550_nlr1	NBARC-LRR	72	1917	+	motif_3,motif_12,motif_12,motif_2,motif_2,motif_2,motif_8,motif_8,motif_7,motif_9,motif_9,motif_11,motif_11,motif_11,motif_11,motif_11
SOLTUB.AGRIA.G00000032822	Chr09	71952618	71955793	-	SOLTUB.AGRIA.G00000032822_nlr1	CC-NBARC-LRR	33	2487	+	motif_17,motif_16,motif_1,motif_6,motif_6,motif_4,motif_4,motif_5,motif_5,motif_5,motif_10,motif_10,motif_10,motif_3,motif_3,motif_3,motif_12,motif_12,motif_12,motif_2,motif_2,motif_2,motif_8,motif_8,motif_7,motif_9,motif_11
SOLTUB.AGRIA.G00000032839	Chr09	72099115	72103598	+	SOLTUB.AGRIA.G00000032839_nlr1	TIR-NBARC	42	1314	+	motif_18,motif_15,motif_13,motif_1,motif_4,motif_4,motif_5,motif_5,motif_5,motif_10,motif_10,motif_10,motif_3,motif_3,motif_12
SOLTUB.AGRIA.G00000032841	Chr09	72118013	72134615	+	SOLTUB.AGRIA.G00000032841_nlr1	TIR-NBARC-LRR	48	2598	+	motif_18,motif_15,motif_13,motif_1,motif_4,motif_4,motif_5,motif_5,motif_5,motif_10,motif_10,motif_10,motif_3,motif_3,motif_12,motif_7,motif_9,motif_11,motif_11,motif_11,motif_11,motif_9,motif_9,motif_11,motif_11
SOLTUB.AGRIA.G00000032986	Chr09	73451348	73456706	+	SOLTUB.AGRIA.G00000032986_nlr1	NBARC	138	1068	+	motif_1,motif_6,motif_6,motif_4,motif_4,motif_5,motif_5,motif_5,motif_10,motif_10,motif_10,motif_3,motif_3,motif_3,motif_12,motif_12,motif_12,motif_2,motif_2,motif_2,motif_8,motif_8,motif_7
SOLTUB.AGRIA.G00000033676	Chr10	6738672	6744121	-	SOLTUB.AGRIA.G00000033676_nlr1	CC-NBARC-LRR	33	3570	+	motif_17,motif_16,motif_1,motif_6,motif_6,motif_4,motif_4,motif_5,motif_5,motif_5,motif_10,motif_10,motif_10,motif_3,motif_3,motif_3,motif_12,motif_12,motif_12,motif_2,motif_2,motif_2,motif_8,motif_8,motif_7,motif_9,motif_9,motif_11,motif_19,motif_11,motif_11,motif_11,motif_11,motif_9,motif_11,motif_11,motif_11,motif_11
SOLTUB.AGRIA.G00000034290	Chr10	32331185	32335203	-	SOLTUB.AGRIA.G00000034290_nlr1	CC-NBARC-LRR	21	2496	+	motif_17,motif_16,motif_1,motif_6,motif_6,motif_4,motif_4,motif_5,motif_5,motif_5,motif_10,motif_10,motif_10,motif_3,motif_3,motif_3,motif_12,motif_12,motif_12,motif_2,motif_2,motif_2,motif_8,motif_8,motif_7,motif_9,motif_9,motif_11
SOLTUB.AGRIA.G00000034660	Chr10	41441756	41448485	+	SOLTUB.AGRIA.G00000034660_nlr1	CC-NBARC-LRR	33	2331	+	motif_17,motif_1,motif_6,motif_6,motif_4,motif_4,motif_5,motif_5,motif_5,motif_10,motif_10,motif_10,motif_3,motif_3,motif_3,motif_12,motif_12,motif_12,motif_2,motif_2,motif_8,motif_9,motif_9,motif_11,motif_19
SOLTUB.AGRIA.G00000035175	Chr10	49425969	49430948	-	SOLTUB.AGRIA.G00000035175_nlr1	CC-NBARC-LRR	33	3579	+	motif_17,motif_16,motif_1,motif_4,motif_4,motif_5,motif_5,motif_5,motif_10,motif_10,motif_10,motif_3,motif_3,motif_3,motif_12,motif_12,motif_12,motif_2,motif_2,motif_2,motif_8,motif_8,motif_7,motif_9,motif_9,motif_11,motif_19,motif_11,motif_11,motif_11,motif_11,motif_11,motif_9,motif_11,motif_11,motif_11
SOLTUB.AGRIA.G00000035214	Chr10	50070375	50075864	-	SOLTUB.AGRIA.G00000035214_nlr1	CC-NBARC-LRR	33	3600	+	motif_17,motif_16,motif_1,motif_4,motif_4,motif_5,motif_5,motif_5,motif_10,motif_10,motif_10,motif_3,motif_3,motif_3,motif_12,motif_12,motif_12,motif_2,motif_2,motif_2,motif_8,motif_8,motif_7,motif_9,motif_9,motif_11,motif_19,motif_11,motif_11,motif_11,motif_11,motif_11,motif_11,motif_11,motif_9,motif_11,motif_11,motif_11
SOLTUB.AGRIA.G00000035241	Chr10	50306499	50312906	-	SOLTUB.AGRIA.G00000035241_nlr1	CC-NBARC-LRR	33	1848	+	motif_17,motif_16,motif_1,motif_6,motif_6,motif_4,motif_4,motif_5,motif_5,motif_5,motif_10,motif_10,motif_10,motif_3,motif_3,motif_3,motif_12,motif_12,motif_12,motif_2,motif_2,motif_2,motif_8,motif_8,motif_7,motif_9,motif_9,motif_11
SOLTUB.AGRIA.G00000035244	Chr10	50348277	50355042	-	SOLTUB.AGRIA.G00000035244_nlr1	CC-NBARC-LRR	33	3693	+	motif_17,motif_16,motif_1,motif_6,motif_6,motif_4,motif_4,motif_5,motif_5,motif_5,motif_10,motif_10,motif_10,motif_3,motif_3,motif_3,motif_12,motif_12,motif_12,motif_2,motif_2,motif_2,motif_8,motif_8,motif_7,motif_9,motif_9,motif_11,motif_19,motif_11,motif_11,motif_11,motif_11,motif_11,motif_9,motif_11,motif_11,motif_11,motif_11
SOLTUB.AGRIA.G00000035865	Chr10	56163199	56168312	+	SOLTUB.AGRIA.G00000035865_nlr1	NBARC-LRR	540	1884	+	motif_1,motif_6,motif_6,motif_4,motif_4,motif_5,motif_5,motif_5,motif_10,motif_10,motif_10,motif_3,motif_3,motif_3,motif_12,motif_12,motif_2,motif_7,motif_9
SOLTUB.AGRIA.G00000035875	Chr10	56208817	56214079	+	SOLTUB.AGRIA.G00000035875_nlr1	NBARC	525	1464	+	motif_1,motif_6,motif_6,motif_4,motif_4,motif_5,motif_5,motif_5,motif_10,motif_10,motif_10,motif_3,motif_3,motif_3,motif_12,motif_12,motif_2,motif_7
SOLTUB.AGRIA.G00000035942	Chr10	56723337	56729725	+	SOLTUB.AGRIA.G00000035942_nlr1	NBARC-LRR	528	1854	+	motif_1,motif_6,motif_6,motif_4,motif_4,motif_5,motif_5,motif_5,motif_10,motif_10,motif_10,motif_3,motif_3,motif_3,motif_12,motif_12,motif_2,motif_7,motif_9
SOLTUB.AGRIA.G00000036072	Chr11	526003	530155	-	SOLTUB.AGRIA.G00000036072_nlr1	NBARC-LRR	771	2712	+	motif_1,motif_6,motif_6,motif_4,motif_4,motif_5,motif_5,motif_5,motif_10,motif_10,motif_3,motif_2,motif_8,motif_9,motif_9,motif_11,motif_11
SOLTUB.AGRIA.G00000036831	Chr11	7269877	7273745	-	SOLTUB.AGRIA.G00000036831_nlr1	CC-NBARC-LRR	198	2400	+	motif_16,motif_1,motif_6,motif_6,motif_4,motif_4,motif_5,motif_5,motif_5,motif_10,motif_10,motif_10,motif_3,motif_3,motif_3,motif_12,motif_12,motif_12,motif_2,motif_2,motif_2,motif_8,motif_8,motif_7,motif_11,motif_11
SOLTUB.AGRIA.G00000036842	Chr11	7381848	7385712	-	SOLTUB.AGRIA.G00000036842_nlr1	CC-NBARC-LRR	198	2241	+	motif_16,motif_1,motif_6,motif_6,motif_4,motif_4,motif_5,motif_5,motif_5,motif_10,motif_10,motif_10,motif_3,motif_3,motif_3,motif_12,motif_12,motif_12,motif_2,motif_2,motif_2,motif_8,motif_8,motif_7,motif_11,motif_11
SOLTUB.AGRIA.G00000036844	Chr11	7404693	7408323	-	SOLTUB.AGRIA.G00000036844_nlr1	CC-NBARC-LRR	198	2421	+	motif_16,motif_1,motif_6,motif_6,motif_4,motif_4,motif_5,motif_5,motif_5,motif_10,motif_10,motif_10,motif_3,motif_3,motif_3,motif_12,motif_12,motif_12,motif_2,motif_2,motif_2,motif_8,motif_8,motif_7,motif_11,motif_11
SOLTUB.AGRIA.G00000036860	Chr11	7628400	7639277	-	SOLTUB.AGRIA.G00000036860_nlr1	CC-NBARC-LRR	198	2403	+	motif_16,motif_1,motif_6,motif_6,motif_4,motif_4,motif_5,motif_5,motif_5,motif_10,motif_10,motif_10,motif_3,motif_3,motif_3,motif_12,motif_12,motif_12,motif_2,motif_2,motif_2,motif_8,motif_8,motif_7,motif_11
SOLTUB.AGRIA.G00000036862	Chr11	7644966	7647607	-	SOLTUB.AGRIA.G00000036862_nlr1	CC-NBARC-LRR	198	2421	+	motif_16,motif_1,motif_6,motif_6,motif_4,motif_4,motif_5,motif_5,motif_5,motif_10,motif_10,motif_10,motif_3,motif_3,motif_3,motif_12,motif_12,motif_12,motif_2,motif_2,motif_2,motif_8,motif_8,motif_7,motif_11,motif_11
SOLTUB.AGRIA.G00000036919	Chr11	8153574	8175379	+	SOLTUB.AGRIA.G00000036919_nlr1	CC-NBARC-LRR	483	4014	+	motif_16,motif_1,motif_6,motif_6,motif_4,motif_4,motif_5,motif_5,motif_5,motif_10,motif_10,motif_10,motif_3,motif_3,motif_3,motif_12,motif_12,motif_12,motif_2,motif_2,motif_2,motif_8,motif_8,motif_7,motif_11,motif_11,motif_11,motif_11
SOLTUB.AGRIA.G00000036998	Chr11	8945641	8951622	-	SOLTUB.AGRIA.G00000036998_nlr1	CC-NBARC-LRR	198	2469	+	motif_16,motif_1,motif_6,motif_6,motif_4,motif_4,motif_5,motif_5,motif_5,motif_10,motif_10,motif_10,motif_3,motif_3,motif_3,motif_12,motif_12,motif_12,motif_2,motif_2,motif_2,motif_8,motif_8,motif_7,motif_11,motif_11,motif_11
SOLTUB.AGRIA.G00000037288	Chr11	12711845	12721975	+	SOLTUB.AGRIA.G00000037288_nlr1	TIR-NBARC	87	1557	+	motif_15,motif_1,motif_4,motif_4,motif_5,motif_5,motif_10
SOLTUB.AGRIA.G00000037647	Chr11	24753561	24757643	-	SOLTUB.AGRIA.G00000037647_nlr1	CC-NBARC-LRR	1275	3045	+	motif_16,motif_1,motif_6,motif_6,motif_4,motif_5,motif_12,motif_2,motif_8,motif_11,motif_9,motif_11
SOLTUB.AGRIA.G00000038179	Chr11	43865367	43870368	+	SOLTUB.AGRIA.G00000038179_nlr1	CC-NBARC-LRR	231	3039	+	motif_16,motif_1,motif_6,motif_6,motif_4,motif_4,motif_5,motif_5,motif_5,motif_10,motif_10,motif_10,motif_3,motif_3,motif_3,motif_12,motif_12,motif_12,motif_2,motif_2,motif_2,motif_8,motif_8,motif_7,motif_9,motif_9,motif_11,motif_9,motif_19,motif_11,motif_11,motif_11,motif_19,motif_11,motif_11
SOLTUB.AGRIA.G00000038238	Chr11	45189973	45194609	-	SOLTUB.AGRIA.G00000038238_nlr1	CC-NBARC-LRR	237	3996	+	motif_16,motif_1,motif_6,motif_6,motif_4,motif_4,motif_5,motif_5,motif_5,motif_10,motif_10,motif_10,motif_3,motif_3,motif_3,motif_12,motif_12,motif_12,motif_2,motif_2,motif_2,motif_8,motif_8,motif_7,motif_9,motif_9,motif_11,motif_9,motif_19,motif_11,motif_11,motif_11,motif_11,motif_11,motif_11,motif_11,motif_11,motif_11
SOLTUB.AGRIA.G00000038781	Chr11	52559161	52561193	+	SOLTUB.AGRIA.G00000038781_nlr1	CC-NBARC	99	756	+	motif_16,motif_1,motif_6,motif_4
SOLTUB.AGRIA.G00000039253	Chr12	1474028	1477736	-	SOLTUB.AGRIA.G00000039253_nlr1	CC-NBARC-LRR	177	2565	+	motif_16,motif_1,motif_6,motif_6,motif_4,motif_4,motif_5,motif_5,motif_5,motif_10,motif_10,motif_10,motif_3,motif_3,motif_3,motif_12,motif_12,motif_12,motif_2,motif_2,motif_2,motif_8,motif_8,motif_7,motif_9,motif_9,motif_11
SOLTUB.AGRIA.G00000039282	Chr12	1682853	1686549	-	SOLTUB.AGRIA.G00000039282_nlr1	CC-NBARC-LRR	279	2550	+	motif_17,motif_1,motif_6,motif_6,motif_4,motif_4,motif_5,motif_5,motif_5,motif_10,motif_10,motif_10,motif_3,motif_3,motif_3,motif_12,motif_12,motif_12,motif_2,motif_2,motif_2,motif_8,motif_8,motif_7,motif_9,motif_11
SOLTUB.AGRIA.G00000039838	Chr12	6646223	6648440	+	SOLTUB.AGRIA.G00000039838_nlr1	CC-NBARC	321	1659	+	motif_16,motif_1,motif_6,motif_6,motif_4,motif_4,motif_5,motif_5,motif_5,motif_10,motif_10,motif_10,motif_3,motif_3,motif_3,motif_12,motif_12,motif_12,motif_2,motif_2,motif_8
SOLTUB.AGRIA.G00000039920	Chr12	7303193	7315378	-	SOLTUB.AGRIA.G00000039920_nlr1	NBARC-LRR	1893	3963	+	motif_1,motif_6,motif_6,motif_4,motif_4,motif_5,motif_5,motif_5,motif_10,motif_10,motif_10,motif_3,motif_3,motif_3,motif_12,motif_12,motif_2,motif_7,motif_11,motif_9,motif_11,motif_9,motif_9,motif_11,motif_11,motif_11,motif_11
SOLTUB.AGRIA.G00000041317	Chr12	47315524	47318536	+	SOLTUB.AGRIA.G00000041317_nlr1	TIR-NBARC	51	1296	+	motif_18,motif_1,motif_4,motif_4,motif_5,motif_5,motif_5,motif_10,motif_10,motif_10,motif_3,motif_3,motif_12,motif_7
SOLTUB.AGRIA.G00000041834	Chr12	52773782	52779211	+	SOLTUB.AGRIA.G00000041834_nlr1	TIR-NBARC-LRR	30	2637	+	motif_18,motif_15,motif_13,motif_1,motif_4,motif_4,motif_5,motif_5,motif_5,motif_10,motif_10,motif_3,motif_7,motif_11,motif_11,motif_11,motif_11,motif_11,motif_11,motif_11,motif_11,motif_9,motif_11
SOLTUB.AGRIA.G00000042032	Chr12	54402983	54407915	+	SOLTUB.AGRIA.G00000042032_nlr1	CC-NBARC-LRR	21	2631	+	motif_17,motif_16,motif_1,motif_6,motif_6,motif_4,motif_4,motif_5,motif_5,motif_5,motif_10,motif_10,motif_10,motif_3,motif_3,motif_3,motif_12,motif_12,motif_12,motif_2,motif_2,motif_2,motif_8,motif_8,motif_7,motif_9,motif_11,motif_11
SOLTUB.AGRIA.G00000043130	Chromosome_Unknown	25137097	25144628	-	SOLTUB.AGRIA.G00000043130_nlr1	NBARC-LRR	234	2310	+	motif_1,motif_4,motif_4,motif_5,motif_5,motif_5,motif_10,motif_10,motif_10,motif_3,motif_3,motif_12,motif_7,motif_11,motif_11,motif_11,motif_11,motif_9,motif_11,motif_11,motif_9,motif_9,motif_11
SOLTUB.AGRIA.G00000043151	Chromosome_Unknown	25338397	25355732	-	SOLTUB.AGRIA.G00000043151_nlr1	TIR-NBARC-LRR	51	2949	+	motif_18,motif_15,motif_13,motif_1,motif_4,motif_4,motif_5,motif_5,motif_5,motif_10,motif_10,motif_10,motif_3,motif_3,motif_12,motif_8,motif_7,motif_9,motif_11,motif_11,motif_11,motif_11,motif_11,motif_9,motif_11,motif_9,motif_11,motif_9,motif_11,motif_9,motif_11
SOLTUB.AGRIA.G00000044116	Chromosome_Unknown	60559157	60564487	+	SOLTUB.AGRIA.G00000044116_nlr1	CC-NBARC-LRR	33	3561	+	motif_17,motif_16,motif_1,motif_6,motif_6,motif_4,motif_4,motif_5,motif_5,motif_5,motif_10,motif_10,motif_10,motif_3,motif_3,motif_3,motif_12,motif_12,motif_12,motif_2,motif_2,motif_2,motif_8,motif_8,motif_7,motif_9,motif_9,motif_19,motif_11,motif_11,motif_11,motif_11,motif_11,motif_11,motif_11,motif_11

## Sheet: Table-S12
Table S12: List of gene ontology (GO) terms significantly enriched (corrected p-value < 0.05) in novel isoforms (class-j).
GO	NS	Enrichment	GO name	ratio_in_study	ratio_in_pop	p_uncorrected	depth	study_count	p_bonferroni	p_sidak	p_holm	p_fdr_bh	study_items
GO:0009737	BP	e	response to abscisic acid	560/11136	1621/39088	7.7e-06	5	560	0.074	0.0721	0.0732	0.000724	SOLTUB.AGRIA.G00000000004.1, SOLTUB.AGRIA.G00000000024.1, SOLTUB.AGRIA.G00000000078.1, SOLTUB.AGRIA.G00000000130.1, SOLTUB.AGRIA.G00000000228.1, SOLTUB.AGRIA.G00000000250.3, SOLTUB.AGRIA.G00000000407.1, SOLTUB.AGRIA.G00000000515.1, SOLTUB.AGRIA.G00000000539.1, SOLTUB.AGRIA.G00000000875.1, SOLTUB.AGRIA.G00000001010.1, SOLTUB.AGRIA.G00000001044.1, SOLTUB.AGRIA.G00000001223.1, SOLTUB.AGRIA.G00000001…
GO:0009651	BP	e	response to salt stress	540/11136	1482/39088	7.02e-06	4	540	0.0674	0.0657	0.0667	0.00071	SOLTUB.AGRIA.G00000000012.1, SOLTUB.AGRIA.G00000000018.1, SOLTUB.AGRIA.G00000000060.1, SOLTUB.AGRIA.G00000000078.1, SOLTUB.AGRIA.G00000000130.1, SOLTUB.AGRIA.G00000000228.1, SOLTUB.AGRIA.G00000000267.1, SOLTUB.AGRIA.G00000000515.1, SOLTUB.AGRIA.G00000000706.1, SOLTUB.AGRIA.G00000000722.1, SOLTUB.AGRIA.G00000000875.1, SOLTUB.AGRIA.G00000001119.1, SOLTUB.AGRIA.G00000001317.1, SOLTUB.AGRIA.G00000001…
GO:0009414	BP	e	response to water deprivation	532/11136	1510/39088	7.37e-06	5	532	0.0708	0.069	0.0701	0.000716	SOLTUB.AGRIA.G00000000145.1, SOLTUB.AGRIA.G00000000147.1, SOLTUB.AGRIA.G00000000364.1, SOLTUB.AGRIA.G00000000365.1, SOLTUB.AGRIA.G00000000387.1, SOLTUB.AGRIA.G00000000515.1, SOLTUB.AGRIA.G00000000706.1, SOLTUB.AGRIA.G00000000722.1, SOLTUB.AGRIA.G00000000875.1, SOLTUB.AGRIA.G00000001119.1, SOLTUB.AGRIA.G00000001527.1, SOLTUB.AGRIA.G00000001535.1, SOLTUB.AGRIA.G00000001589.1, SOLTUB.AGRIA.G00000001…
GO:0009409	BP	e	response to cold	472/11136	1286/39088	5.9e-06	4	472	0.0567	0.0553	0.0562	0.000667	SOLTUB.AGRIA.G00000000078.1, SOLTUB.AGRIA.G00000000130.1, SOLTUB.AGRIA.G00000000364.1, SOLTUB.AGRIA.G00000000365.1, SOLTUB.AGRIA.G00000000479.1, SOLTUB.AGRIA.G00000000589.1, SOLTUB.AGRIA.G00000000612.1, SOLTUB.AGRIA.G00000000616.1, SOLTUB.AGRIA.G00000000706.1, SOLTUB.AGRIA.G00000000722.1, SOLTUB.AGRIA.G00000000817.1, SOLTUB.AGRIA.G00000000845.1, SOLTUB.AGRIA.G00000000875.1, SOLTUB.AGRIA.G00000000…
GO:0045893	BP	e	positive regulation of transcription, DNA-templated	457/11136	1279/39088	7.51e-06	10	457	0.0721	0.0703	0.0714	0.000721	SOLTUB.AGRIA.G00000000009.1, SOLTUB.AGRIA.G00000000271.1, SOLTUB.AGRIA.G00000000354.1, SOLTUB.AGRIA.G00000000459.1, SOLTUB.AGRIA.G00000000461.1, SOLTUB.AGRIA.G00000000706.1, SOLTUB.AGRIA.G00000000722.1, SOLTUB.AGRIA.G00000000729.3, SOLTUB.AGRIA.G00000000797.1, SOLTUB.AGRIA.G00000001119.1, SOLTUB.AGRIA.G00000001223.1, SOLTUB.AGRIA.G00000001659.1, SOLTUB.AGRIA.G00000001698.1, SOLTUB.AGRIA.G00000002…
GO:0042742	BP	e	defense response to bacterium	454/11136	1346/39088	2.87e-05	6	454	0.275	0.268	0.271	0.00192	SOLTUB.AGRIA.G00000000063.1, SOLTUB.AGRIA.G00000000064.1, SOLTUB.AGRIA.G00000000067.1, SOLTUB.AGRIA.G00000000071.1, SOLTUB.AGRIA.G00000000084.1, SOLTUB.AGRIA.G00000000086.1, SOLTUB.AGRIA.G00000000092.1, SOLTUB.AGRIA.G00000000099.1, SOLTUB.AGRIA.G00000000102.1, SOLTUB.AGRIA.G00000000127.1, SOLTUB.AGRIA.G00000000145.1, SOLTUB.AGRIA.G00000000147.1, SOLTUB.AGRIA.G00000000157.1, SOLTUB.AGRIA.G00000000…
GO:0046777	BP	e	protein autophosphorylation	399/11136	1044/39088	6.02e-06	8	399	0.0578	0.0563	0.0573	0.000667	SOLTUB.AGRIA.G00000000058.1, SOLTUB.AGRIA.G00000000107.1, SOLTUB.AGRIA.G00000000365.1, SOLTUB.AGRIA.G00000000415.2, SOLTUB.AGRIA.G00000000464.1, SOLTUB.AGRIA.G00000000479.1, SOLTUB.AGRIA.G00000000486.1, SOLTUB.AGRIA.G00000000589.1, SOLTUB.AGRIA.G00000000619.1, SOLTUB.AGRIA.G00000000960.1, SOLTUB.AGRIA.G00000001060.1, SOLTUB.AGRIA.G00000001122.1, SOLTUB.AGRIA.G00000001192.1, SOLTUB.AGRIA.G00000001…
GO:0046686	BP	e	response to cadmium ion	359/11136	913/39088	5.76e-06	5	359	0.0553	0.0539	0.0549	0.000667	SOLTUB.AGRIA.G00000000014.1, SOLTUB.AGRIA.G00000000059.1, SOLTUB.AGRIA.G00000000106.1, SOLTUB.AGRIA.G00000000157.1, SOLTUB.AGRIA.G00000000278.1, SOLTUB.AGRIA.G00000000367.1, SOLTUB.AGRIA.G00000000464.1, SOLTUB.AGRIA.G00000000490.1, SOLTUB.AGRIA.G00000001235.1, SOLTUB.AGRIA.G00000001763.1, SOLTUB.AGRIA.G00000001798.1, SOLTUB.AGRIA.G00000001839.1, SOLTUB.AGRIA.G00000002015.1, SOLTUB.AGRIA.G00000002…
GO:0009555	BP	e	pollen development	340/11136	845/39088	6.25e-06	5	340	0.06	0.0585	0.0595	0.000667	SOLTUB.AGRIA.G00000000271.1, SOLTUB.AGRIA.G00000000416.2, SOLTUB.AGRIA.G00000000676.1, SOLTUB.AGRIA.G00000001121.1, SOLTUB.AGRIA.G00000001193.1, SOLTUB.AGRIA.G00000001223.1, SOLTUB.AGRIA.G00000002037.1, SOLTUB.AGRIA.G00000002155.1, SOLTUB.AGRIA.G00000002418.1, SOLTUB.AGRIA.G00000002443.1, SOLTUB.AGRIA.G00000002676.1, SOLTUB.AGRIA.G00000002794.1, SOLTUB.AGRIA.G00000002862.1, SOLTUB.AGRIA.G00000002…
GO:0045892	BP	e	negative regulation of transcription, DNA-templated	319/11136	835/39088	5.51e-06	10	319	0.0529	0.0516	0.0525	0.000667	SOLTUB.AGRIA.G00000000387.1, SOLTUB.AGRIA.G00000000407.1, SOLTUB.AGRIA.G00000000519.1, SOLTUB.AGRIA.G00000000604.1, SOLTUB.AGRIA.G00000000729.3, SOLTUB.AGRIA.G00000001223.1, SOLTUB.AGRIA.G00000002116.1, SOLTUB.AGRIA.G00000002196.1, SOLTUB.AGRIA.G00000002639.1, SOLTUB.AGRIA.G00000002862.1, SOLTUB.AGRIA.G00000002952.1, SOLTUB.AGRIA.G00000003021.1, SOLTUB.AGRIA.G00000003283.1, SOLTUB.AGRIA.G00000003…
GO:0009793	BP	e	embryo development ending in seed dormancy	316/11136	872/39088	6.1e-06	5	316	0.0586	0.0571	0.0581	0.000667	SOLTUB.AGRIA.G00000000059.1, SOLTUB.AGRIA.G00000000078.1, SOLTUB.AGRIA.G00000000106.1, SOLTUB.AGRIA.G00000000130.1, SOLTUB.AGRIA.G00000000138.1, SOLTUB.AGRIA.G00000000386.2, SOLTUB.AGRIA.G00000000424.1, SOLTUB.AGRIA.G00000000446.1, SOLTUB.AGRIA.G00000000526.1, SOLTUB.AGRIA.G00000002384.1, SOLTUB.AGRIA.G00000002418.1, SOLTUB.AGRIA.G00000002639.1, SOLTUB.AGRIA.G00000002713.8, SOLTUB.AGRIA.G00000002…
GO:0006355	BP	e	regulation of transcription, DNA-templated	291/11136	821/39088	1.97e-05	9	291	0.19	0.185	0.187	0.0014	SOLTUB.AGRIA.G00000000058.1, SOLTUB.AGRIA.G00000000107.1, SOLTUB.AGRIA.G00000000230.1, SOLTUB.AGRIA.G00000000252.1, SOLTUB.AGRIA.G00000000267.1, SOLTUB.AGRIA.G00000000358.1, SOLTUB.AGRIA.G00000000360.1, SOLTUB.AGRIA.G00000000696.1, SOLTUB.AGRIA.G00000000728.1, SOLTUB.AGRIA.G00000000731.1, SOLTUB.AGRIA.G00000001390.1, SOLTUB.AGRIA.G00000001696.1, SOLTUB.AGRIA.G00000001774.2, SOLTUB.AGRIA.G00000002…
GO:0006979	BP	e	response to oxidative stress	259/11136	724/39088	2.16e-05	3	259	0.207	0.202	0.204	0.00151	SOLTUB.AGRIA.G00000000157.1, SOLTUB.AGRIA.G00000000230.1, SOLTUB.AGRIA.G00000000817.1, SOLTUB.AGRIA.G00000002541.1, SOLTUB.AGRIA.G00000002614.1, SOLTUB.AGRIA.G00000002708.1, SOLTUB.AGRIA.G00000002722.1, SOLTUB.AGRIA.G00000002957.1, SOLTUB.AGRIA.G00000003003.1, SOLTUB.AGRIA.G00000003083.1, SOLTUB.AGRIA.G00000003102.1, SOLTUB.AGRIA.G00000003103.1, SOLTUB.AGRIA.G00000003104.1, SOLTUB.AGRIA.G00000003…
GO:0050794	BP	e	regulation of cellular process	242/11136	606/39088	4.32e-06	3	242	0.0414	0.0404	0.0411	0.000568	SOLTUB.AGRIA.G00000000137.4, SOLTUB.AGRIA.G00000000226.1, SOLTUB.AGRIA.G00000000250.3, SOLTUB.AGRIA.G00000000468.1, SOLTUB.AGRIA.G00000001135.1, SOLTUB.AGRIA.G00000001236.1, SOLTUB.AGRIA.G00000001250.1, SOLTUB.AGRIA.G00000002003.1, SOLTUB.AGRIA.G00000002422.10, SOLTUB.AGRIA.G00000003173.1, SOLTUB.AGRIA.G00000003213.1, SOLTUB.AGRIA.G00000003221.2, SOLTUB.AGRIA.G00000003482.1, SOLTUB.AGRIA.G0000000…
GO:0010150	BP	e	leaf senescence	240/11136	693/39088	0.000416	4	240	1	1	1	0.0123	SOLTUB.AGRIA.G00000000009.1, SOLTUB.AGRIA.G00000000287.1, SOLTUB.AGRIA.G00000000289.1, SOLTUB.AGRIA.G00000000459.1, SOLTUB.AGRIA.G00000000875.1, SOLTUB.AGRIA.G00000000906.1, SOLTUB.AGRIA.G00000001621.1, SOLTUB.AGRIA.G00000002200.1, SOLTUB.AGRIA.G00000002887.1, SOLTUB.AGRIA.G00000002957.1, SOLTUB.AGRIA.G00000003044.2, SOLTUB.AGRIA.G00000003373.1, SOLTUB.AGRIA.G00000003431.1, SOLTUB.AGRIA.G00000003…
GO:0007623	BP	e	circadian rhythm	224/11136	496/39088	3.76e-06	2	224	0.0361	0.0352	0.0359	0.000515	SOLTUB.AGRIA.G00000000287.1, SOLTUB.AGRIA.G00000000289.1, SOLTUB.AGRIA.G00000000392.2, SOLTUB.AGRIA.G00000000729.3, SOLTUB.AGRIA.G00000000817.1, SOLTUB.AGRIA.G00000001060.1, SOLTUB.AGRIA.G00000001223.1, SOLTUB.AGRIA.G00000001427.1, SOLTUB.AGRIA.G00000001763.1, SOLTUB.AGRIA.G00000002037.1, SOLTUB.AGRIA.G00000002196.1, SOLTUB.AGRIA.G00000002812.1, SOLTUB.AGRIA.G00000003044.2, SOLTUB.AGRIA.G00000003…
GO:0009408	BP	e	response to heat	220/11136	587/39088	5.91e-06	4	220	0.0567	0.0553	0.0562	0.000667	SOLTUB.AGRIA.G00000000060.1, SOLTUB.AGRIA.G00000000145.1, SOLTUB.AGRIA.G00000000147.1, SOLTUB.AGRIA.G00000000364.1, SOLTUB.AGRIA.G00000000795.1, SOLTUB.AGRIA.G00000001691.10, SOLTUB.AGRIA.G00000002360.1, SOLTUB.AGRIA.G00000002653.2, SOLTUB.AGRIA.G00000002722.1, SOLTUB.AGRIA.G00000002890.1, SOLTUB.AGRIA.G00000003003.1, SOLTUB.AGRIA.G00000003015.2, SOLTUB.AGRIA.G00000003068.1, SOLTUB.AGRIA.G0000000…
GO:0048364	BP	e	root development	197/11136	564/39088	0.000834	4	197	1	1	1	0.0209	SOLTUB.AGRIA.G00000000009.1, SOLTUB.AGRIA.G00000000424.1, SOLTUB.AGRIA.G00000000459.1, SOLTUB.AGRIA.G00000000696.1, SOLTUB.AGRIA.G00000000960.1, SOLTUB.AGRIA.G00000001252.1, SOLTUB.AGRIA.G00000001255.1, SOLTUB.AGRIA.G00000001317.1, SOLTUB.AGRIA.G00000002003.1, SOLTUB.AGRIA.G00000002229.1, SOLTUB.AGRIA.G00000002588.1, SOLTUB.AGRIA.G00000002809.1, SOLTUB.AGRIA.G00000003213.1, SOLTUB.AGRIA.G00000003…
GO:0006357	BP	e	regulation of transcription by RNA polymerase II	192/11136	484/39088	3.67e-06	10	192	0.0352	0.0343	0.035	0.000515	SOLTUB.AGRIA.G00000000060.1, SOLTUB.AGRIA.G00000000977.9, SOLTUB.AGRIA.G00000001119.1, SOLTUB.AGRIA.G00000001696.1, SOLTUB.AGRIA.G00000001798.1, SOLTUB.AGRIA.G00000001839.1, SOLTUB.AGRIA.G00000002145.1, SOLTUB.AGRIA.G00000002384.1, SOLTUB.AGRIA.G00000002738.1, SOLTUB.AGRIA.G00000002862.1, SOLTUB.AGRIA.G00000002953.1, SOLTUB.AGRIA.G00000003002.1, SOLTUB.AGRIA.G00000003015.2, SOLTUB.AGRIA.G00000003…
GO:0030154	BP	e	cell differentiation	188/11136	492/39088	7.22e-06	3	188	0.0693	0.0675	0.0686	0.000716	SOLTUB.AGRIA.G00000000012.1, SOLTUB.AGRIA.G00000000018.1, SOLTUB.AGRIA.G00000001236.1, SOLTUB.AGRIA.G00000001250.1, SOLTUB.AGRIA.G00000001696.1, SOLTUB.AGRIA.G00000001839.1, SOLTUB.AGRIA.G00000002740.1, SOLTUB.AGRIA.G00000002934.1, SOLTUB.AGRIA.G00000002957.1, SOLTUB.AGRIA.G00000003068.1, SOLTUB.AGRIA.G00000003761.1, SOLTUB.AGRIA.G00000003842.1, SOLTUB.AGRIA.G00000004222.13, SOLTUB.AGRIA.G0000000…
GO:0045944	BP	e	positive regulation of transcription by RNA polymerase II	183/11136	459/39088	3.32e-06	11	183	0.0319	0.0311	0.0317	0.000515	SOLTUB.AGRIA.G00000000387.1, SOLTUB.AGRIA.G00000000407.1, SOLTUB.AGRIA.G00000000446.1, SOLTUB.AGRIA.G00000001965.1, SOLTUB.AGRIA.G00000002156.1, SOLTUB.AGRIA.G00000002171.1, SOLTUB.AGRIA.G00000002366.4, SOLTUB.AGRIA.G00000002413.2, SOLTUB.AGRIA.G00000002930.1, SOLTUB.AGRIA.G00000003291.1, SOLTUB.AGRIA.G00000003390.1, SOLTUB.AGRIA.G00000003437.1, SOLTUB.AGRIA.G00000003566.1, SOLTUB.AGRIA.G00000003…
GO:0010628	BP	e	positive regulation of gene expression	180/11136	441/39088	3.54e-06	6	180	0.034	0.0331	0.0338	0.000515	SOLTUB.AGRIA.G00000001659.1, SOLTUB.AGRIA.G00000001696.1, SOLTUB.AGRIA.G00000002666.1, SOLTUB.AGRIA.G00000002880.1, SOLTUB.AGRIA.G00000002887.1, SOLTUB.AGRIA.G00000003285.1, SOLTUB.AGRIA.G00000003390.1, SOLTUB.AGRIA.G00000003431.1, SOLTUB.AGRIA.G00000003538.1, SOLTUB.AGRIA.G00000003566.1, SOLTUB.AGRIA.G00000003735.1, SOLTUB.AGRIA.G00000004060.1, SOLTUB.AGRIA.G00000004219.1, SOLTUB.AGRIA.G00000004…
GO:0051301	BP	e	cell division	178/11136	517/39088	0.00321	2	178	1	1	1	0.0476	SOLTUB.AGRIA.G00000000287.1, SOLTUB.AGRIA.G00000001612.1, SOLTUB.AGRIA.G00000002342.1, SOLTUB.AGRIA.G00000002384.1, SOLTUB.AGRIA.G00000002416.1, SOLTUB.AGRIA.G00000002528.1, SOLTUB.AGRIA.G00000003044.2, SOLTUB.AGRIA.G00000003067.5, SOLTUB.AGRIA.G00000003321.1, SOLTUB.AGRIA.G00000003354.1, SOLTUB.AGRIA.G00000003942.1, SOLTUB.AGRIA.G00000004368.1, SOLTUB.AGRIA.G00000004384.1, SOLTUB.AGRIA.G00000005…
GO:0009738	BP	e	abscisic acid-activated signaling pathway	174/11136	413/39088	3.84e-06	6	174	0.0369	0.0359	0.0366	0.000515	SOLTUB.AGRIA.G00000000364.1, SOLTUB.AGRIA.G00000000387.1, SOLTUB.AGRIA.G00000000508.1, SOLTUB.AGRIA.G00000000589.1, SOLTUB.AGRIA.G00000000722.1, SOLTUB.AGRIA.G00000000875.1, SOLTUB.AGRIA.G00000000960.1, SOLTUB.AGRIA.G00000002809.1, SOLTUB.AGRIA.G00000002952.1, SOLTUB.AGRIA.G00000003021.1, SOLTUB.AGRIA.G00000003097.1, SOLTUB.AGRIA.G00000003197.1, SOLTUB.AGRIA.G00000003556.1, SOLTUB.AGRIA.G00000004…
GO:0006950	BP	e	response to stress	174/11136	443/39088	4.82e-06	2	174	0.0463	0.0451	0.0459	0.000617	SOLTUB.AGRIA.G00000000011.1, SOLTUB.AGRIA.G00000000363.1, SOLTUB.AGRIA.G00000000439.1, SOLTUB.AGRIA.G00000001236.1, SOLTUB.AGRIA.G00000001250.1, SOLTUB.AGRIA.G00000001658.1, SOLTUB.AGRIA.G00000002003.1, SOLTUB.AGRIA.G00000003354.1, SOLTUB.AGRIA.G00000003622.1, SOLTUB.AGRIA.G00000003925.3, SOLTUB.AGRIA.G00000004002.1, SOLTUB.AGRIA.G00000004114.1, SOLTUB.AGRIA.G00000004128.1, SOLTUB.AGRIA.G00000004…
GO:0000122	BP	e	negative regulation of transcription by RNA polymerase II	167/11136	472/39088	0.0012	11	167	1	1	1	0.0253	SOLTUB.AGRIA.G00000000244.1, SOLTUB.AGRIA.G00000000271.1, SOLTUB.AGRIA.G00000000446.1, SOLTUB.AGRIA.G00000002546.1, SOLTUB.AGRIA.G00000002697.1, SOLTUB.AGRIA.G00000002717.1, SOLTUB.AGRIA.G00000003179.4, SOLTUB.AGRIA.G00000003219.1, SOLTUB.AGRIA.G00000003304.1, SOLTUB.AGRIA.G00000003388.1, SOLTUB.AGRIA.G00000003533.1, SOLTUB.AGRIA.G00000004760.1, SOLTUB.AGRIA.G00000005196.2, SOLTUB.AGRIA.G00000005…
GO:0048522	BP	e	positive regulation of cellular process	155/11136	328/39088	3.59e-06	4	155	0.0345	0.0336	0.0342	0.000515	SOLTUB.AGRIA.G00000000004.1, SOLTUB.AGRIA.G00000000011.1, SOLTUB.AGRIA.G00000000012.1, SOLTUB.AGRIA.G00000000018.1, SOLTUB.AGRIA.G00000000019.1, SOLTUB.AGRIA.G00000000024.1, SOLTUB.AGRIA.G00000000075.1, SOLTUB.AGRIA.G00000000257.1, SOLTUB.AGRIA.G00000000364.1, SOLTUB.AGRIA.G00000001499.1, SOLTUB.AGRIA.G00000002096.1, SOLTUB.AGRIA.G00000003361.1, SOLTUB.AGRIA.G00000003476.1, SOLTUB.AGRIA.G00000003…
GO:0009658	BP	e	chloroplast organization	151/11136	391/39088	1.72e-05	6	151	0.165	0.161	0.163	0.0013	SOLTUB.AGRIA.G00000000267.1, SOLTUB.AGRIA.G00000000446.1, SOLTUB.AGRIA.G00000002009.2, SOLTUB.AGRIA.G00000002115.1, SOLTUB.AGRIA.G00000002890.1, SOLTUB.AGRIA.G00000003073.2, SOLTUB.AGRIA.G00000003899.1, SOLTUB.AGRIA.G00000005436.1, SOLTUB.AGRIA.G00000005508.1, SOLTUB.AGRIA.G00000005620.1, SOLTUB.AGRIA.G00000006019.1, SOLTUB.AGRIA.G00000006127.1, SOLTUB.AGRIA.G00000006411.1, SOLTUB.AGRIA.G00000006…
GO:0009845	BP	e	seed germination	147/11136	371/39088	7.74e-06	2	147	0.0743	0.0724	0.0735	0.000724	SOLTUB.AGRIA.G00000000004.1, SOLTUB.AGRIA.G00000000024.1, SOLTUB.AGRIA.G00000000706.1, SOLTUB.AGRIA.G00000000960.1, SOLTUB.AGRIA.G00000002809.1, SOLTUB.AGRIA.G00000003302.1, SOLTUB.AGRIA.G00000003566.1, SOLTUB.AGRIA.G00000003632.1, SOLTUB.AGRIA.G00000003897.1, SOLTUB.AGRIA.G00000004082.1, SOLTUB.AGRIA.G00000004129.1, SOLTUB.AGRIA.G00000004232.1, SOLTUB.AGRIA.G00000004278.1, SOLTUB.AGRIA.G00000004…
GO:0048523	BP	e	negative regulation of cellular process	145/11136	304/39088	2.75e-06	4	145	0.0264	0.0257	0.0263	0.000515	SOLTUB.AGRIA.G00000000060.1, SOLTUB.AGRIA.G00000001965.1, SOLTUB.AGRIA.G00000002590.2, SOLTUB.AGRIA.G00000002812.1, SOLTUB.AGRIA.G00000003151.1, SOLTUB.AGRIA.G00000003279.1, SOLTUB.AGRIA.G00000003334.1, SOLTUB.AGRIA.G00000003697.2, SOLTUB.AGRIA.G00000003712.1, SOLTUB.AGRIA.G00000003797.1, SOLTUB.AGRIA.G00000003842.1, SOLTUB.AGRIA.G00000003843.1, SOLTUB.AGRIA.G00000004128.1, SOLTUB.AGRIA.G00000004…
GO:0009908	BP	e	flower development	145/11136	393/39088	0.000312	6	145	1	1	1	0.0103	SOLTUB.AGRIA.G00000000260.7, SOLTUB.AGRIA.G00000002413.2, SOLTUB.AGRIA.G00000002607.1, SOLTUB.AGRIA.G00000002653.2, SOLTUB.AGRIA.G00000002794.1, SOLTUB.AGRIA.G00000003255.1, SOLTUB.AGRIA.G00000003875.3, SOLTUB.AGRIA.G00000004081.1, SOLTUB.AGRIA.G00000004645.1, SOLTUB.AGRIA.G00000005235.1, SOLTUB.AGRIA.G00000005248.1, SOLTUB.AGRIA.G00000006063.1, SOLTUB.AGRIA.G00000006069.1, SOLTUB.AGRIA.G00000006…
GO:0010311	BP	e	lateral root formation	138/11136	337/39088	3.6e-06	4	138	0.0346	0.0337	0.0344	0.000515	SOLTUB.AGRIA.G00000000797.1, SOLTUB.AGRIA.G00000001119.1, SOLTUB.AGRIA.G00000001659.1, SOLTUB.AGRIA.G00000002037.1, SOLTUB.AGRIA.G00000002418.1, SOLTUB.AGRIA.G00000002856.1, SOLTUB.AGRIA.G00000003021.1, SOLTUB.AGRIA.G00000003367.1, SOLTUB.AGRIA.G00000003369.1, SOLTUB.AGRIA.G00000003556.1, SOLTUB.AGRIA.G00000003639.1, SOLTUB.AGRIA.G00000003648.1, SOLTUB.AGRIA.G00000003761.1, SOLTUB.AGRIA.G00000003…
GO:0010119	BP	e	regulation of stomatal movement	137/11136	314/39088	2.97e-06	4	137	0.0286	0.0278	0.0284	0.000515	SOLTUB.AGRIA.G00000000058.1, SOLTUB.AGRIA.G00000000107.1, SOLTUB.AGRIA.G00000000228.1, SOLTUB.AGRIA.G00000001060.1, SOLTUB.AGRIA.G00000002200.1, SOLTUB.AGRIA.G00000003621.1, SOLTUB.AGRIA.G00000003875.3, SOLTUB.AGRIA.G00000004064.1, SOLTUB.AGRIA.G00000004082.1, SOLTUB.AGRIA.G00000005214.1, SOLTUB.AGRIA.G00000005934.1, SOLTUB.AGRIA.G00000007062.1, SOLTUB.AGRIA.G00000007136.1, SOLTUB.AGRIA.G00000007…
GO:0009909	BP	e	regulation of flower development	137/11136	368/39088	0.000307	6	137	1	1	1	0.0103	SOLTUB.AGRIA.G00000000381.4, SOLTUB.AGRIA.G00000000729.3, SOLTUB.AGRIA.G00000001223.1, SOLTUB.AGRIA.G00000002697.1, SOLTUB.AGRIA.G00000003199.4, SOLTUB.AGRIA.G00000003283.1, SOLTUB.AGRIA.G00000003329.1, SOLTUB.AGRIA.G00000003566.1, SOLTUB.AGRIA.G00000003652.1, SOLTUB.AGRIA.G00000003670.1, SOLTUB.AGRIA.G00000003761.1, SOLTUB.AGRIA.G00000004766.1, SOLTUB.AGRIA.G00000005393.1, SOLTUB.AGRIA.G00000005…
GO:0010468	BP	e	regulation of gene expression	136/11136	291/39088	3.18e-06	5	136	0.0305	0.0298	0.0303	0.000515	SOLTUB.AGRIA.G00000000817.1, SOLTUB.AGRIA.G00000002434.1, SOLTUB.AGRIA.G00000002528.1, SOLTUB.AGRIA.G00000002931.1, SOLTUB.AGRIA.G00000003018.1, SOLTUB.AGRIA.G00000003058.1, SOLTUB.AGRIA.G00000003556.1, SOLTUB.AGRIA.G00000003825.1, SOLTUB.AGRIA.G00000004099.1, SOLTUB.AGRIA.G00000004226.1, SOLTUB.AGRIA.G00000004227.1, SOLTUB.AGRIA.G00000004228.1, SOLTUB.AGRIA.G00000005002.1, SOLTUB.AGRIA.G00000005…
GO:0042542	BP	e	response to hydrogen peroxide	135/11136	329/39088	3.68e-06	5	135	0.0353	0.0345	0.0351	0.000515	SOLTUB.AGRIA.G00000000012.1, SOLTUB.AGRIA.G00000000018.1, SOLTUB.AGRIA.G00000000244.1, SOLTUB.AGRIA.G00000000364.1, SOLTUB.AGRIA.G00000002015.1, SOLTUB.AGRIA.G00000002037.1, SOLTUB.AGRIA.G00000002085.1, SOLTUB.AGRIA.G00000002229.1, SOLTUB.AGRIA.G00000003058.1, SOLTUB.AGRIA.G00000004200.1, SOLTUB.AGRIA.G00000005256.1, SOLTUB.AGRIA.G00000005351.1, SOLTUB.AGRIA.G00000005578.1, SOLTUB.AGRIA.G00000005…
GO:0008284	BP	e	positive regulation of cell population proliferation	135/11136	349/39088	4.74e-05	5	135	0.455	0.443	0.447	0.00282	SOLTUB.AGRIA.G00000001112.1, SOLTUB.AGRIA.G00000001113.1, SOLTUB.AGRIA.G00000001116.1, SOLTUB.AGRIA.G00000001696.1, SOLTUB.AGRIA.G00000002384.1, SOLTUB.AGRIA.G00000002594.1, SOLTUB.AGRIA.G00000002697.1, SOLTUB.AGRIA.G00000003285.1, SOLTUB.AGRIA.G00000003706.1, SOLTUB.AGRIA.G00000003735.1, SOLTUB.AGRIA.G00000003812.1, SOLTUB.AGRIA.G00000003923.1, SOLTUB.AGRIA.G00000004512.1, SOLTUB.AGRIA.G00000005…
GO:0008285	BP	e	negative regulation of cell population proliferation	128/11136	265/39088	2.94e-06	5	128	0.0282	0.0275	0.0281	0.000515	SOLTUB.AGRIA.G00000000407.1, SOLTUB.AGRIA.G00000000729.3, SOLTUB.AGRIA.G00000003127.1, SOLTUB.AGRIA.G00000003192.1, SOLTUB.AGRIA.G00000003283.1, SOLTUB.AGRIA.G00000003293.3, SOLTUB.AGRIA.G00000003541.1, SOLTUB.AGRIA.G00000003679.2, SOLTUB.AGRIA.G00000004374.1, SOLTUB.AGRIA.G00000005002.1, SOLTUB.AGRIA.G00000005017.3, SOLTUB.AGRIA.G00000005175.1, SOLTUB.AGRIA.G00000005841.1, SOLTUB.AGRIA.G00000006…
GO:0009628	BP	e	response to abiotic stimulus	128/11136	333/39088	8.96e-05	2	128	0.86	0.839	0.842	0.00426	SOLTUB.AGRIA.G00000000439.1, SOLTUB.AGRIA.G00000001658.1, SOLTUB.AGRIA.G00000002003.1, SOLTUB.AGRIA.G00000002264.1, SOLTUB.AGRIA.G00000002957.1, SOLTUB.AGRIA.G00000003336.1, SOLTUB.AGRIA.G00000003354.1, SOLTUB.AGRIA.G00000004128.1, SOLTUB.AGRIA.G00000004382.1, SOLTUB.AGRIA.G00000004464.1, SOLTUB.AGRIA.G00000004611.1, SOLTUB.AGRIA.G00000004740.1, SOLTUB.AGRIA.G00000004808.1, SOLTUB.AGRIA.G00000004…
GO:0065008	BP	e	regulation of biological quality	124/11136	275/39088	3.22e-06	2	124	0.0309	0.0301	0.0307	0.000515	SOLTUB.AGRIA.G00000000728.1, SOLTUB.AGRIA.G00000000813.1, SOLTUB.AGRIA.G00000002935.2, SOLTUB.AGRIA.G00000003186.1, SOLTUB.AGRIA.G00000003288.1, SOLTUB.AGRIA.G00000003476.1, SOLTUB.AGRIA.G00000003712.1, SOLTUB.AGRIA.G00000004034.1, SOLTUB.AGRIA.G00000004067.1, SOLTUB.AGRIA.G00000004381.1, SOLTUB.AGRIA.G00000004393.2, SOLTUB.AGRIA.G00000004611.1, SOLTUB.AGRIA.G00000004834.1, SOLTUB.AGRIA.G00000005…
GO:0006508	BP	e	proteolysis	121/11136	332/39088	0.00179	5	121	1	1	1	0.0348	SOLTUB.AGRIA.G00000001696.1, SOLTUB.AGRIA.G00000001774.2, SOLTUB.AGRIA.G00000002588.1, SOLTUB.AGRIA.G00000002639.1, SOLTUB.AGRIA.G00000002691.1, SOLTUB.AGRIA.G00000002864.1, SOLTUB.AGRIA.G00000002865.1, SOLTUB.AGRIA.G00000002866.1, SOLTUB.AGRIA.G00000003432.1, SOLTUB.AGRIA.G00000003500.1, SOLTUB.AGRIA.G00000003566.1, SOLTUB.AGRIA.G00000003576.2, SOLTUB.AGRIA.G00000004002.1, SOLTUB.AGRIA.G00000004…
GO:0048510	BP	e	regulation of timing of transition from vegetative to reproductive phase	119/11136	303/39088	5.27e-05	6	119	0.506	0.493	0.497	0.00299	SOLTUB.AGRIA.G00000000009.1, SOLTUB.AGRIA.G00000000387.1, SOLTUB.AGRIA.G00000000407.1, SOLTUB.AGRIA.G00000000459.1, SOLTUB.AGRIA.G00000001119.1, SOLTUB.AGRIA.G00000002037.1, SOLTUB.AGRIA.G00000002115.1, SOLTUB.AGRIA.G00000002196.1, SOLTUB.AGRIA.G00000002413.2, SOLTUB.AGRIA.G00000002543.5, SOLTUB.AGRIA.G00000002952.1, SOLTUB.AGRIA.G00000003291.1, SOLTUB.AGRIA.G00000003302.1, SOLTUB.AGRIA.G00000003…
GO:0007283	BP	e	spermatogenesis	118/11136	237/39088	2.2e-06	5	118	0.0211	0.0206	0.021	0.000515	SOLTUB.AGRIA.G00000000499.2, SOLTUB.AGRIA.G00000000797.1, SOLTUB.AGRIA.G00000002666.1, SOLTUB.AGRIA.G00000003002.1, SOLTUB.AGRIA.G00000003171.1, SOLTUB.AGRIA.G00000003186.1, SOLTUB.AGRIA.G00000003285.1, SOLTUB.AGRIA.G00000003838.1, SOLTUB.AGRIA.G00000004484.1, SOLTUB.AGRIA.G00000004808.1, SOLTUB.AGRIA.G00000005355.1, SOLTUB.AGRIA.G00000005839.1, SOLTUB.AGRIA.G00000006156.2, SOLTUB.AGRIA.G00000006…
GO:0048513	BP	e	animal organ development	113/11136	219/39088	2.65e-06	3	113	0.0255	0.0248	0.0253	0.000515	SOLTUB.AGRIA.G00000000060.1, SOLTUB.AGRIA.G00000002923.1, SOLTUB.AGRIA.G00000003442.1, SOLTUB.AGRIA.G00000003567.3, SOLTUB.AGRIA.G00000003777.2, SOLTUB.AGRIA.G00000003843.1, SOLTUB.AGRIA.G00000003925.3, SOLTUB.AGRIA.G00000004092.1, SOLTUB.AGRIA.G00000004124.1, SOLTUB.AGRIA.G00000005175.1, SOLTUB.AGRIA.G00000005786.1, SOLTUB.AGRIA.G00000006095.1, SOLTUB.AGRIA.G00000006830.1, SOLTUB.AGRIA.G00000007…
GO:0006281	BP	e	DNA repair	112/11136	295/39088	0.00045	7	112	1	1	1	0.0133	SOLTUB.AGRIA.G00000000260.7, SOLTUB.AGRIA.G00000001696.1, SOLTUB.AGRIA.G00000001867.3, SOLTUB.AGRIA.G00000002594.1, SOLTUB.AGRIA.G00000002717.1, SOLTUB.AGRIA.G00000002777.1, SOLTUB.AGRIA.G00000003311.1, SOLTUB.AGRIA.G00000003536.1, SOLTUB.AGRIA.G00000003553.1, SOLTUB.AGRIA.G00000003573.1, SOLTUB.AGRIA.G00000003783.1, SOLTUB.AGRIA.G00000004122.1, SOLTUB.AGRIA.G00000004184.1, SOLTUB.AGRIA.G00000004…
GO:0001666	BP	e	response to hypoxia	111/11136	256/39088	3.86e-06	5	111	0.0371	0.0361	0.0368	0.000515	SOLTUB.AGRIA.G00000000354.1, SOLTUB.AGRIA.G00000002115.1, SOLTUB.AGRIA.G00000002229.1, SOLTUB.AGRIA.G00000002794.1, SOLTUB.AGRIA.G00000002890.1, SOLTUB.AGRIA.G00000003756.1, SOLTUB.AGRIA.G00000003899.1, SOLTUB.AGRIA.G00000004067.1, SOLTUB.AGRIA.G00000005277.1, SOLTUB.AGRIA.G00000005436.1, SOLTUB.AGRIA.G00000005934.1, SOLTUB.AGRIA.G00000006004.1, SOLTUB.AGRIA.G00000006127.1, SOLTUB.AGRIA.G00000006…
GO:0009867	BP	e	jasmonic acid mediated signaling pathway	110/11136	287/39088	0.000297	6	110	1	1	1	0.01	SOLTUB.AGRIA.G00000000413.1, SOLTUB.AGRIA.G00000000729.3, SOLTUB.AGRIA.G00000001223.1, SOLTUB.AGRIA.G00000001427.1, SOLTUB.AGRIA.G00000002116.1, SOLTUB.AGRIA.G00000002384.1, SOLTUB.AGRIA.G00000002957.1, SOLTUB.AGRIA.G00000003219.1, SOLTUB.AGRIA.G00000003283.1, SOLTUB.AGRIA.G00000003367.1, SOLTUB.AGRIA.G00000003369.1, SOLTUB.AGRIA.G00000003461.1, SOLTUB.AGRIA.G00000003632.1, SOLTUB.AGRIA.G00000004…
GO:0009789	BP	e	positive regulation of abscisic acid-activated signaling pathway	108/11136	271/39088	6.17e-05	7	108	0.593	0.578	0.582	0.00331	SOLTUB.AGRIA.G00000000365.1, SOLTUB.AGRIA.G00000000706.1, SOLTUB.AGRIA.G00000000729.3, SOLTUB.AGRIA.G00000002642.1, SOLTUB.AGRIA.G00000003283.1, SOLTUB.AGRIA.G00000003428.1, SOLTUB.AGRIA.G00000003541.1, SOLTUB.AGRIA.G00000003632.1, SOLTUB.AGRIA.G00000003952.1, SOLTUB.AGRIA.G00000004501.1, SOLTUB.AGRIA.G00000005036.6, SOLTUB.AGRIA.G00000005060.1, SOLTUB.AGRIA.G00000005402.1, SOLTUB.AGRIA.G00000005…
GO:0043161	BP	e	proteasome-mediated ubiquitin-dependent protein catabolic process	107/11136	229/39088	2.11e-06	9	107	0.0202	0.0197	0.0202	0.000515	SOLTUB.AGRIA.G00000000244.1, SOLTUB.AGRIA.G00000000526.1, SOLTUB.AGRIA.G00000000604.1, SOLTUB.AGRIA.G00000000728.1, SOLTUB.AGRIA.G00000001318.1, SOLTUB.AGRIA.G00000002384.1, SOLTUB.AGRIA.G00000002546.1, SOLTUB.AGRIA.G00000002980.1, SOLTUB.AGRIA.G00000003058.1, SOLTUB.AGRIA.G00000004097.1, SOLTUB.AGRIA.G00000004509.1, SOLTUB.AGRIA.G00000005017.3, SOLTUB.AGRIA.G00000005175.1, SOLTUB.AGRIA.G00000005…
GO:0009911	BP	e	positive regulation of flower development	107/11136	253/39088	6.64e-06	7	107	0.0637	0.0621	0.0631	0.000693	SOLTUB.AGRIA.G00000000058.1, SOLTUB.AGRIA.G00000000107.1, SOLTUB.AGRIA.G00000000349.1, SOLTUB.AGRIA.G00000000706.1, SOLTUB.AGRIA.G00000000722.1, SOLTUB.AGRIA.G00000000977.9, SOLTUB.AGRIA.G00000002366.4, SOLTUB.AGRIA.G00000002543.5, SOLTUB.AGRIA.G00000002740.1, SOLTUB.AGRIA.G00000002862.1, SOLTUB.AGRIA.G00000003279.1, SOLTUB.AGRIA.G00000003285.1, SOLTUB.AGRIA.G00000003435.1, SOLTUB.AGRIA.G00000003…
GO:0006886	BP	e	intracellular protein transport	106/11136	223/39088	2.22e-06	6	106	0.0213	0.0208	0.0212	0.000515	SOLTUB.AGRIA.G00000000059.1, SOLTUB.AGRIA.G00000000106.1, SOLTUB.AGRIA.G00000000490.1, SOLTUB.AGRIA.G00000002859.6, SOLTUB.AGRIA.G00000003121.1, SOLTUB.AGRIA.G00000003171.1, SOLTUB.AGRIA.G00000003248.1, SOLTUB.AGRIA.G00000003354.1, SOLTUB.AGRIA.G00000003668.1, SOLTUB.AGRIA.G00000004134.1, SOLTUB.AGRIA.G00000004206.1, SOLTUB.AGRIA.G00000004207.1, SOLTUB.AGRIA.G00000004404.1, SOLTUB.AGRIA.G00000004…
GO:0055085	BP	e	transmembrane transport	106/11136	283/39088	0.00116	4	106	1	1	1	0.0245	SOLTUB.AGRIA.G00000000965.1, SOLTUB.AGRIA.G00000002149.1, SOLTUB.AGRIA.G00000002959.1, SOLTUB.AGRIA.G00000004500.1, SOLTUB.AGRIA.G00000004689.1, SOLTUB.AGRIA.G00000005374.1, SOLTUB.AGRIA.G00000006073.1, SOLTUB.AGRIA.G00000006305.1, SOLTUB.AGRIA.G00000006318.1, SOLTUB.AGRIA.G00000007067.1, SOLTUB.AGRIA.G00000007379.1, SOLTUB.AGRIA.G00000007629.2, SOLTUB.AGRIA.G00000007631.1, SOLTUB.AGRIA.G00000007…
GO:0010089	BP	e	xylem development	105/11136	281/39088	0.0014	5	105	1	1	1	0.0284	SOLTUB.AGRIA.G00000000407.1, SOLTUB.AGRIA.G00000001235.1, SOLTUB.AGRIA.G00000002528.1, SOLTUB.AGRIA.G00000002552.1, SOLTUB.AGRIA.G00000002555.1, SOLTUB.AGRIA.G00000003364.1, SOLTUB.AGRIA.G00000003367.1, SOLTUB.AGRIA.G00000003369.1, SOLTUB.AGRIA.G00000003492.1, SOLTUB.AGRIA.G00000003951.1, SOLTUB.AGRIA.G00000004634.1, SOLTUB.AGRIA.G00000005244.1, SOLTUB.AGRIA.G00000005855.1, SOLTUB.AGRIA.G00000006…
GO:0002221	BP	e	pattern recognition receptor signaling pathway	104/11136	232/39088	2.45e-06	6	104	0.0235	0.023	0.0235	0.000515	SOLTUB.AGRIA.G00000000416.2, SOLTUB.AGRIA.G00000001122.1, SOLTUB.AGRIA.G00000001192.1, SOLTUB.AGRIA.G00000001693.2, SOLTUB.AGRIA.G00000002654.1, SOLTUB.AGRIA.G00000002666.1, SOLTUB.AGRIA.G00000002703.2, SOLTUB.AGRIA.G00000003524.1, SOLTUB.AGRIA.G00000003556.1, SOLTUB.AGRIA.G00000004044.1, SOLTUB.AGRIA.G00000004598.4, SOLTUB.AGRIA.G00000005586.1, SOLTUB.AGRIA.G00000005666.1, SOLTUB.AGRIA.G00000005…
GO:0050790	BP	e	regulation of catalytic activity	101/11136	222/39088	3.06e-06	3	101	0.0294	0.0287	0.0292	0.000515	SOLTUB.AGRIA.G00000000060.1, SOLTUB.AGRIA.G00000000468.1, SOLTUB.AGRIA.G00000000490.1, SOLTUB.AGRIA.G00000000960.1, SOLTUB.AGRIA.G00000002360.1, SOLTUB.AGRIA.G00000003334.1, SOLTUB.AGRIA.G00000003415.1, SOLTUB.AGRIA.G00000003712.1, SOLTUB.AGRIA.G00000003942.1, SOLTUB.AGRIA.G00000004064.1, SOLTUB.AGRIA.G00000004206.1, SOLTUB.AGRIA.G00000004207.1, SOLTUB.AGRIA.G00000004765.1, SOLTUB.AGRIA.G00000005…
GO:0050821	BP	e	protein stabilization	101/11136	269/39088	0.00139	4	101	1	1	1	0.0283	SOLTUB.AGRIA.G00000002854.1, SOLTUB.AGRIA.G00000003127.1, SOLTUB.AGRIA.G00000003259.2, SOLTUB.AGRIA.G00000003301.1, SOLTUB.AGRIA.G00000004194.1, SOLTUB.AGRIA.G00000005944.1, SOLTUB.AGRIA.G00000006316.1, SOLTUB.AGRIA.G00000006578.1, SOLTUB.AGRIA.G00000006614.1, SOLTUB.AGRIA.G00000006785.1, SOLTUB.AGRIA.G00000007321.1, SOLTUB.AGRIA.G00000007597.1, SOLTUB.AGRIA.G00000008192.2, SOLTUB.AGRIA.G00000008…
GO:0015031	BP	e	protein transport	100/11136	265/39088	0.00128	5	100	1	1	1	0.0264	SOLTUB.AGRIA.G00000001252.1, SOLTUB.AGRIA.G00000001255.1, SOLTUB.AGRIA.G00000002267.1, SOLTUB.AGRIA.G00000002914.1, SOLTUB.AGRIA.G00000003061.1, SOLTUB.AGRIA.G00000003293.3, SOLTUB.AGRIA.G00000003530.1, SOLTUB.AGRIA.G00000004381.1, SOLTUB.AGRIA.G00000005824.1, SOLTUB.AGRIA.G00000005847.1, SOLTUB.AGRIA.G00000006163.3, SOLTUB.AGRIA.G00000006311.1, SOLTUB.AGRIA.G00000006382.1, SOLTUB.AGRIA.G00000007…
GO:0018105	BP	e	peptidyl-serine phosphorylation	97/11136	170/39088	2.11e-06	9	97	0.0203	0.0197	0.0202	0.000515	SOLTUB.AGRIA.G00000000260.7, SOLTUB.AGRIA.G00000000365.1, SOLTUB.AGRIA.G00000000589.1, SOLTUB.AGRIA.G00000002569.3, SOLTUB.AGRIA.G00000002578.1, SOLTUB.AGRIA.G00000003097.1, SOLTUB.AGRIA.G00000003390.1, SOLTUB.AGRIA.G00000003711.1, SOLTUB.AGRIA.G00000003757.1, SOLTUB.AGRIA.G00000004219.1, SOLTUB.AGRIA.G00000004412.1, SOLTUB.AGRIA.G00000004907.1, SOLTUB.AGRIA.G00000005435.1, SOLTUB.AGRIA.G00000005…
GO:0035556	BP	e	intracellular signal transduction	96/11136	190/39088	2.28e-06	5	96	0.0219	0.0214	0.0218	0.000515	SOLTUB.AGRIA.G00000000365.1, SOLTUB.AGRIA.G00000000589.1, SOLTUB.AGRIA.G00000002578.1, SOLTUB.AGRIA.G00000002810.1, SOLTUB.AGRIA.G00000003097.1, SOLTUB.AGRIA.G00000003691.1, SOLTUB.AGRIA.G00000003711.1, SOLTUB.AGRIA.G00000003757.1, SOLTUB.AGRIA.G00000003952.1, SOLTUB.AGRIA.G00000004504.1, SOLTUB.AGRIA.G00000005060.1, SOLTUB.AGRIA.G00000005490.1, SOLTUB.AGRIA.G00000005508.1, SOLTUB.AGRIA.G00000005…
GO:0010051	BP	e	xylem and phloem pattern formation	93/11136	243/39088	0.001	4	93	1	1	1	0.0232	SOLTUB.AGRIA.G00000000059.1, SOLTUB.AGRIA.G00000000106.1, SOLTUB.AGRIA.G00000000386.2, SOLTUB.AGRIA.G00000000407.1, SOLTUB.AGRIA.G00000002794.1, SOLTUB.AGRIA.G00000003171.1, SOLTUB.AGRIA.G00000003364.1, SOLTUB.AGRIA.G00000003492.1, SOLTUB.AGRIA.G00000003556.1, SOLTUB.AGRIA.G00000003668.1, SOLTUB.AGRIA.G00000003831.1, SOLTUB.AGRIA.G00000004124.1, SOLTUB.AGRIA.G00000004138.1, SOLTUB.AGRIA.G00000004…
GO:0006511	BP	e	ubiquitin-dependent protein catabolic process	92/11136	233/39088	0.000337	8	92	1	1	1	0.0108	SOLTUB.AGRIA.G00000000252.1, SOLTUB.AGRIA.G00000000268.1, SOLTUB.AGRIA.G00000002590.2, SOLTUB.AGRIA.G00000003019.1, SOLTUB.AGRIA.G00000003179.4, SOLTUB.AGRIA.G00000004130.1, SOLTUB.AGRIA.G00000004509.1, SOLTUB.AGRIA.G00000005414.19, SOLTUB.AGRIA.G00000006490.1, SOLTUB.AGRIA.G00000006841.1, SOLTUB.AGRIA.G00000006921.1, SOLTUB.AGRIA.G00000007075.1, SOLTUB.AGRIA.G00000007369.1, SOLTUB.AGRIA.G0000000…
GO:0010091	BP	e	trichome branching	91/11136	233/39088	0.000587	5	91	1	1	1	0.0163	SOLTUB.AGRIA.G00000000059.1, SOLTUB.AGRIA.G00000000106.1, SOLTUB.AGRIA.G00000000376.1, SOLTUB.AGRIA.G00000001223.1, SOLTUB.AGRIA.G00000003067.5, SOLTUB.AGRIA.G00000003171.1, SOLTUB.AGRIA.G00000003283.1, SOLTUB.AGRIA.G00000003567.3, SOLTUB.AGRIA.G00000003668.1, SOLTUB.AGRIA.G00000003788.1, SOLTUB.AGRIA.G00000005393.1, SOLTUB.AGRIA.G00000005631.1, SOLTUB.AGRIA.G00000006042.1, SOLTUB.AGRIA.G00000006…
GO:0006364	BP	e	rRNA processing	88/11136	183/39088	3.32e-06	9	88	0.0319	0.0311	0.0317	0.000515	SOLTUB.AGRIA.G00000002801.1, SOLTUB.AGRIA.G00000003755.1, SOLTUB.AGRIA.G00000003852.1, SOLTUB.AGRIA.G00000004594.1, SOLTUB.AGRIA.G00000004605.1, SOLTUB.AGRIA.G00000006090.1, SOLTUB.AGRIA.G00000006748.1, SOLTUB.AGRIA.G00000006919.1, SOLTUB.AGRIA.G00000007075.1, SOLTUB.AGRIA.G00000008642.1, SOLTUB.AGRIA.G00000008673.1, SOLTUB.AGRIA.G00000009366.1, SOLTUB.AGRIA.G00000009367.1, SOLTUB.AGRIA.G00000009…
GO:0032259	BP	e	methylation	88/11136	214/39088	7.19e-05	2	88	0.691	0.673	0.677	0.00368	SOLTUB.AGRIA.G00000000499.2, SOLTUB.AGRIA.G00000001046.1, SOLTUB.AGRIA.G00000001219.1, SOLTUB.AGRIA.G00000001696.1, SOLTUB.AGRIA.G00000003004.1, SOLTUB.AGRIA.G00000003075.1, SOLTUB.AGRIA.G00000003076.1, SOLTUB.AGRIA.G00000003128.1, SOLTUB.AGRIA.G00000003136.1, SOLTUB.AGRIA.G00000003137.1, SOLTUB.AGRIA.G00000003398.1, SOLTUB.AGRIA.G00000004644.1, SOLTUB.AGRIA.G00000004927.1, SOLTUB.AGRIA.G00000007…
GO:0070887	BP	e	cellular response to chemical stimulus	88/11136	225/39088	0.000621	3	88	1	1	1	0.017	SOLTUB.AGRIA.G00000000060.1, SOLTUB.AGRIA.G00000001658.1, SOLTUB.AGRIA.G00000002105.1, SOLTUB.AGRIA.G00000002156.1, SOLTUB.AGRIA.G00000002264.1, SOLTUB.AGRIA.G00000003068.1, SOLTUB.AGRIA.G00000003354.1, SOLTUB.AGRIA.G00000003361.1, SOLTUB.AGRIA.G00000003758.1, SOLTUB.AGRIA.G00000003841.1, SOLTUB.AGRIA.G00000003842.1, SOLTUB.AGRIA.G00000004117.1, SOLTUB.AGRIA.G00000004381.1, SOLTUB.AGRIA.G00000004…
GO:0010629	BP	e	negative regulation of gene expression	87/11136	218/39088	0.000286	6	87	1	1	1	0.00984	SOLTUB.AGRIA.G00000002862.1, SOLTUB.AGRIA.G00000003333.1, SOLTUB.AGRIA.G00000003950.1, SOLTUB.AGRIA.G00000004186.1, SOLTUB.AGRIA.G00000004823.1, SOLTUB.AGRIA.G00000004840.1, SOLTUB.AGRIA.G00000005330.1, SOLTUB.AGRIA.G00000005773.1, SOLTUB.AGRIA.G00000005786.1, SOLTUB.AGRIA.G00000007648.1, SOLTUB.AGRIA.G00000008260.1, SOLTUB.AGRIA.G00000008316.1, SOLTUB.AGRIA.G00000008648.1, SOLTUB.AGRIA.G00000009…
GO:0034605	BP	e	cellular response to heat	86/11136	203/39088	2.27e-05	5	86	0.218	0.212	0.215	0.00158	SOLTUB.AGRIA.G00000000039.1, SOLTUB.AGRIA.G00000000129.8, SOLTUB.AGRIA.G00000000257.1, SOLTUB.AGRIA.G00000000392.2, SOLTUB.AGRIA.G00000001010.1, SOLTUB.AGRIA.G00000001044.1, SOLTUB.AGRIA.G00000003321.1, SOLTUB.AGRIA.G00000003609.1, SOLTUB.AGRIA.G00000005069.1, SOLTUB.AGRIA.G00000007114.1, SOLTUB.AGRIA.G00000007170.1, SOLTUB.AGRIA.G00000007627.1, SOLTUB.AGRIA.G00000007979.1, SOLTUB.AGRIA.G00000008…
GO:0006397	BP	e	mRNA processing	85/11136	197/39088	1.14e-05	8	85	0.11	0.107	0.108	0.000966	SOLTUB.AGRIA.G00000000250.3, SOLTUB.AGRIA.G00000000707.1, SOLTUB.AGRIA.G00000000879.1, SOLTUB.AGRIA.G00000002269.1, SOLTUB.AGRIA.G00000003311.1, SOLTUB.AGRIA.G00000003433.1, SOLTUB.AGRIA.G00000003442.1, SOLTUB.AGRIA.G00000003479.1, SOLTUB.AGRIA.G00000003738.1, SOLTUB.AGRIA.G00000004077.1, SOLTUB.AGRIA.G00000004237.1, SOLTUB.AGRIA.G00000004611.1, SOLTUB.AGRIA.G00000005355.1, SOLTUB.AGRIA.G00000006…
GO:0043066	BP	e	negative regulation of apoptotic process	85/11136	222/39088	0.00167	7	85	1	1	1	0.0333	SOLTUB.AGRIA.G00000000290.1, SOLTUB.AGRIA.G00000001314.2, SOLTUB.AGRIA.G00000002145.1, SOLTUB.AGRIA.G00000002653.2, SOLTUB.AGRIA.G00000002801.1, SOLTUB.AGRIA.G00000003293.3, SOLTUB.AGRIA.G00000003415.1, SOLTUB.AGRIA.G00000003536.1, SOLTUB.AGRIA.G00000004509.1, SOLTUB.AGRIA.G00000005414.19, SOLTUB.AGRIA.G00000005792.3, SOLTUB.AGRIA.G00000006047.1, SOLTUB.AGRIA.G00000006830.1, SOLTUB.AGRIA.G0000000…
GO:0006470	BP	e	protein dephosphorylation	84/11136	173/39088	2.69e-06	7	84	0.0259	0.0252	0.0257	0.000515	SOLTUB.AGRIA.G00000001916.3, SOLTUB.AGRIA.G00000002227.1, SOLTUB.AGRIA.G00000002369.3, SOLTUB.AGRIA.G00000002569.3, SOLTUB.AGRIA.G00000002649.1, SOLTUB.AGRIA.G00000003058.1, SOLTUB.AGRIA.G00000004123.1, SOLTUB.AGRIA.G00000004128.1, SOLTUB.AGRIA.G00000004496.1, SOLTUB.AGRIA.G00000005419.1, SOLTUB.AGRIA.G00000007823.1, SOLTUB.AGRIA.G00000007864.1, SOLTUB.AGRIA.G00000007945.1, SOLTUB.AGRIA.G00000008…
GO:0007275	BP	e	multicellular organism development	84/11136	220/39088	0.00205	3	84	1	1	1	0.0372	SOLTUB.AGRIA.G00000000250.3, SOLTUB.AGRIA.G00000000728.1, SOLTUB.AGRIA.G00000002422.10, SOLTUB.AGRIA.G00000002590.2, SOLTUB.AGRIA.G00000003370.1, SOLTUB.AGRIA.G00000003434.3, SOLTUB.AGRIA.G00000003482.1, SOLTUB.AGRIA.G00000004234.1, SOLTUB.AGRIA.G00000004304.2, SOLTUB.AGRIA.G00000004538.1, SOLTUB.AGRIA.G00000004612.1, SOLTUB.AGRIA.G00000004619.1, SOLTUB.AGRIA.G00000004662.1, SOLTUB.AGRIA.G0000000…
GO:1901002	BP	e	positive regulation of response to salt stress	83/11136	217/39088	0.00192	7	83	1	1	1	0.0356	SOLTUB.AGRIA.G00000000365.1, SOLTUB.AGRIA.G00000000589.1, SOLTUB.AGRIA.G00000000729.3, SOLTUB.AGRIA.G00000001223.1, SOLTUB.AGRIA.G00000003390.1, SOLTUB.AGRIA.G00000003556.1, SOLTUB.AGRIA.G00000003831.1, SOLTUB.AGRIA.G00000004219.1, SOLTUB.AGRIA.G00000004412.1, SOLTUB.AGRIA.G00000004634.1, SOLTUB.AGRIA.G00000005331.1, SOLTUB.AGRIA.G00000005490.1, SOLTUB.AGRIA.G00000005832.1, SOLTUB.AGRIA.G00000005…
GO:0042221	BP	e	response to chemical	82/11136	212/39088	0.00132	2	82	1	1	1	0.027	SOLTUB.AGRIA.G00000000257.1, SOLTUB.AGRIA.G00000001236.1, SOLTUB.AGRIA.G00000001250.1, SOLTUB.AGRIA.G00000002170.1, SOLTUB.AGRIA.G00000003567.3, SOLTUB.AGRIA.G00000003717.1, SOLTUB.AGRIA.G00000004002.1, SOLTUB.AGRIA.G00000004186.1, SOLTUB.AGRIA.G00000004337.1, SOLTUB.AGRIA.G00000007117.1, SOLTUB.AGRIA.G00000007127.1, SOLTUB.AGRIA.G00000007461.1, SOLTUB.AGRIA.G00000007728.1, SOLTUB.AGRIA.G00000007…
GO:0006629	BP	e	lipid metabolic process	82/11136	217/39088	0.00317	3	82	1	1	1	0.0474	SOLTUB.AGRIA.G00000000449.1, SOLTUB.AGRIA.G00000003510.1, SOLTUB.AGRIA.G00000003856.1, SOLTUB.AGRIA.G00000004052.1, SOLTUB.AGRIA.G00000004547.1, SOLTUB.AGRIA.G00000004813.1, SOLTUB.AGRIA.G00000004828.1, SOLTUB.AGRIA.G00000005367.1, SOLTUB.AGRIA.G00000005508.1, SOLTUB.AGRIA.G00000005620.1, SOLTUB.AGRIA.G00000005824.1, SOLTUB.AGRIA.G00000006241.1, SOLTUB.AGRIA.G00000006288.1, SOLTUB.AGRIA.G00000006…
GO:0007420	BP	e	brain development	81/11136	176/39088	2.08e-06	4	81	0.02	0.0194	0.0199	0.000515	SOLTUB.AGRIA.G00000000381.4, SOLTUB.AGRIA.G00000000407.1, SOLTUB.AGRIA.G00000002413.2, SOLTUB.AGRIA.G00000002704.1, SOLTUB.AGRIA.G00000003291.1, SOLTUB.AGRIA.G00000003509.1, SOLTUB.AGRIA.G00000004408.1, SOLTUB.AGRIA.G00000004907.1, SOLTUB.AGRIA.G00000005248.1, SOLTUB.AGRIA.G00000006110.1, SOLTUB.AGRIA.G00000006979.1, SOLTUB.AGRIA.G00000006980.1, SOLTUB.AGRIA.G00000007037.1, SOLTUB.AGRIA.G00000007…
GO:0042493	BP	e	response to drug	80/11136	174/39088	2.78e-06	3	80	0.0267	0.026	0.0265	0.000515	SOLTUB.AGRIA.G00000000521.1, SOLTUB.AGRIA.G00000002541.1, SOLTUB.AGRIA.G00000002613.1, SOLTUB.AGRIA.G00000002930.1, SOLTUB.AGRIA.G00000003311.1, SOLTUB.AGRIA.G00000003390.1, SOLTUB.AGRIA.G00000003639.1, SOLTUB.AGRIA.G00000003695.1, SOLTUB.AGRIA.G00000003765.1, SOLTUB.AGRIA.G00000005789.2, SOLTUB.AGRIA.G00000006047.1, SOLTUB.AGRIA.G00000006578.1, SOLTUB.AGRIA.G00000006614.1, SOLTUB.AGRIA.G00000006…
GO:2000377	BP	e	regulation of reactive oxygen species metabolic process	77/11136	166/39088	2.45e-06	5	77	0.0236	0.023	0.0235	0.000515	SOLTUB.AGRIA.G00000000004.1, SOLTUB.AGRIA.G00000000012.1, SOLTUB.AGRIA.G00000000018.1, SOLTUB.AGRIA.G00000000024.1, SOLTUB.AGRIA.G00000000078.1, SOLTUB.AGRIA.G00000000130.1, SOLTUB.AGRIA.G00000000461.1, SOLTUB.AGRIA.G00000002434.1, SOLTUB.AGRIA.G00000003353.1, SOLTUB.AGRIA.G00000003621.1, SOLTUB.AGRIA.G00000004060.1, SOLTUB.AGRIA.G00000004504.1, SOLTUB.AGRIA.G00000005060.1, SOLTUB.AGRIA.G00000005…
GO:0044237	BP	e	cellular metabolic process	77/11136	183/39088	0.000101	2	77	0.967	0.943	0.946	0.00457	SOLTUB.AGRIA.G00000003331.1, SOLTUB.AGRIA.G00000003510.1, SOLTUB.AGRIA.G00000003856.1, SOLTUB.AGRIA.G00000004381.1, SOLTUB.AGRIA.G00000004834.1, SOLTUB.AGRIA.G00000005501.1, SOLTUB.AGRIA.G00000005734.1, SOLTUB.AGRIA.G00000006426.2, SOLTUB.AGRIA.G00000006802.1, SOLTUB.AGRIA.G00000006940.1, SOLTUB.AGRIA.G00000007173.1, SOLTUB.AGRIA.G00000008049.6, SOLTUB.AGRIA.G00000008189.1, SOLTUB.AGRIA.G00000008…
GO:0071215	BP	e	cellular response to abscisic acid stimulus	77/11136	197/39088	0.00147	6	77	1	1	1	0.0295	SOLTUB.AGRIA.G00000000290.1, SOLTUB.AGRIA.G00000000461.1, SOLTUB.AGRIA.G00000000906.1, SOLTUB.AGRIA.G00000001314.2, SOLTUB.AGRIA.G00000003711.1, SOLTUB.AGRIA.G00000004107.1, SOLTUB.AGRIA.G00000004108.1, SOLTUB.AGRIA.G00000005666.1, SOLTUB.AGRIA.G00000005851.1, SOLTUB.AGRIA.G00000005888.1, SOLTUB.AGRIA.G00000006388.1, SOLTUB.AGRIA.G00000006420.1, SOLTUB.AGRIA.G00000006830.1, SOLTUB.AGRIA.G00000007…
GO:0008340	BP	e	determination of adult lifespan	76/11136	166/39088	5.76e-06	2	76	0.0553	0.0539	0.0549	0.000667	SOLTUB.AGRIA.G00000000363.1, SOLTUB.AGRIA.G00000000381.4, SOLTUB.AGRIA.G00000000392.2, SOLTUB.AGRIA.G00000002546.1, SOLTUB.AGRIA.G00000002679.1, SOLTUB.AGRIA.G00000003415.1, SOLTUB.AGRIA.G00000003553.1, SOLTUB.AGRIA.G00000003735.1, SOLTUB.AGRIA.G00000004851.1, SOLTUB.AGRIA.G00000005002.1, SOLTUB.AGRIA.G00000006995.1, SOLTUB.AGRIA.G00000006996.3, SOLTUB.AGRIA.G00000007179.1, SOLTUB.AGRIA.G00000007…
GO:0007049	BP	e	cell cycle	76/11136	186/39088	0.000313	2	76	1	1	1	0.0103	SOLTUB.AGRIA.G00000000268.1, SOLTUB.AGRIA.G00000000360.1, SOLTUB.AGRIA.G00000001612.1, SOLTUB.AGRIA.G00000002777.1, SOLTUB.AGRIA.G00000003058.1, SOLTUB.AGRIA.G00000003060.1, SOLTUB.AGRIA.G00000003152.1, SOLTUB.AGRIA.G00000003321.1, SOLTUB.AGRIA.G00000003354.1, SOLTUB.AGRIA.G00000003442.1, SOLTUB.AGRIA.G00000003771.1, SOLTUB.AGRIA.G00000005437.2, SOLTUB.AGRIA.G00000006911.1, SOLTUB.AGRIA.G00000006…
GO:0009637	BP	e	response to blue light	75/11136	191/39088	0.00127	5	75	1	1	1	0.0264	SOLTUB.AGRIA.G00000000977.9, SOLTUB.AGRIA.G00000001119.1, SOLTUB.AGRIA.G00000003606.1, SOLTUB.AGRIA.G00000004064.1, SOLTUB.AGRIA.G00000004367.1, SOLTUB.AGRIA.G00000005216.1, SOLTUB.AGRIA.G00000005355.1, SOLTUB.AGRIA.G00000006982.1, SOLTUB.AGRIA.G00000007082.1, SOLTUB.AGRIA.G00000008176.1, SOLTUB.AGRIA.G00000008618.1, SOLTUB.AGRIA.G00000008648.1, SOLTUB.AGRIA.G00000008701.1, SOLTUB.AGRIA.G00000008…
GO:0048481	BP	e	plant ovule development	74/11136	149/39088	2.56e-06	4	74	0.0245	0.0239	0.0244	0.000515	SOLTUB.AGRIA.G00000000152.1, SOLTUB.AGRIA.G00000000271.1, SOLTUB.AGRIA.G00000002518.1, SOLTUB.AGRIA.G00000003329.1, SOLTUB.AGRIA.G00000003556.1, SOLTUB.AGRIA.G00000003679.2, SOLTUB.AGRIA.G00000003751.4, SOLTUB.AGRIA.G00000003761.1, SOLTUB.AGRIA.G00000003762.1, SOLTUB.AGRIA.G00000004374.1, SOLTUB.AGRIA.G00000006411.1, SOLTUB.AGRIA.G00000007308.2, SOLTUB.AGRIA.G00000007425.1, SOLTUB.AGRIA.G00000007…
GO:0048573	BP	e	photoperiodism, flowering	74/11136	186/39088	0.00106	6	74	1	1	1	0.0233	SOLTUB.AGRIA.G00000001119.1, SOLTUB.AGRIA.G00000003192.1, SOLTUB.AGRIA.G00000003691.1, SOLTUB.AGRIA.G00000004378.1, SOLTUB.AGRIA.G00000005481.1, SOLTUB.AGRIA.G00000006050.1, SOLTUB.AGRIA.G00000007464.3, SOLTUB.AGRIA.G00000008593.1, SOLTUB.AGRIA.G00000008702.1, SOLTUB.AGRIA.G00000008803.1, SOLTUB.AGRIA.G00000010150.4, SOLTUB.AGRIA.G00000010959.1, SOLTUB.AGRIA.G00000011274.2, SOLTUB.AGRIA.G00000011…
GO:0043065	BP	e	positive regulation of apoptotic process	72/11136	128/39088	2.77e-06	7	72	0.0266	0.026	0.0265	0.000515	SOLTUB.AGRIA.G00000000244.1, SOLTUB.AGRIA.G00000000268.1, SOLTUB.AGRIA.G00000000520.1, SOLTUB.AGRIA.G00000000521.1, SOLTUB.AGRIA.G00000000728.1, SOLTUB.AGRIA.G00000002590.2, SOLTUB.AGRIA.G00000002613.1, SOLTUB.AGRIA.G00000002930.1, SOLTUB.AGRIA.G00000003285.1, SOLTUB.AGRIA.G00000005435.1, SOLTUB.AGRIA.G00000005436.1, SOLTUB.AGRIA.G00000005874.1, SOLTUB.AGRIA.G00000006921.1, SOLTUB.AGRIA.G00000007…
GO:0030587	BP	e	sorocarp development	72/11136	167/39088	6.65e-05	4	72	0.639	0.623	0.627	0.00351	SOLTUB.AGRIA.G00000000011.1, SOLTUB.AGRIA.G00000000019.1, SOLTUB.AGRIA.G00000001010.1, SOLTUB.AGRIA.G00000001044.1, SOLTUB.AGRIA.G00000002613.1, SOLTUB.AGRIA.G00000003301.1, SOLTUB.AGRIA.G00000004044.1, SOLTUB.AGRIA.G00000004503.1, SOLTUB.AGRIA.G00000004598.4, SOLTUB.AGRIA.G00000004689.1, SOLTUB.AGRIA.G00000005436.1, SOLTUB.AGRIA.G00000006127.1, SOLTUB.AGRIA.G00000006287.1, SOLTUB.AGRIA.G00000006…
GO:0007399	BP	e	nervous system development	71/11136	137/39088	1.43e-06	4	71	0.0137	0.0134	0.0137	0.000515	SOLTUB.AGRIA.G00000002003.1, SOLTUB.AGRIA.G00000003354.1, SOLTUB.AGRIA.G00000003726.1, SOLTUB.AGRIA.G00000003990.1, SOLTUB.AGRIA.G00000004834.1, SOLTUB.AGRIA.G00000005017.3, SOLTUB.AGRIA.G00000005175.1, SOLTUB.AGRIA.G00000005435.1, SOLTUB.AGRIA.G00000007889.1, SOLTUB.AGRIA.G00000008146.1, SOLTUB.AGRIA.G00000008456.1, SOLTUB.AGRIA.G00000008775.1, SOLTUB.AGRIA.G00000008952.1, SOLTUB.AGRIA.G00000009…
GO:0043622	BP	e	cortical microtubule organization	71/11136	147/39088	2.22e-06	8	71	0.0213	0.0208	0.0212	0.000515	SOLTUB.AGRIA.G00000000023.1, SOLTUB.AGRIA.G00000000376.1, SOLTUB.AGRIA.G00000000797.1, SOLTUB.AGRIA.G00000003365.3, SOLTUB.AGRIA.G00000003556.1, SOLTUB.AGRIA.G00000003788.1, SOLTUB.AGRIA.G00000003838.1, SOLTUB.AGRIA.G00000004044.1, SOLTUB.AGRIA.G00000004598.4, SOLTUB.AGRIA.G00000006042.1, SOLTUB.AGRIA.G00000006224.1, SOLTUB.AGRIA.G00000006287.1, SOLTUB.AGRIA.G00000006742.1, SOLTUB.AGRIA.G00000008…
GO:0009640	BP	e	photomorphogenesis	70/11136	163/39088	8.08e-05	6	70	0.776	0.757	0.761	0.00402	SOLTUB.AGRIA.G00000000407.1, SOLTUB.AGRIA.G00000001218.1, SOLTUB.AGRIA.G00000002116.1, SOLTUB.AGRIA.G00000002794.1, SOLTUB.AGRIA.G00000003373.1, SOLTUB.AGRIA.G00000003492.1, SOLTUB.AGRIA.G00000003621.1, SOLTUB.AGRIA.G00000004367.1, SOLTUB.AGRIA.G00000006093.1, SOLTUB.AGRIA.G00000006575.1, SOLTUB.AGRIA.G00000007073.3, SOLTUB.AGRIA.G00000007082.1, SOLTUB.AGRIA.G00000008072.1, SOLTUB.AGRIA.G00000008…
GO:0045727	BP	e	positive regulation of translation	69/11136	152/39088	1.21e-05	8	69	0.117	0.114	0.115	0.001	SOLTUB.AGRIA.G00000000392.2, SOLTUB.AGRIA.G00000000845.1, SOLTUB.AGRIA.G00000002229.1, SOLTUB.AGRIA.G00000003199.4, SOLTUB.AGRIA.G00000003925.3, SOLTUB.AGRIA.G00000004303.1, SOLTUB.AGRIA.G00000004409.1, SOLTUB.AGRIA.G00000004554.1, SOLTUB.AGRIA.G00000004907.1, SOLTUB.AGRIA.G00000006979.1, SOLTUB.AGRIA.G00000006980.1, SOLTUB.AGRIA.G00000008483.1, SOLTUB.AGRIA.G00000008723.1, SOLTUB.AGRIA.G00000008…
GO:0006633	BP	e	fatty acid biosynthetic process	69/11136	173/39088	0.00128	8	69	1	1	1	0.0264	SOLTUB.AGRIA.G00000000298.1, SOLTUB.AGRIA.G00000000393.1, SOLTUB.AGRIA.G00000002117.1, SOLTUB.AGRIA.G00000003470.1, SOLTUB.AGRIA.G00000004225.1, SOLTUB.AGRIA.G00000005824.1, SOLTUB.AGRIA.G00000006041.1, SOLTUB.AGRIA.G00000007067.1, SOLTUB.AGRIA.G00000010089.1, SOLTUB.AGRIA.G00000011054.1, SOLTUB.AGRIA.G00000012148.1, SOLTUB.AGRIA.G00000012456.1, SOLTUB.AGRIA.G00000012903.1, SOLTUB.AGRIA.G00000013…
GO:0010604	BP	e	positive regulation of macromolecule metabolic process	68/11136	144/39088	4.47e-06	5	68	0.0429	0.0418	0.0426	0.00058	SOLTUB.AGRIA.G00000000257.1, SOLTUB.AGRIA.G00000002379.2, SOLTUB.AGRIA.G00000002923.1, SOLTUB.AGRIA.G00000003151.1, SOLTUB.AGRIA.G00000003548.1, SOLTUB.AGRIA.G00000003567.3, SOLTUB.AGRIA.G00000003751.4, SOLTUB.AGRIA.G00000004304.2, SOLTUB.AGRIA.G00000005501.1, SOLTUB.AGRIA.G00000007621.1, SOLTUB.AGRIA.G00000008449.1, SOLTUB.AGRIA.G00000008456.1, SOLTUB.AGRIA.G00000008663.1, SOLTUB.AGRIA.G00000008…
GO:0010229	BP	e	inflorescence development	68/11136	156/39088	5.59e-05	6	68	0.537	0.523	0.527	0.00312	SOLTUB.AGRIA.G00000000407.1, SOLTUB.AGRIA.G00000002543.5, SOLTUB.AGRIA.G00000002740.1, SOLTUB.AGRIA.G00000002794.1, SOLTUB.AGRIA.G00000002845.1, SOLTUB.AGRIA.G00000003060.1, SOLTUB.AGRIA.G00000003556.1, SOLTUB.AGRIA.G00000004044.1, SOLTUB.AGRIA.G00000004124.1, SOLTUB.AGRIA.G00000004598.4, SOLTUB.AGRIA.G00000004949.1, SOLTUB.AGRIA.G00000005244.1, SOLTUB.AGRIA.G00000005303.1, SOLTUB.AGRIA.G00000006…
GO:0031663	BP	e	lipopolysaccharide-mediated signaling pathway	67/11136	144/39088	6.89e-06	6	67	0.0662	0.0645	0.0655	0.000704	SOLTUB.AGRIA.G00000000416.2, SOLTUB.AGRIA.G00000001122.1, SOLTUB.AGRIA.G00000001192.1, SOLTUB.AGRIA.G00000001693.2, SOLTUB.AGRIA.G00000002703.2, SOLTUB.AGRIA.G00000003524.1, SOLTUB.AGRIA.G00000005586.1, SOLTUB.AGRIA.G00000005666.1, SOLTUB.AGRIA.G00000005851.1, SOLTUB.AGRIA.G00000005888.1, SOLTUB.AGRIA.G00000006114.1, SOLTUB.AGRIA.G00000007528.1, SOLTUB.AGRIA.G00000007538.3, SOLTUB.AGRIA.G00000007…
GO:0006996	BP	e	organelle organization	66/11136	136/39088	2.17e-06	4	66	0.0208	0.0203	0.0207	0.000515	SOLTUB.AGRIA.G00000000246.1, SOLTUB.AGRIA.G00000000448.1, SOLTUB.AGRIA.G00000001544.1, SOLTUB.AGRIA.G00000002546.1, SOLTUB.AGRIA.G00000002758.1, SOLTUB.AGRIA.G00000003758.1, SOLTUB.AGRIA.G00000003954.1, SOLTUB.AGRIA.G00000004124.1, SOLTUB.AGRIA.G00000005432.1, SOLTUB.AGRIA.G00000005501.1, SOLTUB.AGRIA.G00000005839.1, SOLTUB.AGRIA.G00000005934.1, SOLTUB.AGRIA.G00000006898.2, SOLTUB.AGRIA.G00000007…
GO:0007030	BP	e	Golgi organization	66/11136	139/39088	2.8e-06	5	66	0.0269	0.0262	0.0267	0.000515	SOLTUB.AGRIA.G00000000260.7, SOLTUB.AGRIA.G00000001493.2, SOLTUB.AGRIA.G00000002685.1, SOLTUB.AGRIA.G00000002914.1, SOLTUB.AGRIA.G00000003248.1, SOLTUB.AGRIA.G00000003583.1, SOLTUB.AGRIA.G00000003916.1, SOLTUB.AGRIA.G00000004404.1, SOLTUB.AGRIA.G00000004538.1, SOLTUB.AGRIA.G00000004642.1, SOLTUB.AGRIA.G00000004954.1, SOLTUB.AGRIA.G00000005713.1, SOLTUB.AGRIA.G00000006253.1, SOLTUB.AGRIA.G00000006…
GO:0044249	BP	e	cellular biosynthetic process	66/11136	140/39088	5.12e-06	3	66	0.0491	0.0479	0.0488	0.000647	SOLTUB.AGRIA.G00000000047.1, SOLTUB.AGRIA.G00000000122.1, SOLTUB.AGRIA.G00000001658.1, SOLTUB.AGRIA.G00000002722.1, SOLTUB.AGRIA.G00000002745.1, SOLTUB.AGRIA.G00000003194.1, SOLTUB.AGRIA.G00000003478.1, SOLTUB.AGRIA.G00000003706.1, SOLTUB.AGRIA.G00000004060.1, SOLTUB.AGRIA.G00000004379.1, SOLTUB.AGRIA.G00000004651.1, SOLTUB.AGRIA.G00000006418.1, SOLTUB.AGRIA.G00000006523.1, SOLTUB.AGRIA.G00000007…
GO:1990110	BP	e	callus formation	66/11136	158/39088	0.000375	2	66	1	1	1	0.0116	SOLTUB.AGRIA.G00000002200.1, SOLTUB.AGRIA.G00000002697.1, SOLTUB.AGRIA.G00000003305.1, SOLTUB.AGRIA.G00000003367.1, SOLTUB.AGRIA.G00000003369.1, SOLTUB.AGRIA.G00000003761.1, SOLTUB.AGRIA.G00000004113.1, SOLTUB.AGRIA.G00000004253.1, SOLTUB.AGRIA.G00000005843.1, SOLTUB.AGRIA.G00000006050.1, SOLTUB.AGRIA.G00000006411.1, SOLTUB.AGRIA.G00000007604.1, SOLTUB.AGRIA.G00000007609.1, SOLTUB.AGRIA.G00000008…
GO:0050826	BP	e	response to freezing	66/11136	165/39088	0.00175	5	66	1	1	1	0.0342	SOLTUB.AGRIA.G00000000729.3, SOLTUB.AGRIA.G00000001965.1, SOLTUB.AGRIA.G00000002047.1, SOLTUB.AGRIA.G00000003556.1, SOLTUB.AGRIA.G00000004450.1, SOLTUB.AGRIA.G00000004667.12, SOLTUB.AGRIA.G00000006310.1, SOLTUB.AGRIA.G00000006744.1, SOLTUB.AGRIA.G00000007145.3, SOLTUB.AGRIA.G00000007146.1, SOLTUB.AGRIA.G00000007150.1, SOLTUB.AGRIA.G00000007152.4, SOLTUB.AGRIA.G00000007401.1, SOLTUB.AGRIA.G0000000…
GO:0009832	BP	e	plant-type cell wall biogenesis	64/11136	120/39088	2.08e-06	5	64	0.0199	0.0194	0.0199	0.000515	SOLTUB.AGRIA.G00000003219.1, SOLTUB.AGRIA.G00000005845.1, SOLTUB.AGRIA.G00000005903.1, SOLTUB.AGRIA.G00000006042.1, SOLTUB.AGRIA.G00000006498.1, SOLTUB.AGRIA.G00000006781.1, SOLTUB.AGRIA.G00000006879.1, SOLTUB.AGRIA.G00000006891.2, SOLTUB.AGRIA.G00000007114.1, SOLTUB.AGRIA.G00000007170.1, SOLTUB.AGRIA.G00000007600.1, SOLTUB.AGRIA.G00000007610.1, SOLTUB.AGRIA.G00000008343.1, SOLTUB.AGRIA.G00000009…
GO:0006417	BP	e	regulation of translation	64/11136	160/39088	0.00201	7	64	1	1	1	0.0369	SOLTUB.AGRIA.G00000000363.1, SOLTUB.AGRIA.G00000001696.1, SOLTUB.AGRIA.G00000003333.1, SOLTUB.AGRIA.G00000003479.1, SOLTUB.AGRIA.G00000003497.1, SOLTUB.AGRIA.G00000003533.1, SOLTUB.AGRIA.G00000003751.4, SOLTUB.AGRIA.G00000004484.1, SOLTUB.AGRIA.G00000004611.1, SOLTUB.AGRIA.G00000005587.1, SOLTUB.AGRIA.G00000006849.2, SOLTUB.AGRIA.G00000007000.1, SOLTUB.AGRIA.G00000007067.1, SOLTUB.AGRIA.G00000008…
GO:0051726	BP	e	regulation of cell cycle	64/11136	163/39088	0.00302	4	64	1	1	1	0.0464	SOLTUB.AGRIA.G00000000244.1, SOLTUB.AGRIA.G00000000374.1, SOLTUB.AGRIA.G00000002594.1, SOLTUB.AGRIA.G00000002639.1, SOLTUB.AGRIA.G00000002642.1, SOLTUB.AGRIA.G00000003509.1, SOLTUB.AGRIA.G00000003541.1, SOLTUB.AGRIA.G00000004034.1, SOLTUB.AGRIA.G00000004067.1, SOLTUB.AGRIA.G00000004487.1, SOLTUB.AGRIA.G00000005242.1, SOLTUB.AGRIA.G00000006830.1, SOLTUB.AGRIA.G00000007748.1, SOLTUB.AGRIA.G00000008…
GO:0009792	BP	e	embryo development ending in birth or egg hatching	62/11136	123/39088	2.81e-06	5	62	0.027	0.0263	0.0269	0.000515	SOLTUB.AGRIA.G00000000490.1, SOLTUB.AGRIA.G00000003171.1, SOLTUB.AGRIA.G00000003375.1, SOLTUB.AGRIA.G00000003668.1, SOLTUB.AGRIA.G00000004206.1, SOLTUB.AGRIA.G00000004207.1, SOLTUB.AGRIA.G00000004512.1, SOLTUB.AGRIA.G00000004615.1, SOLTUB.AGRIA.G00000004616.1, SOLTUB.AGRIA.G00000004925.1, SOLTUB.AGRIA.G00000005214.1, SOLTUB.AGRIA.G00000005242.1, SOLTUB.AGRIA.G00000005277.1, SOLTUB.AGRIA.G00000005…
GO:0031323	BP	e	regulation of cellular metabolic process	62/11136	138/39088	4.07e-05	4	62	0.391	0.381	0.385	0.00248	SOLTUB.AGRIA.G00000000364.1, SOLTUB.AGRIA.G00000000424.1, SOLTUB.AGRIA.G00000002170.1, SOLTUB.AGRIA.G00000003797.1, SOLTUB.AGRIA.G00000003831.1, SOLTUB.AGRIA.G00000004002.1, SOLTUB.AGRIA.G00000004538.1, SOLTUB.AGRIA.G00000005635.6, SOLTUB.AGRIA.G00000006384.1, SOLTUB.AGRIA.G00000006664.1, SOLTUB.AGRIA.G00000006736.1, SOLTUB.AGRIA.G00000008244.1, SOLTUB.AGRIA.G00000008664.1, SOLTUB.AGRIA.G00000008…
GO:0034613	BP	e	cellular protein localization	62/11136	142/39088	0.000118	4	62	1	1	1	0.00507	SOLTUB.AGRIA.G00000000349.1, SOLTUB.AGRIA.G00000003058.1, SOLTUB.AGRIA.G00000004381.1, SOLTUB.AGRIA.G00000005666.1, SOLTUB.AGRIA.G00000005851.1, SOLTUB.AGRIA.G00000005888.1, SOLTUB.AGRIA.G00000007424.1, SOLTUB.AGRIA.G00000007546.1, SOLTUB.AGRIA.G00000008113.1, SOLTUB.AGRIA.G00000008702.1, SOLTUB.AGRIA.G00000009006.1, SOLTUB.AGRIA.G00000011791.1, SOLTUB.AGRIA.G00000012074.1, SOLTUB.AGRIA.G00000012…
GO:2000028	BP	e	regulation of photoperiodism, flowering	62/11136	143/39088	0.000178	4	62	1	1	1	0.00669	SOLTUB.AGRIA.G00000000706.1, SOLTUB.AGRIA.G00000000722.1, SOLTUB.AGRIA.G00000001390.1, SOLTUB.AGRIA.G00000002116.1, SOLTUB.AGRIA.G00000002196.1, SOLTUB.AGRIA.G00000003018.1, SOLTUB.AGRIA.G00000003364.1, SOLTUB.AGRIA.G00000003373.1, SOLTUB.AGRIA.G00000003492.1, SOLTUB.AGRIA.G00000003721.1, SOLTUB.AGRIA.G00000005036.6, SOLTUB.AGRIA.G00000006093.1, SOLTUB.AGRIA.G00000006364.16, SOLTUB.AGRIA.G0000000…
GO:0019722	BP	e	calcium-mediated signaling	61/11136	139/39088	0.000103	7	61	0.986	0.961	0.964	0.00458	SOLTUB.AGRIA.G00000000960.1, SOLTUB.AGRIA.G00000002809.1, SOLTUB.AGRIA.G00000004232.1, SOLTUB.AGRIA.G00000004278.1, SOLTUB.AGRIA.G00000004311.1, SOLTUB.AGRIA.G00000004313.2, SOLTUB.AGRIA.G00000005198.1, SOLTUB.AGRIA.G00000005481.1, SOLTUB.AGRIA.G00000006253.1, SOLTUB.AGRIA.G00000006482.1, SOLTUB.AGRIA.G00000008153.1, SOLTUB.AGRIA.G00000008617.1, SOLTUB.AGRIA.G00000008811.1, SOLTUB.AGRIA.G00000009…
GO:0098869	BP	e	cellular oxidant detoxification	61/11136	154/39088	0.00304	3	61	1	1	1	0.0464	SOLTUB.AGRIA.G00000000817.1, SOLTUB.AGRIA.G00000004082.1, SOLTUB.AGRIA.G00000004631.1, SOLTUB.AGRIA.G00000004654.1, SOLTUB.AGRIA.G00000005394.1, SOLTUB.AGRIA.G00000006783.1, SOLTUB.AGRIA.G00000007517.1, SOLTUB.AGRIA.G00000007890.1, SOLTUB.AGRIA.G00000007966.1, SOLTUB.AGRIA.G00000008086.1, SOLTUB.AGRIA.G00000008088.1, SOLTUB.AGRIA.G00000008872.1, SOLTUB.AGRIA.G00000008917.1, SOLTUB.AGRIA.G00000009…
GO:0016192	BP	e	vesicle-mediated transport	59/11136	140/39088	0.000665	4	59	1	1	1	0.0178	SOLTUB.AGRIA.G00000001643.1, SOLTUB.AGRIA.G00000003797.1, SOLTUB.AGRIA.G00000003841.1, SOLTUB.AGRIA.G00000004124.1, SOLTUB.AGRIA.G00000004765.1, SOLTUB.AGRIA.G00000004834.1, SOLTUB.AGRIA.G00000005776.1, SOLTUB.AGRIA.G00000006180.2, SOLTUB.AGRIA.G00000006311.1, SOLTUB.AGRIA.G00000006897.1, SOLTUB.AGRIA.G00000007075.1, SOLTUB.AGRIA.G00000007843.1, SOLTUB.AGRIA.G00000008058.1, SOLTUB.AGRIA.G00000008…
GO:1901576	BP	e	organic substance biosynthetic process	59/11136	146/39088	0.00229	3	59	1	1	1	0.0409	SOLTUB.AGRIA.G00000000122.1, SOLTUB.AGRIA.G00000000364.1, SOLTUB.AGRIA.G00000001658.1, SOLTUB.AGRIA.G00000002105.1, SOLTUB.AGRIA.G00000002434.1, SOLTUB.AGRIA.G00000002745.1, SOLTUB.AGRIA.G00000003368.1, SOLTUB.AGRIA.G00000003478.1, SOLTUB.AGRIA.G00000003706.1, SOLTUB.AGRIA.G00000004060.1, SOLTUB.AGRIA.G00000005015.1, SOLTUB.AGRIA.G00000006731.1, SOLTUB.AGRIA.G00000006741.1, SOLTUB.AGRIA.G00000007…
GO:0010043	BP	e	response to zinc ion	58/11136	127/39088	4.37e-05	5	58	0.42	0.409	0.413	0.00262	SOLTUB.AGRIA.G00000000157.1, SOLTUB.AGRIA.G00000003297.1, SOLTUB.AGRIA.G00000003390.1, SOLTUB.AGRIA.G00000003748.2, SOLTUB.AGRIA.G00000003749.1, SOLTUB.AGRIA.G00000003750.1, SOLTUB.AGRIA.G00000005214.1, SOLTUB.AGRIA.G00000005403.1, SOLTUB.AGRIA.G00000005649.1, SOLTUB.AGRIA.G00000006219.1, SOLTUB.AGRIA.G00000006316.1, SOLTUB.AGRIA.G00000006645.1, SOLTUB.AGRIA.G00000006838.2, SOLTUB.AGRIA.G00000007…
GO:0031325	BP	e	positive regulation of cellular metabolic process	57/11136	108/39088	1.67e-06	5	57	0.016	0.0156	0.016	0.000515	SOLTUB.AGRIA.G00000002379.2, SOLTUB.AGRIA.G00000003151.1, SOLTUB.AGRIA.G00000003567.3, SOLTUB.AGRIA.G00000003751.4, SOLTUB.AGRIA.G00000004064.1, SOLTUB.AGRIA.G00000004304.2, SOLTUB.AGRIA.G00000004662.1, SOLTUB.AGRIA.G00000006911.1, SOLTUB.AGRIA.G00000007621.1, SOLTUB.AGRIA.G00000008264.1, SOLTUB.AGRIA.G00000008449.1, SOLTUB.AGRIA.G00000008456.1, SOLTUB.AGRIA.G00000008882.1, SOLTUB.AGRIA.G00000009…
GO:0010582	BP	e	floral meristem determinacy	57/11136	128/39088	0.000113	3	57	1	1	1	0.00499	SOLTUB.AGRIA.G00000002862.1, SOLTUB.AGRIA.G00000003021.1, SOLTUB.AGRIA.G00000003435.1, SOLTUB.AGRIA.G00000003437.1, SOLTUB.AGRIA.G00000004172.1, SOLTUB.AGRIA.G00000004367.1, SOLTUB.AGRIA.G00000006372.1, SOLTUB.AGRIA.G00000006497.1, SOLTUB.AGRIA.G00000007308.2, SOLTUB.AGRIA.G00000007648.1, SOLTUB.AGRIA.G00000007701.1, SOLTUB.AGRIA.G00000008548.1, SOLTUB.AGRIA.G00000008681.1, SOLTUB.AGRIA.G00000009…
GO:0007568	BP	e	aging	57/11136	138/39088	0.00125	2	57	1	1	1	0.026	SOLTUB.AGRIA.G00000000364.1, SOLTUB.AGRIA.G00000001252.1, SOLTUB.AGRIA.G00000001255.1, SOLTUB.AGRIA.G00000001631.1, SOLTUB.AGRIA.G00000002586.1, SOLTUB.AGRIA.G00000002930.1, SOLTUB.AGRIA.G00000003390.1, SOLTUB.AGRIA.G00000003769.1, SOLTUB.AGRIA.G00000003893.1, SOLTUB.AGRIA.G00000003894.1, SOLTUB.AGRIA.G00000003990.1, SOLTUB.AGRIA.G00000004304.2, SOLTUB.AGRIA.G00000006664.1, SOLTUB.AGRIA.G00000007…
GO:0009630	BP	e	gravitropism	57/11136	141/39088	0.00262	4	57	1	1	1	0.0439	SOLTUB.AGRIA.G00000000696.1, SOLTUB.AGRIA.G00000002116.1, SOLTUB.AGRIA.G00000003748.2, SOLTUB.AGRIA.G00000003749.1, SOLTUB.AGRIA.G00000003750.1, SOLTUB.AGRIA.G00000004201.1, SOLTUB.AGRIA.G00000004907.1, SOLTUB.AGRIA.G00000005481.1, SOLTUB.AGRIA.G00000005776.1, SOLTUB.AGRIA.G00000005832.1, SOLTUB.AGRIA.G00000006063.1, SOLTUB.AGRIA.G00000006354.1, SOLTUB.AGRIA.G00000007073.3, SOLTUB.AGRIA.G00000008…
GO:0001701	BP	e	in utero embryonic development	56/11136	134/39088	0.00103	7	56	1	1	1	0.0233	SOLTUB.AGRIA.G00000000676.1, SOLTUB.AGRIA.G00000002384.1, SOLTUB.AGRIA.G00000003735.1, SOLTUB.AGRIA.G00000004100.1, SOLTUB.AGRIA.G00000006960.1, SOLTUB.AGRIA.G00000008322.1, SOLTUB.AGRIA.G00000008852.2, SOLTUB.AGRIA.G00000009011.1, SOLTUB.AGRIA.G00000011160.1, SOLTUB.AGRIA.G00000011230.1, SOLTUB.AGRIA.G00000011303.1, SOLTUB.AGRIA.G00000011400.1, SOLTUB.AGRIA.G00000012538.2, SOLTUB.AGRIA.G00000012…
GO:1900459	BP	e	positive regulation of brassinosteroid mediated signaling pathway	55/11136	117/39088	2.11e-05	7	55	0.203	0.198	0.2	0.00149	SOLTUB.AGRIA.G00000000795.1, SOLTUB.AGRIA.G00000002703.2, SOLTUB.AGRIA.G00000002809.1, SOLTUB.AGRIA.G00000003145.3, SOLTUB.AGRIA.G00000003952.1, SOLTUB.AGRIA.G00000004450.1, SOLTUB.AGRIA.G00000004907.1, SOLTUB.AGRIA.G00000005402.1, SOLTUB.AGRIA.G00000005586.1, SOLTUB.AGRIA.G00000006744.1, SOLTUB.AGRIA.G00000007425.1, SOLTUB.AGRIA.G00000007699.1, SOLTUB.AGRIA.G00000008692.1, SOLTUB.AGRIA.G00000012…
GO:0009938	BP	e	negative regulation of gibberellic acid mediated signaling pathway	55/11136	137/39088	0.00321	7	55	1	1	1	0.0476	SOLTUB.AGRIA.G00000001426.1, SOLTUB.AGRIA.G00000002196.1, SOLTUB.AGRIA.G00000003219.1, SOLTUB.AGRIA.G00000003373.1, SOLTUB.AGRIA.G00000004124.1, SOLTUB.AGRIA.G00000005796.1, SOLTUB.AGRIA.G00000005803.1, SOLTUB.AGRIA.G00000006579.1, SOLTUB.AGRIA.G00000008072.1, SOLTUB.AGRIA.G00000008131.1, SOLTUB.AGRIA.G00000009045.1, SOLTUB.AGRIA.G00000009053.1, SOLTUB.AGRIA.G00000010881.1, SOLTUB.AGRIA.G00000012…
GO:0071310	BP	e	cellular response to organic substance	54/11136	127/39088	0.000748	4	54	1	1	1	0.0191	SOLTUB.AGRIA.G00000000012.1, SOLTUB.AGRIA.G00000000018.1, SOLTUB.AGRIA.G00000000696.1, SOLTUB.AGRIA.G00000002812.1, SOLTUB.AGRIA.G00000003151.1, SOLTUB.AGRIA.G00000003797.1, SOLTUB.AGRIA.G00000004137.1, SOLTUB.AGRIA.G00000004304.2, SOLTUB.AGRIA.G00000005002.1, SOLTUB.AGRIA.G00000005435.1, SOLTUB.AGRIA.G00000005776.1, SOLTUB.AGRIA.G00000006664.1, SOLTUB.AGRIA.G00000007856.1, SOLTUB.AGRIA.G00000008…
GO:0016043	BP	e	cellular component organization	54/11136	131/39088	0.00181	3	54	1	1	1	0.035	SOLTUB.AGRIA.G00000000011.1, SOLTUB.AGRIA.G00000000121.1, SOLTUB.AGRIA.G00000000250.3, SOLTUB.AGRIA.G00000003221.2, SOLTUB.AGRIA.G00000004834.1, SOLTUB.AGRIA.G00000004905.1, SOLTUB.AGRIA.G00000005001.1, SOLTUB.AGRIA.G00000007313.2, SOLTUB.AGRIA.G00000007849.1, SOLTUB.AGRIA.G00000007889.1, SOLTUB.AGRIA.G00000008664.1, SOLTUB.AGRIA.G00000008697.1, SOLTUB.AGRIA.G00000009814.1, SOLTUB.AGRIA.G00000011…
GO:0045088	BP	e	regulation of innate immune response	53/11136	103/39088	2.82e-06	6	53	0.0271	0.0264	0.027	0.000515	SOLTUB.AGRIA.G00000002653.2, SOLTUB.AGRIA.G00000002654.1, SOLTUB.AGRIA.G00000002703.2, SOLTUB.AGRIA.G00000002809.1, SOLTUB.AGRIA.G00000003536.1, SOLTUB.AGRIA.G00000004598.4, SOLTUB.AGRIA.G00000005586.1, SOLTUB.AGRIA.G00000006287.1, SOLTUB.AGRIA.G00000007145.3, SOLTUB.AGRIA.G00000007146.1, SOLTUB.AGRIA.G00000007150.1, SOLTUB.AGRIA.G00000007152.4, SOLTUB.AGRIA.G00000007401.1, SOLTUB.AGRIA.G00000010…
GO:0006897	BP	e	endocytosis	53/11136	108/39088	8.28e-06	5	53	0.0795	0.0775	0.0786	0.000754	SOLTUB.AGRIA.G00000000260.7, SOLTUB.AGRIA.G00000002163.1, SOLTUB.AGRIA.G00000003248.1, SOLTUB.AGRIA.G00000004404.1, SOLTUB.AGRIA.G00000005395.2, SOLTUB.AGRIA.G00000005578.1, SOLTUB.AGRIA.G00000005631.1, SOLTUB.AGRIA.G00000007075.1, SOLTUB.AGRIA.G00000007889.1, SOLTUB.AGRIA.G00000008760.1, SOLTUB.AGRIA.G00000012323.1, SOLTUB.AGRIA.G00000012444.1, SOLTUB.AGRIA.G00000012568.1, SOLTUB.AGRIA.G00000014…
GO:0006631	BP	e	fatty acid metabolic process	53/11136	119/39088	0.000215	7	53	1	1	1	0.00777	SOLTUB.AGRIA.G00000003478.1, SOLTUB.AGRIA.G00000003648.1, SOLTUB.AGRIA.G00000004017.1, SOLTUB.AGRIA.G00000004379.1, SOLTUB.AGRIA.G00000005047.4, SOLTUB.AGRIA.G00000005824.1, SOLTUB.AGRIA.G00000006335.1, SOLTUB.AGRIA.G00000006377.1, SOLTUB.AGRIA.G00000006418.1, SOLTUB.AGRIA.G00000006923.1, SOLTUB.AGRIA.G00000007067.1, SOLTUB.AGRIA.G00000010978.1, SOLTUB.AGRIA.G00000011665.1, SOLTUB.AGRIA.G00000012…
GO:0048579	BP	e	negative regulation of long-day photoperiodism, flowering	53/11136	129/39088	0.00231	7	53	1	1	1	0.0409	SOLTUB.AGRIA.G00000003279.1, SOLTUB.AGRIA.G00000003670.1, SOLTUB.AGRIA.G00000003777.2, SOLTUB.AGRIA.G00000004408.1, SOLTUB.AGRIA.G00000005248.1, SOLTUB.AGRIA.G00000006906.1, SOLTUB.AGRIA.G00000007702.1, SOLTUB.AGRIA.G00000008247.1, SOLTUB.AGRIA.G00000008250.1, SOLTUB.AGRIA.G00000008648.1, SOLTUB.AGRIA.G00000008976.1, SOLTUB.AGRIA.G00000011613.1, SOLTUB.AGRIA.G00000011691.1, SOLTUB.AGRIA.G00000012…
GO:0030433	BP	e	ubiquitin-dependent ERAD pathway	52/11136	128/39088	0.00314	10	52	1	1	1	0.0471	SOLTUB.AGRIA.G00000002360.1, SOLTUB.AGRIA.G00000003190.1, SOLTUB.AGRIA.G00000003212.1, SOLTUB.AGRIA.G00000004760.1, SOLTUB.AGRIA.G00000005012.2, SOLTUB.AGRIA.G00000005334.1, SOLTUB.AGRIA.G00000006578.1, SOLTUB.AGRIA.G00000006614.1, SOLTUB.AGRIA.G00000007379.1, SOLTUB.AGRIA.G00000007597.1, SOLTUB.AGRIA.G00000008616.1, SOLTUB.AGRIA.G00000008737.3, SOLTUB.AGRIA.G00000008851.1, SOLTUB.AGRIA.G00000010…
GO:0010167	BP	e	response to nitrate	52/11136	128/39088	0.00314	4	52	1	1	1	0.0471	SOLTUB.AGRIA.G00000002196.1, SOLTUB.AGRIA.G00000004382.1, SOLTUB.AGRIA.G00000008131.1, SOLTUB.AGRIA.G00000008378.1, SOLTUB.AGRIA.G00000011729.1, SOLTUB.AGRIA.G00000013086.1, SOLTUB.AGRIA.G00000013840.1, SOLTUB.AGRIA.G00000013842.1, SOLTUB.AGRIA.G00000015259.1, SOLTUB.AGRIA.G00000016553.1, SOLTUB.AGRIA.G00000017650.1, SOLTUB.AGRIA.G00000019717.2, SOLTUB.AGRIA.G00000019911.1, SOLTUB.AGRIA.G00000020…
GO:0000281	BP	e	mitotic cytokinesis	51/11136	97/39088	2.29e-06	5	51	0.022	0.0214	0.0219	0.000515	SOLTUB.AGRIA.G00000001967.1, SOLTUB.AGRIA.G00000002163.1, SOLTUB.AGRIA.G00000003458.1, SOLTUB.AGRIA.G00000003899.1, SOLTUB.AGRIA.G00000005002.1, SOLTUB.AGRIA.G00000005085.1, SOLTUB.AGRIA.G00000005202.1, SOLTUB.AGRIA.G00000005578.1, SOLTUB.AGRIA.G00000005631.1, SOLTUB.AGRIA.G00000010130.1, SOLTUB.AGRIA.G00000010316.1, SOLTUB.AGRIA.G00000011507.1, SOLTUB.AGRIA.G00000011634.1, SOLTUB.AGRIA.G00000012…
GO:0034599	BP	e	cellular response to oxidative stress	51/11136	105/39088	1.74e-05	5	51	0.167	0.162	0.164	0.0013	SOLTUB.AGRIA.G00000000039.1, SOLTUB.AGRIA.G00000000129.8, SOLTUB.AGRIA.G00000002613.1, SOLTUB.AGRIA.G00000003695.1, SOLTUB.AGRIA.G00000004150.1, SOLTUB.AGRIA.G00000005394.1, SOLTUB.AGRIA.G00000006783.1, SOLTUB.AGRIA.G00000008024.1, SOLTUB.AGRIA.G00000008068.1, SOLTUB.AGRIA.G00000009243.1, SOLTUB.AGRIA.G00000009366.1, SOLTUB.AGRIA.G00000009367.1, SOLTUB.AGRIA.G00000010327.1, SOLTUB.AGRIA.G00000011…
GO:0010047	BP	e	fruit dehiscence	51/11136	117/39088	0.000632	4	51	1	1	1	0.0171	SOLTUB.AGRIA.G00000002726.1, SOLTUB.AGRIA.G00000002862.1, SOLTUB.AGRIA.G00000002943.1, SOLTUB.AGRIA.G00000003305.1, SOLTUB.AGRIA.G00000003679.2, SOLTUB.AGRIA.G00000004217.1, SOLTUB.AGRIA.G00000004253.1, SOLTUB.AGRIA.G00000004374.1, SOLTUB.AGRIA.G00000007038.1, SOLTUB.AGRIA.G00000007308.2, SOLTUB.AGRIA.G00000008042.1, SOLTUB.AGRIA.G00000008466.1, SOLTUB.AGRIA.G00000012131.1, SOLTUB.AGRIA.G00000014…
GO:0010336	BP	e	gibberellic acid homeostasis	51/11136	118/39088	0.000677	6	51	1	1	1	0.0179	SOLTUB.AGRIA.G00000000009.1, SOLTUB.AGRIA.G00000000459.1, SOLTUB.AGRIA.G00000004124.1, SOLTUB.AGRIA.G00000004392.1, SOLTUB.AGRIA.G00000009053.1, SOLTUB.AGRIA.G00000011910.1, SOLTUB.AGRIA.G00000011912.1, SOLTUB.AGRIA.G00000012332.3, SOLTUB.AGRIA.G00000012338.1, SOLTUB.AGRIA.G00000012703.1, SOLTUB.AGRIA.G00000012705.1, SOLTUB.AGRIA.G00000012707.1, SOLTUB.AGRIA.G00000012751.1, SOLTUB.AGRIA.G00000013…
GO:0014070	BP	e	response to organic cyclic compound	50/11136	101/39088	1.15e-05	4	50	0.11	0.107	0.109	0.000966	SOLTUB.AGRIA.G00000000012.1, SOLTUB.AGRIA.G00000000018.1, SOLTUB.AGRIA.G00000001965.1, SOLTUB.AGRIA.G00000002229.1, SOLTUB.AGRIA.G00000002613.1, SOLTUB.AGRIA.G00000003470.1, SOLTUB.AGRIA.G00000003639.1, SOLTUB.AGRIA.G00000004122.1, SOLTUB.AGRIA.G00000004689.1, SOLTUB.AGRIA.G00000006823.1, SOLTUB.AGRIA.G00000006824.1, SOLTUB.AGRIA.G00000011597.1, SOLTUB.AGRIA.G00000011912.1, SOLTUB.AGRIA.G00000012…
GO:0009585	BP	e	red, far-red light phototransduction	50/11136	111/39088	0.000202	7	50	1	1	1	0.00744	SOLTUB.AGRIA.G00000001867.3, SOLTUB.AGRIA.G00000002116.1, SOLTUB.AGRIA.G00000003259.2, SOLTUB.AGRIA.G00000003305.1, SOLTUB.AGRIA.G00000003621.1, SOLTUB.AGRIA.G00000004253.1, SOLTUB.AGRIA.G00000005792.3, SOLTUB.AGRIA.G00000006372.1, SOLTUB.AGRIA.G00000007073.3, SOLTUB.AGRIA.G00000007823.1, SOLTUB.AGRIA.G00000008290.1, SOLTUB.AGRIA.G00000008466.1, SOLTUB.AGRIA.G00000008919.1, SOLTUB.AGRIA.G00000009…
GO:0034504	BP	e	protein localization to nucleus	50/11136	111/39088	0.000202	6	50	1	1	1	0.00744	SOLTUB.AGRIA.G00000000009.1, SOLTUB.AGRIA.G00000000407.1, SOLTUB.AGRIA.G00000000459.1, SOLTUB.AGRIA.G00000001010.1, SOLTUB.AGRIA.G00000001044.1, SOLTUB.AGRIA.G00000003500.1, SOLTUB.AGRIA.G00000004100.1, SOLTUB.AGRIA.G00000004642.1, SOLTUB.AGRIA.G00000004954.1, SOLTUB.AGRIA.G00000005244.1, SOLTUB.AGRIA.G00000005714.1, SOLTUB.AGRIA.G00000007192.2, SOLTUB.AGRIA.G00000008607.1, SOLTUB.AGRIA.G00000009…
GO:0010187	BP	e	negative regulation of seed germination	50/11136	112/39088	0.000314	8	50	1	1	1	0.0103	SOLTUB.AGRIA.G00000000722.1, SOLTUB.AGRIA.G00000002196.1, SOLTUB.AGRIA.G00000002957.1, SOLTUB.AGRIA.G00000003305.1, SOLTUB.AGRIA.G00000003761.1, SOLTUB.AGRIA.G00000004253.1, SOLTUB.AGRIA.G00000005036.6, SOLTUB.AGRIA.G00000005843.1, SOLTUB.AGRIA.G00000006388.1, SOLTUB.AGRIA.G00000006830.1, SOLTUB.AGRIA.G00000007253.1, SOLTUB.AGRIA.G00000007258.1, SOLTUB.AGRIA.G00000007260.1, SOLTUB.AGRIA.G00000007…
GO:0000911	BP	e	cytokinesis by cell plate formation	49/11136	98/39088	8.32e-06	4	49	0.0799	0.0779	0.079	0.000754	SOLTUB.AGRIA.G00000000023.1, SOLTUB.AGRIA.G00000001967.1, SOLTUB.AGRIA.G00000002654.1, SOLTUB.AGRIA.G00000002993.1, SOLTUB.AGRIA.G00000003365.3, SOLTUB.AGRIA.G00000003556.1, SOLTUB.AGRIA.G00000004381.1, SOLTUB.AGRIA.G00000004595.1, SOLTUB.AGRIA.G00000005085.1, SOLTUB.AGRIA.G00000006224.1, SOLTUB.AGRIA.G00000007175.1, SOLTUB.AGRIA.G00000008760.1, SOLTUB.AGRIA.G00000010608.1, SOLTUB.AGRIA.G00000012…
GO:0010605	BP	e	negative regulation of macromolecule metabolic process	49/11136	104/39088	7.04e-05	5	49	0.676	0.659	0.663	0.00366	SOLTUB.AGRIA.G00000000728.1, SOLTUB.AGRIA.G00000002808.1, SOLTUB.AGRIA.G00000002923.1, SOLTUB.AGRIA.G00000003279.1, SOLTUB.AGRIA.G00000004400.1, SOLTUB.AGRIA.G00000005175.1, SOLTUB.AGRIA.G00000005435.1, SOLTUB.AGRIA.G00000005486.1, SOLTUB.AGRIA.G00000005874.1, SOLTUB.AGRIA.G00000007630.1, SOLTUB.AGRIA.G00000007862.13, SOLTUB.AGRIA.G00000008483.1, SOLTUB.AGRIA.G00000009096.1, SOLTUB.AGRIA.G0000001…
GO:0000398	BP	e	mRNA splicing, via spliceosome	49/11136	107/39088	0.000148	11	49	1	1	1	0.00589	SOLTUB.AGRIA.G00000002542.1, SOLTUB.AGRIA.G00000002704.1, SOLTUB.AGRIA.G00000002777.1, SOLTUB.AGRIA.G00000003739.2, SOLTUB.AGRIA.G00000004151.1, SOLTUB.AGRIA.G00000004366.4, SOLTUB.AGRIA.G00000005069.1, SOLTUB.AGRIA.G00000005303.1, SOLTUB.AGRIA.G00000006113.1, SOLTUB.AGRIA.G00000007075.1, SOLTUB.AGRIA.G00000007395.1, SOLTUB.AGRIA.G00000007627.1, SOLTUB.AGRIA.G00000008371.1, SOLTUB.AGRIA.G00000009…
GO:0009877	BP	e	nodulation	49/11136	107/39088	0.000148	3	49	1	1	1	0.00589	SOLTUB.AGRIA.G00000000290.1, SOLTUB.AGRIA.G00000000413.1, SOLTUB.AGRIA.G00000001314.2, SOLTUB.AGRIA.G00000003213.1, SOLTUB.AGRIA.G00000003757.1, SOLTUB.AGRIA.G00000003952.1, SOLTUB.AGRIA.G00000006738.1, SOLTUB.AGRIA.G00000007157.1, SOLTUB.AGRIA.G00000008126.4, SOLTUB.AGRIA.G00000008702.1, SOLTUB.AGRIA.G00000008736.3, SOLTUB.AGRIA.G00000008885.1, SOLTUB.AGRIA.G00000009132.2, SOLTUB.AGRIA.G00000009…
GO:0009968	BP	e	negative regulation of signal transduction	48/11136	83/39088	1.04e-06	6	48	0.00998	0.00973	0.00997	0.000515	SOLTUB.AGRIA.G00000002681.1, SOLTUB.AGRIA.G00000003124.2, SOLTUB.AGRIA.G00000003594.2, SOLTUB.AGRIA.G00000004006.1, SOLTUB.AGRIA.G00000005470.1, SOLTUB.AGRIA.G00000005486.1, SOLTUB.AGRIA.G00000006047.1, SOLTUB.AGRIA.G00000007313.2, SOLTUB.AGRIA.G00000007889.1, SOLTUB.AGRIA.G00000008264.1, SOLTUB.AGRIA.G00000009197.1, SOLTUB.AGRIA.G00000011106.1, SOLTUB.AGRIA.G00000011397.1, SOLTUB.AGRIA.G00000012…
GO:0072659	BP	e	protein localization to plasma membrane	48/11136	105/39088	0.000195	6	48	1	1	1	0.0073	SOLTUB.AGRIA.G00000000060.1, SOLTUB.AGRIA.G00000002846.1, SOLTUB.AGRIA.G00000002934.1, SOLTUB.AGRIA.G00000003121.1, SOLTUB.AGRIA.G00000003213.1, SOLTUB.AGRIA.G00000003668.1, SOLTUB.AGRIA.G00000003726.1, SOLTUB.AGRIA.G00000003797.1, SOLTUB.AGRIA.G00000004631.1, SOLTUB.AGRIA.G00000006110.1, SOLTUB.AGRIA.G00000007625.1, SOLTUB.AGRIA.G00000008371.1, SOLTUB.AGRIA.G00000009132.2, SOLTUB.AGRIA.G00000012…
GO:0070936	BP	e	protein K48-linked ubiquitination	48/11136	109/39088	0.000596	11	48	1	1	1	0.0164	SOLTUB.AGRIA.G00000001426.1, SOLTUB.AGRIA.G00000003179.4, SOLTUB.AGRIA.G00000003609.1, SOLTUB.AGRIA.G00000004509.1, SOLTUB.AGRIA.G00000005410.1, SOLTUB.AGRIA.G00000005414.19, SOLTUB.AGRIA.G00000005773.1, SOLTUB.AGRIA.G00000006490.1, SOLTUB.AGRIA.G00000006496.1, SOLTUB.AGRIA.G00000006578.1, SOLTUB.AGRIA.G00000006614.1, SOLTUB.AGRIA.G00000007979.1, SOLTUB.AGRIA.G00000008616.1, SOLTUB.AGRIA.G0000000…
GO:0009750	BP	e	response to fructose	48/11136	112/39088	0.0011	7	48	1	1	1	0.0235	SOLTUB.AGRIA.G00000000145.1, SOLTUB.AGRIA.G00000000147.1, SOLTUB.AGRIA.G00000002115.1, SOLTUB.AGRIA.G00000003899.1, SOLTUB.AGRIA.G00000004107.1, SOLTUB.AGRIA.G00000004108.1, SOLTUB.AGRIA.G00000004777.1, SOLTUB.AGRIA.G00000005155.1, SOLTUB.AGRIA.G00000005436.1, SOLTUB.AGRIA.G00000006127.1, SOLTUB.AGRIA.G00000006768.2, SOLTUB.AGRIA.G00000007241.1, SOLTUB.AGRIA.G00000007338.1, SOLTUB.AGRIA.G00000007…
GO:0010492	BP	e	maintenance of shoot apical meristem identity	48/11136	114/39088	0.00176	5	48	1	1	1	0.0342	SOLTUB.AGRIA.G00000002200.1, SOLTUB.AGRIA.G00000002413.2, SOLTUB.AGRIA.G00000002653.2, SOLTUB.AGRIA.G00000003291.1, SOLTUB.AGRIA.G00000003536.1, SOLTUB.AGRIA.G00000003761.1, SOLTUB.AGRIA.G00000005843.1, SOLTUB.AGRIA.G00000006411.1, SOLTUB.AGRIA.G00000006849.2, SOLTUB.AGRIA.G00000007231.1, SOLTUB.AGRIA.G00000008156.1, SOLTUB.AGRIA.G00000008347.1, SOLTUB.AGRIA.G00000008451.1, SOLTUB.AGRIA.G00000011…
GO:0017148	BP	e	negative regulation of translation	47/11136	100/39088	8.64e-05	8	47	0.83	0.809	0.812	0.00417	SOLTUB.AGRIA.G00000000392.2, SOLTUB.AGRIA.G00000001119.1, SOLTUB.AGRIA.G00000003533.1, SOLTUB.AGRIA.G00000003541.1, SOLTUB.AGRIA.G00000003594.2, SOLTUB.AGRIA.G00000004293.1, SOLTUB.AGRIA.G00000005764.1, SOLTUB.AGRIA.G00000008172.1, SOLTUB.AGRIA.G00000009191.1, SOLTUB.AGRIA.G00000009506.1, SOLTUB.AGRIA.G00000009515.1, SOLTUB.AGRIA.G00000010056.1, SOLTUB.AGRIA.G00000010666.1, SOLTUB.AGRIA.G00000012…
GO:0032502	BP	e	developmental process	47/11136	107/39088	0.000784	1	47	1	1	1	0.0198	SOLTUB.AGRIA.G00000000267.1, SOLTUB.AGRIA.G00000000909.1, SOLTUB.AGRIA.G00000001868.3, SOLTUB.AGRIA.G00000002777.1, SOLTUB.AGRIA.G00000003497.1, SOLTUB.AGRIA.G00000003712.1, SOLTUB.AGRIA.G00000005402.1, SOLTUB.AGRIA.G00000006702.1, SOLTUB.AGRIA.G00000007799.1, SOLTUB.AGRIA.G00000007862.13, SOLTUB.AGRIA.G00000008945.1, SOLTUB.AGRIA.G00000009561.1, SOLTUB.AGRIA.G00000010818.1, SOLTUB.AGRIA.G0000001…
GO:0009269	BP	e	response to desiccation	47/11136	113/39088	0.00325	6	47	1	1	1	0.0477	SOLTUB.AGRIA.G00000000078.1, SOLTUB.AGRIA.G00000000130.1, SOLTUB.AGRIA.G00000000817.1, SOLTUB.AGRIA.G00000004226.1, SOLTUB.AGRIA.G00000004227.1, SOLTUB.AGRIA.G00000004228.1, SOLTUB.AGRIA.G00000004654.1, SOLTUB.AGRIA.G00000004823.1, SOLTUB.AGRIA.G00000004840.1, SOLTUB.AGRIA.G00000007279.1, SOLTUB.AGRIA.G00000007951.1, SOLTUB.AGRIA.G00000007966.1, SOLTUB.AGRIA.G00000007967.1, SOLTUB.AGRIA.G00000008…
GO:0008360	BP	e	regulation of cell shape	46/11136	71/39088	1.01e-06	6	46	0.00967	0.00943	0.00966	0.000515	SOLTUB.AGRIA.G00000000287.1, SOLTUB.AGRIA.G00000000289.1, SOLTUB.AGRIA.G00000000795.1, SOLTUB.AGRIA.G00000003044.2, SOLTUB.AGRIA.G00000003197.1, SOLTUB.AGRIA.G00000003553.1, SOLTUB.AGRIA.G00000003567.3, SOLTUB.AGRIA.G00000005401.1, SOLTUB.AGRIA.G00000006189.1, SOLTUB.AGRIA.G00000007246.1, SOLTUB.AGRIA.G00000011543.1, SOLTUB.AGRIA.G00000011700.2, SOLTUB.AGRIA.G00000011972.1, SOLTUB.AGRIA.G00000012…
GO:0001889	BP	e	liver development	46/11136	79/39088	1.99e-06	5	46	0.0191	0.0186	0.019	0.000515	SOLTUB.AGRIA.G00000002597.1, SOLTUB.AGRIA.G00000002653.2, SOLTUB.AGRIA.G00000003536.1, SOLTUB.AGRIA.G00000003553.1, SOLTUB.AGRIA.G00000004122.1, SOLTUB.AGRIA.G00000005303.1, SOLTUB.AGRIA.G00000006090.1, SOLTUB.AGRIA.G00000008260.1, SOLTUB.AGRIA.G00000008852.2, SOLTUB.AGRIA.G00000013302.1, SOLTUB.AGRIA.G00000014062.1, SOLTUB.AGRIA.G00000014597.1, SOLTUB.AGRIA.G00000016446.1, SOLTUB.AGRIA.G00000017…
GO:0045824	BP	e	negative regulation of innate immune response	46/11136	92/39088	1.36e-05	7	46	0.131	0.128	0.129	0.00107	SOLTUB.AGRIA.G00000000977.9, SOLTUB.AGRIA.G00000003199.4, SOLTUB.AGRIA.G00000003364.1, SOLTUB.AGRIA.G00000003373.1, SOLTUB.AGRIA.G00000003492.1, SOLTUB.AGRIA.G00000003614.1, SOLTUB.AGRIA.G00000004382.1, SOLTUB.AGRIA.G00000005216.1, SOLTUB.AGRIA.G00000006093.1, SOLTUB.AGRIA.G00000009494.1, SOLTUB.AGRIA.G00000010604.1, SOLTUB.AGRIA.G00000010996.2, SOLTUB.AGRIA.G00000012607.1, SOLTUB.AGRIA.G00000012…
GO:0000278	BP	e	mitotic cell cycle	46/11136	108/39088	0.00182	3	46	1	1	1	0.035	SOLTUB.AGRIA.G00000000230.1, SOLTUB.AGRIA.G00000000797.1, SOLTUB.AGRIA.G00000002594.1, SOLTUB.AGRIA.G00000003321.1, SOLTUB.AGRIA.G00000003783.1, SOLTUB.AGRIA.G00000003838.1, SOLTUB.AGRIA.G00000004662.1, SOLTUB.AGRIA.G00000007625.1, SOLTUB.AGRIA.G00000008490.1, SOLTUB.AGRIA.G00000009912.1, SOLTUB.AGRIA.G00000010617.1, SOLTUB.AGRIA.G00000010961.1, SOLTUB.AGRIA.G00000011160.1, SOLTUB.AGRIA.G00000011…
GO:1905393	BP	e	plant organ formation	45/11136	89/39088	1.54e-05	3	45	0.148	0.144	0.146	0.00119	SOLTUB.AGRIA.G00000000960.1, SOLTUB.AGRIA.G00000002555.1, SOLTUB.AGRIA.G00000002703.2, SOLTUB.AGRIA.G00000002809.1, SOLTUB.AGRIA.G00000004232.1, SOLTUB.AGRIA.G00000005198.1, SOLTUB.AGRIA.G00000005586.1, SOLTUB.AGRIA.G00000006253.1, SOLTUB.AGRIA.G00000008153.1, SOLTUB.AGRIA.G00000008672.1, SOLTUB.AGRIA.G00000009500.1, SOLTUB.AGRIA.G00000009902.1, SOLTUB.AGRIA.G00000012724.2, SOLTUB.AGRIA.G00000013…
GO:0051173	BP	e	positive regulation of nitrogen compound metabolic process	45/11136	91/39088	3.37e-05	5	45	0.324	0.315	0.319	0.00213	SOLTUB.AGRIA.G00000002379.2, SOLTUB.AGRIA.G00000003279.1, SOLTUB.AGRIA.G00000003567.3, SOLTUB.AGRIA.G00000003751.4, SOLTUB.AGRIA.G00000003777.2, SOLTUB.AGRIA.G00000004662.1, SOLTUB.AGRIA.G00000007621.1, SOLTUB.AGRIA.G00000008449.1, SOLTUB.AGRIA.G00000008456.1, SOLTUB.AGRIA.G00000009006.1, SOLTUB.AGRIA.G00000009801.1, SOLTUB.AGRIA.G00000010654.1, SOLTUB.AGRIA.G00000011827.1, SOLTUB.AGRIA.G00000013…
GO:2000762	BP	e	regulation of phenylpropanoid metabolic process	45/11136	91/39088	3.37e-05	5	45	0.324	0.315	0.319	0.00213	SOLTUB.AGRIA.G00000000246.1, SOLTUB.AGRIA.G00000000729.3, SOLTUB.AGRIA.G00000000977.9, SOLTUB.AGRIA.G00000001544.1, SOLTUB.AGRIA.G00000002595.1, SOLTUB.AGRIA.G00000003283.1, SOLTUB.AGRIA.G00000005216.1, SOLTUB.AGRIA.G00000008919.1, SOLTUB.AGRIA.G00000009494.1, SOLTUB.AGRIA.G00000010996.2, SOLTUB.AGRIA.G00000012997.1, SOLTUB.AGRIA.G00000013211.1, SOLTUB.AGRIA.G00000013487.1, SOLTUB.AGRIA.G00000015…
GO:0007010	BP	e	cytoskeleton organization	45/11136	92/39088	3.86e-05	5	45	0.37	0.361	0.364	0.00237	SOLTUB.AGRIA.G00000000060.1, SOLTUB.AGRIA.G00000002145.1, SOLTUB.AGRIA.G00000002413.2, SOLTUB.AGRIA.G00000002653.2, SOLTUB.AGRIA.G00000003899.1, SOLTUB.AGRIA.G00000005436.1, SOLTUB.AGRIA.G00000010168.1, SOLTUB.AGRIA.G00000012444.1, SOLTUB.AGRIA.G00000012919.2, SOLTUB.AGRIA.G00000013411.1, SOLTUB.AGRIA.G00000013697.1, SOLTUB.AGRIA.G00000013735.1, SOLTUB.AGRIA.G00000013806.1, SOLTUB.AGRIA.G00000014…
GO:0007033	BP	e	vacuole organization	45/11136	94/39088	7.82e-05	5	45	0.751	0.732	0.736	0.00391	SOLTUB.AGRIA.G00000006828.1, SOLTUB.AGRIA.G00000007090.1, SOLTUB.AGRIA.G00000007091.1, SOLTUB.AGRIA.G00000007096.1, SOLTUB.AGRIA.G00000008133.3, SOLTUB.AGRIA.G00000008264.1, SOLTUB.AGRIA.G00000008852.2, SOLTUB.AGRIA.G00000008924.1, SOLTUB.AGRIA.G00000010313.1, SOLTUB.AGRIA.G00000010316.1, SOLTUB.AGRIA.G00000011908.1, SOLTUB.AGRIA.G00000012156.2, SOLTUB.AGRIA.G00000012315.1, SOLTUB.AGRIA.G00000012…
GO:0048477	BP	e	oogenesis	45/11136	97/39088	0.000177	5	45	1	1	1	0.00665	SOLTUB.AGRIA.G00000000246.1, SOLTUB.AGRIA.G00000001544.1, SOLTUB.AGRIA.G00000002342.1, SOLTUB.AGRIA.G00000002653.2, SOLTUB.AGRIA.G00000003442.1, SOLTUB.AGRIA.G00000004615.1, SOLTUB.AGRIA.G00000004616.1, SOLTUB.AGRIA.G00000005435.1, SOLTUB.AGRIA.G00000006934.1, SOLTUB.AGRIA.G00000007414.1, SOLTUB.AGRIA.G00000007625.1, SOLTUB.AGRIA.G00000009011.1, SOLTUB.AGRIA.G00000010056.1, SOLTUB.AGRIA.G00000011…
GO:0000462	BP	e	maturation of SSU-rRNA from tricistronic rRNA transcript (SSU-rRNA, 5.8S rRNA, LSU-rRNA)	45/11136	100/39088	0.000506	11	45	1	1	1	0.0146	SOLTUB.AGRIA.G00000000358.1, SOLTUB.AGRIA.G00000000415.2, SOLTUB.AGRIA.G00000001112.1, SOLTUB.AGRIA.G00000001113.1, SOLTUB.AGRIA.G00000001116.1, SOLTUB.AGRIA.G00000002413.2, SOLTUB.AGRIA.G00000002713.8, SOLTUB.AGRIA.G00000003189.2, SOLTUB.AGRIA.G00000003500.1, SOLTUB.AGRIA.G00000006009.4, SOLTUB.AGRIA.G00000006911.1, SOLTUB.AGRIA.G00000007000.1, SOLTUB.AGRIA.G00000008156.1, SOLTUB.AGRIA.G00000010…
GO:0051085	BP	e	chaperone cofactor-dependent protein refolding	45/11136	107/39088	0.00257	5	45	1	1	1	0.0431	SOLTUB.AGRIA.G00000001691.10, SOLTUB.AGRIA.G00000002360.1, SOLTUB.AGRIA.G00000002999.1, SOLTUB.AGRIA.G00000003093.3, SOLTUB.AGRIA.G00000003190.1, SOLTUB.AGRIA.G00000004760.1, SOLTUB.AGRIA.G00000006785.1, SOLTUB.AGRIA.G00000007321.1, SOLTUB.AGRIA.G00000007597.1, SOLTUB.AGRIA.G00000011352.1, SOLTUB.AGRIA.G00000011370.1, SOLTUB.AGRIA.G00000011419.1, SOLTUB.AGRIA.G00000011527.1, SOLTUB.AGRIA.G0000001…
GO:0031324	BP	e	negative regulation of cellular metabolic process	44/11136	74/39088	1.65e-06	5	44	0.0158	0.0154	0.0158	0.000515	SOLTUB.AGRIA.G00000000728.1, SOLTUB.AGRIA.G00000001868.3, SOLTUB.AGRIA.G00000002923.1, SOLTUB.AGRIA.G00000003278.1, SOLTUB.AGRIA.G00000004034.1, SOLTUB.AGRIA.G00000005175.1, SOLTUB.AGRIA.G00000005435.1, SOLTUB.AGRIA.G00000005874.1, SOLTUB.AGRIA.G00000007693.3, SOLTUB.AGRIA.G00000007823.1, SOLTUB.AGRIA.G00000010629.1, SOLTUB.AGRIA.G00000010652.1, SOLTUB.AGRIA.G00000011103.1, SOLTUB.AGRIA.G00000011…
GO:0010197	BP	e	polar nucleus fusion	44/11136	92/39088	0.000106	7	44	1	0.988	0.991	0.00469	SOLTUB.AGRIA.G00000000407.1, SOLTUB.AGRIA.G00000002999.1, SOLTUB.AGRIA.G00000003087.1, SOLTUB.AGRIA.G00000003093.3, SOLTUB.AGRIA.G00000003190.1, SOLTUB.AGRIA.G00000004512.1, SOLTUB.AGRIA.G00000005244.1, SOLTUB.AGRIA.G00000005526.1, SOLTUB.AGRIA.G00000006090.1, SOLTUB.AGRIA.G00000006450.1, SOLTUB.AGRIA.G00000007367.1, SOLTUB.AGRIA.G00000008290.1, SOLTUB.AGRIA.G00000008318.1, SOLTUB.AGRIA.G00000008…
GO:0022607	BP	e	cellular component assembly	44/11136	98/39088	0.000673	4	44	1	1	1	0.0178	SOLTUB.AGRIA.G00000000060.1, SOLTUB.AGRIA.G00000002384.1, SOLTUB.AGRIA.G00000002777.1, SOLTUB.AGRIA.G00000007439.1, SOLTUB.AGRIA.G00000007440.1, SOLTUB.AGRIA.G00000007625.1, SOLTUB.AGRIA.G00000011597.1, SOLTUB.AGRIA.G00000011732.1, SOLTUB.AGRIA.G00000012760.1, SOLTUB.AGRIA.G00000013390.1, SOLTUB.AGRIA.G00000015707.1, SOLTUB.AGRIA.G00000015992.1, SOLTUB.AGRIA.G00000016446.1, SOLTUB.AGRIA.G00000020…
GO:0045995	BP	e	regulation of embryonic development	44/11136	98/39088	0.000673	5	44	1	1	1	0.0178	SOLTUB.AGRIA.G00000000363.1, SOLTUB.AGRIA.G00000000392.2, SOLTUB.AGRIA.G00000002115.1, SOLTUB.AGRIA.G00000003250.2, SOLTUB.AGRIA.G00000004224.1, SOLTUB.AGRIA.G00000004598.4, SOLTUB.AGRIA.G00000004634.1, SOLTUB.AGRIA.G00000005436.1, SOLTUB.AGRIA.G00000006127.1, SOLTUB.AGRIA.G00000006768.2, SOLTUB.AGRIA.G00000007464.3, SOLTUB.AGRIA.G00000012525.1, SOLTUB.AGRIA.G00000013059.1, SOLTUB.AGRIA.G00000014…
GO:0071244	BP	e	cellular response to carbon dioxide	44/11136	98/39088	0.000673	5	44	1	1	1	0.0178	SOLTUB.AGRIA.G00000003556.1, SOLTUB.AGRIA.G00000003899.1, SOLTUB.AGRIA.G00000004504.1, SOLTUB.AGRIA.G00000004851.1, SOLTUB.AGRIA.G00000005060.1, SOLTUB.AGRIA.G00000005436.1, SOLTUB.AGRIA.G00000005815.1, SOLTUB.AGRIA.G00000006127.1, SOLTUB.AGRIA.G00000008811.1, SOLTUB.AGRIA.G00000008958.1, SOLTUB.AGRIA.G00000009197.1, SOLTUB.AGRIA.G00000011387.1, SOLTUB.AGRIA.G00000013913.1, SOLTUB.AGRIA.G00000014…
GO:0010154	BP	e	fruit development	44/11136	101/39088	0.00126	4	44	1	1	1	0.0262	SOLTUB.AGRIA.G00000000407.1, SOLTUB.AGRIA.G00000002951.1, SOLTUB.AGRIA.G00000003067.5, SOLTUB.AGRIA.G00000003329.1, SOLTUB.AGRIA.G00000003449.1, SOLTUB.AGRIA.G00000003450.1, SOLTUB.AGRIA.G00000005244.1, SOLTUB.AGRIA.G00000005578.1, SOLTUB.AGRIA.G00000005631.1, SOLTUB.AGRIA.G00000006497.1, SOLTUB.AGRIA.G00000008607.1, SOLTUB.AGRIA.G00000013452.1, SOLTUB.AGRIA.G00000013908.1, SOLTUB.AGRIA.G00000013…
GO:0010027	BP	e	thylakoid membrane organization	43/11136	82/39088	6.21e-06	6	43	0.0597	0.0582	0.0591	0.000667	SOLTUB.AGRIA.G00000007062.1, SOLTUB.AGRIA.G00000007367.1, SOLTUB.AGRIA.G00000007789.1, SOLTUB.AGRIA.G00000009062.1, SOLTUB.AGRIA.G00000010510.1, SOLTUB.AGRIA.G00000013660.1, SOLTUB.AGRIA.G00000014035.1, SOLTUB.AGRIA.G00000015701.1, SOLTUB.AGRIA.G00000015901.1, SOLTUB.AGRIA.G00000016835.1, SOLTUB.AGRIA.G00000017384.1, SOLTUB.AGRIA.G00000018208.1, SOLTUB.AGRIA.G00000019194.1, SOLTUB.AGRIA.G00000019…
GO:0010161	BP	e	red light signaling pathway	43/11136	85/39088	1.82e-05	9	43	0.174	0.17	0.172	0.00132	SOLTUB.AGRIA.G00000000795.1, SOLTUB.AGRIA.G00000002116.1, SOLTUB.AGRIA.G00000002203.1, SOLTUB.AGRIA.G00000003305.1, SOLTUB.AGRIA.G00000003685.1, SOLTUB.AGRIA.G00000004253.1, SOLTUB.AGRIA.G00000007070.1, SOLTUB.AGRIA.G00000007073.3, SOLTUB.AGRIA.G00000008290.1, SOLTUB.AGRIA.G00000008466.1, SOLTUB.AGRIA.G00000008648.1, SOLTUB.AGRIA.G00000008976.1, SOLTUB.AGRIA.G00000011118.1, SOLTUB.AGRIA.G00000011…
GO:0070534	BP	e	protein K63-linked ubiquitination	43/11136	86/39088	3.35e-05	11	43	0.321	0.313	0.316	0.00213	SOLTUB.AGRIA.G00000001426.1, SOLTUB.AGRIA.G00000003609.1, SOLTUB.AGRIA.G00000004509.1, SOLTUB.AGRIA.G00000005414.19, SOLTUB.AGRIA.G00000006490.1, SOLTUB.AGRIA.G00000006496.1, SOLTUB.AGRIA.G00000006578.1, SOLTUB.AGRIA.G00000006614.1, SOLTUB.AGRIA.G00000007369.1, SOLTUB.AGRIA.G00000007979.1, SOLTUB.AGRIA.G00000008616.1, SOLTUB.AGRIA.G00000009421.1, SOLTUB.AGRIA.G00000010881.1, SOLTUB.AGRIA.G0000001…
GO:0007584	BP	e	response to nutrient	43/11136	87/39088	3.95e-05	5	43	0.379	0.37	0.373	0.00242	SOLTUB.AGRIA.G00000002597.1, SOLTUB.AGRIA.G00000003639.1, SOLTUB.AGRIA.G00000007209.1, SOLTUB.AGRIA.G00000008068.1, SOLTUB.AGRIA.G00000009053.1, SOLTUB.AGRIA.G00000009467.1, SOLTUB.AGRIA.G00000010892.1, SOLTUB.AGRIA.G00000014597.1, SOLTUB.AGRIA.G00000015602.1, SOLTUB.AGRIA.G00000016249.1, SOLTUB.AGRIA.G00000019717.2, SOLTUB.AGRIA.G00000020139.2, SOLTUB.AGRIA.G00000020466.1, SOLTUB.AGRIA.G00000020…
GO:0000381	BP	e	regulation of alternative mRNA splicing, via spliceosome	43/11136	91/39088	0.000162	10	43	1	1	1	0.00614	SOLTUB.AGRIA.G00000000230.1, SOLTUB.AGRIA.G00000000731.1, SOLTUB.AGRIA.G00000001499.1, SOLTUB.AGRIA.G00000002474.1, SOLTUB.AGRIA.G00000004378.1, SOLTUB.AGRIA.G00000004662.1, SOLTUB.AGRIA.G00000006960.1, SOLTUB.AGRIA.G00000007075.1, SOLTUB.AGRIA.G00000008483.1, SOLTUB.AGRIA.G00000008775.1, SOLTUB.AGRIA.G00000010432.1, SOLTUB.AGRIA.G00000011815.1, SOLTUB.AGRIA.G00000011816.1, SOLTUB.AGRIA.G00000015…
GO:0044281	BP	e	small molecule metabolic process	43/11136	92/39088	0.000277	2	43	1	1	1	0.00961	SOLTUB.AGRIA.G00000000364.1, SOLTUB.AGRIA.G00000002745.1, SOLTUB.AGRIA.G00000003925.3, SOLTUB.AGRIA.G00000004186.1, SOLTUB.AGRIA.G00000004393.2, SOLTUB.AGRIA.G00000007136.1, SOLTUB.AGRIA.G00000007406.1, SOLTUB.AGRIA.G00000007490.1, SOLTUB.AGRIA.G00000010390.1, SOLTUB.AGRIA.G00000010799.1, SOLTUB.AGRIA.G00000016042.2, SOLTUB.AGRIA.G00000016117.1, SOLTUB.AGRIA.G00000017407.2, SOLTUB.AGRIA.G00000017…
GO:0000165	BP	e	MAPK cascade	42/11136	77/39088	2.85e-06	6	42	0.0274	0.0267	0.0273	0.000515	SOLTUB.AGRIA.G00000001010.1, SOLTUB.AGRIA.G00000001044.1, SOLTUB.AGRIA.G00000002115.1, SOLTUB.AGRIA.G00000002979.1, SOLTUB.AGRIA.G00000003556.1, SOLTUB.AGRIA.G00000003899.1, SOLTUB.AGRIA.G00000007075.1, SOLTUB.AGRIA.G00000007923.1, SOLTUB.AGRIA.G00000010409.1, SOLTUB.AGRIA.G00000012641.2, SOLTUB.AGRIA.G00000013329.4, SOLTUB.AGRIA.G00000016225.1, SOLTUB.AGRIA.G00000016681.1, SOLTUB.AGRIA.G00000016…
GO:0048468	BP	e	cell development	42/11136	86/39088	6.46e-05	3	42	0.62	0.605	0.609	0.00345	SOLTUB.AGRIA.G00000000047.1, SOLTUB.AGRIA.G00000000122.1, SOLTUB.AGRIA.G00000002003.1, SOLTUB.AGRIA.G00000002384.1, SOLTUB.AGRIA.G00000002923.1, SOLTUB.AGRIA.G00000003354.1, SOLTUB.AGRIA.G00000003726.1, SOLTUB.AGRIA.G00000003777.2, SOLTUB.AGRIA.G00000003797.1, SOLTUB.AGRIA.G00000003843.1, SOLTUB.AGRIA.G00000004092.1, SOLTUB.AGRIA.G00000007693.3, SOLTUB.AGRIA.G00000008664.1, SOLTUB.AGRIA.G00000009…
GO:0045489	BP	e	pectin biosynthetic process	42/11136	97/39088	0.00215	7	42	1	1	1	0.0387	SOLTUB.AGRIA.G00000001427.1, SOLTUB.AGRIA.G00000004138.1, SOLTUB.AGRIA.G00000006480.1, SOLTUB.AGRIA.G00000006781.1, SOLTUB.AGRIA.G00000007256.1, SOLTUB.AGRIA.G00000008343.1, SOLTUB.AGRIA.G00000008615.1, SOLTUB.AGRIA.G00000009252.1, SOLTUB.AGRIA.G00000009701.1, SOLTUB.AGRIA.G00000010263.1, SOLTUB.AGRIA.G00000010315.1, SOLTUB.AGRIA.G00000012051.2, SOLTUB.AGRIA.G00000012180.1, SOLTUB.AGRIA.G00000013…
GO:0006513	BP	e	protein monoubiquitination	42/11136	98/39088	0.00235	10	42	1	1	1	0.0409	SOLTUB.AGRIA.G00000002384.1, SOLTUB.AGRIA.G00000003609.1, SOLTUB.AGRIA.G00000003652.1, SOLTUB.AGRIA.G00000005414.19, SOLTUB.AGRIA.G00000006187.1, SOLTUB.AGRIA.G00000007369.1, SOLTUB.AGRIA.G00000007811.1, SOLTUB.AGRIA.G00000007979.1, SOLTUB.AGRIA.G00000008796.1, SOLTUB.AGRIA.G00000009421.1, SOLTUB.AGRIA.G00000010143.1, SOLTUB.AGRIA.G00000010881.1, SOLTUB.AGRIA.G00000011995.1, SOLTUB.AGRIA.G0000001…
GO:0006623	BP	e	protein targeting to vacuole	42/11136	98/39088	0.00235	8	42	1	1	1	0.0409	SOLTUB.AGRIA.G00000003061.1, SOLTUB.AGRIA.G00000005212.1, SOLTUB.AGRIA.G00000005777.1, SOLTUB.AGRIA.G00000007055.1, SOLTUB.AGRIA.G00000007795.1, SOLTUB.AGRIA.G00000010093.1, SOLTUB.AGRIA.G00000010698.1, SOLTUB.AGRIA.G00000011870.1, SOLTUB.AGRIA.G00000011872.1, SOLTUB.AGRIA.G00000012153.1, SOLTUB.AGRIA.G00000012156.2, SOLTUB.AGRIA.G00000013948.4, SOLTUB.AGRIA.G00000019292.1, SOLTUB.AGRIA.G00000019…
GO:0032869	BP	e	cellular response to insulin stimulus	41/11136	83/39088	7.21e-05	8	41	0.692	0.675	0.679	0.00368	SOLTUB.AGRIA.G00000000244.1, SOLTUB.AGRIA.G00000004293.1, SOLTUB.AGRIA.G00000006578.1, SOLTUB.AGRIA.G00000006614.1, SOLTUB.AGRIA.G00000007625.1, SOLTUB.AGRIA.G00000010130.1, SOLTUB.AGRIA.G00000010892.1, SOLTUB.AGRIA.G00000011879.1, SOLTUB.AGRIA.G00000012092.1, SOLTUB.AGRIA.G00000012330.2, SOLTUB.AGRIA.G00000012617.1, SOLTUB.AGRIA.G00000012928.1, SOLTUB.AGRIA.G00000012994.1, SOLTUB.AGRIA.G00000013…
GO:0010035	BP	e	response to inorganic substance	41/11136	89/39088	0.000551	3	41	1	1	1	0.0154	SOLTUB.AGRIA.G00000002156.1, SOLTUB.AGRIA.G00000003831.1, SOLTUB.AGRIA.G00000005786.1, SOLTUB.AGRIA.G00000006731.1, SOLTUB.AGRIA.G00000007274.1, SOLTUB.AGRIA.G00000007465.1, SOLTUB.AGRIA.G00000011618.1, SOLTUB.AGRIA.G00000012007.2, SOLTUB.AGRIA.G00000012482.1, SOLTUB.AGRIA.G00000014405.1, SOLTUB.AGRIA.G00000016082.1, SOLTUB.AGRIA.G00000016480.1, SOLTUB.AGRIA.G00000016552.1, SOLTUB.AGRIA.G00000017…
GO:0042147	BP	e	retrograde transport, endosome to Golgi	40/11136	80/39088	5.35e-05	6	40	0.514	0.501	0.505	0.003	SOLTUB.AGRIA.G00000002685.1, SOLTUB.AGRIA.G00000004134.1, SOLTUB.AGRIA.G00000005197.1, SOLTUB.AGRIA.G00000005414.19, SOLTUB.AGRIA.G00000005746.1, SOLTUB.AGRIA.G00000005839.1, SOLTUB.AGRIA.G00000006382.1, SOLTUB.AGRIA.G00000006898.2, SOLTUB.AGRIA.G00000007369.1, SOLTUB.AGRIA.G00000008368.1, SOLTUB.AGRIA.G00000009420.1, SOLTUB.AGRIA.G00000010316.1, SOLTUB.AGRIA.G00000010881.1, SOLTUB.AGRIA.G0000001…
GO:0009785	BP	e	blue light signaling pathway	40/11136	82/39088	0.000114	8	40	1	1	1	0.00499	SOLTUB.AGRIA.G00000000058.1, SOLTUB.AGRIA.G00000000107.1, SOLTUB.AGRIA.G00000000387.1, SOLTUB.AGRIA.G00000002203.1, SOLTUB.AGRIA.G00000002952.1, SOLTUB.AGRIA.G00000003875.3, SOLTUB.AGRIA.G00000005869.1, SOLTUB.AGRIA.G00000006063.1, SOLTUB.AGRIA.G00000006069.1, SOLTUB.AGRIA.G00000006920.1, SOLTUB.AGRIA.G00000007823.1, SOLTUB.AGRIA.G00000009377.3, SOLTUB.AGRIA.G00000012131.1, SOLTUB.AGRIA.G00000016…
GO:0006909	BP	e	phagocytosis	40/11136	85/39088	0.000272	5	40	1	1	1	0.00949	SOLTUB.AGRIA.G00000000011.1, SOLTUB.AGRIA.G00000000019.1, SOLTUB.AGRIA.G00000003221.2, SOLTUB.AGRIA.G00000004503.1, SOLTUB.AGRIA.G00000006052.1, SOLTUB.AGRIA.G00000006768.2, SOLTUB.AGRIA.G00000007136.1, SOLTUB.AGRIA.G00000007826.1, SOLTUB.AGRIA.G00000008264.1, SOLTUB.AGRIA.G00000008972.1, SOLTUB.AGRIA.G00000009384.1, SOLTUB.AGRIA.G00000011827.1, SOLTUB.AGRIA.G00000012148.1, SOLTUB.AGRIA.G00000012…
GO:0009638	BP	e	phototropism	40/11136	93/39088	0.00267	6	40	1	1	1	0.0445	SOLTUB.AGRIA.G00000000058.1, SOLTUB.AGRIA.G00000000107.1, SOLTUB.AGRIA.G00000001060.1, SOLTUB.AGRIA.G00000002116.1, SOLTUB.AGRIA.G00000003255.1, SOLTUB.AGRIA.G00000003305.1, SOLTUB.AGRIA.G00000003875.3, SOLTUB.AGRIA.G00000004253.1, SOLTUB.AGRIA.G00000005832.1, SOLTUB.AGRIA.G00000006063.1, SOLTUB.AGRIA.G00000006069.1, SOLTUB.AGRIA.G00000006354.1, SOLTUB.AGRIA.G00000006390.1, SOLTUB.AGRIA.G00000007…
GO:0007005	BP	e	mitochondrion organization	39/11136	64/39088	1.05e-06	5	39	0.0101	0.00987	0.0101	0.000515	SOLTUB.AGRIA.G00000000490.1, SOLTUB.AGRIA.G00000002597.1, SOLTUB.AGRIA.G00000002998.1, SOLTUB.AGRIA.G00000003662.2, SOLTUB.AGRIA.G00000004136.1, SOLTUB.AGRIA.G00000004206.1, SOLTUB.AGRIA.G00000004207.1, SOLTUB.AGRIA.G00000004851.1, SOLTUB.AGRIA.G00000008084.1, SOLTUB.AGRIA.G00000008852.2, SOLTUB.AGRIA.G00000010365.1, SOLTUB.AGRIA.G00000011212.1, SOLTUB.AGRIA.G00000011246.1, SOLTUB.AGRIA.G00000012…
GO:0048768	BP	e	root hair cell tip growth	39/11136	74/39088	1.33e-05	6	39	0.128	0.124	0.126	0.00105	SOLTUB.AGRIA.G00000000795.1, SOLTUB.AGRIA.G00000003067.5, SOLTUB.AGRIA.G00000005235.1, SOLTUB.AGRIA.G00000005631.1, SOLTUB.AGRIA.G00000006116.1, SOLTUB.AGRIA.G00000007889.1, SOLTUB.AGRIA.G00000012444.1, SOLTUB.AGRIA.G00000014141.1, SOLTUB.AGRIA.G00000016233.1, SOLTUB.AGRIA.G00000016677.1, SOLTUB.AGRIA.G00000018437.3, SOLTUB.AGRIA.G00000019719.1, SOLTUB.AGRIA.G00000020305.1, SOLTUB.AGRIA.G00000020…
GO:0007507	BP	e	heart development	39/11136	85/39088	0.00067	4	39	1	1	1	0.0178	SOLTUB.AGRIA.G00000000278.1, SOLTUB.AGRIA.G00000002366.4, SOLTUB.AGRIA.G00000002697.1, SOLTUB.AGRIA.G00000003476.1, SOLTUB.AGRIA.G00000003726.1, SOLTUB.AGRIA.G00000003797.1, SOLTUB.AGRIA.G00000005002.1, SOLTUB.AGRIA.G00000005011.10, SOLTUB.AGRIA.G00000006578.1, SOLTUB.AGRIA.G00000006614.1, SOLTUB.AGRIA.G00000007702.1, SOLTUB.AGRIA.G00000008323.1, SOLTUB.AGRIA.G00000008622.1, SOLTUB.AGRIA.G0000000…
GO:0008104	BP	e	protein localization	39/11136	86/39088	0.00108	3	39	1	1	1	0.0233	SOLTUB.AGRIA.G00000000004.1, SOLTUB.AGRIA.G00000000024.1, SOLTUB.AGRIA.G00000002704.1, SOLTUB.AGRIA.G00000003954.1, SOLTUB.AGRIA.G00000005687.1, SOLTUB.AGRIA.G00000005841.1, SOLTUB.AGRIA.G00000006822.1, SOLTUB.AGRIA.G00000006870.1, SOLTUB.AGRIA.G00000007811.1, SOLTUB.AGRIA.G00000010432.1, SOLTUB.AGRIA.G00000012432.1, SOLTUB.AGRIA.G00000013092.1, SOLTUB.AGRIA.G00000016184.1, SOLTUB.AGRIA.G00000016…
GO:0051260	BP	e	protein homooligomerization	39/11136	90/39088	0.00318	7	39	1	1	1	0.0474	SOLTUB.AGRIA.G00000000106.1, SOLTUB.AGRIA.G00000000845.1, SOLTUB.AGRIA.G00000003458.1, SOLTUB.AGRIA.G00000003735.1, SOLTUB.AGRIA.G00000004107.1, SOLTUB.AGRIA.G00000004108.1, SOLTUB.AGRIA.G00000006110.1, SOLTUB.AGRIA.G00000008891.1, SOLTUB.AGRIA.G00000009192.1, SOLTUB.AGRIA.G00000010828.1, SOLTUB.AGRIA.G00000011037.1, SOLTUB.AGRIA.G00000011507.1, SOLTUB.AGRIA.G00000011634.1, SOLTUB.AGRIA.G00000011…
GO:0006972	BP	e	hyperosmotic response	39/11136	90/39088	0.00318	4	39	1	1	1	0.0474	SOLTUB.AGRIA.G00000003556.1, SOLTUB.AGRIA.G00000005436.1, SOLTUB.AGRIA.G00000005480.1, SOLTUB.AGRIA.G00000005764.1, SOLTUB.AGRIA.G00000006127.1, SOLTUB.AGRIA.G00000008958.1, SOLTUB.AGRIA.G00000010130.1, SOLTUB.AGRIA.G00000010654.1, SOLTUB.AGRIA.G00000011060.1, SOLTUB.AGRIA.G00000012073.1, SOLTUB.AGRIA.G00000012921.1, SOLTUB.AGRIA.G00000014015.1, SOLTUB.AGRIA.G00000016681.1, SOLTUB.AGRIA.G00000017…
GO:0007286	BP	e	spermatid development	38/11136	56/39088	6.62e-07	5	38	0.00635	0.00619	0.00635	0.000515	SOLTUB.AGRIA.G00000002653.2, SOLTUB.AGRIA.G00000003301.1, SOLTUB.AGRIA.G00000004408.1, SOLTUB.AGRIA.G00000005432.1, SOLTUB.AGRIA.G00000006960.1, SOLTUB.AGRIA.G00000008675.1, SOLTUB.AGRIA.G00000010494.1, SOLTUB.AGRIA.G00000010495.1, SOLTUB.AGRIA.G00000011400.1, SOLTUB.AGRIA.G00000012792.2, SOLTUB.AGRIA.G00000012820.2, SOLTUB.AGRIA.G00000012932.1, SOLTUB.AGRIA.G00000017761.3, SOLTUB.AGRIA.G00000019…
GO:0001934	BP	e	positive regulation of protein phosphorylation	38/11136	63/39088	7.4e-07	9	38	0.0071	0.00692	0.0071	0.000515	SOLTUB.AGRIA.G00000000260.7, SOLTUB.AGRIA.G00000001696.1, SOLTUB.AGRIA.G00000002145.1, SOLTUB.AGRIA.G00000002366.4, SOLTUB.AGRIA.G00000002681.1, SOLTUB.AGRIA.G00000002810.1, SOLTUB.AGRIA.G00000003186.1, SOLTUB.AGRIA.G00000006448.1, SOLTUB.AGRIA.G00000006827.1, SOLTUB.AGRIA.G00000007465.1, SOLTUB.AGRIA.G00000009297.1, SOLTUB.AGRIA.G00000009467.1, SOLTUB.AGRIA.G00000010892.1, SOLTUB.AGRIA.G00000010…
GO:0016477	BP	e	cell migration	38/11136	68/39088	2.46e-06	4	38	0.0237	0.0231	0.0236	0.000515	SOLTUB.AGRIA.G00000003221.2, SOLTUB.AGRIA.G00000003248.1, SOLTUB.AGRIA.G00000004404.1, SOLTUB.AGRIA.G00000004408.1, SOLTUB.AGRIA.G00000005214.1, SOLTUB.AGRIA.G00000005773.1, SOLTUB.AGRIA.G00000006784.1, SOLTUB.AGRIA.G00000008796.1, SOLTUB.AGRIA.G00000012972.17, SOLTUB.AGRIA.G00000013725.1, SOLTUB.AGRIA.G00000013815.4, SOLTUB.AGRIA.G00000014224.1, SOLTUB.AGRIA.G00000015615.1, SOLTUB.AGRIA.G0000001…
GO:0007281	BP	e	germ cell development	38/11136	69/39088	5.52e-06	4	38	0.053	0.0516	0.0526	0.000667	SOLTUB.AGRIA.G00000002713.8, SOLTUB.AGRIA.G00000004907.1, SOLTUB.AGRIA.G00000008172.1, SOLTUB.AGRIA.G00000008604.1, SOLTUB.AGRIA.G00000012400.1, SOLTUB.AGRIA.G00000012889.1, SOLTUB.AGRIA.G00000012972.17, SOLTUB.AGRIA.G00000013725.1, SOLTUB.AGRIA.G00000013815.4, SOLTUB.AGRIA.G00000013941.1, SOLTUB.AGRIA.G00000016620.1, SOLTUB.AGRIA.G00000018400.1, SOLTUB.AGRIA.G00000019233.1, SOLTUB.AGRIA.G0000001…
GO:0042026	BP	e	protein refolding	38/11136	70/39088	6.89e-06	3	38	0.0662	0.0645	0.0655	0.000704	SOLTUB.AGRIA.G00000001691.10, SOLTUB.AGRIA.G00000002666.1, SOLTUB.AGRIA.G00000002999.1, SOLTUB.AGRIA.G00000003093.3, SOLTUB.AGRIA.G00000003285.1, SOLTUB.AGRIA.G00000006785.1, SOLTUB.AGRIA.G00000008548.1, SOLTUB.AGRIA.G00000011352.1, SOLTUB.AGRIA.G00000011370.1, SOLTUB.AGRIA.G00000011419.1, SOLTUB.AGRIA.G00000012732.2, SOLTUB.AGRIA.G00000012923.2, SOLTUB.AGRIA.G00000013219.1, SOLTUB.AGRIA.G0000001…
GO:0006874	BP	e	cellular calcium ion homeostasis	38/11136	72/39088	1.8e-05	9	38	0.173	0.168	0.17	0.00132	SOLTUB.AGRIA.G00000002448.1, SOLTUB.AGRIA.G00000003326.1, SOLTUB.AGRIA.G00000003758.1, SOLTUB.AGRIA.G00000003829.1, SOLTUB.AGRIA.G00000003929.1, SOLTUB.AGRIA.G00000004010.1, SOLTUB.AGRIA.G00000007322.1, SOLTUB.AGRIA.G00000008541.1, SOLTUB.AGRIA.G00000008885.1, SOLTUB.AGRIA.G00000010821.1, SOLTUB.AGRIA.G00000010920.1, SOLTUB.AGRIA.G00000011270.1, SOLTUB.AGRIA.G00000011417.1, SOLTUB.AGRIA.G00000011…
GO:0008643	BP	e	carbohydrate transport	38/11136	78/39088	0.000211	5	38	1	1	1	0.00769	SOLTUB.AGRIA.G00000000660.1, SOLTUB.AGRIA.G00000001121.1, SOLTUB.AGRIA.G00000001193.1, SOLTUB.AGRIA.G00000008708.1, SOLTUB.AGRIA.G00000008924.1, SOLTUB.AGRIA.G00000009192.1, SOLTUB.AGRIA.G00000010518.1, SOLTUB.AGRIA.G00000011968.1, SOLTUB.AGRIA.G00000014200.1, SOLTUB.AGRIA.G00000015641.1, SOLTUB.AGRIA.G00000019475.1, SOLTUB.AGRIA.G00000020635.1, SOLTUB.AGRIA.G00000020851.1, SOLTUB.AGRIA.G00000021…
GO:0010053	BP	e	root epidermal cell differentiation	38/11136	84/39088	0.00146	5	38	1	1	1	0.0293	SOLTUB.AGRIA.G00000004082.1, SOLTUB.AGRIA.G00000005845.1, SOLTUB.AGRIA.G00000005903.1, SOLTUB.AGRIA.G00000006879.1, SOLTUB.AGRIA.G00000006891.2, SOLTUB.AGRIA.G00000008919.1, SOLTUB.AGRIA.G00000010168.1, SOLTUB.AGRIA.G00000012092.1, SOLTUB.AGRIA.G00000012398.1, SOLTUB.AGRIA.G00000012414.1, SOLTUB.AGRIA.G00000012432.1, SOLTUB.AGRIA.G00000012617.1, SOLTUB.AGRIA.G00000013806.1, SOLTUB.AGRIA.G00000014…
GO:0043547	BP	e	positive regulation of GTPase activity	37/11136	64/39088	2.3e-06	6	37	0.0221	0.0215	0.022	0.000515	SOLTUB.AGRIA.G00000002697.1, SOLTUB.AGRIA.G00000003390.1, SOLTUB.AGRIA.G00000004219.1, SOLTUB.AGRIA.G00000004412.1, SOLTUB.AGRIA.G00000005832.1, SOLTUB.AGRIA.G00000006354.1, SOLTUB.AGRIA.G00000006448.1, SOLTUB.AGRIA.G00000006827.1, SOLTUB.AGRIA.G00000008851.1, SOLTUB.AGRIA.G00000010010.1, SOLTUB.AGRIA.G00000011135.2, SOLTUB.AGRIA.G00000011325.1, SOLTUB.AGRIA.G00000012212.1, SOLTUB.AGRIA.G00000012…
GO:0007155	BP	e	cell adhesion	37/11136	69/39088	1.23e-05	2	37	0.118	0.115	0.116	0.001	SOLTUB.AGRIA.G00000001696.1, SOLTUB.AGRIA.G00000003695.1, SOLTUB.AGRIA.G00000006784.1, SOLTUB.AGRIA.G00000007205.1, SOLTUB.AGRIA.G00000008760.1, SOLTUB.AGRIA.G00000009865.2, SOLTUB.AGRIA.G00000010263.1, SOLTUB.AGRIA.G00000012051.2, SOLTUB.AGRIA.G00000013735.1, SOLTUB.AGRIA.G00000014141.1, SOLTUB.AGRIA.G00000014561.3, SOLTUB.AGRIA.G00000016087.2, SOLTUB.AGRIA.G00000016208.1, SOLTUB.AGRIA.G00000016…
GO:0071702	BP	e	organic substance transport	37/11136	70/39088	2.48e-05	4	37	0.238	0.232	0.235	0.00171	SOLTUB.AGRIA.G00000000004.1, SOLTUB.AGRIA.G00000000024.1, SOLTUB.AGRIA.G00000000047.1, SOLTUB.AGRIA.G00000000118.1, SOLTUB.AGRIA.G00000000121.1, SOLTUB.AGRIA.G00000000122.1, SOLTUB.AGRIA.G00000002003.1, SOLTUB.AGRIA.G00000002685.1, SOLTUB.AGRIA.G00000003057.1, SOLTUB.AGRIA.G00000005873.2, SOLTUB.AGRIA.G00000005974.5, SOLTUB.AGRIA.G00000008490.1, SOLTUB.AGRIA.G00000010977.1, SOLTUB.AGRIA.G00000012…
GO:0010044	BP	e	response to aluminum ion	37/11136	72/39088	6.07e-05	5	37	0.583	0.568	0.572	0.00327	SOLTUB.AGRIA.G00000000408.1, SOLTUB.AGRIA.G00000000539.1, SOLTUB.AGRIA.G00000002959.1, SOLTUB.AGRIA.G00000003428.1, SOLTUB.AGRIA.G00000004501.1, SOLTUB.AGRIA.G00000005435.1, SOLTUB.AGRIA.G00000007937.2, SOLTUB.AGRIA.G00000010674.1, SOLTUB.AGRIA.G00000011241.1, SOLTUB.AGRIA.G00000012073.1, SOLTUB.AGRIA.G00000012263.1, SOLTUB.AGRIA.G00000012382.1, SOLTUB.AGRIA.G00000012387.1, SOLTUB.AGRIA.G00000012…
GO:0060548	BP	e	negative regulation of cell death	37/11136	79/39088	0.000635	5	37	1	1	1	0.0171	SOLTUB.AGRIA.G00000002719.1, SOLTUB.AGRIA.G00000004100.1, SOLTUB.AGRIA.G00000004642.1, SOLTUB.AGRIA.G00000004954.1, SOLTUB.AGRIA.G00000006823.1, SOLTUB.AGRIA.G00000006824.1, SOLTUB.AGRIA.G00000007192.2, SOLTUB.AGRIA.G00000007630.1, SOLTUB.AGRIA.G00000009467.1, SOLTUB.AGRIA.G00000010195.1, SOLTUB.AGRIA.G00000010892.1, SOLTUB.AGRIA.G00000011303.1, SOLTUB.AGRIA.G00000012439.1, SOLTUB.AGRIA.G00000013…
GO:0009060	BP	e	aerobic respiration	36/11136	70/39088	5.29e-05	6	36	0.508	0.495	0.499	0.00299	SOLTUB.AGRIA.G00000003075.1, SOLTUB.AGRIA.G00000004082.1, SOLTUB.AGRIA.G00000004129.1, SOLTUB.AGRIA.G00000007067.1, SOLTUB.AGRIA.G00000007075.1, SOLTUB.AGRIA.G00000009617.1, SOLTUB.AGRIA.G00000009832.1, SOLTUB.AGRIA.G00000010220.1, SOLTUB.AGRIA.G00000011770.1, SOLTUB.AGRIA.G00000011888.1, SOLTUB.AGRIA.G00000012398.1, SOLTUB.AGRIA.G00000012414.1, SOLTUB.AGRIA.G00000012972.17, SOLTUB.AGRIA.G0000001…
GO:0070588	BP	e	calcium ion transmembrane transport	36/11136	70/39088	5.29e-05	8	36	0.508	0.495	0.499	0.00299	SOLTUB.AGRIA.G00000003825.1, SOLTUB.AGRIA.G00000003829.1, SOLTUB.AGRIA.G00000003841.1, SOLTUB.AGRIA.G00000003842.1, SOLTUB.AGRIA.G00000003843.1, SOLTUB.AGRIA.G00000004010.1, SOLTUB.AGRIA.G00000006039.1, SOLTUB.AGRIA.G00000007075.1, SOLTUB.AGRIA.G00000007694.1, SOLTUB.AGRIA.G00000008736.3, SOLTUB.AGRIA.G00000009417.6, SOLTUB.AGRIA.G00000012258.1, SOLTUB.AGRIA.G00000012788.1, SOLTUB.AGRIA.G00000012…
GO:0061024	BP	e	membrane organization	36/11136	71/39088	9.73e-05	4	36	0.934	0.91	0.914	0.00449	SOLTUB.AGRIA.G00000000004.1, SOLTUB.AGRIA.G00000000024.1, SOLTUB.AGRIA.G00000000047.1, SOLTUB.AGRIA.G00000000060.1, SOLTUB.AGRIA.G00000000118.1, SOLTUB.AGRIA.G00000000122.1, SOLTUB.AGRIA.G00000003726.1, SOLTUB.AGRIA.G00000004381.1, SOLTUB.AGRIA.G00000005841.1, SOLTUB.AGRIA.G00000006870.1, SOLTUB.AGRIA.G00000011132.1, SOLTUB.AGRIA.G00000011330.1, SOLTUB.AGRIA.G00000012432.1, SOLTUB.AGRIA.G00000015…
GO:0031667	BP	e	response to nutrient levels	36/11136	73/39088	0.000214	4	36	1	1	1	0.00777	SOLTUB.AGRIA.G00000003990.1, SOLTUB.AGRIA.G00000004247.1, SOLTUB.AGRIA.G00000004689.1, SOLTUB.AGRIA.G00000007222.1, SOLTUB.AGRIA.G00000007241.1, SOLTUB.AGRIA.G00000008604.1, SOLTUB.AGRIA.G00000009120.1, SOLTUB.AGRIA.G00000012426.1, SOLTUB.AGRIA.G00000014031.1, SOLTUB.AGRIA.G00000015633.1, SOLTUB.AGRIA.G00000016891.1, SOLTUB.AGRIA.G00000017407.2, SOLTUB.AGRIA.G00000018525.1, SOLTUB.AGRIA.G00000019…
GO:0051028	BP	e	mRNA transport	36/11136	76/39088	0.000507	8	36	1	1	1	0.0146	SOLTUB.AGRIA.G00000002342.1, SOLTUB.AGRIA.G00000003479.1, SOLTUB.AGRIA.G00000004409.1, SOLTUB.AGRIA.G00000005069.1, SOLTUB.AGRIA.G00000005786.1, SOLTUB.AGRIA.G00000006052.1, SOLTUB.AGRIA.G00000006234.1, SOLTUB.AGRIA.G00000006859.1, SOLTUB.AGRIA.G00000007627.1, SOLTUB.AGRIA.G00000008483.1, SOLTUB.AGRIA.G00000008851.1, SOLTUB.AGRIA.G00000010432.1, SOLTUB.AGRIA.G00000012738.1, SOLTUB.AGRIA.G00000014…
GO:0051591	BP	e	response to cAMP	35/11136	54/39088	8.98e-07	6	35	0.00862	0.00841	0.00862	0.000515	SOLTUB.AGRIA.G00000005578.1, SOLTUB.AGRIA.G00000005631.1, SOLTUB.AGRIA.G00000007322.1, SOLTUB.AGRIA.G00000008068.1, SOLTUB.AGRIA.G00000008364.1, SOLTUB.AGRIA.G00000009795.1, SOLTUB.AGRIA.G00000015602.1, SOLTUB.AGRIA.G00000016945.1, SOLTUB.AGRIA.G00000018174.1, SOLTUB.AGRIA.G00000020133.1, SOLTUB.AGRIA.G00000020139.2, SOLTUB.AGRIA.G00000020305.1, SOLTUB.AGRIA.G00000021835.1, SOLTUB.AGRIA.G00000021…
GO:0034063	BP	e	stress granule assembly	35/11136	60/39088	1.86e-06	6	35	0.0179	0.0174	0.0178	0.000515	SOLTUB.AGRIA.G00000001694.3, SOLTUB.AGRIA.G00000003479.1, SOLTUB.AGRIA.G00000003567.3, SOLTUB.AGRIA.G00000005069.1, SOLTUB.AGRIA.G00000005214.1, SOLTUB.AGRIA.G00000007627.1, SOLTUB.AGRIA.G00000010056.1, SOLTUB.AGRIA.G00000010114.1, SOLTUB.AGRIA.G00000010327.1, SOLTUB.AGRIA.G00000010830.1, SOLTUB.AGRIA.G00000012889.1, SOLTUB.AGRIA.G00000012972.17, SOLTUB.AGRIA.G00000013725.1, SOLTUB.AGRIA.G0000001…
GO:0010068	BP	e	protoderm histogenesis	35/11136	64/39088	1.87e-05	7	35	0.18	0.175	0.177	0.00135	SOLTUB.AGRIA.G00000000960.1, SOLTUB.AGRIA.G00000002555.1, SOLTUB.AGRIA.G00000002703.2, SOLTUB.AGRIA.G00000002809.1, SOLTUB.AGRIA.G00000004232.1, SOLTUB.AGRIA.G00000005198.1, SOLTUB.AGRIA.G00000005586.1, SOLTUB.AGRIA.G00000006253.1, SOLTUB.AGRIA.G00000008153.1, SOLTUB.AGRIA.G00000008672.1, SOLTUB.AGRIA.G00000009500.1, SOLTUB.AGRIA.G00000012724.2, SOLTUB.AGRIA.G00000013973.1, SOLTUB.AGRIA.G00000016…
GO:0032268	BP	e	regulation of cellular protein metabolic process	35/11136	66/39088	2.89e-05	6	35	0.277	0.27	0.273	0.00192	SOLTUB.AGRIA.G00000000268.1, SOLTUB.AGRIA.G00000001965.1, SOLTUB.AGRIA.G00000005196.2, SOLTUB.AGRIA.G00000006748.1, SOLTUB.AGRIA.G00000006911.1, SOLTUB.AGRIA.G00000006921.1, SOLTUB.AGRIA.G00000007369.1, SOLTUB.AGRIA.G00000009006.1, SOLTUB.AGRIA.G00000011200.1, SOLTUB.AGRIA.G00000011397.1, SOLTUB.AGRIA.G00000016463.1, SOLTUB.AGRIA.G00000017111.1, SOLTUB.AGRIA.G00000019318.1, SOLTUB.AGRIA.G00000019…
GO:0055046	BP	e	microgametogenesis	35/11136	67/39088	5.68e-05	2	35	0.545	0.531	0.535	0.00312	SOLTUB.AGRIA.G00000000374.1, SOLTUB.AGRIA.G00000000387.1, SOLTUB.AGRIA.G00000001967.1, SOLTUB.AGRIA.G00000002642.1, SOLTUB.AGRIA.G00000002952.1, SOLTUB.AGRIA.G00000003541.1, SOLTUB.AGRIA.G00000005085.1, SOLTUB.AGRIA.G00000005869.1, SOLTUB.AGRIA.G00000006095.1, SOLTUB.AGRIA.G00000006706.3, SOLTUB.AGRIA.G00000006920.1, SOLTUB.AGRIA.G00000007551.1, SOLTUB.AGRIA.G00000008096.1, SOLTUB.AGRIA.G00000009…
GO:1902531	BP	e	regulation of intracellular signal transduction	35/11136	70/39088	0.000159	6	35	1	1	1	0.00605	SOLTUB.AGRIA.G00000002812.1, SOLTUB.AGRIA.G00000004837.1, SOLTUB.AGRIA.G00000005437.2, SOLTUB.AGRIA.G00000006748.1, SOLTUB.AGRIA.G00000007313.2, SOLTUB.AGRIA.G00000007889.1, SOLTUB.AGRIA.G00000011707.2, SOLTUB.AGRIA.G00000011768.2, SOLTUB.AGRIA.G00000014141.1, SOLTUB.AGRIA.G00000018494.1, SOLTUB.AGRIA.G00000020192.1, SOLTUB.AGRIA.G00000020833.1, SOLTUB.AGRIA.G00000021787.1, SOLTUB.AGRIA.G00000022…
GO:0006914	BP	e	autophagy	35/11136	76/39088	0.00129	4	35	1	1	1	0.0265	SOLTUB.AGRIA.G00000002342.1, SOLTUB.AGRIA.G00000002685.1, SOLTUB.AGRIA.G00000002812.1, SOLTUB.AGRIA.G00000003530.1, SOLTUB.AGRIA.G00000003954.1, SOLTUB.AGRIA.G00000006823.1, SOLTUB.AGRIA.G00000006824.1, SOLTUB.AGRIA.G00000007075.1, SOLTUB.AGRIA.G00000007179.1, SOLTUB.AGRIA.G00000008133.3, SOLTUB.AGRIA.G00000008264.1, SOLTUB.AGRIA.G00000013174.1, SOLTUB.AGRIA.G00000015615.1, SOLTUB.AGRIA.G00000016…
GO:0032968	BP	e	positive regulation of transcription elongation from RNA polymerase II promoter	35/11136	78/39088	0.00232	12	35	1	1	1	0.0409	SOLTUB.AGRIA.G00000000519.1, SOLTUB.AGRIA.G00000000604.1, SOLTUB.AGRIA.G00000002440.1, SOLTUB.AGRIA.G00000003923.1, SOLTUB.AGRIA.G00000004223.1, SOLTUB.AGRIA.G00000004224.1, SOLTUB.AGRIA.G00000004403.1, SOLTUB.AGRIA.G00000004464.1, SOLTUB.AGRIA.G00000008757.1, SOLTUB.AGRIA.G00000012101.1, SOLTUB.AGRIA.G00000012144.1, SOLTUB.AGRIA.G00000012590.1, SOLTUB.AGRIA.G00000013534.1, SOLTUB.AGRIA.G00000013…
GO:0046907	BP	e	intracellular transport	34/11136	59/39088	3.46e-06	4	34	0.0332	0.0324	0.033	0.000515	SOLTUB.AGRIA.G00000002145.1, SOLTUB.AGRIA.G00000002681.1, SOLTUB.AGRIA.G00000002752.1, SOLTUB.AGRIA.G00000003530.1, SOLTUB.AGRIA.G00000004124.1, SOLTUB.AGRIA.G00000004658.1, SOLTUB.AGRIA.G00000005175.1, SOLTUB.AGRIA.G00000005470.1, SOLTUB.AGRIA.G00000005501.1, SOLTUB.AGRIA.G00000007431.1, SOLTUB.AGRIA.G00000011092.1, SOLTUB.AGRIA.G00000012444.1, SOLTUB.AGRIA.G00000013089.1, SOLTUB.AGRIA.G00000014…
GO:0048440	BP	e	carpel development	34/11136	60/39088	9.01e-06	5	34	0.0865	0.0843	0.0855	0.000793	SOLTUB.AGRIA.G00000002440.1, SOLTUB.AGRIA.G00000003305.1, SOLTUB.AGRIA.G00000003373.1, SOLTUB.AGRIA.G00000003923.1, SOLTUB.AGRIA.G00000004253.1, SOLTUB.AGRIA.G00000004403.1, SOLTUB.AGRIA.G00000006093.1, SOLTUB.AGRIA.G00000008466.1, SOLTUB.AGRIA.G00000008757.1, SOLTUB.AGRIA.G00000009737.1, SOLTUB.AGRIA.G00000010604.1, SOLTUB.AGRIA.G00000012131.1, SOLTUB.AGRIA.G00000012144.1, SOLTUB.AGRIA.G00000015…
GO:0010449	BP	e	root meristem growth	34/11136	62/39088	1.45e-05	4	34	0.139	0.136	0.138	0.00113	SOLTUB.AGRIA.G00000003761.1, SOLTUB.AGRIA.G00000004598.4, SOLTUB.AGRIA.G00000005843.1, SOLTUB.AGRIA.G00000006287.1, SOLTUB.AGRIA.G00000006411.1, SOLTUB.AGRIA.G00000008347.1, SOLTUB.AGRIA.G00000008451.1, SOLTUB.AGRIA.G00000010822.3, SOLTUB.AGRIA.G00000012372.1, SOLTUB.AGRIA.G00000012911.1, SOLTUB.AGRIA.G00000014179.4, SOLTUB.AGRIA.G00000015015.1, SOLTUB.AGRIA.G00000015637.1, SOLTUB.AGRIA.G00000015…
GO:0065003	BP	e	protein-containing complex assembly	34/11136	68/39088	0.000215	5	34	1	1	1	0.00777	SOLTUB.AGRIA.G00000000364.1, SOLTUB.AGRIA.G00000002810.1, SOLTUB.AGRIA.G00000003067.5, SOLTUB.AGRIA.G00000003093.3, SOLTUB.AGRIA.G00000003923.1, SOLTUB.AGRIA.G00000004293.1, SOLTUB.AGRIA.G00000004381.1, SOLTUB.AGRIA.G00000005915.1, SOLTUB.AGRIA.G00000008548.1, SOLTUB.AGRIA.G00000010130.1, SOLTUB.AGRIA.G00000012330.2, SOLTUB.AGRIA.G00000014883.6, SOLTUB.AGRIA.G00000015222.1, SOLTUB.AGRIA.G00000016…
GO:0048589	BP	e	developmental growth	34/11136	69/39088	0.000262	2	34	1	1	1	0.00919	SOLTUB.AGRIA.G00000002713.8, SOLTUB.AGRIA.G00000003304.1, SOLTUB.AGRIA.G00000003533.1, SOLTUB.AGRIA.G00000003726.1, SOLTUB.AGRIA.G00000003843.1, SOLTUB.AGRIA.G00000006196.1, SOLTUB.AGRIA.G00000006829.1, SOLTUB.AGRIA.G00000008172.1, SOLTUB.AGRIA.G00000009451.1, SOLTUB.AGRIA.G00000009964.13, SOLTUB.AGRIA.G00000010168.1, SOLTUB.AGRIA.G00000012587.1, SOLTUB.AGRIA.G00000013806.1, SOLTUB.AGRIA.G0000001…
GO:0036289	BP	e	peptidyl-serine autophosphorylation	34/11136	73/39088	0.00105	10	34	1	1	1	0.0233	SOLTUB.AGRIA.G00000002115.1, SOLTUB.AGRIA.G00000002528.1, SOLTUB.AGRIA.G00000003899.1, SOLTUB.AGRIA.G00000005436.1, SOLTUB.AGRIA.G00000006127.1, SOLTUB.AGRIA.G00000006768.2, SOLTUB.AGRIA.G00000007862.13, SOLTUB.AGRIA.G00000008328.3, SOLTUB.AGRIA.G00000012551.1, SOLTUB.AGRIA.G00000012590.1, SOLTUB.AGRIA.G00000013321.1, SOLTUB.AGRIA.G00000014015.1, SOLTUB.AGRIA.G00000014096.3, SOLTUB.AGRIA.G0000001…
GO:0030335	BP	e	positive regulation of cell migration	34/11136	75/39088	0.00194	7	34	1	1	1	0.0358	SOLTUB.AGRIA.G00000001252.1, SOLTUB.AGRIA.G00000001255.1, SOLTUB.AGRIA.G00000002229.1, SOLTUB.AGRIA.G00000002541.1, SOLTUB.AGRIA.G00000003769.1, SOLTUB.AGRIA.G00000008908.3, SOLTUB.AGRIA.G00000011352.1, SOLTUB.AGRIA.G00000011370.1, SOLTUB.AGRIA.G00000011482.2, SOLTUB.AGRIA.G00000011635.1, SOLTUB.AGRIA.G00000012356.1, SOLTUB.AGRIA.G00000012439.1, SOLTUB.AGRIA.G00000012537.1, SOLTUB.AGRIA.G00000012…
GO:1901998	BP	e	toxin transport	33/11136	51/39088	1.16e-06	4	33	0.0111	0.0109	0.0111	0.000515	SOLTUB.AGRIA.G00000000059.1, SOLTUB.AGRIA.G00000000106.1, SOLTUB.AGRIA.G00000002666.1, SOLTUB.AGRIA.G00000002854.1, SOLTUB.AGRIA.G00000003171.1, SOLTUB.AGRIA.G00000003285.1, SOLTUB.AGRIA.G00000003301.1, SOLTUB.AGRIA.G00000003668.1, SOLTUB.AGRIA.G00000005277.1, SOLTUB.AGRIA.G00000006316.1, SOLTUB.AGRIA.G00000007066.1, SOLTUB.AGRIA.G00000008192.2, SOLTUB.AGRIA.G00000011352.1, SOLTUB.AGRIA.G00000011…
GO:0030435	BP	e	sporulation resulting in formation of a cellular spore	33/11136	53/39088	1.71e-06	4	33	0.0164	0.016	0.0163	0.000515	SOLTUB.AGRIA.G00000002115.1, SOLTUB.AGRIA.G00000003044.2, SOLTUB.AGRIA.G00000005002.1, SOLTUB.AGRIA.G00000006578.1, SOLTUB.AGRIA.G00000006614.1, SOLTUB.AGRIA.G00000006768.2, SOLTUB.AGRIA.G00000007989.1, SOLTUB.AGRIA.G00000010316.1, SOLTUB.AGRIA.G00000011879.1, SOLTUB.AGRIA.G00000012679.1, SOLTUB.AGRIA.G00000017663.1, SOLTUB.AGRIA.G00000018356.1, SOLTUB.AGRIA.G00000018359.1, SOLTUB.AGRIA.G00000019…
GO:0051240	BP	e	positive regulation of multicellular organismal process	33/11136	56/39088	3.76e-06	4	33	0.0361	0.0352	0.0358	0.000515	SOLTUB.AGRIA.G00000000004.1, SOLTUB.AGRIA.G00000000012.1, SOLTUB.AGRIA.G00000000018.1, SOLTUB.AGRIA.G00000000024.1, SOLTUB.AGRIA.G00000003548.1, SOLTUB.AGRIA.G00000003843.1, SOLTUB.AGRIA.G00000006768.2, SOLTUB.AGRIA.G00000008264.1, SOLTUB.AGRIA.G00000008872.1, SOLTUB.AGRIA.G00000010977.1, SOLTUB.AGRIA.G00000011526.1, SOLTUB.AGRIA.G00000012538.2, SOLTUB.AGRIA.G00000015258.1, SOLTUB.AGRIA.G00000015…
GO:0030010	BP	e	establishment of cell polarity	33/11136	61/39088	2.68e-05	3	33	0.257	0.251	0.253	0.00182	SOLTUB.AGRIA.G00000000797.1, SOLTUB.AGRIA.G00000003219.1, SOLTUB.AGRIA.G00000003390.1, SOLTUB.AGRIA.G00000003838.1, SOLTUB.AGRIA.G00000004219.1, SOLTUB.AGRIA.G00000004412.1, SOLTUB.AGRIA.G00000005002.1, SOLTUB.AGRIA.G00000007923.1, SOLTUB.AGRIA.G00000009045.1, SOLTUB.AGRIA.G00000009912.1, SOLTUB.AGRIA.G00000012542.1, SOLTUB.AGRIA.G00000012647.2, SOLTUB.AGRIA.G00000012862.1, SOLTUB.AGRIA.G00000016…
GO:0051172	BP	e	negative regulation of nitrogen compound metabolic process	33/11136	62/39088	5.19e-05	5	33	0.499	0.486	0.49	0.00299	SOLTUB.AGRIA.G00000000728.1, SOLTUB.AGRIA.G00000002777.1, SOLTUB.AGRIA.G00000002923.1, SOLTUB.AGRIA.G00000003497.1, SOLTUB.AGRIA.G00000005435.1, SOLTUB.AGRIA.G00000005874.1, SOLTUB.AGRIA.G00000007693.3, SOLTUB.AGRIA.G00000007823.1, SOLTUB.AGRIA.G00000011103.1, SOLTUB.AGRIA.G00000011397.1, SOLTUB.AGRIA.G00000014919.1, SOLTUB.AGRIA.G00000017475.1, SOLTUB.AGRIA.G00000019318.1, SOLTUB.AGRIA.G00000019…
GO:0032355	BP	e	response to estradiol	33/11136	64/39088	0.000129	5	33	1	1	1	0.00539	SOLTUB.AGRIA.G00000002015.1, SOLTUB.AGRIA.G00000002983.1, SOLTUB.AGRIA.G00000003390.1, SOLTUB.AGRIA.G00000013629.1, SOLTUB.AGRIA.G00000014096.3, SOLTUB.AGRIA.G00000015651.1, SOLTUB.AGRIA.G00000017856.3, SOLTUB.AGRIA.G00000018174.1, SOLTUB.AGRIA.G00000019388.1, SOLTUB.AGRIA.G00000020113.1, SOLTUB.AGRIA.G00000020395.1, SOLTUB.AGRIA.G00000021818.1, SOLTUB.AGRIA.G00000022838.1, SOLTUB.AGRIA.G00000023…
GO:0009853	BP	e	photorespiration	33/11136	65/39088	0.000159	4	33	1	1	1	0.00605	SOLTUB.AGRIA.G00000004512.1, SOLTUB.AGRIA.G00000006219.1, SOLTUB.AGRIA.G00000006232.1, SOLTUB.AGRIA.G00000008116.1, SOLTUB.AGRIA.G00000008212.1, SOLTUB.AGRIA.G00000008306.1, SOLTUB.AGRIA.G00000009528.1, SOLTUB.AGRIA.G00000009964.13, SOLTUB.AGRIA.G00000012689.1, SOLTUB.AGRIA.G00000012886.1, SOLTUB.AGRIA.G00000012928.1, SOLTUB.AGRIA.G00000014069.1, SOLTUB.AGRIA.G00000014179.4, SOLTUB.AGRIA.G0000001…
GO:0018108	BP	e	peptidyl-tyrosine phosphorylation	33/11136	73/39088	0.00257	9	33	1	1	1	0.0431	SOLTUB.AGRIA.G00000001122.1, SOLTUB.AGRIA.G00000001192.1, SOLTUB.AGRIA.G00000003556.1, SOLTUB.AGRIA.G00000004642.1, SOLTUB.AGRIA.G00000006114.1, SOLTUB.AGRIA.G00000006744.1, SOLTUB.AGRIA.G00000009398.1, SOLTUB.AGRIA.G00000010195.1, SOLTUB.AGRIA.G00000011145.1, SOLTUB.AGRIA.G00000011315.1, SOLTUB.AGRIA.G00000011768.2, SOLTUB.AGRIA.G00000012590.1, SOLTUB.AGRIA.G00000014157.1, SOLTUB.AGRIA.G00000016…
GO:0048255	BP	e	mRNA stabilization	32/11136	59/39088	3.49e-05	10	32	0.335	0.327	0.33	0.00218	SOLTUB.AGRIA.G00000000446.1, SOLTUB.AGRIA.G00000003199.4, SOLTUB.AGRIA.G00000004100.1, SOLTUB.AGRIA.G00000004907.1, SOLTUB.AGRIA.G00000005011.10, SOLTUB.AGRIA.G00000005214.1, SOLTUB.AGRIA.G00000006156.2, SOLTUB.AGRIA.G00000006161.1, SOLTUB.AGRIA.G00000010494.1, SOLTUB.AGRIA.G00000010495.1, SOLTUB.AGRIA.G00000011160.1, SOLTUB.AGRIA.G00000011303.1, SOLTUB.AGRIA.G00000014224.1, SOLTUB.AGRIA.G0000001…
GO:2000112	BP	e	regulation of cellular macromolecule biosynthetic process	32/11136	61/39088	8.95e-05	6	32	0.86	0.838	0.842	0.00426	SOLTUB.AGRIA.G00000003151.1, SOLTUB.AGRIA.G00000003843.1, SOLTUB.AGRIA.G00000004662.1, SOLTUB.AGRIA.G00000004766.1, SOLTUB.AGRIA.G00000007621.1, SOLTUB.AGRIA.G00000008066.1, SOLTUB.AGRIA.G00000008732.1, SOLTUB.AGRIA.G00000010510.1, SOLTUB.AGRIA.G00000011827.1, SOLTUB.AGRIA.G00000012130.1, SOLTUB.AGRIA.G00000017475.1, SOLTUB.AGRIA.G00000018451.11, SOLTUB.AGRIA.G00000020735.4, SOLTUB.AGRIA.G0000002…
GO:0043069	BP	e	negative regulation of programmed cell death	32/11136	65/39088	0.000469	6	32	1	1	1	0.0136	SOLTUB.AGRIA.G00000003187.1, SOLTUB.AGRIA.G00000003253.1, SOLTUB.AGRIA.G00000003278.1, SOLTUB.AGRIA.G00000003721.1, SOLTUB.AGRIA.G00000003825.1, SOLTUB.AGRIA.G00000003829.1, SOLTUB.AGRIA.G00000004082.1, SOLTUB.AGRIA.G00000004677.1, SOLTUB.AGRIA.G00000004997.1, SOLTUB.AGRIA.G00000006384.1, SOLTUB.AGRIA.G00000007165.1, SOLTUB.AGRIA.G00000008126.4, SOLTUB.AGRIA.G00000009495.1, SOLTUB.AGRIA.G00000012…
GO:0072583	BP	e	clathrin-dependent endocytosis	32/11136	65/39088	0.000469	7	32	1	1	1	0.0136	SOLTUB.AGRIA.G00000000059.1, SOLTUB.AGRIA.G00000000106.1, SOLTUB.AGRIA.G00000000458.1, SOLTUB.AGRIA.G00000004381.1, SOLTUB.AGRIA.G00000004631.1, SOLTUB.AGRIA.G00000005212.1, SOLTUB.AGRIA.G00000013390.1, SOLTUB.AGRIA.G00000014141.1, SOLTUB.AGRIA.G00000015769.1, SOLTUB.AGRIA.G00000016668.1, SOLTUB.AGRIA.G00000016742.1, SOLTUB.AGRIA.G00000018046.1, SOLTUB.AGRIA.G00000022022.2, SOLTUB.AGRIA.G00000022…
GO:0009887	BP	e	animal organ morphogenesis	32/11136	66/39088	0.00057	3	32	1	1	1	0.0159	SOLTUB.AGRIA.G00000000446.1, SOLTUB.AGRIA.G00000001696.1, SOLTUB.AGRIA.G00000002003.1, SOLTUB.AGRIA.G00000002384.1, SOLTUB.AGRIA.G00000003390.1, SOLTUB.AGRIA.G00000005248.1, SOLTUB.AGRIA.G00000006113.1, SOLTUB.AGRIA.G00000006784.1, SOLTUB.AGRIA.G00000007075.1, SOLTUB.AGRIA.G00000007710.1, SOLTUB.AGRIA.G00000008622.1, SOLTUB.AGRIA.G00000008664.1, SOLTUB.AGRIA.G00000008904.1, SOLTUB.AGRIA.G00000009…
GO:0010067	BP	e	procambium histogenesis	32/11136	68/39088	0.00114	7	32	1	1	1	0.0241	SOLTUB.AGRIA.G00000000004.1, SOLTUB.AGRIA.G00000000024.1, SOLTUB.AGRIA.G00000002528.1, SOLTUB.AGRIA.G00000003685.1, SOLTUB.AGRIA.G00000005855.1, SOLTUB.AGRIA.G00000006917.1, SOLTUB.AGRIA.G00000008328.3, SOLTUB.AGRIA.G00000011118.1, SOLTUB.AGRIA.G00000011344.1, SOLTUB.AGRIA.G00000014157.1, SOLTUB.AGRIA.G00000015258.1, SOLTUB.AGRIA.G00000015853.3, SOLTUB.AGRIA.G00000016449.1, SOLTUB.AGRIA.G00000016…
GO:0010976	BP	e	positive regulation of neuron projection development	32/11136	69/39088	0.00187	8	32	1	1	1	0.035	SOLTUB.AGRIA.G00000001252.1, SOLTUB.AGRIA.G00000001255.1, SOLTUB.AGRIA.G00000003769.1, SOLTUB.AGRIA.G00000004248.1, SOLTUB.AGRIA.G00000004408.1, SOLTUB.AGRIA.G00000004907.1, SOLTUB.AGRIA.G00000006110.1, SOLTUB.AGRIA.G00000007428.4, SOLTUB.AGRIA.G00000008622.1, SOLTUB.AGRIA.G00000008908.3, SOLTUB.AGRIA.G00000010494.1, SOLTUB.AGRIA.G00000010495.1, SOLTUB.AGRIA.G00000011352.1, SOLTUB.AGRIA.G00000011…
GO:0071805	BP	e	potassium ion transmembrane transport	32/11136	69/39088	0.00187	8	32	1	1	1	0.035	SOLTUB.AGRIA.G00000000012.1, SOLTUB.AGRIA.G00000000018.1, SOLTUB.AGRIA.G00000001786.1, SOLTUB.AGRIA.G00000003748.2, SOLTUB.AGRIA.G00000003749.1, SOLTUB.AGRIA.G00000003750.1, SOLTUB.AGRIA.G00000004010.1, SOLTUB.AGRIA.G00000005777.1, SOLTUB.AGRIA.G00000007067.1, SOLTUB.AGRIA.G00000008736.3, SOLTUB.AGRIA.G00000010654.1, SOLTUB.AGRIA.G00000012073.1, SOLTUB.AGRIA.G00000012258.1, SOLTUB.AGRIA.G00000014…
GO:0034976	BP	e	response to endoplasmic reticulum stress	32/11136	70/39088	0.00214	4	32	1	1	1	0.0387	SOLTUB.AGRIA.G00000000244.1, SOLTUB.AGRIA.G00000003058.1, SOLTUB.AGRIA.G00000004150.1, SOLTUB.AGRIA.G00000006720.1, SOLTUB.AGRIA.G00000006828.1, SOLTUB.AGRIA.G00000011679.1, SOLTUB.AGRIA.G00000014998.1, SOLTUB.AGRIA.G00000015293.1, SOLTUB.AGRIA.G00000016039.1, SOLTUB.AGRIA.G00000017711.1, SOLTUB.AGRIA.G00000018525.1, SOLTUB.AGRIA.G00000020131.1, SOLTUB.AGRIA.G00000020912.1, SOLTUB.AGRIA.G00000021…
GO:0032091	BP	e	negative regulation of protein binding	31/11136	58/39088	0.000102	5	31	0.977	0.953	0.956	0.00457	SOLTUB.AGRIA.G00000002366.4, SOLTUB.AGRIA.G00000003390.1, SOLTUB.AGRIA.G00000003735.1, SOLTUB.AGRIA.G00000004219.1, SOLTUB.AGRIA.G00000004412.1, SOLTUB.AGRIA.G00000007724.1, SOLTUB.AGRIA.G00000012537.1, SOLTUB.AGRIA.G00000013629.1, SOLTUB.AGRIA.G00000016327.1, SOLTUB.AGRIA.G00000018716.1, SOLTUB.AGRIA.G00000019388.1, SOLTUB.AGRIA.G00000019891.1, SOLTUB.AGRIA.G00000021681.1, SOLTUB.AGRIA.G00000021…
GO:0051130	BP	e	positive regulation of cellular component organization	31/11136	60/39088	0.000156	5	31	1	1	1	0.006	SOLTUB.AGRIA.G00000002777.1, SOLTUB.AGRIA.G00000002923.1, SOLTUB.AGRIA.G00000003353.1, SOLTUB.AGRIA.G00000004092.1, SOLTUB.AGRIA.G00000004381.1, SOLTUB.AGRIA.G00000004611.1, SOLTUB.AGRIA.G00000006051.1, SOLTUB.AGRIA.G00000007414.1, SOLTUB.AGRIA.G00000007621.1, SOLTUB.AGRIA.G00000008264.1, SOLTUB.AGRIA.G00000008775.1, SOLTUB.AGRIA.G00000013390.1, SOLTUB.AGRIA.G00000015853.3, SOLTUB.AGRIA.G00000015…
GO:0006935	BP	e	chemotaxis	31/11136	65/39088	0.00131	3	31	1	1	1	0.027	SOLTUB.AGRIA.G00000002115.1, SOLTUB.AGRIA.G00000003797.1, SOLTUB.AGRIA.G00000005578.1, SOLTUB.AGRIA.G00000005631.1, SOLTUB.AGRIA.G00000006768.2, SOLTUB.AGRIA.G00000010654.1, SOLTUB.AGRIA.G00000012073.1, SOLTUB.AGRIA.G00000014141.1, SOLTUB.AGRIA.G00000016225.1, SOLTUB.AGRIA.G00000018356.1, SOLTUB.AGRIA.G00000018359.1, SOLTUB.AGRIA.G00000020305.1, SOLTUB.AGRIA.G00000022159.1, SOLTUB.AGRIA.G00000022…
GO:0010208	BP	e	pollen wall assembly	31/11136	68/39088	0.00283	6	31	1	1	1	0.0447	SOLTUB.AGRIA.G00000000287.1, SOLTUB.AGRIA.G00000000289.1, SOLTUB.AGRIA.G00000003044.2, SOLTUB.AGRIA.G00000003364.1, SOLTUB.AGRIA.G00000003373.1, SOLTUB.AGRIA.G00000003492.1, SOLTUB.AGRIA.G00000003831.1, SOLTUB.AGRIA.G00000006093.1, SOLTUB.AGRIA.G00000010604.1, SOLTUB.AGRIA.G00000011700.2, SOLTUB.AGRIA.G00000014187.1, SOLTUB.AGRIA.G00000014883.6, SOLTUB.AGRIA.G00000015297.1, SOLTUB.AGRIA.G00000016…
GO:0051225	BP	e	spindle assembly	30/11136	54/39088	3.1e-05	8	30	0.298	0.29	0.293	0.00204	SOLTUB.AGRIA.G00000000260.7, SOLTUB.AGRIA.G00000003091.1, SOLTUB.AGRIA.G00000006706.3, SOLTUB.AGRIA.G00000009161.1, SOLTUB.AGRIA.G00000009755.2, SOLTUB.AGRIA.G00000010617.1, SOLTUB.AGRIA.G00000012212.1, SOLTUB.AGRIA.G00000013174.1, SOLTUB.AGRIA.G00000014288.1, SOLTUB.AGRIA.G00000018716.1, SOLTUB.AGRIA.G00000021681.1, SOLTUB.AGRIA.G00000021695.1, SOLTUB.AGRIA.G00000022403.1, SOLTUB.AGRIA.G00000022…
GO:0016579	BP	e	protein deubiquitination	30/11136	59/39088	0.000401	9	30	1	1	1	0.0122	SOLTUB.AGRIA.G00000002812.1, SOLTUB.AGRIA.G00000005187.1, SOLTUB.AGRIA.G00000006755.1, SOLTUB.AGRIA.G00000010166.4, SOLTUB.AGRIA.G00000010851.1, SOLTUB.AGRIA.G00000011905.1, SOLTUB.AGRIA.G00000012311.1, SOLTUB.AGRIA.G00000014890.1, SOLTUB.AGRIA.G00000014927.1, SOLTUB.AGRIA.G00000015433.1, SOLTUB.AGRIA.G00000015457.1, SOLTUB.AGRIA.G00000016608.1, SOLTUB.AGRIA.G00000018790.1, SOLTUB.AGRIA.G00000019…
GO:0030036	BP	e	actin cytoskeleton organization	30/11136	62/39088	0.00101	6	30	1	1	1	0.0233	SOLTUB.AGRIA.G00000002115.1, SOLTUB.AGRIA.G00000003797.1, SOLTUB.AGRIA.G00000005202.1, SOLTUB.AGRIA.G00000005903.1, SOLTUB.AGRIA.G00000006768.2, SOLTUB.AGRIA.G00000006911.1, SOLTUB.AGRIA.G00000009978.1, SOLTUB.AGRIA.G00000010130.1, SOLTUB.AGRIA.G00000011732.1, SOLTUB.AGRIA.G00000012923.2, SOLTUB.AGRIA.G00000016225.1, SOLTUB.AGRIA.G00000018356.1, SOLTUB.AGRIA.G00000018359.1, SOLTUB.AGRIA.G00000022…
GO:0060271	BP	e	cilium assembly	30/11136	62/39088	0.00101	7	30	1	1	1	0.0233	SOLTUB.AGRIA.G00000000797.1, SOLTUB.AGRIA.G00000002145.1, SOLTUB.AGRIA.G00000003838.1, SOLTUB.AGRIA.G00000006110.1, SOLTUB.AGRIA.G00000009912.1, SOLTUB.AGRIA.G00000012729.1, SOLTUB.AGRIA.G00000013792.1, SOLTUB.AGRIA.G00000015853.3, SOLTUB.AGRIA.G00000016210.1, SOLTUB.AGRIA.G00000016445.3, SOLTUB.AGRIA.G00000016867.1, SOLTUB.AGRIA.G00000018046.1, SOLTUB.AGRIA.G00000018522.1, SOLTUB.AGRIA.G00000019…
GO:0006612	BP	e	protein targeting to membrane	30/11136	63/39088	0.00122	8	30	1	1	1	0.0255	SOLTUB.AGRIA.G00000003353.1, SOLTUB.AGRIA.G00000003775.1, SOLTUB.AGRIA.G00000004837.1, SOLTUB.AGRIA.G00000007613.1, SOLTUB.AGRIA.G00000007923.1, SOLTUB.AGRIA.G00000011026.1, SOLTUB.AGRIA.G00000011031.1, SOLTUB.AGRIA.G00000013321.1, SOLTUB.AGRIA.G00000013634.1, SOLTUB.AGRIA.G00000015826.1, SOLTUB.AGRIA.G00000020056.1, SOLTUB.AGRIA.G00000020491.1, SOLTUB.AGRIA.G00000021477.1, SOLTUB.AGRIA.G00000021…
GO:0071323	BP	e	cellular response to chitin	30/11136	65/39088	0.00236	6	30	1	1	1	0.0409	SOLTUB.AGRIA.G00000002703.2, SOLTUB.AGRIA.G00000002809.1, SOLTUB.AGRIA.G00000003952.1, SOLTUB.AGRIA.G00000005586.1, SOLTUB.AGRIA.G00000008702.1, SOLTUB.AGRIA.G00000012762.1, SOLTUB.AGRIA.G00000012940.1, SOLTUB.AGRIA.G00000013973.1, SOLTUB.AGRIA.G00000015008.1, SOLTUB.AGRIA.G00000016861.1, SOLTUB.AGRIA.G00000018412.1, SOLTUB.AGRIA.G00000020078.1, SOLTUB.AGRIA.G00000024726.1, SOLTUB.AGRIA.G00000025…
GO:0006635	BP	e	fatty acid beta-oxidation	29/11136	48/39088	6e-06	9	29	0.0576	0.0561	0.0571	0.000667	SOLTUB.AGRIA.G00000002105.1, SOLTUB.AGRIA.G00000002647.2, SOLTUB.AGRIA.G00000003508.1, SOLTUB.AGRIA.G00000003695.1, SOLTUB.AGRIA.G00000010016.1, SOLTUB.AGRIA.G00000011351.1, SOLTUB.AGRIA.G00000014062.1, SOLTUB.AGRIA.G00000015534.1, SOLTUB.AGRIA.G00000015568.1, SOLTUB.AGRIA.G00000016400.1, SOLTUB.AGRIA.G00000016698.2, SOLTUB.AGRIA.G00000018415.1, SOLTUB.AGRIA.G00000018956.1, SOLTUB.AGRIA.G00000019…
GO:0043162	BP	e	ubiquitin-dependent protein catabolic process via the multivesicular body sorting pathway	29/11136	49/39088	8.54e-06	9	29	0.082	0.08	0.0811	0.000767	SOLTUB.AGRIA.G00000001426.1, SOLTUB.AGRIA.G00000003609.1, SOLTUB.AGRIA.G00000006496.1, SOLTUB.AGRIA.G00000007979.1, SOLTUB.AGRIA.G00000009421.1, SOLTUB.AGRIA.G00000010881.1, SOLTUB.AGRIA.G00000012092.1, SOLTUB.AGRIA.G00000012617.1, SOLTUB.AGRIA.G00000013598.1, SOLTUB.AGRIA.G00000013818.1, SOLTUB.AGRIA.G00000019595.1, SOLTUB.AGRIA.G00000020452.1, SOLTUB.AGRIA.G00000022853.1, SOLTUB.AGRIA.G00000022…
GO:0007409	BP	e	axonogenesis	29/11136	55/39088	0.000235	9	29	1	1	1	0.00842	SOLTUB.AGRIA.G00000001252.1, SOLTUB.AGRIA.G00000001255.1, SOLTUB.AGRIA.G00000001696.1, SOLTUB.AGRIA.G00000002653.2, SOLTUB.AGRIA.G00000002930.1, SOLTUB.AGRIA.G00000003375.1, SOLTUB.AGRIA.G00000003388.1, SOLTUB.AGRIA.G00000003536.1, SOLTUB.AGRIA.G00000003769.1, SOLTUB.AGRIA.G00000008908.3, SOLTUB.AGRIA.G00000010811.1, SOLTUB.AGRIA.G00000013113.2, SOLTUB.AGRIA.G00000013792.1, SOLTUB.AGRIA.G00000016…
GO:0006896	BP	e	Golgi to vacuole transport	29/11136	56/39088	0.000279	7	29	1	1	1	0.00963	SOLTUB.AGRIA.G00000004381.1, SOLTUB.AGRIA.G00000005212.1, SOLTUB.AGRIA.G00000005235.1, SOLTUB.AGRIA.G00000005839.1, SOLTUB.AGRIA.G00000006898.2, SOLTUB.AGRIA.G00000007795.1, SOLTUB.AGRIA.G00000011872.1, SOLTUB.AGRIA.G00000012153.1, SOLTUB.AGRIA.G00000015670.1, SOLTUB.AGRIA.G00000018046.1, SOLTUB.AGRIA.G00000021266.1, SOLTUB.AGRIA.G00000022045.1, SOLTUB.AGRIA.G00000022787.1, SOLTUB.AGRIA.G00000022…
GO:0045879	BP	e	negative regulation of smoothened signaling pathway	29/11136	57/39088	0.000358	7	29	1	1	1	0.0113	SOLTUB.AGRIA.G00000000260.7, SOLTUB.AGRIA.G00000002606.1, SOLTUB.AGRIA.G00000002639.1, SOLTUB.AGRIA.G00000003190.1, SOLTUB.AGRIA.G00000005242.1, SOLTUB.AGRIA.G00000005334.1, SOLTUB.AGRIA.G00000005792.3, SOLTUB.AGRIA.G00000006116.1, SOLTUB.AGRIA.G00000011825.1, SOLTUB.AGRIA.G00000012537.1, SOLTUB.AGRIA.G00000013174.1, SOLTUB.AGRIA.G00000016210.1, SOLTUB.AGRIA.G00000016601.1, SOLTUB.AGRIA.G00000016…
GO:0019432	BP	e	triglyceride biosynthetic process	29/11136	60/39088	0.00137	8	29	1	1	1	0.028	SOLTUB.AGRIA.G00000002667.2, SOLTUB.AGRIA.G00000003639.1, SOLTUB.AGRIA.G00000003761.1, SOLTUB.AGRIA.G00000003919.2, SOLTUB.AGRIA.G00000005060.1, SOLTUB.AGRIA.G00000005843.1, SOLTUB.AGRIA.G00000006736.1, SOLTUB.AGRIA.G00000008347.1, SOLTUB.AGRIA.G00000009063.2, SOLTUB.AGRIA.G00000012372.1, SOLTUB.AGRIA.G00000012505.1, SOLTUB.AGRIA.G00000012874.1, SOLTUB.AGRIA.G00000012911.1, SOLTUB.AGRIA.G00000013…
GO:0023051	BP	e	regulation of signaling	29/11136	60/39088	0.00137	3	29	1	1	1	0.028	SOLTUB.AGRIA.G00000000060.1, SOLTUB.AGRIA.G00000004381.1, SOLTUB.AGRIA.G00000005001.1, SOLTUB.AGRIA.G00000006335.1, SOLTUB.AGRIA.G00000006384.1, SOLTUB.AGRIA.G00000007621.1, SOLTUB.AGRIA.G00000011203.1, SOLTUB.AGRIA.G00000012639.1, SOLTUB.AGRIA.G00000016154.1, SOLTUB.AGRIA.G00000017874.1, SOLTUB.AGRIA.G00000018296.1, SOLTUB.AGRIA.G00000020619.1, SOLTUB.AGRIA.G00000021195.5, SOLTUB.AGRIA.G00000023…
GO:0000045	BP	e	autophagosome assembly	28/11136	47/39088	1.13e-05	7	28	0.108	0.106	0.107	0.000966	SOLTUB.AGRIA.G00000003695.1, SOLTUB.AGRIA.G00000004247.1, SOLTUB.AGRIA.G00000005048.1, SOLTUB.AGRIA.G00000005197.1, SOLTUB.AGRIA.G00000007638.1, SOLTUB.AGRIA.G00000007703.1, SOLTUB.AGRIA.G00000008577.1, SOLTUB.AGRIA.G00000009120.1, SOLTUB.AGRIA.G00000009331.1, SOLTUB.AGRIA.G00000011718.1, SOLTUB.AGRIA.G00000012723.1, SOLTUB.AGRIA.G00000015420.1, SOLTUB.AGRIA.G00000019072.1, SOLTUB.AGRIA.G00000019…
GO:0051050	BP	e	positive regulation of transport	28/11136	50/39088	5.3e-05	5	28	0.508	0.496	0.5	0.00299	SOLTUB.AGRIA.G00000000364.1, SOLTUB.AGRIA.G00000002854.1, SOLTUB.AGRIA.G00000003831.1, SOLTUB.AGRIA.G00000003843.1, SOLTUB.AGRIA.G00000004381.1, SOLTUB.AGRIA.G00000005175.1, SOLTUB.AGRIA.G00000013390.1, SOLTUB.AGRIA.G00000015258.1, SOLTUB.AGRIA.G00000015778.1, SOLTUB.AGRIA.G00000015853.3, SOLTUB.AGRIA.G00000016586.1, SOLTUB.AGRIA.G00000017407.2, SOLTUB.AGRIA.G00000020375.1, SOLTUB.AGRIA.G00000022…
GO:0031154	BP	e	culmination involved in sorocarp development	28/11136	51/39088	7.58e-05	4	28	0.728	0.71	0.714	0.00381	SOLTUB.AGRIA.G00000003198.1, SOLTUB.AGRIA.G00000005578.1, SOLTUB.AGRIA.G00000005631.1, SOLTUB.AGRIA.G00000007826.1, SOLTUB.AGRIA.G00000009384.1, SOLTUB.AGRIA.G00000010654.1, SOLTUB.AGRIA.G00000012073.1, SOLTUB.AGRIA.G00000014233.1, SOLTUB.AGRIA.G00000014253.1, SOLTUB.AGRIA.G00000019871.1, SOLTUB.AGRIA.G00000020305.1, SOLTUB.AGRIA.G00000022742.2, SOLTUB.AGRIA.G00000023391.1, SOLTUB.AGRIA.G00000023…
GO:0070979	BP	e	protein K11-linked ubiquitination	28/11136	52/39088	0.00015	11	28	1	1	1	0.00589	SOLTUB.AGRIA.G00000003609.1, SOLTUB.AGRIA.G00000005414.19, SOLTUB.AGRIA.G00000006244.1, SOLTUB.AGRIA.G00000006578.1, SOLTUB.AGRIA.G00000006614.1, SOLTUB.AGRIA.G00000007466.1, SOLTUB.AGRIA.G00000007979.1, SOLTUB.AGRIA.G00000009421.1, SOLTUB.AGRIA.G00000011879.1, SOLTUB.AGRIA.G00000012666.1, SOLTUB.AGRIA.G00000016687.1, SOLTUB.AGRIA.G00000020395.1, SOLTUB.AGRIA.G00000020452.1, SOLTUB.AGRIA.G0000002…
GO:0010928	BP	e	regulation of auxin mediated signaling pathway	28/11136	53/39088	0.000198	6	28	1	1	1	0.00733	SOLTUB.AGRIA.G00000003060.1, SOLTUB.AGRIA.G00000003197.1, SOLTUB.AGRIA.G00000003305.1, SOLTUB.AGRIA.G00000004253.1, SOLTUB.AGRIA.G00000005401.1, SOLTUB.AGRIA.G00000006189.1, SOLTUB.AGRIA.G00000006364.16, SOLTUB.AGRIA.G00000008466.1, SOLTUB.AGRIA.G00000011635.1, SOLTUB.AGRIA.G00000011972.1, SOLTUB.AGRIA.G00000012131.1, SOLTUB.AGRIA.G00000015819.1, SOLTUB.AGRIA.G00000016456.1, SOLTUB.AGRIA.G0000001…
GO:0007059	BP	e	chromosome segregation	28/11136	53/39088	0.000198	2	28	1	1	1	0.00733	SOLTUB.AGRIA.G00000003536.1, SOLTUB.AGRIA.G00000003783.1, SOLTUB.AGRIA.G00000004464.1, SOLTUB.AGRIA.G00000005410.1, SOLTUB.AGRIA.G00000005800.1, SOLTUB.AGRIA.G00000006111.2, SOLTUB.AGRIA.G00000006962.1, SOLTUB.AGRIA.G00000010056.1, SOLTUB.AGRIA.G00000011819.1, SOLTUB.AGRIA.G00000013174.1, SOLTUB.AGRIA.G00000016042.2, SOLTUB.AGRIA.G00000018765.1, SOLTUB.AGRIA.G00000023099.1, SOLTUB.AGRIA.G00000024…
GO:0006306	BP	e	DNA methylation	28/11136	56/39088	0.000887	9	28	1	1	1	0.0214	SOLTUB.AGRIA.G00000002170.1, SOLTUB.AGRIA.G00000002697.1, SOLTUB.AGRIA.G00000003714.1, SOLTUB.AGRIA.G00000003751.4, SOLTUB.AGRIA.G00000008604.1, SOLTUB.AGRIA.G00000011389.1, SOLTUB.AGRIA.G00000011394.1, SOLTUB.AGRIA.G00000012280.1, SOLTUB.AGRIA.G00000012748.1, SOLTUB.AGRIA.G00000016435.1, SOLTUB.AGRIA.G00000019724.1, SOLTUB.AGRIA.G00000019918.1, SOLTUB.AGRIA.G00000020598.1, SOLTUB.AGRIA.G00000021…
GO:0009970	BP	e	cellular response to sulfate starvation	28/11136	57/39088	0.00105	7	28	1	1	1	0.0233	SOLTUB.AGRIA.G00000000354.1, SOLTUB.AGRIA.G00000003756.1, SOLTUB.AGRIA.G00000005330.1, SOLTUB.AGRIA.G00000007890.1, SOLTUB.AGRIA.G00000007900.2, SOLTUB.AGRIA.G00000009118.2, SOLTUB.AGRIA.G00000012671.1, SOLTUB.AGRIA.G00000015945.1, SOLTUB.AGRIA.G00000016856.1, SOLTUB.AGRIA.G00000017454.3, SOLTUB.AGRIA.G00000019956.2, SOLTUB.AGRIA.G00000021379.1, SOLTUB.AGRIA.G00000021651.1, SOLTUB.AGRIA.G00000023…
GO:0044248	BP	e	cellular catabolic process	28/11136	57/39088	0.00105	3	28	1	1	1	0.0233	SOLTUB.AGRIA.G00000006484.2, SOLTUB.AGRIA.G00000008627.1, SOLTUB.AGRIA.G00000009127.1, SOLTUB.AGRIA.G00000012356.1, SOLTUB.AGRIA.G00000012556.1, SOLTUB.AGRIA.G00000015433.1, SOLTUB.AGRIA.G00000016930.1, SOLTUB.AGRIA.G00000017002.1, SOLTUB.AGRIA.G00000017165.3, SOLTUB.AGRIA.G00000021791.1, SOLTUB.AGRIA.G00000023262.1, SOLTUB.AGRIA.G00000023709.1, SOLTUB.AGRIA.G00000026041.1, SOLTUB.AGRIA.G00000026…
GO:0019827	BP	e	stem cell population maintenance	28/11136	57/39088	0.00105	3	28	1	1	1	0.0233	SOLTUB.AGRIA.G00000000381.4, SOLTUB.AGRIA.G00000003751.4, SOLTUB.AGRIA.G00000005764.1, SOLTUB.AGRIA.G00000007070.1, SOLTUB.AGRIA.G00000007701.1, SOLTUB.AGRIA.G00000009191.1, SOLTUB.AGRIA.G00000011836.1, SOLTUB.AGRIA.G00000014375.1, SOLTUB.AGRIA.G00000015015.1, SOLTUB.AGRIA.G00000016301.1, SOLTUB.AGRIA.G00000017732.1, SOLTUB.AGRIA.G00000018787.1, SOLTUB.AGRIA.G00000020112.1, SOLTUB.AGRIA.G00000021…
GO:0007097	BP	e	nuclear migration	27/11136	42/39088	2.28e-06	5	27	0.0219	0.0213	0.0218	0.000515	SOLTUB.AGRIA.G00000001493.2, SOLTUB.AGRIA.G00000003067.5, SOLTUB.AGRIA.G00000003567.3, SOLTUB.AGRIA.G00000004129.1, SOLTUB.AGRIA.G00000005578.1, SOLTUB.AGRIA.G00000005631.1, SOLTUB.AGRIA.G00000006742.1, SOLTUB.AGRIA.G00000014229.1, SOLTUB.AGRIA.G00000014260.1, SOLTUB.AGRIA.G00000020305.1, SOLTUB.AGRIA.G00000020375.1, SOLTUB.AGRIA.G00000022443.1, SOLTUB.AGRIA.G00000022627.2, SOLTUB.AGRIA.G00000023…
GO:0002119	BP	e	nematode larval development	27/11136	47/39088	3.36e-05	5	27	0.323	0.315	0.318	0.00213	SOLTUB.AGRIA.G00000000415.2, SOLTUB.AGRIA.G00000004201.1, SOLTUB.AGRIA.G00000005242.1, SOLTUB.AGRIA.G00000005277.1, SOLTUB.AGRIA.G00000008172.1, SOLTUB.AGRIA.G00000008260.1, SOLTUB.AGRIA.G00000008675.1, SOLTUB.AGRIA.G00000011834.1, SOLTUB.AGRIA.G00000013302.1, SOLTUB.AGRIA.G00000016204.1, SOLTUB.AGRIA.G00000016446.1, SOLTUB.AGRIA.G00000016874.3, SOLTUB.AGRIA.G00000020103.1, SOLTUB.AGRIA.G00000022…
GO:1901575	BP	e	organic substance catabolic process	27/11136	48/39088	7.16e-05	3	27	0.687	0.67	0.674	0.00368	SOLTUB.AGRIA.G00000000162.1, SOLTUB.AGRIA.G00000000523.1, SOLTUB.AGRIA.G00000003470.1, SOLTUB.AGRIA.G00000004186.1, SOLTUB.AGRIA.G00000006484.2, SOLTUB.AGRIA.G00000006993.1, SOLTUB.AGRIA.G00000007406.1, SOLTUB.AGRIA.G00000007439.1, SOLTUB.AGRIA.G00000007440.1, SOLTUB.AGRIA.G00000010390.1, SOLTUB.AGRIA.G00000012427.1, SOLTUB.AGRIA.G00000012556.1, SOLTUB.AGRIA.G00000016287.1, SOLTUB.AGRIA.G00000016…
GO:0006878	BP	e	cellular copper ion homeostasis	27/11136	50/39088	0.000208	10	27	1	1	1	0.00761	SOLTUB.AGRIA.G00000002607.1, SOLTUB.AGRIA.G00000004081.1, SOLTUB.AGRIA.G00000004645.1, SOLTUB.AGRIA.G00000007976.1, SOLTUB.AGRIA.G00000009123.1, SOLTUB.AGRIA.G00000010779.1, SOLTUB.AGRIA.G00000012730.1, SOLTUB.AGRIA.G00000013316.1, SOLTUB.AGRIA.G00000015940.1, SOLTUB.AGRIA.G00000018060.1, SOLTUB.AGRIA.G00000022791.1, SOLTUB.AGRIA.G00000022896.1, SOLTUB.AGRIA.G00000022906.1, SOLTUB.AGRIA.G00000023…
GO:0090090	BP	e	negative regulation of canonical Wnt signaling pathway	27/11136	54/39088	0.00081	8	27	1	1	1	0.0204	SOLTUB.AGRIA.G00000000260.7, SOLTUB.AGRIA.G00000000519.1, SOLTUB.AGRIA.G00000003390.1, SOLTUB.AGRIA.G00000004219.1, SOLTUB.AGRIA.G00000004412.1, SOLTUB.AGRIA.G00000008706.2, SOLTUB.AGRIA.G00000008861.1, SOLTUB.AGRIA.G00000013409.1, SOLTUB.AGRIA.G00000013728.9, SOLTUB.AGRIA.G00000017028.3, SOLTUB.AGRIA.G00000017761.3, SOLTUB.AGRIA.G00000019388.1, SOLTUB.AGRIA.G00000019976.1, SOLTUB.AGRIA.G00000022…
GO:0006813	BP	e	potassium ion transport	27/11136	57/39088	0.0029	7	27	1	1	1	0.0456	SOLTUB.AGRIA.G00000000965.1, SOLTUB.AGRIA.G00000006902.1, SOLTUB.AGRIA.G00000007055.1, SOLTUB.AGRIA.G00000007067.1, SOLTUB.AGRIA.G00000008885.1, SOLTUB.AGRIA.G00000009407.1, SOLTUB.AGRIA.G00000010619.1, SOLTUB.AGRIA.G00000011417.1, SOLTUB.AGRIA.G00000011976.1, SOLTUB.AGRIA.G00000014251.1, SOLTUB.AGRIA.G00000019189.1, SOLTUB.AGRIA.G00000019291.1, SOLTUB.AGRIA.G00000019633.1, SOLTUB.AGRIA.G00000020…
GO:0030097	BP	e	hemopoiesis	27/11136	57/39088	0.0029	5	27	1	1	1	0.0456	SOLTUB.AGRIA.G00000002440.1, SOLTUB.AGRIA.G00000003923.1, SOLTUB.AGRIA.G00000004403.1, SOLTUB.AGRIA.G00000005435.1, SOLTUB.AGRIA.G00000008757.1, SOLTUB.AGRIA.G00000009006.1, SOLTUB.AGRIA.G00000009928.1, SOLTUB.AGRIA.G00000011635.1, SOLTUB.AGRIA.G00000012144.1, SOLTUB.AGRIA.G00000015222.1, SOLTUB.AGRIA.G00000018356.1, SOLTUB.AGRIA.G00000018359.1, SOLTUB.AGRIA.G00000019221.1, SOLTUB.AGRIA.G00000021…
GO:0009819	BP	e	drought recovery	27/11136	58/39088	0.00339	6	27	1	1	1	0.0494	SOLTUB.AGRIA.G00000000078.1, SOLTUB.AGRIA.G00000000130.1, SOLTUB.AGRIA.G00000001223.1, SOLTUB.AGRIA.G00000002227.1, SOLTUB.AGRIA.G00000004123.1, SOLTUB.AGRIA.G00000006050.1, SOLTUB.AGRIA.G00000009855.1, SOLTUB.AGRIA.G00000010150.4, SOLTUB.AGRIA.G00000010959.1, SOLTUB.AGRIA.G00000011274.2, SOLTUB.AGRIA.G00000013404.2, SOLTUB.AGRIA.G00000015182.1, SOLTUB.AGRIA.G00000015900.1, SOLTUB.AGRIA.G00000024…
GO:0080188	BP	e	gene silencing by RNA-directed DNA methylation	27/11136	58/39088	0.00339	10	27	1	1	1	0.0494	SOLTUB.AGRIA.G00000000909.1, SOLTUB.AGRIA.G00000003751.4, SOLTUB.AGRIA.G00000005635.6, SOLTUB.AGRIA.G00000008073.1, SOLTUB.AGRIA.G00000009107.1, SOLTUB.AGRIA.G00000011042.7, SOLTUB.AGRIA.G00000011389.1, SOLTUB.AGRIA.G00000011394.1, SOLTUB.AGRIA.G00000012280.1, SOLTUB.AGRIA.G00000019622.1, SOLTUB.AGRIA.G00000019918.1, SOLTUB.AGRIA.G00000020598.1, SOLTUB.AGRIA.G00000021538.1, SOLTUB.AGRIA.G00000022…
GO:0048024	BP	e	regulation of mRNA splicing, via spliceosome	26/11136	37/39088	9.28e-07	9	26	0.00891	0.00869	0.00891	0.000515	SOLTUB.AGRIA.G00000001694.3, SOLTUB.AGRIA.G00000004408.1, SOLTUB.AGRIA.G00000005786.1, SOLTUB.AGRIA.G00000006156.2, SOLTUB.AGRIA.G00000008172.1, SOLTUB.AGRIA.G00000010494.1, SOLTUB.AGRIA.G00000010495.1, SOLTUB.AGRIA.G00000011160.1, SOLTUB.AGRIA.G00000011303.1, SOLTUB.AGRIA.G00000012582.1, SOLTUB.AGRIA.G00000012889.1, SOLTUB.AGRIA.G00000016596.1, SOLTUB.AGRIA.G00000019492.1, SOLTUB.AGRIA.G00000020…
GO:0090436	BP	e	leaf pavement cell development	26/11136	42/39088	7.38e-06	4	26	0.0709	0.0691	0.0702	0.000716	SOLTUB.AGRIA.G00000003067.5, SOLTUB.AGRIA.G00000005578.1, SOLTUB.AGRIA.G00000005631.1, SOLTUB.AGRIA.G00000007274.1, SOLTUB.AGRIA.G00000011387.1, SOLTUB.AGRIA.G00000015044.1, SOLTUB.AGRIA.G00000016723.3, SOLTUB.AGRIA.G00000020305.1, SOLTUB.AGRIA.G00000020375.1, SOLTUB.AGRIA.G00000021521.1, SOLTUB.AGRIA.G00000021536.1, SOLTUB.AGRIA.G00000021661.1, SOLTUB.AGRIA.G00000023503.1, SOLTUB.AGRIA.G00000027…
GO:0032435	BP	e	negative regulation of proteasomal ubiquitin-dependent protein catabolic process	26/11136	44/39088	2.9e-05	11	26	0.278	0.271	0.274	0.00192	SOLTUB.AGRIA.G00000002366.4, SOLTUB.AGRIA.G00000009467.1, SOLTUB.AGRIA.G00000009634.1, SOLTUB.AGRIA.G00000009858.1, SOLTUB.AGRIA.G00000010892.1, SOLTUB.AGRIA.G00000013732.1, SOLTUB.AGRIA.G00000016167.1, SOLTUB.AGRIA.G00000016620.1, SOLTUB.AGRIA.G00000016824.1, SOLTUB.AGRIA.G00000016893.1, SOLTUB.AGRIA.G00000019987.1, SOLTUB.AGRIA.G00000024326.1, SOLTUB.AGRIA.G00000025734.1, SOLTUB.AGRIA.G00000031…
GO:0007163	BP	e	establishment or maintenance of cell polarity	26/11136	46/39088	9.95e-05	2	26	0.955	0.931	0.935	0.00457	SOLTUB.AGRIA.G00000000376.1, SOLTUB.AGRIA.G00000000660.1, SOLTUB.AGRIA.G00000003197.1, SOLTUB.AGRIA.G00000003788.1, SOLTUB.AGRIA.G00000005202.1, SOLTUB.AGRIA.G00000005401.1, SOLTUB.AGRIA.G00000006189.1, SOLTUB.AGRIA.G00000011972.1, SOLTUB.AGRIA.G00000017028.3, SOLTUB.AGRIA.G00000017438.1, SOLTUB.AGRIA.G00000020378.1, SOLTUB.AGRIA.G00000021712.1, SOLTUB.AGRIA.G00000022579.1, SOLTUB.AGRIA.G00000022…
GO:0048577	BP	e	negative regulation of short-day photoperiodism, flowering	26/11136	47/39088	0.00013	7	26	1	1	1	0.00541	SOLTUB.AGRIA.G00000002862.1, SOLTUB.AGRIA.G00000003279.1, SOLTUB.AGRIA.G00000003777.2, SOLTUB.AGRIA.G00000004408.1, SOLTUB.AGRIA.G00000008648.1, SOLTUB.AGRIA.G00000008976.1, SOLTUB.AGRIA.G00000014694.2, SOLTUB.AGRIA.G00000016207.1, SOLTUB.AGRIA.G00000017276.1, SOLTUB.AGRIA.G00000022703.1, SOLTUB.AGRIA.G00000023353.1, SOLTUB.AGRIA.G00000023507.1, SOLTUB.AGRIA.G00000023758.1, SOLTUB.AGRIA.G00000026…
GO:0009903	BP	e	chloroplast avoidance movement	26/11136	48/39088	0.000295	8	26	1	1	1	0.01	SOLTUB.AGRIA.G00000000058.1, SOLTUB.AGRIA.G00000000107.1, SOLTUB.AGRIA.G00000000244.1, SOLTUB.AGRIA.G00000001060.1, SOLTUB.AGRIA.G00000002116.1, SOLTUB.AGRIA.G00000003058.1, SOLTUB.AGRIA.G00000003875.3, SOLTUB.AGRIA.G00000007073.3, SOLTUB.AGRIA.G00000008113.1, SOLTUB.AGRIA.G00000012994.1, SOLTUB.AGRIA.G00000016484.1, SOLTUB.AGRIA.G00000016609.2, SOLTUB.AGRIA.G00000017647.1, SOLTUB.AGRIA.G00000017…
GO:0007032	BP	e	endosome organization	26/11136	50/39088	0.000464	6	26	1	1	1	0.0135	SOLTUB.AGRIA.G00000000059.1, SOLTUB.AGRIA.G00000000106.1, SOLTUB.AGRIA.G00000003171.1, SOLTUB.AGRIA.G00000003668.1, SOLTUB.AGRIA.G00000004201.1, SOLTUB.AGRIA.G00000006052.1, SOLTUB.AGRIA.G00000006859.1, SOLTUB.AGRIA.G00000011507.1, SOLTUB.AGRIA.G00000015889.1, SOLTUB.AGRIA.G00000018046.1, SOLTUB.AGRIA.G00000018296.1, SOLTUB.AGRIA.G00000020002.1, SOLTUB.AGRIA.G00000020349.1, SOLTUB.AGRIA.G00000022…
GO:0007601	BP	e	visual perception	26/11136	50/39088	0.000464	6	26	1	1	1	0.0135	SOLTUB.AGRIA.G00000003067.5, SOLTUB.AGRIA.G00000005578.1, SOLTUB.AGRIA.G00000005631.1, SOLTUB.AGRIA.G00000006742.1, SOLTUB.AGRIA.G00000007625.1, SOLTUB.AGRIA.G00000010817.1, SOLTUB.AGRIA.G00000010821.1, SOLTUB.AGRIA.G00000012482.1, SOLTUB.AGRIA.G00000017896.1, SOLTUB.AGRIA.G00000018522.1, SOLTUB.AGRIA.G00000019697.1, SOLTUB.AGRIA.G00000020375.1, SOLTUB.AGRIA.G00000023020.1, SOLTUB.AGRIA.G00000027…
GO:0034622	BP	e	cellular protein-containing complex assembly	26/11136	51/39088	0.00087	6	26	1	1	1	0.0211	SOLTUB.AGRIA.G00000002145.1, SOLTUB.AGRIA.G00000003354.1, SOLTUB.AGRIA.G00000004760.1, SOLTUB.AGRIA.G00000005773.1, SOLTUB.AGRIA.G00000007597.1, SOLTUB.AGRIA.G00000011353.1, SOLTUB.AGRIA.G00000012484.1, SOLTUB.AGRIA.G00000013969.1, SOLTUB.AGRIA.G00000016994.1, SOLTUB.AGRIA.G00000018416.1, SOLTUB.AGRIA.G00000022022.2, SOLTUB.AGRIA.G00000026436.1, SOLTUB.AGRIA.G00000026639.1, SOLTUB.AGRIA.G00000026…
GO:0080050	BP	e	regulation of seed development	26/11136	51/39088	0.00087	6	26	1	1	1	0.0211	SOLTUB.AGRIA.G00000002196.1, SOLTUB.AGRIA.G00000003761.1, SOLTUB.AGRIA.G00000005843.1, SOLTUB.AGRIA.G00000006411.1, SOLTUB.AGRIA.G00000007231.1, SOLTUB.AGRIA.G00000008131.1, SOLTUB.AGRIA.G00000008347.1, SOLTUB.AGRIA.G00000008451.1, SOLTUB.AGRIA.G00000008766.1, SOLTUB.AGRIA.G00000012372.1, SOLTUB.AGRIA.G00000012911.1, SOLTUB.AGRIA.G00000014120.1, SOLTUB.AGRIA.G00000015015.1, SOLTUB.AGRIA.G00000016…
GO:0018107	BP	e	peptidyl-threonine phosphorylation	26/11136	51/39088	0.00087	9	26	1	1	1	0.0211	SOLTUB.AGRIA.G00000003192.1, SOLTUB.AGRIA.G00000004219.1, SOLTUB.AGRIA.G00000004412.1, SOLTUB.AGRIA.G00000004907.1, SOLTUB.AGRIA.G00000006388.1, SOLTUB.AGRIA.G00000009634.1, SOLTUB.AGRIA.G00000010130.1, SOLTUB.AGRIA.G00000011768.2, SOLTUB.AGRIA.G00000012551.1, SOLTUB.AGRIA.G00000012590.1, SOLTUB.AGRIA.G00000017759.1, SOLTUB.AGRIA.G00000018176.1, SOLTUB.AGRIA.G00000019350.1, SOLTUB.AGRIA.G00000020…
GO:0001933	BP	e	negative regulation of protein phosphorylation	26/11136	52/39088	0.00107	9	26	1	1	1	0.0233	SOLTUB.AGRIA.G00000000244.1, SOLTUB.AGRIA.G00000003190.1, SOLTUB.AGRIA.G00000003668.1, SOLTUB.AGRIA.G00000003735.1, SOLTUB.AGRIA.G00000003775.1, SOLTUB.AGRIA.G00000004907.1, SOLTUB.AGRIA.G00000006116.1, SOLTUB.AGRIA.G00000007889.1, SOLTUB.AGRIA.G00000008360.1, SOLTUB.AGRIA.G00000010892.1, SOLTUB.AGRIA.G00000016586.1, SOLTUB.AGRIA.G00000021181.1, SOLTUB.AGRIA.G00000022804.1, SOLTUB.AGRIA.G00000023…
GO:0042552	BP	e	myelination	25/11136	31/39088	1.16e-06	4	25	0.0111	0.0108	0.0111	0.000515	SOLTUB.AGRIA.G00000003067.5, SOLTUB.AGRIA.G00000004408.1, SOLTUB.AGRIA.G00000005578.1, SOLTUB.AGRIA.G00000005631.1, SOLTUB.AGRIA.G00000007625.1, SOLTUB.AGRIA.G00000010494.1, SOLTUB.AGRIA.G00000010495.1, SOLTUB.AGRIA.G00000019492.1, SOLTUB.AGRIA.G00000019953.1, SOLTUB.AGRIA.G00000020375.1, SOLTUB.AGRIA.G00000023353.1, SOLTUB.AGRIA.G00000026384.2, SOLTUB.AGRIA.G00000027853.1, SOLTUB.AGRIA.G00000029…
GO:0043484	BP	e	regulation of RNA splicing	25/11136	39/39088	6.09e-06	7	25	0.0585	0.057	0.058	0.000667	SOLTUB.AGRIA.G00000002440.1, SOLTUB.AGRIA.G00000003923.1, SOLTUB.AGRIA.G00000004403.1, SOLTUB.AGRIA.G00000004808.1, SOLTUB.AGRIA.G00000005355.1, SOLTUB.AGRIA.G00000006130.1, SOLTUB.AGRIA.G00000007395.1, SOLTUB.AGRIA.G00000008757.1, SOLTUB.AGRIA.G00000011815.1, SOLTUB.AGRIA.G00000012144.1, SOLTUB.AGRIA.G00000013410.1, SOLTUB.AGRIA.G00000015222.1, SOLTUB.AGRIA.G00000016599.1, SOLTUB.AGRIA.G00000022…
GO:0000380	BP	e	alternative mRNA splicing, via spliceosome	25/11136	40/39088	9.28e-06	12	25	0.0892	0.0869	0.0881	0.00081	SOLTUB.AGRIA.G00000002440.1, SOLTUB.AGRIA.G00000003923.1, SOLTUB.AGRIA.G00000004100.1, SOLTUB.AGRIA.G00000004403.1, SOLTUB.AGRIA.G00000005214.1, SOLTUB.AGRIA.G00000008757.1, SOLTUB.AGRIA.G00000011160.1, SOLTUB.AGRIA.G00000011303.1, SOLTUB.AGRIA.G00000012144.1, SOLTUB.AGRIA.G00000012642.1, SOLTUB.AGRIA.G00000015222.1, SOLTUB.AGRIA.G00000019968.3, SOLTUB.AGRIA.G00000020173.2, SOLTUB.AGRIA.G00000023…
GO:0007417	BP	e	central nervous system development	25/11136	41/39088	1.56e-05	4	25	0.15	0.146	0.148	0.0012	SOLTUB.AGRIA.G00000000363.1, SOLTUB.AGRIA.G00000003777.2, SOLTUB.AGRIA.G00000004393.2, SOLTUB.AGRIA.G00000005776.1, SOLTUB.AGRIA.G00000008068.1, SOLTUB.AGRIA.G00000009801.1, SOLTUB.AGRIA.G00000011635.1, SOLTUB.AGRIA.G00000012525.1, SOLTUB.AGRIA.G00000013471.1, SOLTUB.AGRIA.G00000017028.3, SOLTUB.AGRIA.G00000019067.1, SOLTUB.AGRIA.G00000019221.1, SOLTUB.AGRIA.G00000021932.1, SOLTUB.AGRIA.G00000022…
GO:1901215	BP	e	negative regulation of neuron death	25/11136	44/39088	8.46e-05	6	25	0.812	0.792	0.796	0.00415	SOLTUB.AGRIA.G00000002541.1, SOLTUB.AGRIA.G00000003390.1, SOLTUB.AGRIA.G00000004219.1, SOLTUB.AGRIA.G00000004412.1, SOLTUB.AGRIA.G00000006042.1, SOLTUB.AGRIA.G00000009420.1, SOLTUB.AGRIA.G00000011482.2, SOLTUB.AGRIA.G00000012356.1, SOLTUB.AGRIA.G00000019388.1, SOLTUB.AGRIA.G00000020453.1, SOLTUB.AGRIA.G00000023249.1, SOLTUB.AGRIA.G00000023347.1, SOLTUB.AGRIA.G00000023469.1, SOLTUB.AGRIA.G00000025…
GO:0010564	BP	e	regulation of cell cycle process	25/11136	44/39088	8.46e-05	5	25	0.812	0.792	0.796	0.00415	SOLTUB.AGRIA.G00000002681.1, SOLTUB.AGRIA.G00000002810.1, SOLTUB.AGRIA.G00000004766.1, SOLTUB.AGRIA.G00000005175.1, SOLTUB.AGRIA.G00000009801.1, SOLTUB.AGRIA.G00000012538.2, SOLTUB.AGRIA.G00000013215.1, SOLTUB.AGRIA.G00000013244.1, SOLTUB.AGRIA.G00000014069.1, SOLTUB.AGRIA.G00000014564.1, SOLTUB.AGRIA.G00000015307.1, SOLTUB.AGRIA.G00000020349.1, SOLTUB.AGRIA.G00000020833.1, SOLTUB.AGRIA.G00000023…
GO:0009933	BP	e	meristem structural organization	25/11136	45/39088	0.000176	3	25	1	1	1	0.00665	SOLTUB.AGRIA.G00000003329.1, SOLTUB.AGRIA.G00000003390.1, SOLTUB.AGRIA.G00000004219.1, SOLTUB.AGRIA.G00000004412.1, SOLTUB.AGRIA.G00000006497.1, SOLTUB.AGRIA.G00000017042.1, SOLTUB.AGRIA.G00000017655.2, SOLTUB.AGRIA.G00000019388.1, SOLTUB.AGRIA.G00000019459.1, SOLTUB.AGRIA.G00000023203.1, SOLTUB.AGRIA.G00000023469.1, SOLTUB.AGRIA.G00000023955.1, SOLTUB.AGRIA.G00000025730.1, SOLTUB.AGRIA.G00000028…
GO:0044030	BP	e	regulation of DNA methylation	25/11136	46/39088	0.00024	7	25	1	1	1	0.00853	SOLTUB.AGRIA.G00000000909.1, SOLTUB.AGRIA.G00000004197.1, SOLTUB.AGRIA.G00000004512.1, SOLTUB.AGRIA.G00000008073.1, SOLTUB.AGRIA.G00000008156.1, SOLTUB.AGRIA.G00000009107.1, SOLTUB.AGRIA.G00000011042.7, SOLTUB.AGRIA.G00000019802.1, SOLTUB.AGRIA.G00000019966.1, SOLTUB.AGRIA.G00000021052.1, SOLTUB.AGRIA.G00000022780.1, SOLTUB.AGRIA.G00000025992.1, SOLTUB.AGRIA.G00000026092.2, SOLTUB.AGRIA.G00000027…
GO:0031288	BP	e	sorocarp morphogenesis	25/11136	46/39088	0.00024	3	25	1	1	1	0.00853	SOLTUB.AGRIA.G00000002594.1, SOLTUB.AGRIA.G00000003171.1, SOLTUB.AGRIA.G00000007989.1, SOLTUB.AGRIA.G00000010654.1, SOLTUB.AGRIA.G00000012073.1, SOLTUB.AGRIA.G00000014883.6, SOLTUB.AGRIA.G00000014938.1, SOLTUB.AGRIA.G00000014948.1, SOLTUB.AGRIA.G00000015480.1, SOLTUB.AGRIA.G00000019610.1, SOLTUB.AGRIA.G00000019758.1, SOLTUB.AGRIA.G00000022742.2, SOLTUB.AGRIA.G00000023121.2, SOLTUB.AGRIA.G00000024…
GO:0031152	BP	e	aggregation involved in sorocarp development	25/11136	47/39088	0.00049	7	25	1	1	1	0.0142	SOLTUB.AGRIA.G00000000014.1, SOLTUB.AGRIA.G00000000381.4, SOLTUB.AGRIA.G00000005002.1, SOLTUB.AGRIA.G00000005202.1, SOLTUB.AGRIA.G00000005578.1, SOLTUB.AGRIA.G00000005631.1, SOLTUB.AGRIA.G00000010316.1, SOLTUB.AGRIA.G00000012590.1, SOLTUB.AGRIA.G00000014883.6, SOLTUB.AGRIA.G00000017028.3, SOLTUB.AGRIA.G00000019655.1, SOLTUB.AGRIA.G00000019870.1, SOLTUB.AGRIA.G00000020305.1, SOLTUB.AGRIA.G00000021…
GO:0040018	BP	e	positive regulation of multicellular organism growth	25/11136	52/39088	0.00306	6	25	1	1	1	0.0465	SOLTUB.AGRIA.G00000001252.1, SOLTUB.AGRIA.G00000001255.1, SOLTUB.AGRIA.G00000002546.1, SOLTUB.AGRIA.G00000003769.1, SOLTUB.AGRIA.G00000004851.1, SOLTUB.AGRIA.G00000008908.3, SOLTUB.AGRIA.G00000013113.2, SOLTUB.AGRIA.G00000016643.1, SOLTUB.AGRIA.G00000017159.1, SOLTUB.AGRIA.G00000017705.1, SOLTUB.AGRIA.G00000020158.1, SOLTUB.AGRIA.G00000023415.1, SOLTUB.AGRIA.G00000025070.1, SOLTUB.AGRIA.G00000025…
GO:0042759	BP	e	long-chain fatty acid biosynthetic process	24/11136	28/39088	4.52e-07	9	24	0.00434	0.00423	0.00434	0.000515	SOLTUB.AGRIA.G00000003067.5, SOLTUB.AGRIA.G00000004408.1, SOLTUB.AGRIA.G00000005054.1, SOLTUB.AGRIA.G00000005578.1, SOLTUB.AGRIA.G00000005631.1, SOLTUB.AGRIA.G00000007625.1, SOLTUB.AGRIA.G00000008981.1, SOLTUB.AGRIA.G00000009243.1, SOLTUB.AGRIA.G00000010494.1, SOLTUB.AGRIA.G00000010495.1, SOLTUB.AGRIA.G00000012035.1, SOLTUB.AGRIA.G00000018211.1, SOLTUB.AGRIA.G00000019492.1, SOLTUB.AGRIA.G00000020…
GO:0050665	BP	e	hydrogen peroxide biosynthetic process	24/11136	37/39088	8.68e-06	5	24	0.0833	0.0812	0.0824	0.000771	SOLTUB.AGRIA.G00000000712.1, SOLTUB.AGRIA.G00000004082.1, SOLTUB.AGRIA.G00000007890.1, SOLTUB.AGRIA.G00000012398.1, SOLTUB.AGRIA.G00000012414.1, SOLTUB.AGRIA.G00000012885.1, SOLTUB.AGRIA.G00000012886.1, SOLTUB.AGRIA.G00000016856.1, SOLTUB.AGRIA.G00000018743.1, SOLTUB.AGRIA.G00000019986.2, SOLTUB.AGRIA.G00000020077.1, SOLTUB.AGRIA.G00000021706.2, SOLTUB.AGRIA.G00000022587.1, SOLTUB.AGRIA.G00000024…
GO:0021766	BP	e	hippocampus development	24/11136	40/39088	5.68e-05	3	24	0.545	0.531	0.535	0.00312	SOLTUB.AGRIA.G00000001010.1, SOLTUB.AGRIA.G00000001044.1, SOLTUB.AGRIA.G00000003375.1, SOLTUB.AGRIA.G00000003390.1, SOLTUB.AGRIA.G00000004219.1, SOLTUB.AGRIA.G00000004412.1, SOLTUB.AGRIA.G00000013459.1, SOLTUB.AGRIA.G00000016936.1, SOLTUB.AGRIA.G00000016995.1, SOLTUB.AGRIA.G00000019388.1, SOLTUB.AGRIA.G00000020482.6, SOLTUB.AGRIA.G00000022789.1, SOLTUB.AGRIA.G00000025706.1, SOLTUB.AGRIA.G00000025…
GO:0045842	BP	e	positive regulation of mitotic metaphase/anaphase transition	24/11136	41/39088	7.41e-05	10	24	0.711	0.693	0.697	0.00374	SOLTUB.AGRIA.G00000000526.1, SOLTUB.AGRIA.G00000000604.1, SOLTUB.AGRIA.G00000002416.1, SOLTUB.AGRIA.G00000005773.1, SOLTUB.AGRIA.G00000006244.1, SOLTUB.AGRIA.G00000007466.1, SOLTUB.AGRIA.G00000008796.1, SOLTUB.AGRIA.G00000010065.7, SOLTUB.AGRIA.G00000012666.1, SOLTUB.AGRIA.G00000012939.1, SOLTUB.AGRIA.G00000014371.2, SOLTUB.AGRIA.G00000014597.1, SOLTUB.AGRIA.G00000014602.1, SOLTUB.AGRIA.G00000018…
GO:0017157	BP	e	regulation of exocytosis	24/11136	41/39088	7.41e-05	7	24	0.711	0.693	0.697	0.00374	SOLTUB.AGRIA.G00000003067.5, SOLTUB.AGRIA.G00000003197.1, SOLTUB.AGRIA.G00000005401.1, SOLTUB.AGRIA.G00000005578.1, SOLTUB.AGRIA.G00000005631.1, SOLTUB.AGRIA.G00000006189.1, SOLTUB.AGRIA.G00000007882.2, SOLTUB.AGRIA.G00000011972.1, SOLTUB.AGRIA.G00000013792.1, SOLTUB.AGRIA.G00000020375.1, SOLTUB.AGRIA.G00000024432.1, SOLTUB.AGRIA.G00000025392.1, SOLTUB.AGRIA.G00000029765.1, SOLTUB.AGRIA.G00000030…
GO:0009410	BP	e	response to xenobiotic stimulus	24/11136	43/39088	0.000245	3	24	1	1	1	0.00863	SOLTUB.AGRIA.G00000002890.1, SOLTUB.AGRIA.G00000003990.1, SOLTUB.AGRIA.G00000004137.1, SOLTUB.AGRIA.G00000013822.1, SOLTUB.AGRIA.G00000015312.1, SOLTUB.AGRIA.G00000015482.1, SOLTUB.AGRIA.G00000015923.1, SOLTUB.AGRIA.G00000020171.1, SOLTUB.AGRIA.G00000021337.1, SOLTUB.AGRIA.G00000023069.1, SOLTUB.AGRIA.G00000023216.1, SOLTUB.AGRIA.G00000026284.1, SOLTUB.AGRIA.G00000030080.2, SOLTUB.AGRIA.G00000030…
GO:0090304	BP	e	nucleic acid metabolic process	24/11136	43/39088	0.000245	5	24	1	1	1	0.00863	SOLTUB.AGRIA.G00000000661.1, SOLTUB.AGRIA.G00000001920.1, SOLTUB.AGRIA.G00000002379.2, SOLTUB.AGRIA.G00000004965.2, SOLTUB.AGRIA.G00000006047.1, SOLTUB.AGRIA.G00000007431.1, SOLTUB.AGRIA.G00000007823.1, SOLTUB.AGRIA.G00000008191.1, SOLTUB.AGRIA.G00000008679.1, SOLTUB.AGRIA.G00000008880.2, SOLTUB.AGRIA.G00000011266.1, SOLTUB.AGRIA.G00000012211.1, SOLTUB.AGRIA.G00000015707.1, SOLTUB.AGRIA.G00000017…
GO:0071554	BP	e	cell wall organization or biogenesis	24/11136	44/39088	0.000318	2	24	1	1	1	0.0103	SOLTUB.AGRIA.G00000002722.1, SOLTUB.AGRIA.G00000004815.1, SOLTUB.AGRIA.G00000008206.1, SOLTUB.AGRIA.G00000008627.1, SOLTUB.AGRIA.G00000008632.1, SOLTUB.AGRIA.G00000008882.1, SOLTUB.AGRIA.G00000009160.1, SOLTUB.AGRIA.G00000014335.1, SOLTUB.AGRIA.G00000016642.1, SOLTUB.AGRIA.G00000017828.1, SOLTUB.AGRIA.G00000017829.1, SOLTUB.AGRIA.G00000032486.1, SOLTUB.AGRIA.G00000032528.1, SOLTUB.AGRIA.G00000035…
GO:0048488	BP	e	synaptic vesicle endocytosis	24/11136	44/39088	0.000318	7	24	1	1	1	0.0103	SOLTUB.AGRIA.G00000000004.1, SOLTUB.AGRIA.G00000000024.1, SOLTUB.AGRIA.G00000000490.1, SOLTUB.AGRIA.G00000006110.1, SOLTUB.AGRIA.G00000006116.1, SOLTUB.AGRIA.G00000007075.1, SOLTUB.AGRIA.G00000009123.1, SOLTUB.AGRIA.G00000010316.1, SOLTUB.AGRIA.G00000010977.1, SOLTUB.AGRIA.G00000013390.1, SOLTUB.AGRIA.G00000015241.1, SOLTUB.AGRIA.G00000015258.1, SOLTUB.AGRIA.G00000015853.3, SOLTUB.AGRIA.G00000016…
GO:0031397	BP	e	negative regulation of protein ubiquitination	24/11136	45/39088	0.000693	10	24	1	1	1	0.0181	SOLTUB.AGRIA.G00000002366.4, SOLTUB.AGRIA.G00000003127.1, SOLTUB.AGRIA.G00000004907.1, SOLTUB.AGRIA.G00000006047.1, SOLTUB.AGRIA.G00000007613.1, SOLTUB.AGRIA.G00000009467.1, SOLTUB.AGRIA.G00000010892.1, SOLTUB.AGRIA.G00000014096.3, SOLTUB.AGRIA.G00000022567.1, SOLTUB.AGRIA.G00000023030.1, SOLTUB.AGRIA.G00000024800.1, SOLTUB.AGRIA.G00000024805.1, SOLTUB.AGRIA.G00000025662.1, SOLTUB.AGRIA.G00000026…
GO:0006893	BP	e	Golgi to plasma membrane transport	24/11136	45/39088	0.000693	7	24	1	1	1	0.0181	SOLTUB.AGRIA.G00000001252.1, SOLTUB.AGRIA.G00000001255.1, SOLTUB.AGRIA.G00000003171.1, SOLTUB.AGRIA.G00000003668.1, SOLTUB.AGRIA.G00000003769.1, SOLTUB.AGRIA.G00000006822.1, SOLTUB.AGRIA.G00000008908.3, SOLTUB.AGRIA.G00000010387.5, SOLTUB.AGRIA.G00000012959.1, SOLTUB.AGRIA.G00000013092.1, SOLTUB.AGRIA.G00000013113.2, SOLTUB.AGRIA.G00000015778.1, SOLTUB.AGRIA.G00000017159.1, SOLTUB.AGRIA.G00000017…
GO:0016226	BP	e	iron-sulfur cluster assembly	24/11136	45/39088	0.000693	6	24	1	1	1	0.0181	SOLTUB.AGRIA.G00000002716.1, SOLTUB.AGRIA.G00000004160.1, SOLTUB.AGRIA.G00000007629.2, SOLTUB.AGRIA.G00000008195.1, SOLTUB.AGRIA.G00000009499.1, SOLTUB.AGRIA.G00000011770.1, SOLTUB.AGRIA.G00000012580.1, SOLTUB.AGRIA.G00000018166.1, SOLTUB.AGRIA.G00000019148.2, SOLTUB.AGRIA.G00000019502.1, SOLTUB.AGRIA.G00000023391.1, SOLTUB.AGRIA.G00000023477.1, SOLTUB.AGRIA.G00000026633.1, SOLTUB.AGRIA.G00000028…
GO:0010608	BP	e	posttranscriptional regulation of gene expression	24/11136	46/39088	0.000831	6	24	1	1	1	0.0208	SOLTUB.AGRIA.G00000000868.1, SOLTUB.AGRIA.G00000002777.1, SOLTUB.AGRIA.G00000003279.1, SOLTUB.AGRIA.G00000003961.2, SOLTUB.AGRIA.G00000004186.1, SOLTUB.AGRIA.G00000004662.1, SOLTUB.AGRIA.G00000006960.1, SOLTUB.AGRIA.G00000007569.1, SOLTUB.AGRIA.G00000008732.1, SOLTUB.AGRIA.G00000009281.1, SOLTUB.AGRIA.G00000017475.1, SOLTUB.AGRIA.G00000019492.1, SOLTUB.AGRIA.G00000021483.1, SOLTUB.AGRIA.G00000022…
GO:0006406	BP	e	mRNA export from nucleus	24/11136	47/39088	0.00108	9	24	1	1	1	0.0233	SOLTUB.AGRIA.G00000000707.1, SOLTUB.AGRIA.G00000003738.1, SOLTUB.AGRIA.G00000005214.1, SOLTUB.AGRIA.G00000008473.1, SOLTUB.AGRIA.G00000009163.1, SOLTUB.AGRIA.G00000012313.1, SOLTUB.AGRIA.G00000012582.1, SOLTUB.AGRIA.G00000013209.1, SOLTUB.AGRIA.G00000013237.2, SOLTUB.AGRIA.G00000013534.1, SOLTUB.AGRIA.G00000018455.1, SOLTUB.AGRIA.G00000020909.1, SOLTUB.AGRIA.G00000022020.1, SOLTUB.AGRIA.G00000022…
GO:1900458	BP	e	negative regulation of brassinosteroid mediated signaling pathway	24/11136	49/39088	0.00239	7	24	1	1	1	0.0409	SOLTUB.AGRIA.G00000000508.1, SOLTUB.AGRIA.G00000003258.1, SOLTUB.AGRIA.G00000003390.1, SOLTUB.AGRIA.G00000004219.1, SOLTUB.AGRIA.G00000004412.1, SOLTUB.AGRIA.G00000008484.1, SOLTUB.AGRIA.G00000014149.1, SOLTUB.AGRIA.G00000016207.1, SOLTUB.AGRIA.G00000016708.1, SOLTUB.AGRIA.G00000018245.2, SOLTUB.AGRIA.G00000019388.1, SOLTUB.AGRIA.G00000020047.1, SOLTUB.AGRIA.G00000022134.1, SOLTUB.AGRIA.G00000025…
GO:0040019	BP	e	positive regulation of embryonic development	24/11136	49/39088	0.00239	6	24	1	1	1	0.0409	SOLTUB.AGRIA.G00000000230.1, SOLTUB.AGRIA.G00000002332.1, SOLTUB.AGRIA.G00000003761.1, SOLTUB.AGRIA.G00000004907.1, SOLTUB.AGRIA.G00000005843.1, SOLTUB.AGRIA.G00000006411.1, SOLTUB.AGRIA.G00000008347.1, SOLTUB.AGRIA.G00000008451.1, SOLTUB.AGRIA.G00000011352.1, SOLTUB.AGRIA.G00000011370.1, SOLTUB.AGRIA.G00000012372.1, SOLTUB.AGRIA.G00000012911.1, SOLTUB.AGRIA.G00000015015.1, SOLTUB.AGRIA.G00000016…
GO:0051646	BP	e	mitochondrion localization	23/11136	30/39088	4.61e-07	4	23	0.00443	0.00432	0.00443	0.000515	SOLTUB.AGRIA.G00000003067.5, SOLTUB.AGRIA.G00000005578.1, SOLTUB.AGRIA.G00000005631.1, SOLTUB.AGRIA.G00000010811.1, SOLTUB.AGRIA.G00000012972.17, SOLTUB.AGRIA.G00000013815.4, SOLTUB.AGRIA.G00000020305.1, SOLTUB.AGRIA.G00000020375.1, SOLTUB.AGRIA.G00000021083.3, SOLTUB.AGRIA.G00000022534.1, SOLTUB.AGRIA.G00000023044.1, SOLTUB.AGRIA.G00000023219.1, SOLTUB.AGRIA.G00000023503.1, SOLTUB.AGRIA.G0000002…
GO:0048025	BP	e	negative regulation of mRNA splicing, via spliceosome	23/11136	36/39088	1.63e-05	10	23	0.157	0.153	0.155	0.00124	SOLTUB.AGRIA.G00000000230.1, SOLTUB.AGRIA.G00000004100.1, SOLTUB.AGRIA.G00000004662.1, SOLTUB.AGRIA.G00000009163.1, SOLTUB.AGRIA.G00000011815.1, SOLTUB.AGRIA.G00000013725.1, SOLTUB.AGRIA.G00000015936.2, SOLTUB.AGRIA.G00000015937.2, SOLTUB.AGRIA.G00000019206.1, SOLTUB.AGRIA.G00000019969.1, SOLTUB.AGRIA.G00000019979.1, SOLTUB.AGRIA.G00000020173.2, SOLTUB.AGRIA.G00000025090.1, SOLTUB.AGRIA.G00000025…
GO:0043278	BP	e	response to morphine	23/11136	39/39088	0.000102	7	23	0.978	0.954	0.957	0.00457	SOLTUB.AGRIA.G00000000260.7, SOLTUB.AGRIA.G00000000364.1, SOLTUB.AGRIA.G00000004907.1, SOLTUB.AGRIA.G00000012792.2, SOLTUB.AGRIA.G00000012820.2, SOLTUB.AGRIA.G00000014096.3, SOLTUB.AGRIA.G00000014883.6, SOLTUB.AGRIA.G00000023130.1, SOLTUB.AGRIA.G00000024507.1, SOLTUB.AGRIA.G00000025731.1, SOLTUB.AGRIA.G00000025785.2, SOLTUB.AGRIA.G00000025805.2, SOLTUB.AGRIA.G00000027028.1, SOLTUB.AGRIA.G00000028…
GO:0055063	BP	e	sulfate ion homeostasis	23/11136	40/39088	0.000141	8	23	1	1	1	0.00578	SOLTUB.AGRIA.G00000004512.1, SOLTUB.AGRIA.G00000013487.1, SOLTUB.AGRIA.G00000015045.1, SOLTUB.AGRIA.G00000017210.1, SOLTUB.AGRIA.G00000019389.1, SOLTUB.AGRIA.G00000019802.1, SOLTUB.AGRIA.G00000020085.1, SOLTUB.AGRIA.G00000020362.1, SOLTUB.AGRIA.G00000022052.1, SOLTUB.AGRIA.G00000022087.1, SOLTUB.AGRIA.G00000026964.1, SOLTUB.AGRIA.G00000028720.1, SOLTUB.AGRIA.G00000032730.1, SOLTUB.AGRIA.G00000034…
GO:0010093	BP	e	specification of floral organ identity	23/11136	41/39088	0.00035	5	23	1	1	1	0.0112	SOLTUB.AGRIA.G00000003329.1, SOLTUB.AGRIA.G00000003761.1, SOLTUB.AGRIA.G00000006411.1, SOLTUB.AGRIA.G00000006934.1, SOLTUB.AGRIA.G00000008451.1, SOLTUB.AGRIA.G00000012911.1, SOLTUB.AGRIA.G00000013012.1, SOLTUB.AGRIA.G00000015015.1, SOLTUB.AGRIA.G00000016336.1, SOLTUB.AGRIA.G00000019189.1, SOLTUB.AGRIA.G00000020538.1, SOLTUB.AGRIA.G00000021466.1, SOLTUB.AGRIA.G00000023029.1, SOLTUB.AGRIA.G00000023…
GO:1900055	BP	e	regulation of leaf senescence	23/11136	47/39088	0.00319	4	23	1	1	1	0.0475	SOLTUB.AGRIA.G00000000365.1, SOLTUB.AGRIA.G00000002697.1, SOLTUB.AGRIA.G00000003097.1, SOLTUB.AGRIA.G00000003353.1, SOLTUB.AGRIA.G00000005490.1, SOLTUB.AGRIA.G00000008194.1, SOLTUB.AGRIA.G00000008456.1, SOLTUB.AGRIA.G00000010653.1, SOLTUB.AGRIA.G00000012032.1, SOLTUB.AGRIA.G00000012148.1, SOLTUB.AGRIA.G00000017128.1, SOLTUB.AGRIA.G00000017453.3, SOLTUB.AGRIA.G00000020148.1, SOLTUB.AGRIA.G00000022…
GO:0051384	BP	e	response to glucocorticoid	22/11136	35/39088	3.21e-05	7	22	0.308	0.3	0.303	0.00209	SOLTUB.AGRIA.G00000008068.1, SOLTUB.AGRIA.G00000011876.1, SOLTUB.AGRIA.G00000012590.1, SOLTUB.AGRIA.G00000013459.1, SOLTUB.AGRIA.G00000015602.1, SOLTUB.AGRIA.G00000018174.1, SOLTUB.AGRIA.G00000020139.2, SOLTUB.AGRIA.G00000021835.1, SOLTUB.AGRIA.G00000021836.1, SOLTUB.AGRIA.G00000021932.1, SOLTUB.AGRIA.G00000022714.1, SOLTUB.AGRIA.G00000022986.1, SOLTUB.AGRIA.G00000023295.2, SOLTUB.AGRIA.G00000025…
GO:0045324	BP	e	late endosome to vacuole transport	22/11136	37/39088	0.000146	5	22	1	1	1	0.00589	SOLTUB.AGRIA.G00000003726.1, SOLTUB.AGRIA.G00000003775.1, SOLTUB.AGRIA.G00000005197.1, SOLTUB.AGRIA.G00000006052.1, SOLTUB.AGRIA.G00000006859.1, SOLTUB.AGRIA.G00000012156.2, SOLTUB.AGRIA.G00000012723.1, SOLTUB.AGRIA.G00000013948.4, SOLTUB.AGRIA.G00000015420.1, SOLTUB.AGRIA.G00000015889.1, SOLTUB.AGRIA.G00000019292.1, SOLTUB.AGRIA.G00000020349.1, SOLTUB.AGRIA.G00000020353.1, SOLTUB.AGRIA.G00000021…
GO:0007231	BP	e	osmosensory signaling pathway	22/11136	40/39088	0.000597	6	22	1	1	1	0.0164	SOLTUB.AGRIA.G00000004082.1, SOLTUB.AGRIA.G00000005330.1, SOLTUB.AGRIA.G00000009417.6, SOLTUB.AGRIA.G00000012398.1, SOLTUB.AGRIA.G00000012414.1, SOLTUB.AGRIA.G00000013419.1, SOLTUB.AGRIA.G00000018339.1, SOLTUB.AGRIA.G00000018743.1, SOLTUB.AGRIA.G00000021379.1, SOLTUB.AGRIA.G00000021651.1, SOLTUB.AGRIA.G00000022579.1, SOLTUB.AGRIA.G00000022587.1, SOLTUB.AGRIA.G00000024901.1, SOLTUB.AGRIA.G00000025…
GO:0010581	BP	e	regulation of starch biosynthetic process	22/11136	40/39088	0.000597	9	22	1	1	1	0.0164	SOLTUB.AGRIA.G00000005946.1, SOLTUB.AGRIA.G00000006411.1, SOLTUB.AGRIA.G00000006512.1, SOLTUB.AGRIA.G00000008303.1, SOLTUB.AGRIA.G00000008451.1, SOLTUB.AGRIA.G00000008707.1, SOLTUB.AGRIA.G00000013024.1, SOLTUB.AGRIA.G00000014323.1, SOLTUB.AGRIA.G00000015015.1, SOLTUB.AGRIA.G00000017015.1, SOLTUB.AGRIA.G00000017658.1, SOLTUB.AGRIA.G00000023158.1, SOLTUB.AGRIA.G00000026820.1, SOLTUB.AGRIA.G00000027…
GO:0010222	BP	e	stem vascular tissue pattern formation	22/11136	41/39088	0.000769	5	22	1	1	1	0.0195	SOLTUB.AGRIA.G00000000364.1, SOLTUB.AGRIA.G00000004689.1, SOLTUB.AGRIA.G00000006800.10, SOLTUB.AGRIA.G00000008157.1, SOLTUB.AGRIA.G00000011597.1, SOLTUB.AGRIA.G00000014883.6, SOLTUB.AGRIA.G00000015481.1, SOLTUB.AGRIA.G00000015815.1, SOLTUB.AGRIA.G00000015818.1, SOLTUB.AGRIA.G00000022828.1, SOLTUB.AGRIA.G00000023130.1, SOLTUB.AGRIA.G00000024507.1, SOLTUB.AGRIA.G00000026448.2, SOLTUB.AGRIA.G0000002…
GO:0060341	BP	e	regulation of cellular localization	22/11136	41/39088	0.000769	4	22	1	1	1	0.0195	SOLTUB.AGRIA.G00000000060.1, SOLTUB.AGRIA.G00000003726.1, SOLTUB.AGRIA.G00000003843.1, SOLTUB.AGRIA.G00000004484.1, SOLTUB.AGRIA.G00000005002.1, SOLTUB.AGRIA.G00000005776.1, SOLTUB.AGRIA.G00000013390.1, SOLTUB.AGRIA.G00000019595.1, SOLTUB.AGRIA.G00000020305.1, SOLTUB.AGRIA.G00000020833.1, SOLTUB.AGRIA.G00000023914.1, SOLTUB.AGRIA.G00000024171.1, SOLTUB.AGRIA.G00000025911.1, SOLTUB.AGRIA.G00000026…
GO:0071486	BP	e	cellular response to high light intensity	22/11136	41/39088	0.000769	8	22	1	1	1	0.0195	SOLTUB.AGRIA.G00000010022.1, SOLTUB.AGRIA.G00000013487.1, SOLTUB.AGRIA.G00000015045.1, SOLTUB.AGRIA.G00000017210.1, SOLTUB.AGRIA.G00000019389.1, SOLTUB.AGRIA.G00000020085.1, SOLTUB.AGRIA.G00000020362.1, SOLTUB.AGRIA.G00000022052.1, SOLTUB.AGRIA.G00000022087.1, SOLTUB.AGRIA.G00000026964.1, SOLTUB.AGRIA.G00000028720.1, SOLTUB.AGRIA.G00000032295.1, SOLTUB.AGRIA.G00000032730.1, SOLTUB.AGRIA.G00000034…
GO:0032402	BP	e	melanosome transport	22/11136	43/39088	0.00193	8	22	1	1	1	0.0356	SOLTUB.AGRIA.G00000002993.1, SOLTUB.AGRIA.G00000003067.5, SOLTUB.AGRIA.G00000003248.1, SOLTUB.AGRIA.G00000004404.1, SOLTUB.AGRIA.G00000005578.1, SOLTUB.AGRIA.G00000005631.1, SOLTUB.AGRIA.G00000007175.1, SOLTUB.AGRIA.G00000007625.1, SOLTUB.AGRIA.G00000012590.1, SOLTUB.AGRIA.G00000015615.1, SOLTUB.AGRIA.G00000019539.1, SOLTUB.AGRIA.G00000019818.1, SOLTUB.AGRIA.G00000020375.1, SOLTUB.AGRIA.G00000025…
GO:0033365	BP	e	protein localization to organelle	22/11136	43/39088	0.00193	5	22	1	1	1	0.0356	SOLTUB.AGRIA.G00000000060.1, SOLTUB.AGRIA.G00000003726.1, SOLTUB.AGRIA.G00000007313.2, SOLTUB.AGRIA.G00000008760.1, SOLTUB.AGRIA.G00000013507.1, SOLTUB.AGRIA.G00000023198.1, SOLTUB.AGRIA.G00000023514.1, SOLTUB.AGRIA.G00000024171.1, SOLTUB.AGRIA.G00000024274.3, SOLTUB.AGRIA.G00000025785.2, SOLTUB.AGRIA.G00000025805.2, SOLTUB.AGRIA.G00000027246.1, SOLTUB.AGRIA.G00000027772.1, SOLTUB.AGRIA.G00000028…
GO:0007612	BP	e	learning	22/11136	43/39088	0.00193	6	22	1	1	1	0.0356	SOLTUB.AGRIA.G00000001252.1, SOLTUB.AGRIA.G00000001255.1, SOLTUB.AGRIA.G00000001694.3, SOLTUB.AGRIA.G00000003769.1, SOLTUB.AGRIA.G00000005789.2, SOLTUB.AGRIA.G00000006907.1, SOLTUB.AGRIA.G00000006974.1, SOLTUB.AGRIA.G00000007414.1, SOLTUB.AGRIA.G00000008908.3, SOLTUB.AGRIA.G00000011132.1, SOLTUB.AGRIA.G00000011330.1, SOLTUB.AGRIA.G00000011507.1, SOLTUB.AGRIA.G00000011634.1, SOLTUB.AGRIA.G00000013…
GO:0032456	BP	e	endocytic recycling	22/11136	43/39088	0.00193	6	22	1	1	1	0.0356	SOLTUB.AGRIA.G00000002685.1, SOLTUB.AGRIA.G00000006052.1, SOLTUB.AGRIA.G00000006578.1, SOLTUB.AGRIA.G00000006614.1, SOLTUB.AGRIA.G00000006859.1, SOLTUB.AGRIA.G00000009295.2, SOLTUB.AGRIA.G00000010918.1, SOLTUB.AGRIA.G00000011872.1, SOLTUB.AGRIA.G00000011879.1, SOLTUB.AGRIA.G00000012496.1, SOLTUB.AGRIA.G00000013915.1, SOLTUB.AGRIA.G00000015062.1, SOLTUB.AGRIA.G00000015615.1, SOLTUB.AGRIA.G00000016…
GO:0040011	BP	e	locomotion	22/11136	44/39088	0.00246	1	22	1	1	1	0.0415	SOLTUB.AGRIA.G00000003171.1, SOLTUB.AGRIA.G00000003375.1, SOLTUB.AGRIA.G00000003458.1, SOLTUB.AGRIA.G00000004834.1, SOLTUB.AGRIA.G00000005277.1, SOLTUB.AGRIA.G00000006599.1, SOLTUB.AGRIA.G00000008845.3, SOLTUB.AGRIA.G00000009915.1, SOLTUB.AGRIA.G00000011679.1, SOLTUB.AGRIA.G00000013506.1, SOLTUB.AGRIA.G00000015241.1, SOLTUB.AGRIA.G00000017407.2, SOLTUB.AGRIA.G00000022275.1, SOLTUB.AGRIA.G00000024…
GO:0006303	BP	e	double-strand break repair via nonhomologous end joining	22/11136	44/39088	0.00246	9	22	1	1	1	0.0415	SOLTUB.AGRIA.G00000000844.1, SOLTUB.AGRIA.G00000003361.1, SOLTUB.AGRIA.G00000004509.1, SOLTUB.AGRIA.G00000005435.1, SOLTUB.AGRIA.G00000008259.1, SOLTUB.AGRIA.G00000008468.1, SOLTUB.AGRIA.G00000012136.1, SOLTUB.AGRIA.G00000014788.1, SOLTUB.AGRIA.G00000017717.1, SOLTUB.AGRIA.G00000018277.1, SOLTUB.AGRIA.G00000021711.1, SOLTUB.AGRIA.G00000024319.1, SOLTUB.AGRIA.G00000024854.1, SOLTUB.AGRIA.G00000028…
GO:0071363	BP	e	cellular response to growth factor stimulus	21/11136	31/39088	6.59e-06	5	21	0.0633	0.0617	0.0627	0.000693	SOLTUB.AGRIA.G00000007465.1, SOLTUB.AGRIA.G00000009297.1, SOLTUB.AGRIA.G00000012439.1, SOLTUB.AGRIA.G00000012537.1, SOLTUB.AGRIA.G00000022604.1, SOLTUB.AGRIA.G00000022742.2, SOLTUB.AGRIA.G00000025219.1, SOLTUB.AGRIA.G00000025653.1, SOLTUB.AGRIA.G00000029489.3, SOLTUB.AGRIA.G00000034853.1, SOLTUB.AGRIA.G00000035466.1, SOLTUB.AGRIA.G00000036947.1, SOLTUB.AGRIA.G00000036952.1, SOLTUB.AGRIA.G00000037…
GO:0051211	BP	e	anisotropic cell growth	21/11136	34/39088	6.5e-05	3	21	0.624	0.609	0.613	0.00345	SOLTUB.AGRIA.G00000006224.1, SOLTUB.AGRIA.G00000007274.1, SOLTUB.AGRIA.G00000011387.1, SOLTUB.AGRIA.G00000015044.1, SOLTUB.AGRIA.G00000015297.1, SOLTUB.AGRIA.G00000016723.3, SOLTUB.AGRIA.G00000018545.1, SOLTUB.AGRIA.G00000021521.1, SOLTUB.AGRIA.G00000021536.1, SOLTUB.AGRIA.G00000021661.1, SOLTUB.AGRIA.G00000023227.1, SOLTUB.AGRIA.G00000027203.1, SOLTUB.AGRIA.G00000027933.1, SOLTUB.AGRIA.G00000029…
GO:2001006	BP	e	regulation of cellulose biosynthetic process	21/11136	35/39088	0.000107	10	21	1	0.997	1	0.00471	SOLTUB.AGRIA.G00000007274.1, SOLTUB.AGRIA.G00000011387.1, SOLTUB.AGRIA.G00000015044.1, SOLTUB.AGRIA.G00000015233.1, SOLTUB.AGRIA.G00000015297.1, SOLTUB.AGRIA.G00000016723.3, SOLTUB.AGRIA.G00000018545.1, SOLTUB.AGRIA.G00000019534.1, SOLTUB.AGRIA.G00000021521.1, SOLTUB.AGRIA.G00000021536.1, SOLTUB.AGRIA.G00000021661.1, SOLTUB.AGRIA.G00000022147.1, SOLTUB.AGRIA.G00000027203.1, SOLTUB.AGRIA.G00000027…
GO:0007015	BP	e	actin filament organization	21/11136	36/39088	0.00026	5	21	1	1	1	0.00916	SOLTUB.AGRIA.G00000001499.1, SOLTUB.AGRIA.G00000003067.5, SOLTUB.AGRIA.G00000003171.1, SOLTUB.AGRIA.G00000008113.1, SOLTUB.AGRIA.G00000009006.1, SOLTUB.AGRIA.G00000016609.2, SOLTUB.AGRIA.G00000020375.1, SOLTUB.AGRIA.G00000021906.1, SOLTUB.AGRIA.G00000024793.1, SOLTUB.AGRIA.G00000025287.1, SOLTUB.AGRIA.G00000026749.3, SOLTUB.AGRIA.G00000027853.1, SOLTUB.AGRIA.G00000031030.1, SOLTUB.AGRIA.G00000031…
GO:0030317	BP	e	flagellated sperm motility	21/11136	37/39088	0.000357	6	21	1	1	1	0.0113	SOLTUB.AGRIA.G00000002666.1, SOLTUB.AGRIA.G00000003285.1, SOLTUB.AGRIA.G00000019361.1, SOLTUB.AGRIA.G00000019994.1, SOLTUB.AGRIA.G00000020001.1, SOLTUB.AGRIA.G00000022567.1, SOLTUB.AGRIA.G00000024427.1, SOLTUB.AGRIA.G00000026623.1, SOLTUB.AGRIA.G00000028085.1, SOLTUB.AGRIA.G00000028124.2, SOLTUB.AGRIA.G00000028842.1, SOLTUB.AGRIA.G00000030256.2, SOLTUB.AGRIA.G00000032257.1, SOLTUB.AGRIA.G00000032…
GO:2000069	BP	e	regulation of post-embryonic root development	21/11136	37/39088	0.000357	6	21	1	1	1	0.0113	SOLTUB.AGRIA.G00000002115.1, SOLTUB.AGRIA.G00000003899.1, SOLTUB.AGRIA.G00000005436.1, SOLTUB.AGRIA.G00000006127.1, SOLTUB.AGRIA.G00000006768.2, SOLTUB.AGRIA.G00000009197.1, SOLTUB.AGRIA.G00000012551.1, SOLTUB.AGRIA.G00000014015.1, SOLTUB.AGRIA.G00000016225.1, SOLTUB.AGRIA.G00000022617.1, SOLTUB.AGRIA.G00000022761.1, SOLTUB.AGRIA.G00000023823.1, SOLTUB.AGRIA.G00000027009.3, SOLTUB.AGRIA.G00000027…
GO:2000035	BP	e	regulation of stem cell division	21/11136	38/39088	0.000852	5	21	1	1	1	0.021	SOLTUB.AGRIA.G00000002115.1, SOLTUB.AGRIA.G00000003899.1, SOLTUB.AGRIA.G00000005436.1, SOLTUB.AGRIA.G00000006127.1, SOLTUB.AGRIA.G00000006768.2, SOLTUB.AGRIA.G00000009197.1, SOLTUB.AGRIA.G00000012551.1, SOLTUB.AGRIA.G00000014015.1, SOLTUB.AGRIA.G00000016225.1, SOLTUB.AGRIA.G00000022617.1, SOLTUB.AGRIA.G00000022761.1, SOLTUB.AGRIA.G00000023823.1, SOLTUB.AGRIA.G00000027009.3, SOLTUB.AGRIA.G00000027…
GO:0010256	BP	e	endomembrane system organization	21/11136	38/39088	0.000852	4	21	1	1	1	0.021	SOLTUB.AGRIA.G00000000448.1, SOLTUB.AGRIA.G00000003354.1, SOLTUB.AGRIA.G00000005002.1, SOLTUB.AGRIA.G00000005054.1, SOLTUB.AGRIA.G00000005501.1, SOLTUB.AGRIA.G00000007414.1, SOLTUB.AGRIA.G00000008113.1, SOLTUB.AGRIA.G00000010621.1, SOLTUB.AGRIA.G00000012035.1, SOLTUB.AGRIA.G00000013321.1, SOLTUB.AGRIA.G00000020054.1, SOLTUB.AGRIA.G00000020061.1, SOLTUB.AGRIA.G00000022151.1, SOLTUB.AGRIA.G00000023…
GO:0006446	BP	e	regulation of translational initiation	21/11136	38/39088	0.000852	8	21	1	1	1	0.021	SOLTUB.AGRIA.G00000003186.1, SOLTUB.AGRIA.G00000003925.3, SOLTUB.AGRIA.G00000005011.10, SOLTUB.AGRIA.G00000006234.1, SOLTUB.AGRIA.G00000010116.1, SOLTUB.AGRIA.G00000011707.2, SOLTUB.AGRIA.G00000018719.1, SOLTUB.AGRIA.G00000023638.1, SOLTUB.AGRIA.G00000023642.1, SOLTUB.AGRIA.G00000024911.1, SOLTUB.AGRIA.G00000026221.1, SOLTUB.AGRIA.G00000029771.1, SOLTUB.AGRIA.G00000029986.1, SOLTUB.AGRIA.G0000003…
GO:0032868	BP	e	response to insulin	21/11136	39/39088	0.00104	7	21	1	1	1	0.0233	SOLTUB.AGRIA.G00000000364.1, SOLTUB.AGRIA.G00000000499.2, SOLTUB.AGRIA.G00000004907.1, SOLTUB.AGRIA.G00000010892.1, SOLTUB.AGRIA.G00000014883.6, SOLTUB.AGRIA.G00000022804.1, SOLTUB.AGRIA.G00000023130.1, SOLTUB.AGRIA.G00000023295.2, SOLTUB.AGRIA.G00000024507.1, SOLTUB.AGRIA.G00000025731.1, SOLTUB.AGRIA.G00000026033.1, SOLTUB.AGRIA.G00000028285.1, SOLTUB.AGRIA.G00000028393.1, SOLTUB.AGRIA.G00000029…
GO:0006605	BP	e	protein targeting	21/11136	40/39088	0.00139	7	21	1	1	1	0.0282	SOLTUB.AGRIA.G00000000727.1, SOLTUB.AGRIA.G00000001010.1, SOLTUB.AGRIA.G00000001044.1, SOLTUB.AGRIA.G00000002753.1, SOLTUB.AGRIA.G00000003929.1, SOLTUB.AGRIA.G00000007428.4, SOLTUB.AGRIA.G00000007476.1, SOLTUB.AGRIA.G00000016936.1, SOLTUB.AGRIA.G00000016995.1, SOLTUB.AGRIA.G00000018046.1, SOLTUB.AGRIA.G00000021425.1, SOLTUB.AGRIA.G00000022787.1, SOLTUB.AGRIA.G00000023848.1, SOLTUB.AGRIA.G00000025…
GO:0010212	BP	e	response to ionizing radiation	21/11136	40/39088	0.00139	4	21	1	1	1	0.0282	SOLTUB.AGRIA.G00000000797.1, SOLTUB.AGRIA.G00000002930.1, SOLTUB.AGRIA.G00000003838.1, SOLTUB.AGRIA.G00000009912.1, SOLTUB.AGRIA.G00000011768.2, SOLTUB.AGRIA.G00000012149.1, SOLTUB.AGRIA.G00000015480.1, SOLTUB.AGRIA.G00000018176.1, SOLTUB.AGRIA.G00000021263.1, SOLTUB.AGRIA.G00000028139.1, SOLTUB.AGRIA.G00000028429.2, SOLTUB.AGRIA.G00000028886.1, SOLTUB.AGRIA.G00000030252.1, SOLTUB.AGRIA.G00000035…
GO:0043488	BP	e	regulation of mRNA stability	21/11136	41/39088	0.00264	9	21	1	1	1	0.0442	SOLTUB.AGRIA.G00000000358.1, SOLTUB.AGRIA.G00000000363.1, SOLTUB.AGRIA.G00000000392.2, SOLTUB.AGRIA.G00000003189.2, SOLTUB.AGRIA.G00000003594.2, SOLTUB.AGRIA.G00000003962.1, SOLTUB.AGRIA.G00000004484.1, SOLTUB.AGRIA.G00000008172.1, SOLTUB.AGRIA.G00000008723.1, SOLTUB.AGRIA.G00000012525.1, SOLTUB.AGRIA.G00000012599.1, SOLTUB.AGRIA.G00000013725.1, SOLTUB.AGRIA.G00000023507.1, SOLTUB.AGRIA.G00000024…
GO:1902533	BP	e	positive regulation of intracellular signal transduction	21/11136	42/39088	0.00327	7	21	1	1	1	0.0478	SOLTUB.AGRIA.G00000000728.1, SOLTUB.AGRIA.G00000003145.3, SOLTUB.AGRIA.G00000003548.1, SOLTUB.AGRIA.G00000003928.1, SOLTUB.AGRIA.G00000005175.1, SOLTUB.AGRIA.G00000005435.1, SOLTUB.AGRIA.G00000008264.1, SOLTUB.AGRIA.G00000010652.1, SOLTUB.AGRIA.G00000010850.1, SOLTUB.AGRIA.G00000011718.1, SOLTUB.AGRIA.G00000012607.1, SOLTUB.AGRIA.G00000016685.1, SOLTUB.AGRIA.G00000018480.1, SOLTUB.AGRIA.G00000023…
GO:0048193	BP	e	Golgi vesicle transport	21/11136	42/39088	0.00327	5	21	1	1	1	0.0478	SOLTUB.AGRIA.G00000000121.1, SOLTUB.AGRIA.G00000002685.1, SOLTUB.AGRIA.G00000004658.1, SOLTUB.AGRIA.G00000007899.1, SOLTUB.AGRIA.G00000011135.2, SOLTUB.AGRIA.G00000011325.1, SOLTUB.AGRIA.G00000012432.1, SOLTUB.AGRIA.G00000014057.1, SOLTUB.AGRIA.G00000015919.1, SOLTUB.AGRIA.G00000015977.1, SOLTUB.AGRIA.G00000018640.1, SOLTUB.AGRIA.G00000020418.1, SOLTUB.AGRIA.G00000023168.1, SOLTUB.AGRIA.G00000023…
GO:1902065	BP	e	response to L-glutamate	20/11136	31/39088	3.27e-05	6	20	0.314	0.306	0.309	0.00212	SOLTUB.AGRIA.G00000003390.1, SOLTUB.AGRIA.G00000003556.1, SOLTUB.AGRIA.G00000004598.4, SOLTUB.AGRIA.G00000006287.1, SOLTUB.AGRIA.G00000010822.3, SOLTUB.AGRIA.G00000013732.1, SOLTUB.AGRIA.G00000015637.1, SOLTUB.AGRIA.G00000016540.1, SOLTUB.AGRIA.G00000016681.1, SOLTUB.AGRIA.G00000018174.1, SOLTUB.AGRIA.G00000019238.1, SOLTUB.AGRIA.G00000019388.1, SOLTUB.AGRIA.G00000020746.1, SOLTUB.AGRIA.G00000021…
GO:0046856	BP	e	phosphatidylinositol dephosphorylation	20/11136	32/39088	8.55e-05	8	20	0.821	0.801	0.805	0.00415	SOLTUB.AGRIA.G00000000004.1, SOLTUB.AGRIA.G00000000024.1, SOLTUB.AGRIA.G00000005002.1, SOLTUB.AGRIA.G00000006116.1, SOLTUB.AGRIA.G00000007889.1, SOLTUB.AGRIA.G00000010977.1, SOLTUB.AGRIA.G00000012919.2, SOLTUB.AGRIA.G00000015258.1, SOLTUB.AGRIA.G00000015853.3, SOLTUB.AGRIA.G00000016586.1, SOLTUB.AGRIA.G00000022866.1, SOLTUB.AGRIA.G00000026623.1, SOLTUB.AGRIA.G00000028842.1, SOLTUB.AGRIA.G00000030…
GO:0031333	BP	e	negative regulation of protein-containing complex assembly	20/11136	32/39088	8.55e-05	6	20	0.821	0.801	0.805	0.00415	SOLTUB.AGRIA.G00000003258.1, SOLTUB.AGRIA.G00000003354.1, SOLTUB.AGRIA.G00000003390.1, SOLTUB.AGRIA.G00000004219.1, SOLTUB.AGRIA.G00000004412.1, SOLTUB.AGRIA.G00000008622.1, SOLTUB.AGRIA.G00000010056.1, SOLTUB.AGRIA.G00000011352.1, SOLTUB.AGRIA.G00000011370.1, SOLTUB.AGRIA.G00000012092.1, SOLTUB.AGRIA.G00000012617.1, SOLTUB.AGRIA.G00000013504.1, SOLTUB.AGRIA.G00000019388.1, SOLTUB.AGRIA.G00000023…
GO:0043001	BP	e	Golgi to plasma membrane protein transport	20/11136	32/39088	8.55e-05	8	20	0.821	0.801	0.805	0.00415	SOLTUB.AGRIA.G00000000490.1, SOLTUB.AGRIA.G00000005235.1, SOLTUB.AGRIA.G00000005501.1, SOLTUB.AGRIA.G00000006828.1, SOLTUB.AGRIA.G00000009123.1, SOLTUB.AGRIA.G00000022109.1, SOLTUB.AGRIA.G00000022906.1, SOLTUB.AGRIA.G00000023060.1, SOLTUB.AGRIA.G00000023190.1, SOLTUB.AGRIA.G00000023463.1, SOLTUB.AGRIA.G00000026386.1, SOLTUB.AGRIA.G00000026405.1, SOLTUB.AGRIA.G00000031475.1, SOLTUB.AGRIA.G00000032…
GO:0052325	BP	e	cell wall pectin biosynthetic process	20/11136	34/39088	0.000373	9	20	1	1	1	0.0116	SOLTUB.AGRIA.G00000007205.1, SOLTUB.AGRIA.G00000007700.1, SOLTUB.AGRIA.G00000009865.2, SOLTUB.AGRIA.G00000011043.1, SOLTUB.AGRIA.G00000012361.1, SOLTUB.AGRIA.G00000014561.3, SOLTUB.AGRIA.G00000016208.1, SOLTUB.AGRIA.G00000017456.6, SOLTUB.AGRIA.G00000018168.1, SOLTUB.AGRIA.G00000019793.1, SOLTUB.AGRIA.G00000021975.1, SOLTUB.AGRIA.G00000023969.1, SOLTUB.AGRIA.G00000028519.1, SOLTUB.AGRIA.G00000029…
GO:0043154	BP	e	negative regulation of cysteine-type endopeptidase activity involved in apoptotic process	20/11136	36/39088	0.000682	12	20	1	1	1	0.0179	SOLTUB.AGRIA.G00000005841.1, SOLTUB.AGRIA.G00000006388.1, SOLTUB.AGRIA.G00000006870.1, SOLTUB.AGRIA.G00000007597.1, SOLTUB.AGRIA.G00000009634.1, SOLTUB.AGRIA.G00000009978.1, SOLTUB.AGRIA.G00000010056.1, SOLTUB.AGRIA.G00000011352.1, SOLTUB.AGRIA.G00000011370.1, SOLTUB.AGRIA.G00000012923.2, SOLTUB.AGRIA.G00000019987.1, SOLTUB.AGRIA.G00000022742.2, SOLTUB.AGRIA.G00000023543.1, SOLTUB.AGRIA.G00000025…
GO:0005982	BP	e	starch metabolic process	20/11136	37/39088	0.00144	7	20	1	1	1	0.0291	SOLTUB.AGRIA.G00000002037.1, SOLTUB.AGRIA.G00000004200.1, SOLTUB.AGRIA.G00000005351.1, SOLTUB.AGRIA.G00000008194.1, SOLTUB.AGRIA.G00000008321.1, SOLTUB.AGRIA.G00000012148.1, SOLTUB.AGRIA.G00000016746.1, SOLTUB.AGRIA.G00000022202.1, SOLTUB.AGRIA.G00000024934.1, SOLTUB.AGRIA.G00000027255.1, SOLTUB.AGRIA.G00000029089.1, SOLTUB.AGRIA.G00000029797.1, SOLTUB.AGRIA.G00000029799.1, SOLTUB.AGRIA.G00000033…
GO:0019430	BP	e	removal of superoxide radicals	20/11136	37/39088	0.00144	5	20	1	1	1	0.0291	SOLTUB.AGRIA.G00000001763.1, SOLTUB.AGRIA.G00000002450.1, SOLTUB.AGRIA.G00000004268.1, SOLTUB.AGRIA.G00000004291.1, SOLTUB.AGRIA.G00000007826.1, SOLTUB.AGRIA.G00000009384.1, SOLTUB.AGRIA.G00000010022.1, SOLTUB.AGRIA.G00000010402.1, SOLTUB.AGRIA.G00000014233.1, SOLTUB.AGRIA.G00000014253.1, SOLTUB.AGRIA.G00000021337.1, SOLTUB.AGRIA.G00000021400.1, SOLTUB.AGRIA.G00000021401.1, SOLTUB.AGRIA.G00000029…
GO:0071345	BP	e	cellular response to cytokine stimulus	20/11136	38/39088	0.00184	5	20	1	1	1	0.035	SOLTUB.AGRIA.G00000000244.1, SOLTUB.AGRIA.G00000002964.1, SOLTUB.AGRIA.G00000009006.1, SOLTUB.AGRIA.G00000009243.1, SOLTUB.AGRIA.G00000012356.1, SOLTUB.AGRIA.G00000012994.1, SOLTUB.AGRIA.G00000015222.1, SOLTUB.AGRIA.G00000017491.1, SOLTUB.AGRIA.G00000017711.1, SOLTUB.AGRIA.G00000020395.1, SOLTUB.AGRIA.G00000023514.1, SOLTUB.AGRIA.G00000023821.1, SOLTUB.AGRIA.G00000029188.1, SOLTUB.AGRIA.G00000031…
GO:0000028	BP	e	ribosomal small subunit assembly	20/11136	38/39088	0.00184	8	20	1	1	1	0.035	SOLTUB.AGRIA.G00000006919.1, SOLTUB.AGRIA.G00000007000.1, SOLTUB.AGRIA.G00000008642.1, SOLTUB.AGRIA.G00000009736.1, SOLTUB.AGRIA.G00000012647.2, SOLTUB.AGRIA.G00000015598.1, SOLTUB.AGRIA.G00000015931.1, SOLTUB.AGRIA.G00000019800.1, SOLTUB.AGRIA.G00000022831.1, SOLTUB.AGRIA.G00000023012.1, SOLTUB.AGRIA.G00000023016.1, SOLTUB.AGRIA.G00000028393.1, SOLTUB.AGRIA.G00000028572.1, SOLTUB.AGRIA.G00000028…
GO:0042769	BP	e	DNA damage response, detection of DNA damage	19/11136	22/39088	3.16e-07	5	19	0.00303	0.00296	0.00303	0.000515	SOLTUB.AGRIA.G00000000797.1, SOLTUB.AGRIA.G00000002666.1, SOLTUB.AGRIA.G00000003285.1, SOLTUB.AGRIA.G00000003838.1, SOLTUB.AGRIA.G00000009912.1, SOLTUB.AGRIA.G00000019361.1, SOLTUB.AGRIA.G00000019994.1, SOLTUB.AGRIA.G00000020001.1, SOLTUB.AGRIA.G00000022567.1, SOLTUB.AGRIA.G00000024800.1, SOLTUB.AGRIA.G00000024805.1, SOLTUB.AGRIA.G00000027867.1, SOLTUB.AGRIA.G00000028445.1, SOLTUB.AGRIA.G00000028…
GO:0085020	BP	e	protein K6-linked ubiquitination	19/11136	27/39088	7.76e-06	11	19	0.0745	0.0727	0.0737	0.000724	SOLTUB.AGRIA.G00000003179.4, SOLTUB.AGRIA.G00000003609.1, SOLTUB.AGRIA.G00000007979.1, SOLTUB.AGRIA.G00000009421.1, SOLTUB.AGRIA.G00000020395.1, SOLTUB.AGRIA.G00000020452.1, SOLTUB.AGRIA.G00000022886.1, SOLTUB.AGRIA.G00000023344.1, SOLTUB.AGRIA.G00000026385.1, SOLTUB.AGRIA.G00000026406.1, SOLTUB.AGRIA.G00000027052.1, SOLTUB.AGRIA.G00000028367.2, SOLTUB.AGRIA.G00000030031.1, SOLTUB.AGRIA.G00000031…
GO:0051252	BP	e	regulation of RNA metabolic process	19/11136	28/39088	1.77e-05	6	19	0.17	0.165	0.167	0.00131	SOLTUB.AGRIA.G00000003151.1, SOLTUB.AGRIA.G00000006113.1, SOLTUB.AGRIA.G00000007621.1, SOLTUB.AGRIA.G00000008732.1, SOLTUB.AGRIA.G00000009397.1, SOLTUB.AGRIA.G00000009442.1, SOLTUB.AGRIA.G00000010666.1, SOLTUB.AGRIA.G00000011254.1, SOLTUB.AGRIA.G00000013460.1, SOLTUB.AGRIA.G00000017475.1, SOLTUB.AGRIA.G00000017718.5, SOLTUB.AGRIA.G00000018416.1, SOLTUB.AGRIA.G00000024870.1, SOLTUB.AGRIA.G00000029…
GO:0080006	BP	e	internode patterning	19/11136	28/39088	1.77e-05	3	19	0.17	0.165	0.167	0.00131	SOLTUB.AGRIA.G00000000407.1, SOLTUB.AGRIA.G00000003305.1, SOLTUB.AGRIA.G00000004253.1, SOLTUB.AGRIA.G00000005244.1, SOLTUB.AGRIA.G00000006800.10, SOLTUB.AGRIA.G00000008466.1, SOLTUB.AGRIA.G00000008607.1, SOLTUB.AGRIA.G00000012131.1, SOLTUB.AGRIA.G00000013007.1, SOLTUB.AGRIA.G00000016456.1, SOLTUB.AGRIA.G00000016587.1, SOLTUB.AGRIA.G00000016685.1, SOLTUB.AGRIA.G00000020379.1, SOLTUB.AGRIA.G0000002…
GO:0006282	BP	e	regulation of DNA repair	19/11136	29/39088	3.75e-05	7	19	0.36	0.351	0.355	0.00233	SOLTUB.AGRIA.G00000000909.1, SOLTUB.AGRIA.G00000005435.1, SOLTUB.AGRIA.G00000007982.1, SOLTUB.AGRIA.G00000008073.1, SOLTUB.AGRIA.G00000008604.1, SOLTUB.AGRIA.G00000011042.7, SOLTUB.AGRIA.G00000015222.1, SOLTUB.AGRIA.G00000022780.1, SOLTUB.AGRIA.G00000026341.1, SOLTUB.AGRIA.G00000026352.1, SOLTUB.AGRIA.G00000028423.1, SOLTUB.AGRIA.G00000031978.1, SOLTUB.AGRIA.G00000035675.6, SOLTUB.AGRIA.G00000036…
GO:0010109	BP	e	regulation of photosynthesis	19/11136	30/39088	0.000118	5	19	1	1	1	0.00507	SOLTUB.AGRIA.G00000003762.1, SOLTUB.AGRIA.G00000008924.1, SOLTUB.AGRIA.G00000012828.1, SOLTUB.AGRIA.G00000012885.1, SOLTUB.AGRIA.G00000012886.1, SOLTUB.AGRIA.G00000015901.1, SOLTUB.AGRIA.G00000016480.1, SOLTUB.AGRIA.G00000019153.1, SOLTUB.AGRIA.G00000022698.1, SOLTUB.AGRIA.G00000025900.1, SOLTUB.AGRIA.G00000026187.1, SOLTUB.AGRIA.G00000028426.1, SOLTUB.AGRIA.G00000032687.1, SOLTUB.AGRIA.G00000033…
GO:0071549	BP	e	cellular response to dexamethasone stimulus	19/11136	33/39088	0.000663	9	19	1	1	1	0.0178	SOLTUB.AGRIA.G00000000364.1, SOLTUB.AGRIA.G00000005764.1, SOLTUB.AGRIA.G00000006977.1, SOLTUB.AGRIA.G00000009191.1, SOLTUB.AGRIA.G00000014883.6, SOLTUB.AGRIA.G00000022742.2, SOLTUB.AGRIA.G00000023130.1, SOLTUB.AGRIA.G00000024507.1, SOLTUB.AGRIA.G00000026649.1, SOLTUB.AGRIA.G00000030084.1, SOLTUB.AGRIA.G00000032109.1, SOLTUB.AGRIA.G00000032539.1, SOLTUB.AGRIA.G00000033927.1, SOLTUB.AGRIA.G00000034…
GO:0051049	BP	e	regulation of transport	19/11136	35/39088	0.00206	4	19	1	1	1	0.0372	SOLTUB.AGRIA.G00000002812.1, SOLTUB.AGRIA.G00000003758.1, SOLTUB.AGRIA.G00000007621.1, SOLTUB.AGRIA.G00000010301.1, SOLTUB.AGRIA.G00000018494.1, SOLTUB.AGRIA.G00000020061.1, SOLTUB.AGRIA.G00000020833.1, SOLTUB.AGRIA.G00000023020.1, SOLTUB.AGRIA.G00000023531.3, SOLTUB.AGRIA.G00000025931.1, SOLTUB.AGRIA.G00000026066.2, SOLTUB.AGRIA.G00000029079.2, SOLTUB.AGRIA.G00000029975.1, SOLTUB.AGRIA.G00000032…
GO:0050807	BP	e	regulation of synapse organization	19/11136	35/39088	0.00206	5	19	1	1	1	0.0372	SOLTUB.AGRIA.G00000002801.1, SOLTUB.AGRIA.G00000003192.1, SOLTUB.AGRIA.G00000010269.2, SOLTUB.AGRIA.G00000011126.1, SOLTUB.AGRIA.G00000011330.1, SOLTUB.AGRIA.G00000011507.1, SOLTUB.AGRIA.G00000011825.1, SOLTUB.AGRIA.G00000017017.1, SOLTUB.AGRIA.G00000019311.1, SOLTUB.AGRIA.G00000019350.1, SOLTUB.AGRIA.G00000020353.1, SOLTUB.AGRIA.G00000021632.1, SOLTUB.AGRIA.G00000022005.2, SOLTUB.AGRIA.G00000022…
GO:0006004	BP	e	fucose metabolic process	19/11136	37/39088	0.00328	6	19	1	1	1	0.0479	SOLTUB.AGRIA.G00000009865.2, SOLTUB.AGRIA.G00000010625.1, SOLTUB.AGRIA.G00000012051.2, SOLTUB.AGRIA.G00000012225.1, SOLTUB.AGRIA.G00000014561.3, SOLTUB.AGRIA.G00000016087.2, SOLTUB.AGRIA.G00000016208.1, SOLTUB.AGRIA.G00000016988.1, SOLTUB.AGRIA.G00000017456.6, SOLTUB.AGRIA.G00000018168.1, SOLTUB.AGRIA.G00000019793.1, SOLTUB.AGRIA.G00000021975.1, SOLTUB.AGRIA.G00000024829.3, SOLTUB.AGRIA.G00000029…
GO:0090084	BP	e	negative regulation of inclusion body assembly	18/11136	26/39088	1.94e-05	6	18	0.186	0.181	0.183	0.00139	SOLTUB.AGRIA.G00000002666.1, SOLTUB.AGRIA.G00000003285.1, SOLTUB.AGRIA.G00000009978.1, SOLTUB.AGRIA.G00000011419.1, SOLTUB.AGRIA.G00000011527.1, SOLTUB.AGRIA.G00000012923.2, SOLTUB.AGRIA.G00000016327.1, SOLTUB.AGRIA.G00000019361.1, SOLTUB.AGRIA.G00000019994.1, SOLTUB.AGRIA.G00000020001.1, SOLTUB.AGRIA.G00000021931.1, SOLTUB.AGRIA.G00000029923.1, SOLTUB.AGRIA.G00000032150.1, SOLTUB.AGRIA.G00000035…
GO:0042059	BP	e	negative regulation of epidermal growth factor receptor signaling pathway	18/11136	28/39088	8.74e-05	8	18	0.84	0.818	0.822	0.0042	SOLTUB.AGRIA.G00000001426.1, SOLTUB.AGRIA.G00000006496.1, SOLTUB.AGRIA.G00000010881.1, SOLTUB.AGRIA.G00000012972.17, SOLTUB.AGRIA.G00000013598.1, SOLTUB.AGRIA.G00000013815.4, SOLTUB.AGRIA.G00000013818.1, SOLTUB.AGRIA.G00000021083.3, SOLTUB.AGRIA.G00000022853.1, SOLTUB.AGRIA.G00000023219.1, SOLTUB.AGRIA.G00000027410.1, SOLTUB.AGRIA.G00000029746.1, SOLTUB.AGRIA.G00000032041.1, SOLTUB.AGRIA.G0000003…
GO:0048232	BP	e	male gamete generation	18/11136	32/39088	0.00121	4	18	1	1	1	0.0254	SOLTUB.AGRIA.G00000000268.1, SOLTUB.AGRIA.G00000006921.1, SOLTUB.AGRIA.G00000011397.1, SOLTUB.AGRIA.G00000012538.2, SOLTUB.AGRIA.G00000019318.1, SOLTUB.AGRIA.G00000020174.2, SOLTUB.AGRIA.G00000021517.1, SOLTUB.AGRIA.G00000021539.1, SOLTUB.AGRIA.G00000023469.1, SOLTUB.AGRIA.G00000027937.1, SOLTUB.AGRIA.G00000029726.1, SOLTUB.AGRIA.G00000031518.1, SOLTUB.AGRIA.G00000033368.1, SOLTUB.AGRIA.G00000035…
GO:0055074	BP	e	calcium ion homeostasis	18/11136	33/39088	0.0017	8	18	1	1	1	0.0335	SOLTUB.AGRIA.G00000004482.2, SOLTUB.AGRIA.G00000005424.1, SOLTUB.AGRIA.G00000007275.3, SOLTUB.AGRIA.G00000008811.1, SOLTUB.AGRIA.G00000009256.1, SOLTUB.AGRIA.G00000011387.1, SOLTUB.AGRIA.G00000015044.1, SOLTUB.AGRIA.G00000017632.1, SOLTUB.AGRIA.G00000021168.3, SOLTUB.AGRIA.G00000021521.1, SOLTUB.AGRIA.G00000021536.1, SOLTUB.AGRIA.G00000027203.1, SOLTUB.AGRIA.G00000027933.1, SOLTUB.AGRIA.G00000029…
GO:0010158	BP	e	abaxial cell fate specification	18/11136	33/39088	0.0017	4	18	1	1	1	0.0335	SOLTUB.AGRIA.G00000003329.1, SOLTUB.AGRIA.G00000007308.2, SOLTUB.AGRIA.G00000013487.1, SOLTUB.AGRIA.G00000016562.1, SOLTUB.AGRIA.G00000017954.1, SOLTUB.AGRIA.G00000019389.1, SOLTUB.AGRIA.G00000022052.1, SOLTUB.AGRIA.G00000023029.1, SOLTUB.AGRIA.G00000023500.1, SOLTUB.AGRIA.G00000023955.1, SOLTUB.AGRIA.G00000026964.1, SOLTUB.AGRIA.G00000029091.1, SOLTUB.AGRIA.G00000034937.1, SOLTUB.AGRIA.G00000035…
GO:0030521	BP	e	androgen receptor signaling pathway	17/11136	21/39088	9.12e-07	8	17	0.00876	0.00854	0.00876	0.000515	SOLTUB.AGRIA.G00000002666.1, SOLTUB.AGRIA.G00000003285.1, SOLTUB.AGRIA.G00000007497.1, SOLTUB.AGRIA.G00000011395.1, SOLTUB.AGRIA.G00000012785.1, SOLTUB.AGRIA.G00000013819.1, SOLTUB.AGRIA.G00000014954.3, SOLTUB.AGRIA.G00000019361.1, SOLTUB.AGRIA.G00000019994.1, SOLTUB.AGRIA.G00000020001.1, SOLTUB.AGRIA.G00000022567.1, SOLTUB.AGRIA.G00000031292.1, SOLTUB.AGRIA.G00000032900.1, SOLTUB.AGRIA.G00000035…
GO:0010498	BP	e	proteasomal protein catabolic process	17/11136	22/39088	2.94e-06	7	17	0.0282	0.0275	0.0281	0.000515	SOLTUB.AGRIA.G00000000268.1, SOLTUB.AGRIA.G00000000374.1, SOLTUB.AGRIA.G00000002642.1, SOLTUB.AGRIA.G00000006921.1, SOLTUB.AGRIA.G00000011397.1, SOLTUB.AGRIA.G00000013653.2, SOLTUB.AGRIA.G00000015018.1, SOLTUB.AGRIA.G00000017043.1, SOLTUB.AGRIA.G00000019318.1, SOLTUB.AGRIA.G00000021517.1, SOLTUB.AGRIA.G00000021539.1, SOLTUB.AGRIA.G00000022744.1, SOLTUB.AGRIA.G00000024247.1, SOLTUB.AGRIA.G00000028…
GO:0006107	BP	e	oxaloacetate metabolic process	17/11136	22/39088	2.94e-06	7	17	0.0282	0.0275	0.0281	0.000515	SOLTUB.AGRIA.G00000002117.1, SOLTUB.AGRIA.G00000003297.1, SOLTUB.AGRIA.G00000004225.1, SOLTUB.AGRIA.G00000014508.1, SOLTUB.AGRIA.G00000017965.1, SOLTUB.AGRIA.G00000019623.1, SOLTUB.AGRIA.G00000020117.1, SOLTUB.AGRIA.G00000022269.1, SOLTUB.AGRIA.G00000024797.1, SOLTUB.AGRIA.G00000025731.1, SOLTUB.AGRIA.G00000027875.1, SOLTUB.AGRIA.G00000028285.1, SOLTUB.AGRIA.G00000032483.1, SOLTUB.AGRIA.G00000032…
GO:0120036	BP	e	plasma membrane bounded cell projection organization	17/11136	23/39088	8.26e-06	5	17	0.0793	0.0773	0.0785	0.000754	SOLTUB.AGRIA.G00000006784.1, SOLTUB.AGRIA.G00000007414.1, SOLTUB.AGRIA.G00000007710.1, SOLTUB.AGRIA.G00000008191.1, SOLTUB.AGRIA.G00000008679.1, SOLTUB.AGRIA.G00000012146.1, SOLTUB.AGRIA.G00000022159.1, SOLTUB.AGRIA.G00000023605.1, SOLTUB.AGRIA.G00000024756.1, SOLTUB.AGRIA.G00000024947.1, SOLTUB.AGRIA.G00000026066.2, SOLTUB.AGRIA.G00000028633.1, SOLTUB.AGRIA.G00000029793.1, SOLTUB.AGRIA.G00000036…
GO:0000077	BP	e	DNA damage checkpoint signaling	17/11136	26/39088	0.000101	10	17	0.969	0.945	0.948	0.00457	SOLTUB.AGRIA.G00000000446.1, SOLTUB.AGRIA.G00000000795.1, SOLTUB.AGRIA.G00000006310.1, SOLTUB.AGRIA.G00000006380.1, SOLTUB.AGRIA.G00000007982.1, SOLTUB.AGRIA.G00000008958.1, SOLTUB.AGRIA.G00000009521.1, SOLTUB.AGRIA.G00000013716.2, SOLTUB.AGRIA.G00000016185.1, SOLTUB.AGRIA.G00000023033.1, SOLTUB.AGRIA.G00000023038.1, SOLTUB.AGRIA.G00000028783.1, SOLTUB.AGRIA.G00000029211.1, SOLTUB.AGRIA.G00000031…
GO:0072699	BP	e	protein localization to cortical microtubule cytoskeleton	17/11136	26/39088	0.000101	8	17	0.969	0.945	0.948	0.00457	SOLTUB.AGRIA.G00000007274.1, SOLTUB.AGRIA.G00000011387.1, SOLTUB.AGRIA.G00000015044.1, SOLTUB.AGRIA.G00000015297.1, SOLTUB.AGRIA.G00000016723.3, SOLTUB.AGRIA.G00000018545.1, SOLTUB.AGRIA.G00000018565.1, SOLTUB.AGRIA.G00000021521.1, SOLTUB.AGRIA.G00000021536.1, SOLTUB.AGRIA.G00000021661.1, SOLTUB.AGRIA.G00000027203.1, SOLTUB.AGRIA.G00000027933.1, SOLTUB.AGRIA.G00000029482.1, SOLTUB.AGRIA.G00000032…
GO:0043044	BP	e	ATP-dependent chromatin remodeling	17/11136	27/39088	0.000317	6	17	1	1	1	0.0103	SOLTUB.AGRIA.G00000002413.2, SOLTUB.AGRIA.G00000002653.2, SOLTUB.AGRIA.G00000003291.1, SOLTUB.AGRIA.G00000003536.1, SOLTUB.AGRIA.G00000008156.1, SOLTUB.AGRIA.G00000009124.1, SOLTUB.AGRIA.G00000016893.1, SOLTUB.AGRIA.G00000020858.1, SOLTUB.AGRIA.G00000020941.1, SOLTUB.AGRIA.G00000021798.2, SOLTUB.AGRIA.G00000030006.1, SOLTUB.AGRIA.G00000031897.2, SOLTUB.AGRIA.G00000032345.1, SOLTUB.AGRIA.G00000034…
GO:0048699	BP	e	generation of neurons	17/11136	27/39088	0.000317	5	17	1	1	1	0.0103	SOLTUB.AGRIA.G00000002923.1, SOLTUB.AGRIA.G00000003508.1, SOLTUB.AGRIA.G00000004484.1, SOLTUB.AGRIA.G00000006784.1, SOLTUB.AGRIA.G00000007625.1, SOLTUB.AGRIA.G00000008264.1, SOLTUB.AGRIA.G00000011132.1, SOLTUB.AGRIA.G00000011330.1, SOLTUB.AGRIA.G00000011634.1, SOLTUB.AGRIA.G00000018455.1, SOLTUB.AGRIA.G00000020375.1, SOLTUB.AGRIA.G00000021632.1, SOLTUB.AGRIA.G00000022159.1, SOLTUB.AGRIA.G00000023…
GO:0050804	BP	e	modulation of chemical synaptic transmission	17/11136	27/39088	0.000317	6	17	1	1	1	0.0103	SOLTUB.AGRIA.G00000000059.1, SOLTUB.AGRIA.G00000000106.1, SOLTUB.AGRIA.G00000003171.1, SOLTUB.AGRIA.G00000013566.1, SOLTUB.AGRIA.G00000018494.1, SOLTUB.AGRIA.G00000020192.1, SOLTUB.AGRIA.G00000020375.1, SOLTUB.AGRIA.G00000023302.2, SOLTUB.AGRIA.G00000023503.1, SOLTUB.AGRIA.G00000025505.1, SOLTUB.AGRIA.G00000025557.1, SOLTUB.AGRIA.G00000027853.1, SOLTUB.AGRIA.G00000033253.1, SOLTUB.AGRIA.G00000033…
GO:0046827	BP	e	positive regulation of protein export from nucleus	17/11136	28/39088	0.000458	9	17	1	1	1	0.0135	SOLTUB.AGRIA.G00000001010.1, SOLTUB.AGRIA.G00000001044.1, SOLTUB.AGRIA.G00000003390.1, SOLTUB.AGRIA.G00000004219.1, SOLTUB.AGRIA.G00000004412.1, SOLTUB.AGRIA.G00000006111.2, SOLTUB.AGRIA.G00000014165.1, SOLTUB.AGRIA.G00000014284.1, SOLTUB.AGRIA.G00000016936.1, SOLTUB.AGRIA.G00000016995.1, SOLTUB.AGRIA.G00000019388.1, SOLTUB.AGRIA.G00000023099.1, SOLTUB.AGRIA.G00000025706.1, SOLTUB.AGRIA.G00000025…
GO:0009920	BP	e	cell plate formation involved in plant-type cell wall biogenesis	17/11136	30/39088	0.00168	6	17	1	1	1	0.0333	SOLTUB.AGRIA.G00000000059.1, SOLTUB.AGRIA.G00000000106.1, SOLTUB.AGRIA.G00000003171.1, SOLTUB.AGRIA.G00000003668.1, SOLTUB.AGRIA.G00000006828.1, SOLTUB.AGRIA.G00000007414.1, SOLTUB.AGRIA.G00000016196.2, SOLTUB.AGRIA.G00000020955.1, SOLTUB.AGRIA.G00000022109.1, SOLTUB.AGRIA.G00000023463.1, SOLTUB.AGRIA.G00000024506.1, SOLTUB.AGRIA.G00000028451.1, SOLTUB.AGRIA.G00000031475.1, SOLTUB.AGRIA.G00000032…
GO:0035295	BP	e	tube development	17/11136	30/39088	0.00168	3	17	1	1	1	0.0333	SOLTUB.AGRIA.G00000004092.1, SOLTUB.AGRIA.G00000006784.1, SOLTUB.AGRIA.G00000008904.1, SOLTUB.AGRIA.G00000009801.1, SOLTUB.AGRIA.G00000011718.1, SOLTUB.AGRIA.G00000012607.1, SOLTUB.AGRIA.G00000018416.1, SOLTUB.AGRIA.G00000019067.1, SOLTUB.AGRIA.G00000020061.1, SOLTUB.AGRIA.G00000021647.1, SOLTUB.AGRIA.G00000023531.3, SOLTUB.AGRIA.G00000025244.1, SOLTUB.AGRIA.G00000025392.1, SOLTUB.AGRIA.G00000029…
GO:0007264	BP	e	small GTPase mediated signal transduction	17/11136	31/39088	0.00225	6	17	1	1	1	0.0403	SOLTUB.AGRIA.G00000002229.1, SOLTUB.AGRIA.G00000003197.1, SOLTUB.AGRIA.G00000005401.1, SOLTUB.AGRIA.G00000006110.1, SOLTUB.AGRIA.G00000006163.3, SOLTUB.AGRIA.G00000006189.1, SOLTUB.AGRIA.G00000008706.2, SOLTUB.AGRIA.G00000011972.1, SOLTUB.AGRIA.G00000013969.1, SOLTUB.AGRIA.G00000015894.1, SOLTUB.AGRIA.G00000019451.1, SOLTUB.AGRIA.G00000024432.1, SOLTUB.AGRIA.G00000027278.1, SOLTUB.AGRIA.G00000030…
GO:0120162	BP	e	positive regulation of cold-induced thermogenesis	17/11136	31/39088	0.00225	5	17	1	1	1	0.0403	SOLTUB.AGRIA.G00000002434.1, SOLTUB.AGRIA.G00000004060.1, SOLTUB.AGRIA.G00000007497.1, SOLTUB.AGRIA.G00000007724.1, SOLTUB.AGRIA.G00000008360.1, SOLTUB.AGRIA.G00000009467.1, SOLTUB.AGRIA.G00000010892.1, SOLTUB.AGRIA.G00000011395.1, SOLTUB.AGRIA.G00000014954.3, SOLTUB.AGRIA.G00000026033.1, SOLTUB.AGRIA.G00000026092.2, SOLTUB.AGRIA.G00000026308.1, SOLTUB.AGRIA.G00000032147.1, SOLTUB.AGRIA.G00000032…
GO:0060261	BP	e	positive regulation of transcription initiation from RNA polymerase II promoter	16/11136	23/39088	5.22e-05	12	16	0.501	0.489	0.493	0.00299	SOLTUB.AGRIA.G00000000363.1, SOLTUB.AGRIA.G00000000392.2, SOLTUB.AGRIA.G00000002808.1, SOLTUB.AGRIA.G00000008851.1, SOLTUB.AGRIA.G00000012136.1, SOLTUB.AGRIA.G00000012313.1, SOLTUB.AGRIA.G00000012525.1, SOLTUB.AGRIA.G00000012738.1, SOLTUB.AGRIA.G00000013209.1, SOLTUB.AGRIA.G00000013237.2, SOLTUB.AGRIA.G00000020103.1, SOLTUB.AGRIA.G00000025058.1, SOLTUB.AGRIA.G00000029424.1, SOLTUB.AGRIA.G00000031…
GO:0018258	BP	e	protein O-linked glycosylation via hydroxyproline	16/11136	24/39088	0.000115	9	16	1	1	1	0.005	SOLTUB.AGRIA.G00000006982.1, SOLTUB.AGRIA.G00000011480.1, SOLTUB.AGRIA.G00000017459.1, SOLTUB.AGRIA.G00000019726.1, SOLTUB.AGRIA.G00000025376.1, SOLTUB.AGRIA.G00000025991.1, SOLTUB.AGRIA.G00000026227.1, SOLTUB.AGRIA.G00000027751.1, SOLTUB.AGRIA.G00000028370.1, SOLTUB.AGRIA.G00000029357.1, SOLTUB.AGRIA.G00000033303.1, SOLTUB.AGRIA.G00000036703.1, SOLTUB.AGRIA.G00000039862.2, SOLTUB.AGRIA.G00000040…
GO:0010405	BP	e	arabinogalactan protein metabolic process	16/11136	24/39088	0.000115	9	16	1	1	1	0.005	SOLTUB.AGRIA.G00000006982.1, SOLTUB.AGRIA.G00000011480.1, SOLTUB.AGRIA.G00000017459.1, SOLTUB.AGRIA.G00000019726.1, SOLTUB.AGRIA.G00000025376.1, SOLTUB.AGRIA.G00000025991.1, SOLTUB.AGRIA.G00000026227.1, SOLTUB.AGRIA.G00000027751.1, SOLTUB.AGRIA.G00000028370.1, SOLTUB.AGRIA.G00000029357.1, SOLTUB.AGRIA.G00000033303.1, SOLTUB.AGRIA.G00000036703.1, SOLTUB.AGRIA.G00000039862.2, SOLTUB.AGRIA.G00000040…
GO:0070262	BP	e	peptidyl-serine dephosphorylation	16/11136	25/39088	0.000235	8	16	1	1	1	0.00842	SOLTUB.AGRIA.G00000012792.2, SOLTUB.AGRIA.G00000012820.2, SOLTUB.AGRIA.G00000012994.1, SOLTUB.AGRIA.G00000017711.1, SOLTUB.AGRIA.G00000018174.1, SOLTUB.AGRIA.G00000020912.1, SOLTUB.AGRIA.G00000022425.1, SOLTUB.AGRIA.G00000022633.3, SOLTUB.AGRIA.G00000022778.2, SOLTUB.AGRIA.G00000023227.1, SOLTUB.AGRIA.G00000025267.1, SOLTUB.AGRIA.G00000025785.2, SOLTUB.AGRIA.G00000025805.2, SOLTUB.AGRIA.G00000038…
GO:0040012	BP	e	regulation of locomotion	16/11136	26/39088	0.000612	3	16	1	1	1	0.0168	SOLTUB.AGRIA.G00000000004.1, SOLTUB.AGRIA.G00000000024.1, SOLTUB.AGRIA.G00000003777.2, SOLTUB.AGRIA.G00000004907.1, SOLTUB.AGRIA.G00000005054.1, SOLTUB.AGRIA.G00000005435.1, SOLTUB.AGRIA.G00000007465.1, SOLTUB.AGRIA.G00000008264.1, SOLTUB.AGRIA.G00000009297.1, SOLTUB.AGRIA.G00000015258.1, SOLTUB.AGRIA.G00000015853.3, SOLTUB.AGRIA.G00000020103.1, SOLTUB.AGRIA.G00000026400.1, SOLTUB.AGRIA.G00000026…
GO:0007519	BP	e	skeletal muscle tissue development	16/11136	26/39088	0.000612	6	16	1	1	1	0.0168	SOLTUB.AGRIA.G00000004408.1, SOLTUB.AGRIA.G00000006111.2, SOLTUB.AGRIA.G00000006823.1, SOLTUB.AGRIA.G00000006824.1, SOLTUB.AGRIA.G00000008172.1, SOLTUB.AGRIA.G00000008622.1, SOLTUB.AGRIA.G00000013504.1, SOLTUB.AGRIA.G00000022114.1, SOLTUB.AGRIA.G00000023099.1, SOLTUB.AGRIA.G00000023353.1, SOLTUB.AGRIA.G00000029963.1, SOLTUB.AGRIA.G00000030881.1, SOLTUB.AGRIA.G00000034823.1, SOLTUB.AGRIA.G00000034…
GO:0060772	BP	e	leaf phyllotactic patterning	16/11136	27/39088	0.000928	6	16	1	1	1	0.0221	SOLTUB.AGRIA.G00000000424.1, SOLTUB.AGRIA.G00000003761.1, SOLTUB.AGRIA.G00000005843.1, SOLTUB.AGRIA.G00000006411.1, SOLTUB.AGRIA.G00000008347.1, SOLTUB.AGRIA.G00000008451.1, SOLTUB.AGRIA.G00000012372.1, SOLTUB.AGRIA.G00000012911.1, SOLTUB.AGRIA.G00000015015.1, SOLTUB.AGRIA.G00000016336.1, SOLTUB.AGRIA.G00000023158.1, SOLTUB.AGRIA.G00000024359.1, SOLTUB.AGRIA.G00000030181.1, SOLTUB.AGRIA.G00000036…
GO:0006349	BP	e	regulation of gene expression by genetic imprinting	16/11136	28/39088	0.00241	7	16	1	1	1	0.0411	SOLTUB.AGRIA.G00000002697.1, SOLTUB.AGRIA.G00000003390.1, SOLTUB.AGRIA.G00000005404.1, SOLTUB.AGRIA.G00000008156.1, SOLTUB.AGRIA.G00000008456.1, SOLTUB.AGRIA.G00000010463.1, SOLTUB.AGRIA.G00000019388.1, SOLTUB.AGRIA.G00000026092.2, SOLTUB.AGRIA.G00000029938.4, SOLTUB.AGRIA.G00000035484.1, SOLTUB.AGRIA.G00000035905.1, SOLTUB.AGRIA.G00000036544.1, SOLTUB.AGRIA.G00000036551.1, SOLTUB.AGRIA.G00000037…
GO:0006348	BP	e	chromatin silencing at telomere	16/11136	28/39088	0.00241	12	16	1	1	1	0.0411	SOLTUB.AGRIA.G00000002413.2, SOLTUB.AGRIA.G00000002653.2, SOLTUB.AGRIA.G00000002697.1, SOLTUB.AGRIA.G00000003291.1, SOLTUB.AGRIA.G00000003536.1, SOLTUB.AGRIA.G00000006578.1, SOLTUB.AGRIA.G00000006614.1, SOLTUB.AGRIA.G00000008156.1, SOLTUB.AGRIA.G00000008538.1, SOLTUB.AGRIA.G00000011879.1, SOLTUB.AGRIA.G00000021798.2, SOLTUB.AGRIA.G00000022097.1, SOLTUB.AGRIA.G00000025157.1, SOLTUB.AGRIA.G00000027…
GO:1901800	BP	e	positive regulation of proteasomal protein catabolic process	16/11136	28/39088	0.00241	10	16	1	1	1	0.0411	SOLTUB.AGRIA.G00000000252.1, SOLTUB.AGRIA.G00000000604.1, SOLTUB.AGRIA.G00000004097.1, SOLTUB.AGRIA.G00000012939.1, SOLTUB.AGRIA.G00000018518.1, SOLTUB.AGRIA.G00000020453.1, SOLTUB.AGRIA.G00000022369.1, SOLTUB.AGRIA.G00000023347.1, SOLTUB.AGRIA.G00000023469.1, SOLTUB.AGRIA.G00000023676.1, SOLTUB.AGRIA.G00000026836.1, SOLTUB.AGRIA.G00000029079.2, SOLTUB.AGRIA.G00000031518.1, SOLTUB.AGRIA.G00000037…
GO:0046855	BP	e	inositol phosphate dephosphorylation	16/11136	29/39088	0.00304	8	16	1	1	1	0.0464	SOLTUB.AGRIA.G00000000004.1, SOLTUB.AGRIA.G00000000024.1, SOLTUB.AGRIA.G00000005240.1, SOLTUB.AGRIA.G00000015258.1, SOLTUB.AGRIA.G00000015853.3, SOLTUB.AGRIA.G00000016586.1, SOLTUB.AGRIA.G00000020140.1, SOLTUB.AGRIA.G00000022866.1, SOLTUB.AGRIA.G00000026623.1, SOLTUB.AGRIA.G00000028842.1, SOLTUB.AGRIA.G00000030256.2, SOLTUB.AGRIA.G00000032257.1, SOLTUB.AGRIA.G00000036163.1, SOLTUB.AGRIA.G00000039…
GO:0032147	BP	e	activation of protein kinase activity	16/11136	29/39088	0.00304	11	16	1	1	1	0.0464	SOLTUB.AGRIA.G00000002417.1, SOLTUB.AGRIA.G00000002434.1, SOLTUB.AGRIA.G00000002578.1, SOLTUB.AGRIA.G00000004060.1, SOLTUB.AGRIA.G00000004554.1, SOLTUB.AGRIA.G00000010617.1, SOLTUB.AGRIA.G00000011160.1, SOLTUB.AGRIA.G00000017028.3, SOLTUB.AGRIA.G00000019589.1, SOLTUB.AGRIA.G00000019879.1, SOLTUB.AGRIA.G00000022742.2, SOLTUB.AGRIA.G00000023271.1, SOLTUB.AGRIA.G00000026271.1, SOLTUB.AGRIA.G00000030…
GO:0034470	BP	e	ncRNA processing	16/11136	29/39088	0.00304	8	16	1	1	1	0.0464	SOLTUB.AGRIA.G00000001877.1, SOLTUB.AGRIA.G00000003442.1, SOLTUB.AGRIA.G00000004611.1, SOLTUB.AGRIA.G00000004927.1, SOLTUB.AGRIA.G00000009281.1, SOLTUB.AGRIA.G00000009425.1, SOLTUB.AGRIA.G00000013941.1, SOLTUB.AGRIA.G00000015971.1, SOLTUB.AGRIA.G00000019067.1, SOLTUB.AGRIA.G00000021368.1, SOLTUB.AGRIA.G00000025244.1, SOLTUB.AGRIA.G00000038014.1, SOLTUB.AGRIA.G00000038096.1, SOLTUB.AGRIA.G00000040…
GO:0061014	BP	e	positive regulation of mRNA catabolic process	16/11136	29/39088	0.00304	9	16	1	1	1	0.0464	SOLTUB.AGRIA.G00000000392.2, SOLTUB.AGRIA.G00000002777.1, SOLTUB.AGRIA.G00000003497.1, SOLTUB.AGRIA.G00000003533.1, SOLTUB.AGRIA.G00000003594.2, SOLTUB.AGRIA.G00000003962.1, SOLTUB.AGRIA.G00000004611.1, SOLTUB.AGRIA.G00000006849.2, SOLTUB.AGRIA.G00000009281.1, SOLTUB.AGRIA.G00000009366.1, SOLTUB.AGRIA.G00000009367.1, SOLTUB.AGRIA.G00000012525.1, SOLTUB.AGRIA.G00000039134.1, SOLTUB.AGRIA.G00000041…
GO:0070507	BP	e	regulation of microtubule cytoskeleton organization	16/11136	29/39088	0.00304	7	16	1	1	1	0.0464	SOLTUB.AGRIA.G00000007274.1, SOLTUB.AGRIA.G00000011387.1, SOLTUB.AGRIA.G00000012148.1, SOLTUB.AGRIA.G00000015044.1, SOLTUB.AGRIA.G00000015297.1, SOLTUB.AGRIA.G00000016723.3, SOLTUB.AGRIA.G00000021521.1, SOLTUB.AGRIA.G00000021536.1, SOLTUB.AGRIA.G00000021661.1, SOLTUB.AGRIA.G00000027203.1, SOLTUB.AGRIA.G00000027933.1, SOLTUB.AGRIA.G00000029482.1, SOLTUB.AGRIA.G00000032284.1, SOLTUB.AGRIA.G00000033…
GO:0060968	BP	e	regulation of gene silencing	15/11136	19/39088	7.38e-06	6	15	0.0708	0.0691	0.0701	0.000716	SOLTUB.AGRIA.G00000006829.1, SOLTUB.AGRIA.G00000012587.1, SOLTUB.AGRIA.G00000017718.5, SOLTUB.AGRIA.G00000021682.3, SOLTUB.AGRIA.G00000023469.1, SOLTUB.AGRIA.G00000024708.1, SOLTUB.AGRIA.G00000028042.1, SOLTUB.AGRIA.G00000028085.1, SOLTUB.AGRIA.G00000028661.1, SOLTUB.AGRIA.G00000031518.1, SOLTUB.AGRIA.G00000034509.8, SOLTUB.AGRIA.G00000034809.1, SOLTUB.AGRIA.G00000037135.1, SOLTUB.AGRIA.G00000038…
GO:0072344	BP	e	rescue of stalled ribosome	15/11136	22/39088	0.000129	8	15	1	1	1	0.00539	SOLTUB.AGRIA.G00000002012.1, SOLTUB.AGRIA.G00000003609.1, SOLTUB.AGRIA.G00000007979.1, SOLTUB.AGRIA.G00000009421.1, SOLTUB.AGRIA.G00000012537.1, SOLTUB.AGRIA.G00000016388.1, SOLTUB.AGRIA.G00000020452.1, SOLTUB.AGRIA.G00000022886.1, SOLTUB.AGRIA.G00000023344.1, SOLTUB.AGRIA.G00000026385.1, SOLTUB.AGRIA.G00000026406.1, SOLTUB.AGRIA.G00000027052.1, SOLTUB.AGRIA.G00000032474.1, SOLTUB.AGRIA.G00000041…
GO:0006900	BP	e	vesicle budding from membrane	15/11136	23/39088	0.000273	6	15	1	1	1	0.0095	SOLTUB.AGRIA.G00000004631.1, SOLTUB.AGRIA.G00000013390.1, SOLTUB.AGRIA.G00000015769.1, SOLTUB.AGRIA.G00000020002.1, SOLTUB.AGRIA.G00000022022.2, SOLTUB.AGRIA.G00000022787.1, SOLTUB.AGRIA.G00000023914.1, SOLTUB.AGRIA.G00000026639.1, SOLTUB.AGRIA.G00000027788.1, SOLTUB.AGRIA.G00000038020.1, SOLTUB.AGRIA.G00000040259.1, SOLTUB.AGRIA.G00000041979.1, SOLTUB.AGRIA.G00000042729.1, SOLTUB.AGRIA.G00000042…
GO:0010395	BP	e	rhamnogalacturonan I metabolic process	15/11136	24/39088	0.000855	8	15	1	1	1	0.021	SOLTUB.AGRIA.G00000007205.1, SOLTUB.AGRIA.G00000007700.1, SOLTUB.AGRIA.G00000010263.1, SOLTUB.AGRIA.G00000012051.2, SOLTUB.AGRIA.G00000016087.2, SOLTUB.AGRIA.G00000016988.1, SOLTUB.AGRIA.G00000018168.1, SOLTUB.AGRIA.G00000019793.1, SOLTUB.AGRIA.G00000021975.1, SOLTUB.AGRIA.G00000024829.3, SOLTUB.AGRIA.G00000029033.2, SOLTUB.AGRIA.G00000029599.1, SOLTUB.AGRIA.G00000036993.1, SOLTUB.AGRIA.G00000041…
GO:0060774	BP	e	auxin mediated signaling pathway involved in phyllotactic patterning	15/11136	24/39088	0.000855	7	15	1	1	1	0.021	SOLTUB.AGRIA.G00000003761.1, SOLTUB.AGRIA.G00000005843.1, SOLTUB.AGRIA.G00000006411.1, SOLTUB.AGRIA.G00000008347.1, SOLTUB.AGRIA.G00000008451.1, SOLTUB.AGRIA.G00000012372.1, SOLTUB.AGRIA.G00000012911.1, SOLTUB.AGRIA.G00000015015.1, SOLTUB.AGRIA.G00000016336.1, SOLTUB.AGRIA.G00000023158.1, SOLTUB.AGRIA.G00000024359.1, SOLTUB.AGRIA.G00000030181.1, SOLTUB.AGRIA.G00000036269.1, SOLTUB.AGRIA.G00000036…
GO:2000769	BP	e	regulation of establishment or maintenance of cell polarity regulating cell shape	15/11136	25/39088	0.00122	7	15	1	1	1	0.0254	SOLTUB.AGRIA.G00000003067.5, SOLTUB.AGRIA.G00000005578.1, SOLTUB.AGRIA.G00000005631.1, SOLTUB.AGRIA.G00000006490.1, SOLTUB.AGRIA.G00000020305.1, SOLTUB.AGRIA.G00000020375.1, SOLTUB.AGRIA.G00000021182.2, SOLTUB.AGRIA.G00000022861.1, SOLTUB.AGRIA.G00000023503.1, SOLTUB.AGRIA.G00000027853.1, SOLTUB.AGRIA.G00000031546.1, SOLTUB.AGRIA.G00000032600.1, SOLTUB.AGRIA.G00000033253.1, SOLTUB.AGRIA.G00000036…
GO:0045880	BP	e	positive regulation of smoothened signaling pathway	15/11136	25/39088	0.00122	7	15	1	1	1	0.0254	SOLTUB.AGRIA.G00000000260.7, SOLTUB.AGRIA.G00000002639.1, SOLTUB.AGRIA.G00000005242.1, SOLTUB.AGRIA.G00000009634.1, SOLTUB.AGRIA.G00000009858.1, SOLTUB.AGRIA.G00000016601.1, SOLTUB.AGRIA.G00000022425.1, SOLTUB.AGRIA.G00000022778.2, SOLTUB.AGRIA.G00000022886.1, SOLTUB.AGRIA.G00000027150.1, SOLTUB.AGRIA.G00000031001.1, SOLTUB.AGRIA.G00000035349.3, SOLTUB.AGRIA.G00000035914.1, SOLTUB.AGRIA.G00000036…
GO:0035970	BP	e	peptidyl-threonine dephosphorylation	15/11136	25/39088	0.00122	8	15	1	1	1	0.0254	SOLTUB.AGRIA.G00000000244.1, SOLTUB.AGRIA.G00000002613.1, SOLTUB.AGRIA.G00000012994.1, SOLTUB.AGRIA.G00000017711.1, SOLTUB.AGRIA.G00000018174.1, SOLTUB.AGRIA.G00000020472.1, SOLTUB.AGRIA.G00000020912.1, SOLTUB.AGRIA.G00000025267.1, SOLTUB.AGRIA.G00000025785.2, SOLTUB.AGRIA.G00000025805.2, SOLTUB.AGRIA.G00000026192.1, SOLTUB.AGRIA.G00000026827.1, SOLTUB.AGRIA.G00000028392.1, SOLTUB.AGRIA.G00000039…
GO:0080157	BP	e	regulation of plant-type cell wall organization or biogenesis	15/11136	26/39088	0.00189	5	15	1	1	1	0.0352	SOLTUB.AGRIA.G00000000059.1, SOLTUB.AGRIA.G00000000106.1, SOLTUB.AGRIA.G00000003171.1, SOLTUB.AGRIA.G00000003668.1, SOLTUB.AGRIA.G00000005331.1, SOLTUB.AGRIA.G00000009865.2, SOLTUB.AGRIA.G00000010263.1, SOLTUB.AGRIA.G00000012051.2, SOLTUB.AGRIA.G00000016087.2, SOLTUB.AGRIA.G00000016720.1, SOLTUB.AGRIA.G00000016988.1, SOLTUB.AGRIA.G00000024829.3, SOLTUB.AGRIA.G00000029599.1, SOLTUB.AGRIA.G00000036…
GO:0000289	BP	e	nuclear-transcribed mRNA poly(A) tail shortening	14/11136	17/39088	6.22e-06	10	14	0.0598	0.0582	0.0592	0.000667	SOLTUB.AGRIA.G00000003442.1, SOLTUB.AGRIA.G00000004205.1, SOLTUB.AGRIA.G00000013653.2, SOLTUB.AGRIA.G00000014788.1, SOLTUB.AGRIA.G00000015018.1, SOLTUB.AGRIA.G00000022744.1, SOLTUB.AGRIA.G00000023167.1, SOLTUB.AGRIA.G00000031153.1, SOLTUB.AGRIA.G00000031467.1, SOLTUB.AGRIA.G00000031896.1, SOLTUB.AGRIA.G00000035897.5, SOLTUB.AGRIA.G00000039004.1, SOLTUB.AGRIA.G00000040366.3, SOLTUB.AGRIA.G00000042…
GO:0042048	BP	e	olfactory behavior	14/11136	17/39088	6.22e-06	3	14	0.0598	0.0582	0.0592	0.000667	SOLTUB.AGRIA.G00000004271.1, SOLTUB.AGRIA.G00000004295.1, SOLTUB.AGRIA.G00000005424.1, SOLTUB.AGRIA.G00000012122.1, SOLTUB.AGRIA.G00000020133.1, SOLTUB.AGRIA.G00000021182.2, SOLTUB.AGRIA.G00000022861.1, SOLTUB.AGRIA.G00000027758.1, SOLTUB.AGRIA.G00000027759.1, SOLTUB.AGRIA.G00000027846.1, SOLTUB.AGRIA.G00000029726.1, SOLTUB.AGRIA.G00000034756.1, SOLTUB.AGRIA.G00000035349.3, SOLTUB.AGRIA.G00000040…
GO:0016050	BP	e	vesicle organization	14/11136	19/39088	5.76e-05	5	14	0.553	0.539	0.543	0.00314	SOLTUB.AGRIA.G00000000004.1, SOLTUB.AGRIA.G00000000024.1, SOLTUB.AGRIA.G00000008760.1, SOLTUB.AGRIA.G00000010977.1, SOLTUB.AGRIA.G00000015258.1, SOLTUB.AGRIA.G00000015853.3, SOLTUB.AGRIA.G00000016586.1, SOLTUB.AGRIA.G00000020054.1, SOLTUB.AGRIA.G00000022866.1, SOLTUB.AGRIA.G00000022886.1, SOLTUB.AGRIA.G00000032257.1, SOLTUB.AGRIA.G00000036347.1, SOLTUB.AGRIA.G00000042183.2, SOLTUB.AGRIA.G00000042…
GO:0006346	BP	e	DNA methylation-dependent heterochromatin assembly	14/11136	20/39088	0.000142	8	14	1	1	1	0.00578	SOLTUB.AGRIA.G00000002653.2, SOLTUB.AGRIA.G00000003536.1, SOLTUB.AGRIA.G00000004197.1, SOLTUB.AGRIA.G00000008156.1, SOLTUB.AGRIA.G00000012748.1, SOLTUB.AGRIA.G00000019724.1, SOLTUB.AGRIA.G00000022789.1, SOLTUB.AGRIA.G00000029018.1, SOLTUB.AGRIA.G00000032664.1, SOLTUB.AGRIA.G00000032836.1, SOLTUB.AGRIA.G00000032837.1, SOLTUB.AGRIA.G00000035999.1, SOLTUB.AGRIA.G00000038531.1, SOLTUB.AGRIA.G00000038…
GO:0043666	BP	e	regulation of phosphoprotein phosphatase activity	14/11136	20/39088	0.000142	9	14	1	1	1	0.00578	SOLTUB.AGRIA.G00000000867.1, SOLTUB.AGRIA.G00000004970.1, SOLTUB.AGRIA.G00000010736.1, SOLTUB.AGRIA.G00000012792.2, SOLTUB.AGRIA.G00000012820.2, SOLTUB.AGRIA.G00000018245.2, SOLTUB.AGRIA.G00000020047.1, SOLTUB.AGRIA.G00000022134.1, SOLTUB.AGRIA.G00000022425.1, SOLTUB.AGRIA.G00000022778.2, SOLTUB.AGRIA.G00000030041.1, SOLTUB.AGRIA.G00000034432.1, SOLTUB.AGRIA.G00000035450.1, SOLTUB.AGRIA.G00000039…
GO:0010244	BP	e	response to low fluence blue light stimulus by blue low-fluence system	14/11136	20/39088	0.000142	7	14	1	1	1	0.00578	SOLTUB.AGRIA.G00000002116.1, SOLTUB.AGRIA.G00000003305.1, SOLTUB.AGRIA.G00000004253.1, SOLTUB.AGRIA.G00000007073.3, SOLTUB.AGRIA.G00000007642.1, SOLTUB.AGRIA.G00000008466.1, SOLTUB.AGRIA.G00000012131.1, SOLTUB.AGRIA.G00000016456.1, SOLTUB.AGRIA.G00000019624.2, SOLTUB.AGRIA.G00000019738.1, SOLTUB.AGRIA.G00000020379.1, SOLTUB.AGRIA.G00000022685.1, SOLTUB.AGRIA.G00000027846.1, SOLTUB.AGRIA.G00000032…
GO:0001570	BP	e	vasculogenesis	14/11136	21/39088	0.000313	4	14	1	1	1	0.0103	SOLTUB.AGRIA.G00000002653.2, SOLTUB.AGRIA.G00000003536.1, SOLTUB.AGRIA.G00000004408.1, SOLTUB.AGRIA.G00000010494.1, SOLTUB.AGRIA.G00000010495.1, SOLTUB.AGRIA.G00000018356.1, SOLTUB.AGRIA.G00000018359.1, SOLTUB.AGRIA.G00000019492.1, SOLTUB.AGRIA.G00000023353.1, SOLTUB.AGRIA.G00000026384.2, SOLTUB.AGRIA.G00000030881.1, SOLTUB.AGRIA.G00000034823.1, SOLTUB.AGRIA.G00000034843.1, SOLTUB.AGRIA.G00000042…
GO:0044314	BP	e	protein K27-linked ubiquitination	14/11136	21/39088	0.000313	11	14	1	1	1	0.0103	SOLTUB.AGRIA.G00000003179.4, SOLTUB.AGRIA.G00000003609.1, SOLTUB.AGRIA.G00000007979.1, SOLTUB.AGRIA.G00000009421.1, SOLTUB.AGRIA.G00000020452.1, SOLTUB.AGRIA.G00000022886.1, SOLTUB.AGRIA.G00000023344.1, SOLTUB.AGRIA.G00000026385.1, SOLTUB.AGRIA.G00000026406.1, SOLTUB.AGRIA.G00000027052.1, SOLTUB.AGRIA.G00000028367.2, SOLTUB.AGRIA.G00000035632.1, SOLTUB.AGRIA.G00000039309.1, SOLTUB.AGRIA.G00000041…
GO:0009649	BP	e	entrainment of circadian clock	14/11136	21/39088	0.000313	4	14	1	1	1	0.0103	SOLTUB.AGRIA.G00000002116.1, SOLTUB.AGRIA.G00000002765.17, SOLTUB.AGRIA.G00000004660.1, SOLTUB.AGRIA.G00000007073.3, SOLTUB.AGRIA.G00000016220.1, SOLTUB.AGRIA.G00000018522.1, SOLTUB.AGRIA.G00000019624.2, SOLTUB.AGRIA.G00000019697.1, SOLTUB.AGRIA.G00000019738.1, SOLTUB.AGRIA.G00000026041.1, SOLTUB.AGRIA.G00000026820.1, SOLTUB.AGRIA.G00000027554.1, SOLTUB.AGRIA.G00000039855.3, SOLTUB.AGRIA.G0000004…
GO:0048812	BP	e	neuron projection morphogenesis	14/11136	21/39088	0.000313	8	14	1	1	1	0.0103	SOLTUB.AGRIA.G00000000797.1, SOLTUB.AGRIA.G00000003838.1, SOLTUB.AGRIA.G00000005002.1, SOLTUB.AGRIA.G00000009912.1, SOLTUB.AGRIA.G00000019067.1, SOLTUB.AGRIA.G00000023044.1, SOLTUB.AGRIA.G00000027246.1, SOLTUB.AGRIA.G00000032310.2, SOLTUB.AGRIA.G00000035700.1, SOLTUB.AGRIA.G00000037277.1, SOLTUB.AGRIA.G00000038860.1, SOLTUB.AGRIA.G00000040103.1, SOLTUB.AGRIA.G00000042870.1, SOLTUB.AGRIA.G00000043…
GO:0043280	BP	e	positive regulation of cysteine-type endopeptidase activity involved in apoptotic process	14/11136	22/39088	0.000635	12	14	1	1	1	0.0171	SOLTUB.AGRIA.G00000000244.1, SOLTUB.AGRIA.G00000003002.1, SOLTUB.AGRIA.G00000004247.1, SOLTUB.AGRIA.G00000007063.1, SOLTUB.AGRIA.G00000009012.1, SOLTUB.AGRIA.G00000009120.1, SOLTUB.AGRIA.G00000010056.1, SOLTUB.AGRIA.G00000012994.1, SOLTUB.AGRIA.G00000017711.1, SOLTUB.AGRIA.G00000025328.2, SOLTUB.AGRIA.G00000032304.1, SOLTUB.AGRIA.G00000032623.1, SOLTUB.AGRIA.G00000035774.1, SOLTUB.AGRIA.G00000042…
GO:0062012	BP	e	regulation of small molecule metabolic process	14/11136	22/39088	0.000635	4	14	1	1	1	0.0171	SOLTUB.AGRIA.G00000006736.1, SOLTUB.AGRIA.G00000011862.5, SOLTUB.AGRIA.G00000012424.1, SOLTUB.AGRIA.G00000016034.1, SOLTUB.AGRIA.G00000017953.1, SOLTUB.AGRIA.G00000019595.1, SOLTUB.AGRIA.G00000020192.1, SOLTUB.AGRIA.G00000023669.1, SOLTUB.AGRIA.G00000023752.1, SOLTUB.AGRIA.G00000025505.1, SOLTUB.AGRIA.G00000025557.1, SOLTUB.AGRIA.G00000033478.1, SOLTUB.AGRIA.G00000039403.1, SOLTUB.AGRIA.G00000044…
GO:0008286	BP	e	insulin receptor signaling pathway	14/11136	23/39088	0.00164	8	14	1	1	1	0.0328	SOLTUB.AGRIA.G00000003390.1, SOLTUB.AGRIA.G00000004219.1, SOLTUB.AGRIA.G00000004412.1, SOLTUB.AGRIA.G00000005212.1, SOLTUB.AGRIA.G00000007322.1, SOLTUB.AGRIA.G00000012590.1, SOLTUB.AGRIA.G00000013471.1, SOLTUB.AGRIA.G00000016893.1, SOLTUB.AGRIA.G00000016945.1, SOLTUB.AGRIA.G00000019388.1, SOLTUB.AGRIA.G00000025730.1, SOLTUB.AGRIA.G00000028375.1, SOLTUB.AGRIA.G00000030528.1, SOLTUB.AGRIA.G00000040…
GO:0034975	BP	e	protein folding in endoplasmic reticulum	14/11136	24/39088	0.00244	3	14	1	1	1	0.0413	SOLTUB.AGRIA.G00000003190.1, SOLTUB.AGRIA.G00000007597.1, SOLTUB.AGRIA.G00000011352.1, SOLTUB.AGRIA.G00000011370.1, SOLTUB.AGRIA.G00000014998.1, SOLTUB.AGRIA.G00000016759.1, SOLTUB.AGRIA.G00000018525.1, SOLTUB.AGRIA.G00000020131.1, SOLTUB.AGRIA.G00000021935.1, SOLTUB.AGRIA.G00000022190.1, SOLTUB.AGRIA.G00000025861.1, SOLTUB.AGRIA.G00000027649.1, SOLTUB.AGRIA.G00000027654.1, SOLTUB.AGRIA.G00000029…
GO:0042539	BP	e	hypotonic salinity response	14/11136	24/39088	0.00244	5	14	1	1	1	0.0413	SOLTUB.AGRIA.G00000003556.1, SOLTUB.AGRIA.G00000016681.1, SOLTUB.AGRIA.G00000019238.1, SOLTUB.AGRIA.G00000020746.1, SOLTUB.AGRIA.G00000023429.1, SOLTUB.AGRIA.G00000026335.1, SOLTUB.AGRIA.G00000026614.1, SOLTUB.AGRIA.G00000027066.1, SOLTUB.AGRIA.G00000027224.1, SOLTUB.AGRIA.G00000027355.1, SOLTUB.AGRIA.G00000027391.1, SOLTUB.AGRIA.G00000028906.1, SOLTUB.AGRIA.G00000029318.1, SOLTUB.AGRIA.G00000033…
GO:0019216	BP	e	regulation of lipid metabolic process	14/11136	24/39088	0.00244	5	14	1	1	1	0.0413	SOLTUB.AGRIA.G00000003553.1, SOLTUB.AGRIA.G00000004619.1, SOLTUB.AGRIA.G00000006736.1, SOLTUB.AGRIA.G00000011851.3, SOLTUB.AGRIA.G00000011862.5, SOLTUB.AGRIA.G00000017953.1, SOLTUB.AGRIA.G00000020192.1, SOLTUB.AGRIA.G00000022716.1, SOLTUB.AGRIA.G00000023669.1, SOLTUB.AGRIA.G00000023752.1, SOLTUB.AGRIA.G00000025972.1, SOLTUB.AGRIA.G00000033327.1, SOLTUB.AGRIA.G00000039314.1, SOLTUB.AGRIA.G00000039…
GO:0033500	BP	e	carbohydrate homeostasis	14/11136	24/39088	0.00244	5	14	1	1	1	0.0413	SOLTUB.AGRIA.G00000004082.1, SOLTUB.AGRIA.G00000009417.6, SOLTUB.AGRIA.G00000012398.1, SOLTUB.AGRIA.G00000012414.1, SOLTUB.AGRIA.G00000013419.1, SOLTUB.AGRIA.G00000018339.1, SOLTUB.AGRIA.G00000018743.1, SOLTUB.AGRIA.G00000020005.1, SOLTUB.AGRIA.G00000021185.1, SOLTUB.AGRIA.G00000022587.1, SOLTUB.AGRIA.G00000024901.1, SOLTUB.AGRIA.G00000025194.1, SOLTUB.AGRIA.G00000029337.2, SOLTUB.AGRIA.G00000038…
GO:0048528	BP	e	post-embryonic root development	14/11136	24/39088	0.00244	5	14	1	1	1	0.0413	SOLTUB.AGRIA.G00000000023.1, SOLTUB.AGRIA.G00000003365.3, SOLTUB.AGRIA.G00000003775.1, SOLTUB.AGRIA.G00000007994.1, SOLTUB.AGRIA.G00000009417.6, SOLTUB.AGRIA.G00000009424.1, SOLTUB.AGRIA.G00000010608.1, SOLTUB.AGRIA.G00000012505.1, SOLTUB.AGRIA.G00000013461.1, SOLTUB.AGRIA.G00000029435.1, SOLTUB.AGRIA.G00000029497.1, SOLTUB.AGRIA.G00000036421.1, SOLTUB.AGRIA.G00000038904.1, SOLTUB.AGRIA.G00000040…
GO:0031124	BP	e	mRNA 3'-end processing	13/11136	17/39088	5.67e-05	9	13	0.545	0.531	0.535	0.00312	SOLTUB.AGRIA.G00000005011.10, SOLTUB.AGRIA.G00000007395.1, SOLTUB.AGRIA.G00000009281.1, SOLTUB.AGRIA.G00000012587.1, SOLTUB.AGRIA.G00000015307.1, SOLTUB.AGRIA.G00000020909.1, SOLTUB.AGRIA.G00000022097.1, SOLTUB.AGRIA.G00000027820.1, SOLTUB.AGRIA.G00000034509.8, SOLTUB.AGRIA.G00000040467.1, SOLTUB.AGRIA.G00000041684.1, SOLTUB.AGRIA.G00000041749.1, SOLTUB.AGRIA.G00000043780.4
GO:0047496	BP	e	vesicle transport along microtubule	13/11136	18/39088	0.000151	8	13	1	1	1	0.00589	SOLTUB.AGRIA.G00000003248.1, SOLTUB.AGRIA.G00000004404.1, SOLTUB.AGRIA.G00000006828.1, SOLTUB.AGRIA.G00000009161.1, SOLTUB.AGRIA.G00000012590.1, SOLTUB.AGRIA.G00000015615.1, SOLTUB.AGRIA.G00000019539.1, SOLTUB.AGRIA.G00000019818.1, SOLTUB.AGRIA.G00000022109.1, SOLTUB.AGRIA.G00000023463.1, SOLTUB.AGRIA.G00000031475.1, SOLTUB.AGRIA.G00000032690.1, SOLTUB.AGRIA.G00000036438.1
GO:0090110	BP	e	COPII-coated vesicle cargo loading	13/11136	18/39088	0.000151	5	13	1	1	1	0.00589	SOLTUB.AGRIA.G00000002859.6, SOLTUB.AGRIA.G00000003121.1, SOLTUB.AGRIA.G00000003248.1, SOLTUB.AGRIA.G00000004404.1, SOLTUB.AGRIA.G00000008851.1, SOLTUB.AGRIA.G00000012738.1, SOLTUB.AGRIA.G00000015615.1, SOLTUB.AGRIA.G00000019539.1, SOLTUB.AGRIA.G00000019818.1, SOLTUB.AGRIA.G00000020061.1, SOLTUB.AGRIA.G00000023531.3, SOLTUB.AGRIA.G00000032889.1, SOLTUB.AGRIA.G00000032899.1
GO:0033298	BP	e	contractile vacuole organization	13/11136	18/39088	0.000151	6	13	1	1	1	0.00589	SOLTUB.AGRIA.G00000005202.1, SOLTUB.AGRIA.G00000005578.1, SOLTUB.AGRIA.G00000005631.1, SOLTUB.AGRIA.G00000013792.1, SOLTUB.AGRIA.G00000016226.1, SOLTUB.AGRIA.G00000020305.1, SOLTUB.AGRIA.G00000023503.1, SOLTUB.AGRIA.G00000029296.1, SOLTUB.AGRIA.G00000029765.1, SOLTUB.AGRIA.G00000033253.1, SOLTUB.AGRIA.G00000034562.1, SOLTUB.AGRIA.G00000035088.1, SOLTUB.AGRIA.G00000039013.1
GO:2000369	BP	e	regulation of clathrin-dependent endocytosis	13/11136	19/39088	0.000352	8	13	1	1	1	0.0112	SOLTUB.AGRIA.G00000000004.1, SOLTUB.AGRIA.G00000000024.1, SOLTUB.AGRIA.G00000009295.2, SOLTUB.AGRIA.G00000010918.1, SOLTUB.AGRIA.G00000010977.1, SOLTUB.AGRIA.G00000015853.3, SOLTUB.AGRIA.G00000022866.1, SOLTUB.AGRIA.G00000026097.1, SOLTUB.AGRIA.G00000026623.1, SOLTUB.AGRIA.G00000028842.1, SOLTUB.AGRIA.G00000030256.2, SOLTUB.AGRIA.G00000032257.1, SOLTUB.AGRIA.G00000039977.1
GO:0051645	BP	e	Golgi localization	13/11136	20/39088	0.000744	4	13	1	1	1	0.019	SOLTUB.AGRIA.G00000003067.5, SOLTUB.AGRIA.G00000005578.1, SOLTUB.AGRIA.G00000005631.1, SOLTUB.AGRIA.G00000020305.1, SOLTUB.AGRIA.G00000020375.1, SOLTUB.AGRIA.G00000023503.1, SOLTUB.AGRIA.G00000027853.1, SOLTUB.AGRIA.G00000031546.1, SOLTUB.AGRIA.G00000032600.1, SOLTUB.AGRIA.G00000033253.1, SOLTUB.AGRIA.G00000033878.1, SOLTUB.AGRIA.G00000036956.1, SOLTUB.AGRIA.G00000038091.4
GO:0007268	BP	e	chemical synaptic transmission	13/11136	20/39088	0.000744	7	13	1	1	1	0.019	SOLTUB.AGRIA.G00000005789.2, SOLTUB.AGRIA.G00000006974.1, SOLTUB.AGRIA.G00000007625.1, SOLTUB.AGRIA.G00000008449.1, SOLTUB.AGRIA.G00000012797.1, SOLTUB.AGRIA.G00000013390.1, SOLTUB.AGRIA.G00000020305.1, SOLTUB.AGRIA.G00000022742.2, SOLTUB.AGRIA.G00000026101.1, SOLTUB.AGRIA.G00000034853.1, SOLTUB.AGRIA.G00000036439.1, SOLTUB.AGRIA.G00000041219.1, SOLTUB.AGRIA.G00000042306.1
GO:0048863	BP	e	stem cell differentiation	13/11136	20/39088	0.000744	4	13	1	1	1	0.019	SOLTUB.AGRIA.G00000000244.1, SOLTUB.AGRIA.G00000003058.1, SOLTUB.AGRIA.G00000003695.1, SOLTUB.AGRIA.G00000012122.1, SOLTUB.AGRIA.G00000012972.17, SOLTUB.AGRIA.G00000013815.4, SOLTUB.AGRIA.G00000020912.1, SOLTUB.AGRIA.G00000021083.3, SOLTUB.AGRIA.G00000023219.1, SOLTUB.AGRIA.G00000036419.1, SOLTUB.AGRIA.G00000039325.1, SOLTUB.AGRIA.G00000039844.1, SOLTUB.AGRIA.G00000042558.2
GO:1901796	BP	e	regulation of signal transduction by p53 class mediator	13/11136	20/39088	0.000744	7	13	1	1	1	0.019	SOLTUB.AGRIA.G00000004487.1, SOLTUB.AGRIA.G00000005435.1, SOLTUB.AGRIA.G00000007431.1, SOLTUB.AGRIA.G00000013534.1, SOLTUB.AGRIA.G00000013629.1, SOLTUB.AGRIA.G00000021182.2, SOLTUB.AGRIA.G00000022861.1, SOLTUB.AGRIA.G00000023524.1, SOLTUB.AGRIA.G00000025366.2, SOLTUB.AGRIA.G00000026836.1, SOLTUB.AGRIA.G00000039754.1, SOLTUB.AGRIA.G00000041889.1, SOLTUB.AGRIA.G00000043917.1
GO:1990116	BP	e	ribosome-associated ubiquitin-dependent protein catabolic process	13/11136	20/39088	0.000744	10	13	1	1	1	0.019	SOLTUB.AGRIA.G00000003609.1, SOLTUB.AGRIA.G00000005334.1, SOLTUB.AGRIA.G00000007979.1, SOLTUB.AGRIA.G00000009421.1, SOLTUB.AGRIA.G00000016388.1, SOLTUB.AGRIA.G00000020452.1, SOLTUB.AGRIA.G00000022886.1, SOLTUB.AGRIA.G00000023344.1, SOLTUB.AGRIA.G00000026385.1, SOLTUB.AGRIA.G00000026406.1, SOLTUB.AGRIA.G00000027052.1, SOLTUB.AGRIA.G00000032474.1, SOLTUB.AGRIA.G00000041394.1
GO:0036503	BP	e	ERAD pathway	13/11136	20/39088	0.000744	8	13	1	1	1	0.019	SOLTUB.AGRIA.G00000003541.1, SOLTUB.AGRIA.G00000004482.2, SOLTUB.AGRIA.G00000004760.1, SOLTUB.AGRIA.G00000006042.1, SOLTUB.AGRIA.G00000015534.1, SOLTUB.AGRIA.G00000015568.1, SOLTUB.AGRIA.G00000016698.2, SOLTUB.AGRIA.G00000017093.2, SOLTUB.AGRIA.G00000023549.1, SOLTUB.AGRIA.G00000024942.1, SOLTUB.AGRIA.G00000026436.1, SOLTUB.AGRIA.G00000032784.1, SOLTUB.AGRIA.G00000037125.1
GO:1903543	BP	e	positive regulation of exosomal secretion	13/11136	20/39088	0.000744	9	13	1	1	1	0.019	SOLTUB.AGRIA.G00000005197.1, SOLTUB.AGRIA.G00000012723.1, SOLTUB.AGRIA.G00000015420.1, SOLTUB.AGRIA.G00000020353.1, SOLTUB.AGRIA.G00000027853.1, SOLTUB.AGRIA.G00000028288.1, SOLTUB.AGRIA.G00000033156.1, SOLTUB.AGRIA.G00000033253.1, SOLTUB.AGRIA.G00000036754.1, SOLTUB.AGRIA.G00000036956.1, SOLTUB.AGRIA.G00000037082.3, SOLTUB.AGRIA.G00000038550.1, SOLTUB.AGRIA.G00000038552.1
GO:0043588	BP	e	skin development	13/11136	21/39088	0.00232	4	13	1	1	1	0.0409	SOLTUB.AGRIA.G00000001252.1, SOLTUB.AGRIA.G00000001255.1, SOLTUB.AGRIA.G00000003769.1, SOLTUB.AGRIA.G00000005841.1, SOLTUB.AGRIA.G00000006870.1, SOLTUB.AGRIA.G00000008908.3, SOLTUB.AGRIA.G00000013113.2, SOLTUB.AGRIA.G00000015894.1, SOLTUB.AGRIA.G00000016859.1, SOLTUB.AGRIA.G00000017159.1, SOLTUB.AGRIA.G00000017705.1, SOLTUB.AGRIA.G00000025105.1, SOLTUB.AGRIA.G00000027490.3
GO:0090141	BP	e	positive regulation of mitochondrial fission	13/11136	21/39088	0.00232	8	13	1	1	1	0.0409	SOLTUB.AGRIA.G00000006482.1, SOLTUB.AGRIA.G00000008617.1, SOLTUB.AGRIA.G00000009420.1, SOLTUB.AGRIA.G00000013629.1, SOLTUB.AGRIA.G00000017761.3, SOLTUB.AGRIA.G00000023358.1, SOLTUB.AGRIA.G00000026749.3, SOLTUB.AGRIA.G00000031370.1, SOLTUB.AGRIA.G00000041813.1, SOLTUB.AGRIA.G00000041889.1, SOLTUB.AGRIA.G00000042832.1, SOLTUB.AGRIA.G00000043675.1, SOLTUB.AGRIA.G00000043917.1
GO:0010842	BP	e	retina layer formation	13/11136	21/39088	0.00232	3	13	1	1	1	0.0409	SOLTUB.AGRIA.G00000001252.1, SOLTUB.AGRIA.G00000001255.1, SOLTUB.AGRIA.G00000003769.1, SOLTUB.AGRIA.G00000008908.3, SOLTUB.AGRIA.G00000011052.1, SOLTUB.AGRIA.G00000012210.1, SOLTUB.AGRIA.G00000013113.2, SOLTUB.AGRIA.G00000017159.1, SOLTUB.AGRIA.G00000017705.1, SOLTUB.AGRIA.G00000020483.1, SOLTUB.AGRIA.G00000034557.1, SOLTUB.AGRIA.G00000039086.1, SOLTUB.AGRIA.G00000041374.2
GO:0007052	BP	e	mitotic spindle organization	13/11136	21/39088	0.00232	8	13	1	1	1	0.0409	SOLTUB.AGRIA.G00000000520.1, SOLTUB.AGRIA.G00000007075.1, SOLTUB.AGRIA.G00000007414.1, SOLTUB.AGRIA.G00000010811.1, SOLTUB.AGRIA.G00000011132.1, SOLTUB.AGRIA.G00000011330.1, SOLTUB.AGRIA.G00000011411.1, SOLTUB.AGRIA.G00000013389.1, SOLTUB.AGRIA.G00000014288.1, SOLTUB.AGRIA.G00000016901.1, SOLTUB.AGRIA.G00000021632.1, SOLTUB.AGRIA.G00000032805.1, SOLTUB.AGRIA.G00000038118.1
GO:0098586	BP	e	cellular response to virus	13/11136	21/39088	0.00232	6	13	1	1	1	0.0409	SOLTUB.AGRIA.G00000009123.1, SOLTUB.AGRIA.G00000010056.1, SOLTUB.AGRIA.G00000010397.3, SOLTUB.AGRIA.G00000022597.1, SOLTUB.AGRIA.G00000022801.1, SOLTUB.AGRIA.G00000022906.1, SOLTUB.AGRIA.G00000023687.1, SOLTUB.AGRIA.G00000026336.2, SOLTUB.AGRIA.G00000027750.1, SOLTUB.AGRIA.G00000034800.1, SOLTUB.AGRIA.G00000040215.1, SOLTUB.AGRIA.G00000042191.1, SOLTUB.AGRIA.G00000043288.1
GO:0070925	BP	e	organelle assembly	13/11136	22/39088	0.00324	5	13	1	1	1	0.0476	SOLTUB.AGRIA.G00000007431.1, SOLTUB.AGRIA.G00000008264.1, SOLTUB.AGRIA.G00000011876.1, SOLTUB.AGRIA.G00000012626.1, SOLTUB.AGRIA.G00000014224.1, SOLTUB.AGRIA.G00000022045.1, SOLTUB.AGRIA.G00000022714.1, SOLTUB.AGRIA.G00000023457.1, SOLTUB.AGRIA.G00000026491.2, SOLTUB.AGRIA.G00000026967.1, SOLTUB.AGRIA.G00000030031.1, SOLTUB.AGRIA.G00000031257.1, SOLTUB.AGRIA.G00000032927.1
GO:0051123	BP	e	RNA polymerase II preinitiation complex assembly	13/11136	22/39088	0.00324	9	13	1	1	1	0.0476	SOLTUB.AGRIA.G00000001698.1, SOLTUB.AGRIA.G00000012877.3, SOLTUB.AGRIA.G00000013732.1, SOLTUB.AGRIA.G00000016918.1, SOLTUB.AGRIA.G00000017101.1, SOLTUB.AGRIA.G00000022393.1, SOLTUB.AGRIA.G00000023223.1, SOLTUB.AGRIA.G00000029845.1, SOLTUB.AGRIA.G00000033135.1, SOLTUB.AGRIA.G00000034954.1, SOLTUB.AGRIA.G00000035737.1, SOLTUB.AGRIA.G00000038891.1, SOLTUB.AGRIA.G00000041612.1
GO:0006337	BP	e	nucleosome disassembly	13/11136	22/39088	0.00324	7	13	1	1	1	0.0476	SOLTUB.AGRIA.G00000002413.2, SOLTUB.AGRIA.G00000002653.2, SOLTUB.AGRIA.G00000003536.1, SOLTUB.AGRIA.G00000005196.2, SOLTUB.AGRIA.G00000006610.1, SOLTUB.AGRIA.G00000011671.1, SOLTUB.AGRIA.G00000012192.1, SOLTUB.AGRIA.G00000016893.1, SOLTUB.AGRIA.G00000021798.2, SOLTUB.AGRIA.G00000021909.1, SOLTUB.AGRIA.G00000032739.1, SOLTUB.AGRIA.G00000037262.1, SOLTUB.AGRIA.G00000040694.1
GO:0045948	BP	e	positive regulation of translational initiation	13/11136	22/39088	0.00324	9	13	1	1	1	0.0476	SOLTUB.AGRIA.G00000001694.3, SOLTUB.AGRIA.G00000006156.2, SOLTUB.AGRIA.G00000006161.1, SOLTUB.AGRIA.G00000008172.1, SOLTUB.AGRIA.G00000010056.1, SOLTUB.AGRIA.G00000016786.1, SOLTUB.AGRIA.G00000020579.1, SOLTUB.AGRIA.G00000022742.2, SOLTUB.AGRIA.G00000032994.1, SOLTUB.AGRIA.G00000034853.1, SOLTUB.AGRIA.G00000039549.1, SOLTUB.AGRIA.G00000042147.2, SOLTUB.AGRIA.G00000043780.4
GO:0032060	BP	e	bleb assembly	13/11136	22/39088	0.00324	7	13	1	1	1	0.0476	SOLTUB.AGRIA.G00000005002.1, SOLTUB.AGRIA.G00000005578.1, SOLTUB.AGRIA.G00000005631.1, SOLTUB.AGRIA.G00000010130.1, SOLTUB.AGRIA.G00000010304.1, SOLTUB.AGRIA.G00000012788.1, SOLTUB.AGRIA.G00000020305.1, SOLTUB.AGRIA.G00000022742.2, SOLTUB.AGRIA.G00000023271.1, SOLTUB.AGRIA.G00000023503.1, SOLTUB.AGRIA.G00000033253.1, SOLTUB.AGRIA.G00000034853.1, SOLTUB.AGRIA.G00000036519.1
GO:0006895	BP	e	Golgi to endosome transport	13/11136	22/39088	0.00324	7	13	1	1	1	0.0476	SOLTUB.AGRIA.G00000010316.1, SOLTUB.AGRIA.G00000015670.1, SOLTUB.AGRIA.G00000016204.1, SOLTUB.AGRIA.G00000019655.1, SOLTUB.AGRIA.G00000021210.2, SOLTUB.AGRIA.G00000025879.1, SOLTUB.AGRIA.G00000030482.1, SOLTUB.AGRIA.G00000033016.1, SOLTUB.AGRIA.G00000033365.1, SOLTUB.AGRIA.G00000038504.1, SOLTUB.AGRIA.G00000038743.2, SOLTUB.AGRIA.G00000039193.1, SOLTUB.AGRIA.G00000042152.1
GO:0030073	BP	e	insulin secretion	12/11136	15/39088	5.2e-05	9	12	0.5	0.487	0.491	0.00299	SOLTUB.AGRIA.G00000003067.5, SOLTUB.AGRIA.G00000005578.1, SOLTUB.AGRIA.G00000005631.1, SOLTUB.AGRIA.G00000007625.1, SOLTUB.AGRIA.G00000020375.1, SOLTUB.AGRIA.G00000023815.1, SOLTUB.AGRIA.G00000024753.1, SOLTUB.AGRIA.G00000027853.1, SOLTUB.AGRIA.G00000031546.1, SOLTUB.AGRIA.G00000032600.1, SOLTUB.AGRIA.G00000036956.1, SOLTUB.AGRIA.G00000039527.3
GO:0048714	BP	e	positive regulation of oligodendrocyte differentiation	12/11136	15/39088	5.2e-05	10	12	0.5	0.487	0.491	0.00299	SOLTUB.AGRIA.G00000004408.1, SOLTUB.AGRIA.G00000004907.1, SOLTUB.AGRIA.G00000010494.1, SOLTUB.AGRIA.G00000010495.1, SOLTUB.AGRIA.G00000022789.1, SOLTUB.AGRIA.G00000023353.1, SOLTUB.AGRIA.G00000026384.2, SOLTUB.AGRIA.G00000030881.1, SOLTUB.AGRIA.G00000032664.1, SOLTUB.AGRIA.G00000034823.1, SOLTUB.AGRIA.G00000034843.1, SOLTUB.AGRIA.G00000038531.1
GO:0043122	BP	e	regulation of I-kappaB kinase/NF-kappaB signaling	12/11136	15/39088	5.2e-05	7	12	0.5	0.487	0.491	0.00299	SOLTUB.AGRIA.G00000002654.1, SOLTUB.AGRIA.G00000007465.1, SOLTUB.AGRIA.G00000009297.1, SOLTUB.AGRIA.G00000010130.1, SOLTUB.AGRIA.G00000012439.1, SOLTUB.AGRIA.G00000013661.1, SOLTUB.AGRIA.G00000020490.1, SOLTUB.AGRIA.G00000022604.1, SOLTUB.AGRIA.G00000037058.1, SOLTUB.AGRIA.G00000041082.1, SOLTUB.AGRIA.G00000043204.1, SOLTUB.AGRIA.G00000043223.1
GO:0050775	BP	e	positive regulation of dendrite morphogenesis	12/11136	16/39088	0.000154	10	12	1	1	1	0.00593	SOLTUB.AGRIA.G00000006828.1, SOLTUB.AGRIA.G00000013697.1, SOLTUB.AGRIA.G00000022109.1, SOLTUB.AGRIA.G00000022635.1, SOLTUB.AGRIA.G00000023060.1, SOLTUB.AGRIA.G00000023463.1, SOLTUB.AGRIA.G00000027853.1, SOLTUB.AGRIA.G00000031475.1, SOLTUB.AGRIA.G00000032690.1, SOLTUB.AGRIA.G00000033253.1, SOLTUB.AGRIA.G00000033560.1, SOLTUB.AGRIA.G00000036956.1
GO:0031034	BP	e	myosin filament assembly	12/11136	17/39088	0.000387	8	12	1	1	1	0.0119	SOLTUB.AGRIA.G00000000244.1, SOLTUB.AGRIA.G00000003058.1, SOLTUB.AGRIA.G00000005578.1, SOLTUB.AGRIA.G00000005631.1, SOLTUB.AGRIA.G00000012994.1, SOLTUB.AGRIA.G00000013174.1, SOLTUB.AGRIA.G00000020305.1, SOLTUB.AGRIA.G00000020912.1, SOLTUB.AGRIA.G00000022633.3, SOLTUB.AGRIA.G00000022778.2, SOLTUB.AGRIA.G00000023503.1, SOLTUB.AGRIA.G00000033253.1
GO:0006265	BP	e	DNA topological change	12/11136	18/39088	0.000859	7	12	1	1	1	0.021	SOLTUB.AGRIA.G00000001372.1, SOLTUB.AGRIA.G00000002930.1, SOLTUB.AGRIA.G00000003765.1, SOLTUB.AGRIA.G00000003783.1, SOLTUB.AGRIA.G00000007788.1, SOLTUB.AGRIA.G00000011400.1, SOLTUB.AGRIA.G00000018280.1, SOLTUB.AGRIA.G00000018755.1, SOLTUB.AGRIA.G00000025311.2, SOLTUB.AGRIA.G00000028586.1, SOLTUB.AGRIA.G00000032925.1, SOLTUB.AGRIA.G00000040394.1
GO:0036098	BP	e	male germ-line stem cell population maintenance	12/11136	18/39088	0.000859	5	12	1	1	1	0.021	SOLTUB.AGRIA.G00000002666.1, SOLTUB.AGRIA.G00000006906.1, SOLTUB.AGRIA.G00000007497.1, SOLTUB.AGRIA.G00000011346.1, SOLTUB.AGRIA.G00000012313.1, SOLTUB.AGRIA.G00000013209.1, SOLTUB.AGRIA.G00000013237.2, SOLTUB.AGRIA.G00000013695.1, SOLTUB.AGRIA.G00000014954.3, SOLTUB.AGRIA.G00000029266.1, SOLTUB.AGRIA.G00000031783.1, SOLTUB.AGRIA.G00000031827.1
GO:1903508	BP	e	positive regulation of nucleic acid-templated transcription	12/11136	18/39088	0.000859	9	12	1	1	1	0.021	SOLTUB.AGRIA.G00000008701.1, SOLTUB.AGRIA.G00000009053.1, SOLTUB.AGRIA.G00000015633.1, SOLTUB.AGRIA.G00000017185.1, SOLTUB.AGRIA.G00000019585.1, SOLTUB.AGRIA.G00000019882.1, SOLTUB.AGRIA.G00000022637.1, SOLTUB.AGRIA.G00000025694.1, SOLTUB.AGRIA.G00000025999.1, SOLTUB.AGRIA.G00000027375.1, SOLTUB.AGRIA.G00000039999.1, SOLTUB.AGRIA.G00000042806.1
GO:0000395	BP	e	mRNA 5'-splice site recognition	12/11136	19/39088	0.00173	9	12	1	1	1	0.0338	SOLTUB.AGRIA.G00000000230.1, SOLTUB.AGRIA.G00000002474.1, SOLTUB.AGRIA.G00000004100.1, SOLTUB.AGRIA.G00000004662.1, SOLTUB.AGRIA.G00000005714.1, SOLTUB.AGRIA.G00000011160.1, SOLTUB.AGRIA.G00000011303.1, SOLTUB.AGRIA.G00000019969.1, SOLTUB.AGRIA.G00000020173.2, SOLTUB.AGRIA.G00000020256.1, SOLTUB.AGRIA.G00000024091.1, SOLTUB.AGRIA.G00000032117.3
GO:0043507	BP	e	positive regulation of JUN kinase activity	12/11136	19/39088	0.00173	13	12	1	1	1	0.0338	SOLTUB.AGRIA.G00000002613.1, SOLTUB.AGRIA.G00000005934.1, SOLTUB.AGRIA.G00000012551.1, SOLTUB.AGRIA.G00000022617.1, SOLTUB.AGRIA.G00000024272.3, SOLTUB.AGRIA.G00000024800.1, SOLTUB.AGRIA.G00000024805.1, SOLTUB.AGRIA.G00000024922.1, SOLTUB.AGRIA.G00000025470.1, SOLTUB.AGRIA.G00000027867.1, SOLTUB.AGRIA.G00000039452.1, SOLTUB.AGRIA.G00000040393.1
GO:0000103	BP	e	sulfate assimilation	12/11136	19/39088	0.00173	4	12	1	1	1	0.0338	SOLTUB.AGRIA.G00000006383.1, SOLTUB.AGRIA.G00000007490.1, SOLTUB.AGRIA.G00000007900.2, SOLTUB.AGRIA.G00000009118.2, SOLTUB.AGRIA.G00000020140.1, SOLTUB.AGRIA.G00000026291.1, SOLTUB.AGRIA.G00000032316.1, SOLTUB.AGRIA.G00000035671.1, SOLTUB.AGRIA.G00000035677.1, SOLTUB.AGRIA.G00000038318.2, SOLTUB.AGRIA.G00000039138.1, SOLTUB.AGRIA.G00000039544.1
GO:0071539	BP	e	protein localization to centrosome	12/11136	19/39088	0.00173	9	12	1	1	1	0.0338	SOLTUB.AGRIA.G00000000260.7, SOLTUB.AGRIA.G00000012212.1, SOLTUB.AGRIA.G00000013629.1, SOLTUB.AGRIA.G00000018716.1, SOLTUB.AGRIA.G00000021681.1, SOLTUB.AGRIA.G00000021695.1, SOLTUB.AGRIA.G00000022403.1, SOLTUB.AGRIA.G00000023378.2, SOLTUB.AGRIA.G00000024752.2, SOLTUB.AGRIA.G00000041889.1, SOLTUB.AGRIA.G00000042341.1, SOLTUB.AGRIA.G00000043917.1
GO:0048268	BP	e	clathrin coat assembly	12/11136	19/39088	0.00173	7	12	1	1	1	0.0338	SOLTUB.AGRIA.G00000006110.1, SOLTUB.AGRIA.G00000010316.1, SOLTUB.AGRIA.G00000015769.1, SOLTUB.AGRIA.G00000016742.1, SOLTUB.AGRIA.G00000019655.1, SOLTUB.AGRIA.G00000021210.2, SOLTUB.AGRIA.G00000025624.1, SOLTUB.AGRIA.G00000027788.1, SOLTUB.AGRIA.G00000029296.1, SOLTUB.AGRIA.G00000038504.1, SOLTUB.AGRIA.G00000042870.1, SOLTUB.AGRIA.G00000043616.1
GO:0035519	BP	e	protein K29-linked ubiquitination	11/11136	13/39088	4.26e-05	11	11	0.409	0.399	0.403	0.00257	SOLTUB.AGRIA.G00000003609.1, SOLTUB.AGRIA.G00000007979.1, SOLTUB.AGRIA.G00000009421.1, SOLTUB.AGRIA.G00000020452.1, SOLTUB.AGRIA.G00000022886.1, SOLTUB.AGRIA.G00000023344.1, SOLTUB.AGRIA.G00000026385.1, SOLTUB.AGRIA.G00000026406.1, SOLTUB.AGRIA.G00000027052.1, SOLTUB.AGRIA.G00000035632.1, SOLTUB.AGRIA.G00000041394.1
GO:0033275	BP	e	actin-myosin filament sliding	11/11136	14/39088	0.000147	5	11	1	1	1	0.00589	SOLTUB.AGRIA.G00000003067.5, SOLTUB.AGRIA.G00000005578.1, SOLTUB.AGRIA.G00000005631.1, SOLTUB.AGRIA.G00000020305.1, SOLTUB.AGRIA.G00000020375.1, SOLTUB.AGRIA.G00000023503.1, SOLTUB.AGRIA.G00000027853.1, SOLTUB.AGRIA.G00000031546.1, SOLTUB.AGRIA.G00000032600.1, SOLTUB.AGRIA.G00000033253.1, SOLTUB.AGRIA.G00000036956.1
GO:0140027	BP	e	establishment of contractile vacuole localization	11/11136	14/39088	0.000147	5	11	1	1	1	0.00589	SOLTUB.AGRIA.G00000003067.5, SOLTUB.AGRIA.G00000005578.1, SOLTUB.AGRIA.G00000005631.1, SOLTUB.AGRIA.G00000020305.1, SOLTUB.AGRIA.G00000020375.1, SOLTUB.AGRIA.G00000023503.1, SOLTUB.AGRIA.G00000027853.1, SOLTUB.AGRIA.G00000031546.1, SOLTUB.AGRIA.G00000032600.1, SOLTUB.AGRIA.G00000033253.1, SOLTUB.AGRIA.G00000036956.1
GO:0010888	BP	e	negative regulation of lipid storage	11/11136	14/39088	0.000147	6	11	1	1	1	0.00589	SOLTUB.AGRIA.G00000000078.1, SOLTUB.AGRIA.G00000000130.1, SOLTUB.AGRIA.G00000000364.1, SOLTUB.AGRIA.G00000003127.1, SOLTUB.AGRIA.G00000013404.2, SOLTUB.AGRIA.G00000017407.2, SOLTUB.AGRIA.G00000025662.1, SOLTUB.AGRIA.G00000026920.1, SOLTUB.AGRIA.G00000032540.1, SOLTUB.AGRIA.G00000033927.1, SOLTUB.AGRIA.G00000042033.1
GO:0006622	BP	e	protein targeting to lysosome	11/11136	15/39088	0.000409	9	11	1	1	1	0.0122	SOLTUB.AGRIA.G00000004201.1, SOLTUB.AGRIA.G00000005197.1, SOLTUB.AGRIA.G00000012723.1, SOLTUB.AGRIA.G00000015420.1, SOLTUB.AGRIA.G00000016204.1, SOLTUB.AGRIA.G00000021103.1, SOLTUB.AGRIA.G00000028288.1, SOLTUB.AGRIA.G00000036754.1, SOLTUB.AGRIA.G00000037082.3, SOLTUB.AGRIA.G00000038550.1, SOLTUB.AGRIA.G00000038552.1
GO:0031057	BP	e	negative regulation of histone modification	11/11136	15/39088	0.000409	9	11	1	1	1	0.0122	SOLTUB.AGRIA.G00000003751.4, SOLTUB.AGRIA.G00000006849.2, SOLTUB.AGRIA.G00000011203.1, SOLTUB.AGRIA.G00000022984.23, SOLTUB.AGRIA.G00000025279.1, SOLTUB.AGRIA.G00000026965.3, SOLTUB.AGRIA.G00000027600.1, SOLTUB.AGRIA.G00000027965.1, SOLTUB.AGRIA.G00000028761.3, SOLTUB.AGRIA.G00000031864.1, SOLTUB.AGRIA.G00000043430.1
GO:0007205	BP	e	protein kinase C-activating G protein-coupled receptor signaling pathway	11/11136	15/39088	0.000409	6	11	1	1	1	0.0122	SOLTUB.AGRIA.G00000012537.1, SOLTUB.AGRIA.G00000020133.1, SOLTUB.AGRIA.G00000020192.1, SOLTUB.AGRIA.G00000021212.1, SOLTUB.AGRIA.G00000023752.1, SOLTUB.AGRIA.G00000025505.1, SOLTUB.AGRIA.G00000025557.1, SOLTUB.AGRIA.G00000029682.1, SOLTUB.AGRIA.G00000033478.1, SOLTUB.AGRIA.G00000040868.2, SOLTUB.AGRIA.G00000041019.1
GO:0090229	BP	e	negative regulation of red or far-red light signaling pathway	11/11136	15/39088	0.000409	7	11	1	1	1	0.0122	SOLTUB.AGRIA.G00000003305.1, SOLTUB.AGRIA.G00000004253.1, SOLTUB.AGRIA.G00000008290.1, SOLTUB.AGRIA.G00000008466.1, SOLTUB.AGRIA.G00000012131.1, SOLTUB.AGRIA.G00000013007.1, SOLTUB.AGRIA.G00000016456.1, SOLTUB.AGRIA.G00000020379.1, SOLTUB.AGRIA.G00000022685.1, SOLTUB.AGRIA.G00000025020.1, SOLTUB.AGRIA.G00000044052.1
GO:0032957	BP	e	inositol trisphosphate metabolic process	11/11136	16/39088	0.000972	7	11	1	1	1	0.0226	SOLTUB.AGRIA.G00000000004.1, SOLTUB.AGRIA.G00000000024.1, SOLTUB.AGRIA.G00000015258.1, SOLTUB.AGRIA.G00000015853.3, SOLTUB.AGRIA.G00000016295.1, SOLTUB.AGRIA.G00000022866.1, SOLTUB.AGRIA.G00000026623.1, SOLTUB.AGRIA.G00000028842.1, SOLTUB.AGRIA.G00000030256.2, SOLTUB.AGRIA.G00000032257.1, SOLTUB.AGRIA.G00000039977.1
GO:0060151	BP	e	peroxisome localization	11/11136	16/39088	0.000972	4	11	1	1	1	0.0226	SOLTUB.AGRIA.G00000003067.5, SOLTUB.AGRIA.G00000005578.1, SOLTUB.AGRIA.G00000005631.1, SOLTUB.AGRIA.G00000020305.1, SOLTUB.AGRIA.G00000020375.1, SOLTUB.AGRIA.G00000023503.1, SOLTUB.AGRIA.G00000027853.1, SOLTUB.AGRIA.G00000031546.1, SOLTUB.AGRIA.G00000032600.1, SOLTUB.AGRIA.G00000033253.1, SOLTUB.AGRIA.G00000036956.1
GO:0031087	BP	e	deadenylation-independent decapping of nuclear-transcribed mRNA	11/11136	16/39088	0.000972	9	11	1	1	1	0.0226	SOLTUB.AGRIA.G00000013653.2, SOLTUB.AGRIA.G00000014919.1, SOLTUB.AGRIA.G00000015018.1, SOLTUB.AGRIA.G00000016729.1, SOLTUB.AGRIA.G00000017175.2, SOLTUB.AGRIA.G00000020103.1, SOLTUB.AGRIA.G00000022744.1, SOLTUB.AGRIA.G00000023055.1, SOLTUB.AGRIA.G00000033120.2, SOLTUB.AGRIA.G00000040366.3, SOLTUB.AGRIA.G00000041807.2
GO:0030050	BP	e	vesicle transport along actin filament	11/11136	16/39088	0.000972	7	11	1	1	1	0.0226	SOLTUB.AGRIA.G00000003067.5, SOLTUB.AGRIA.G00000005578.1, SOLTUB.AGRIA.G00000005631.1, SOLTUB.AGRIA.G00000020305.1, SOLTUB.AGRIA.G00000020375.1, SOLTUB.AGRIA.G00000023503.1, SOLTUB.AGRIA.G00000027853.1, SOLTUB.AGRIA.G00000031546.1, SOLTUB.AGRIA.G00000032600.1, SOLTUB.AGRIA.G00000033253.1, SOLTUB.AGRIA.G00000036956.1
GO:2000370	BP	e	positive regulation of clathrin-dependent endocytosis	11/11136	16/39088	0.000972	9	11	1	1	1	0.0226	SOLTUB.AGRIA.G00000000795.1, SOLTUB.AGRIA.G00000003171.1, SOLTUB.AGRIA.G00000003668.1, SOLTUB.AGRIA.G00000010316.1, SOLTUB.AGRIA.G00000019655.1, SOLTUB.AGRIA.G00000021210.2, SOLTUB.AGRIA.G00000023033.1, SOLTUB.AGRIA.G00000026749.3, SOLTUB.AGRIA.G00000032028.5, SOLTUB.AGRIA.G00000038048.1, SOLTUB.AGRIA.G00000038855.1
GO:0006073	BP	e	cellular glucan metabolic process	11/11136	16/39088	0.000972	6	11	1	1	1	0.0226	SOLTUB.AGRIA.G00000000789.1, SOLTUB.AGRIA.G00000003776.1, SOLTUB.AGRIA.G00000007600.1, SOLTUB.AGRIA.G00000008632.1, SOLTUB.AGRIA.G00000014151.1, SOLTUB.AGRIA.G00000023010.1, SOLTUB.AGRIA.G00000028726.1, SOLTUB.AGRIA.G00000036305.1, SOLTUB.AGRIA.G00000044145.2, SOLTUB.AGRIA.G00000044146.1, SOLTUB.AGRIA.G00000044147.1
GO:0110039	BP	e	positive regulation of nematode male tail tip morphogenesis	11/11136	16/39088	0.000972	6	11	1	1	1	0.0226	SOLTUB.AGRIA.G00000002952.1, SOLTUB.AGRIA.G00000006382.1, SOLTUB.AGRIA.G00000006920.1, SOLTUB.AGRIA.G00000027878.1, SOLTUB.AGRIA.G00000029715.1, SOLTUB.AGRIA.G00000034800.1, SOLTUB.AGRIA.G00000035059.1, SOLTUB.AGRIA.G00000038344.1, SOLTUB.AGRIA.G00000039518.1, SOLTUB.AGRIA.G00000044275.1, SOLTUB.AGRIA.G00000044276.1
GO:0010940	BP	e	positive regulation of necrotic cell death	11/11136	16/39088	0.000972	6	11	1	1	1	0.0226	SOLTUB.AGRIA.G00000003171.1, SOLTUB.AGRIA.G00000003375.1, SOLTUB.AGRIA.G00000003668.1, SOLTUB.AGRIA.G00000018046.1, SOLTUB.AGRIA.G00000022022.2, SOLTUB.AGRIA.G00000026623.1, SOLTUB.AGRIA.G00000026639.1, SOLTUB.AGRIA.G00000028842.1, SOLTUB.AGRIA.G00000030256.2, SOLTUB.AGRIA.G00000036438.1, SOLTUB.AGRIA.G00000039977.1
GO:0033198	BP	e	response to ATP	11/11136	16/39088	0.000972	6	11	1	1	1	0.0226	SOLTUB.AGRIA.G00000004082.1, SOLTUB.AGRIA.G00000012398.1, SOLTUB.AGRIA.G00000012414.1, SOLTUB.AGRIA.G00000018743.1, SOLTUB.AGRIA.G00000020133.1, SOLTUB.AGRIA.G00000022587.1, SOLTUB.AGRIA.G00000024901.1, SOLTUB.AGRIA.G00000029337.2, SOLTUB.AGRIA.G00000029682.1, SOLTUB.AGRIA.G00000038990.1, SOLTUB.AGRIA.G00000040868.2
GO:0018401	BP	e	peptidyl-proline hydroxylation to 4-hydroxy-L-proline	11/11136	16/39088	0.000972	10	11	1	1	1	0.0226	SOLTUB.AGRIA.G00000002553.1, SOLTUB.AGRIA.G00000006393.1, SOLTUB.AGRIA.G00000007941.1, SOLTUB.AGRIA.G00000008406.1, SOLTUB.AGRIA.G00000009411.1, SOLTUB.AGRIA.G00000010809.1, SOLTUB.AGRIA.G00000014998.1, SOLTUB.AGRIA.G00000022190.1, SOLTUB.AGRIA.G00000023145.1, SOLTUB.AGRIA.G00000025861.1, SOLTUB.AGRIA.G00000037126.1
GO:0019375	BP	e	galactolipid biosynthetic process	11/11136	17/39088	0.00204	8	11	1	1	1	0.0372	SOLTUB.AGRIA.G00000000413.1, SOLTUB.AGRIA.G00000000712.1, SOLTUB.AGRIA.G00000002229.1, SOLTUB.AGRIA.G00000003461.1, SOLTUB.AGRIA.G00000026469.1, SOLTUB.AGRIA.G00000026470.1, SOLTUB.AGRIA.G00000026481.1, SOLTUB.AGRIA.G00000030233.1, SOLTUB.AGRIA.G00000033734.1, SOLTUB.AGRIA.G00000035377.1, SOLTUB.AGRIA.G00000035556.2
GO:0042548	BP	e	regulation of photosynthesis, light reaction	11/11136	17/39088	0.00204	6	11	1	1	1	0.0372	SOLTUB.AGRIA.G00000003305.1, SOLTUB.AGRIA.G00000004253.1, SOLTUB.AGRIA.G00000008290.1, SOLTUB.AGRIA.G00000008466.1, SOLTUB.AGRIA.G00000012131.1, SOLTUB.AGRIA.G00000012617.1, SOLTUB.AGRIA.G00000016456.1, SOLTUB.AGRIA.G00000019231.1, SOLTUB.AGRIA.G00000020379.1, SOLTUB.AGRIA.G00000022685.1, SOLTUB.AGRIA.G00000025020.1
GO:0072671	BP	e	mitochondria-associated ubiquitin-dependent protein catabolic process	11/11136	17/39088	0.00204	10	11	1	1	1	0.0372	SOLTUB.AGRIA.G00000003609.1, SOLTUB.AGRIA.G00000005334.1, SOLTUB.AGRIA.G00000007979.1, SOLTUB.AGRIA.G00000009421.1, SOLTUB.AGRIA.G00000020452.1, SOLTUB.AGRIA.G00000022886.1, SOLTUB.AGRIA.G00000023344.1, SOLTUB.AGRIA.G00000026385.1, SOLTUB.AGRIA.G00000026406.1, SOLTUB.AGRIA.G00000027052.1, SOLTUB.AGRIA.G00000041394.1
GO:0032218	BP	e	riboflavin transport	11/11136	17/39088	0.00204	7	11	1	1	1	0.0372	SOLTUB.AGRIA.G00000000364.1, SOLTUB.AGRIA.G00000006728.1, SOLTUB.AGRIA.G00000014883.6, SOLTUB.AGRIA.G00000023130.1, SOLTUB.AGRIA.G00000024507.1, SOLTUB.AGRIA.G00000030084.1, SOLTUB.AGRIA.G00000033927.1, SOLTUB.AGRIA.G00000036331.1, SOLTUB.AGRIA.G00000037340.1, SOLTUB.AGRIA.G00000038696.1, SOLTUB.AGRIA.G00000041446.1
GO:0006526	BP	e	arginine biosynthetic process	11/11136	17/39088	0.00204	10	11	1	1	1	0.0372	SOLTUB.AGRIA.G00000005084.2, SOLTUB.AGRIA.G00000008363.1, SOLTUB.AGRIA.G00000009613.1, SOLTUB.AGRIA.G00000012141.1, SOLTUB.AGRIA.G00000016924.1, SOLTUB.AGRIA.G00000028823.1, SOLTUB.AGRIA.G00000028824.1, SOLTUB.AGRIA.G00000028825.1, SOLTUB.AGRIA.G00000029760.1, SOLTUB.AGRIA.G00000039275.1, SOLTUB.AGRIA.G00000039535.1
GO:0014866	BP	e	skeletal myofibril assembly	10/11136	11/39088	2.86e-05	9	10	0.275	0.268	0.271	0.00192	SOLTUB.AGRIA.G00000004408.1, SOLTUB.AGRIA.G00000010494.1, SOLTUB.AGRIA.G00000010495.1, SOLTUB.AGRIA.G00000019492.1, SOLTUB.AGRIA.G00000023353.1, SOLTUB.AGRIA.G00000026384.2, SOLTUB.AGRIA.G00000030881.1, SOLTUB.AGRIA.G00000034823.1, SOLTUB.AGRIA.G00000034843.1, SOLTUB.AGRIA.G00000043376.1
GO:0052548	BP	e	regulation of endopeptidase activity	10/11136	12/39088	0.000127	8	10	1	1	1	0.00537	SOLTUB.AGRIA.G00000009971.1, SOLTUB.AGRIA.G00000013390.1, SOLTUB.AGRIA.G00000020108.1, SOLTUB.AGRIA.G00000022789.1, SOLTUB.AGRIA.G00000023914.1, SOLTUB.AGRIA.G00000030953.1, SOLTUB.AGRIA.G00000032664.1, SOLTUB.AGRIA.G00000035635.1, SOLTUB.AGRIA.G00000038531.1, SOLTUB.AGRIA.G00000040259.1
GO:0002084	BP	e	protein depalmitoylation	10/11136	12/39088	0.000127	8	10	1	1	1	0.00537	SOLTUB.AGRIA.G00000006493.1, SOLTUB.AGRIA.G00000006697.1, SOLTUB.AGRIA.G00000008669.1, SOLTUB.AGRIA.G00000009534.1, SOLTUB.AGRIA.G00000017092.1, SOLTUB.AGRIA.G00000023583.1, SOLTUB.AGRIA.G00000024793.1, SOLTUB.AGRIA.G00000028755.1, SOLTUB.AGRIA.G00000036131.1, SOLTUB.AGRIA.G00000042820.1
GO:0010800	BP	e	positive regulation of peptidyl-threonine phosphorylation	10/11136	12/39088	0.000127	10	10	1	1	1	0.00537	SOLTUB.AGRIA.G00000002578.1, SOLTUB.AGRIA.G00000003390.1, SOLTUB.AGRIA.G00000019388.1, SOLTUB.AGRIA.G00000019589.1, SOLTUB.AGRIA.G00000019879.1, SOLTUB.AGRIA.G00000022886.1, SOLTUB.AGRIA.G00000026271.1, SOLTUB.AGRIA.G00000030590.1, SOLTUB.AGRIA.G00000036162.1, SOLTUB.AGRIA.G00000040441.1
GO:0031123	BP	e	RNA 3'-end processing	10/11136	12/39088	0.000127	8	10	1	1	1	0.00537	SOLTUB.AGRIA.G00000000879.1, SOLTUB.AGRIA.G00000004611.1, SOLTUB.AGRIA.G00000007896.3, SOLTUB.AGRIA.G00000008016.1, SOLTUB.AGRIA.G00000010995.1, SOLTUB.AGRIA.G00000012587.1, SOLTUB.AGRIA.G00000015971.1, SOLTUB.AGRIA.G00000023331.1, SOLTUB.AGRIA.G00000038014.1, SOLTUB.AGRIA.G00000038096.1
GO:0006085	BP	e	acetyl-CoA biosynthetic process	10/11136	12/39088	0.000127	12	10	1	1	1	0.00537	SOLTUB.AGRIA.G00000002117.1, SOLTUB.AGRIA.G00000004225.1, SOLTUB.AGRIA.G00000006041.1, SOLTUB.AGRIA.G00000014062.1, SOLTUB.AGRIA.G00000014508.1, SOLTUB.AGRIA.G00000017965.1, SOLTUB.AGRIA.G00000018956.1, SOLTUB.AGRIA.G00000019623.1, SOLTUB.AGRIA.G00000025106.1, SOLTUB.AGRIA.G00000042206.1
GO:0030318	BP	e	melanocyte differentiation	10/11136	13/39088	0.00041	5	10	1	1	1	0.0122	SOLTUB.AGRIA.G00000003067.5, SOLTUB.AGRIA.G00000005578.1, SOLTUB.AGRIA.G00000005631.1, SOLTUB.AGRIA.G00000007625.1, SOLTUB.AGRIA.G00000020375.1, SOLTUB.AGRIA.G00000026107.1, SOLTUB.AGRIA.G00000027853.1, SOLTUB.AGRIA.G00000031546.1, SOLTUB.AGRIA.G00000032600.1, SOLTUB.AGRIA.G00000036956.1
GO:0019567	BP	e	arabinose biosynthetic process	10/11136	13/39088	0.00041	7	10	1	1	1	0.0122	SOLTUB.AGRIA.G00000005845.1, SOLTUB.AGRIA.G00000006498.1, SOLTUB.AGRIA.G00000006879.1, SOLTUB.AGRIA.G00000006891.2, SOLTUB.AGRIA.G00000009763.1, SOLTUB.AGRIA.G00000011598.1, SOLTUB.AGRIA.G00000013013.1, SOLTUB.AGRIA.G00000017035.1, SOLTUB.AGRIA.G00000025018.1, SOLTUB.AGRIA.G00000042815.1
GO:0042438	BP	e	melanin biosynthetic process	10/11136	13/39088	0.00041	6	10	1	1	1	0.0122	SOLTUB.AGRIA.G00000003067.5, SOLTUB.AGRIA.G00000005578.1, SOLTUB.AGRIA.G00000005631.1, SOLTUB.AGRIA.G00000007625.1, SOLTUB.AGRIA.G00000020375.1, SOLTUB.AGRIA.G00000023431.1, SOLTUB.AGRIA.G00000027853.1, SOLTUB.AGRIA.G00000031546.1, SOLTUB.AGRIA.G00000032600.1, SOLTUB.AGRIA.G00000036956.1
GO:0031539	BP	e	positive regulation of anthocyanin metabolic process	10/11136	13/39088	0.00041	6	10	1	1	1	0.0122	SOLTUB.AGRIA.G00000003305.1, SOLTUB.AGRIA.G00000004253.1, SOLTUB.AGRIA.G00000008290.1, SOLTUB.AGRIA.G00000008466.1, SOLTUB.AGRIA.G00000012131.1, SOLTUB.AGRIA.G00000016456.1, SOLTUB.AGRIA.G00000020379.1, SOLTUB.AGRIA.G00000022685.1, SOLTUB.AGRIA.G00000025020.1, SOLTUB.AGRIA.G00000027830.1
GO:1904479	BP	e	negative regulation of intestinal absorption	10/11136	13/39088	0.00041	7	10	1	1	1	0.0122	SOLTUB.AGRIA.G00000000364.1, SOLTUB.AGRIA.G00000014883.6, SOLTUB.AGRIA.G00000023130.1, SOLTUB.AGRIA.G00000024507.1, SOLTUB.AGRIA.G00000026920.1, SOLTUB.AGRIA.G00000030084.1, SOLTUB.AGRIA.G00000033927.1, SOLTUB.AGRIA.G00000037340.1, SOLTUB.AGRIA.G00000038696.1, SOLTUB.AGRIA.G00000038711.1
GO:0097548	BP	e	seed abscission	10/11136	14/39088	0.00107	3	10	1	1	1	0.0233	SOLTUB.AGRIA.G00000003761.1, SOLTUB.AGRIA.G00000006411.1, SOLTUB.AGRIA.G00000008347.1, SOLTUB.AGRIA.G00000008451.1, SOLTUB.AGRIA.G00000012372.1, SOLTUB.AGRIA.G00000015015.1, SOLTUB.AGRIA.G00000016336.1, SOLTUB.AGRIA.G00000023158.1, SOLTUB.AGRIA.G00000030181.1, SOLTUB.AGRIA.G00000038968.1
GO:0055047	BP	e	generative cell mitosis	10/11136	14/39088	0.00107	8	10	1	1	1	0.0233	SOLTUB.AGRIA.G00000000287.1, SOLTUB.AGRIA.G00000000289.1, SOLTUB.AGRIA.G00000003044.2, SOLTUB.AGRIA.G00000003283.1, SOLTUB.AGRIA.G00000011700.2, SOLTUB.AGRIA.G00000025639.1, SOLTUB.AGRIA.G00000025827.1, SOLTUB.AGRIA.G00000025928.1, SOLTUB.AGRIA.G00000033978.1, SOLTUB.AGRIA.G00000036980.1
GO:0048489	BP	e	synaptic vesicle transport	10/11136	14/39088	0.00107	6	10	1	1	1	0.0233	SOLTUB.AGRIA.G00000000004.1, SOLTUB.AGRIA.G00000000024.1, SOLTUB.AGRIA.G00000003375.1, SOLTUB.AGRIA.G00000015258.1, SOLTUB.AGRIA.G00000015853.3, SOLTUB.AGRIA.G00000023791.1, SOLTUB.AGRIA.G00000029151.1, SOLTUB.AGRIA.G00000032257.1, SOLTUB.AGRIA.G00000036438.1, SOLTUB.AGRIA.G00000038504.1
GO:0070613	BP	e	regulation of protein processing	10/11136	14/39088	0.00107	7	10	1	1	1	0.0233	SOLTUB.AGRIA.G00000003541.1, SOLTUB.AGRIA.G00000010130.1, SOLTUB.AGRIA.G00000024841.1, SOLTUB.AGRIA.G00000024842.1, SOLTUB.AGRIA.G00000026623.1, SOLTUB.AGRIA.G00000028842.1, SOLTUB.AGRIA.G00000030256.2, SOLTUB.AGRIA.G00000032257.1, SOLTUB.AGRIA.G00000034853.1, SOLTUB.AGRIA.G00000039977.1
GO:0060860	BP	e	regulation of floral organ abscission	10/11136	14/39088	0.00107	4	10	1	1	1	0.0233	SOLTUB.AGRIA.G00000003761.1, SOLTUB.AGRIA.G00000006411.1, SOLTUB.AGRIA.G00000008347.1, SOLTUB.AGRIA.G00000008451.1, SOLTUB.AGRIA.G00000012372.1, SOLTUB.AGRIA.G00000015015.1, SOLTUB.AGRIA.G00000016336.1, SOLTUB.AGRIA.G00000023158.1, SOLTUB.AGRIA.G00000030181.1, SOLTUB.AGRIA.G00000038968.1
GO:0045494	BP	e	photoreceptor cell maintenance	10/11136	14/39088	0.00107	2	10	1	1	1	0.0233	SOLTUB.AGRIA.G00000002808.1, SOLTUB.AGRIA.G00000009243.1, SOLTUB.AGRIA.G00000017761.3, SOLTUB.AGRIA.G00000019593.1, SOLTUB.AGRIA.G00000019875.1, SOLTUB.AGRIA.G00000023429.1, SOLTUB.AGRIA.G00000026934.1, SOLTUB.AGRIA.G00000028661.1, SOLTUB.AGRIA.G00000031370.1, SOLTUB.AGRIA.G00000031897.2
GO:0016572	BP	e	histone phosphorylation	10/11136	15/39088	0.00238	8	10	1	1	1	0.0409	SOLTUB.AGRIA.G00000005435.1, SOLTUB.AGRIA.G00000011346.1, SOLTUB.AGRIA.G00000012551.1, SOLTUB.AGRIA.G00000022617.1, SOLTUB.AGRIA.G00000028042.1, SOLTUB.AGRIA.G00000028661.1, SOLTUB.AGRIA.G00000034809.1, SOLTUB.AGRIA.G00000038745.1, SOLTUB.AGRIA.G00000038832.1, SOLTUB.AGRIA.G00000041888.1
GO:1903288	BP	e	positive regulation of potassium ion import across plasma membrane	10/11136	15/39088	0.00238	10	10	1	1	1	0.0409	SOLTUB.AGRIA.G00000003679.2, SOLTUB.AGRIA.G00000004374.1, SOLTUB.AGRIA.G00000007308.2, SOLTUB.AGRIA.G00000016725.7, SOLTUB.AGRIA.G00000020096.1, SOLTUB.AGRIA.G00000024880.3, SOLTUB.AGRIA.G00000025024.1, SOLTUB.AGRIA.G00000027070.3, SOLTUB.AGRIA.G00000038639.1, SOLTUB.AGRIA.G00000039788.1
GO:0035999	BP	e	tetrahydrofolate interconversion	10/11136	15/39088	0.00238	7	10	1	1	1	0.0409	SOLTUB.AGRIA.G00000000278.1, SOLTUB.AGRIA.G00000004512.1, SOLTUB.AGRIA.G00000008306.1, SOLTUB.AGRIA.G00000011925.1, SOLTUB.AGRIA.G00000019802.1, SOLTUB.AGRIA.G00000027412.1, SOLTUB.AGRIA.G00000027978.1, SOLTUB.AGRIA.G00000035649.1, SOLTUB.AGRIA.G00000036361.3, SOLTUB.AGRIA.G00000042122.1
GO:0015698	BP	e	inorganic anion transport	10/11136	15/39088	0.00238	6	10	1	1	1	0.0409	SOLTUB.AGRIA.G00000000163.1, SOLTUB.AGRIA.G00000009617.1, SOLTUB.AGRIA.G00000009832.1, SOLTUB.AGRIA.G00000011241.1, SOLTUB.AGRIA.G00000012356.1, SOLTUB.AGRIA.G00000017486.1, SOLTUB.AGRIA.G00000022916.1, SOLTUB.AGRIA.G00000026635.1, SOLTUB.AGRIA.G00000032032.1, SOLTUB.AGRIA.G00000037291.1
GO:1903715	BP	e	regulation of aerobic respiration	10/11136	15/39088	0.00238	7	10	1	1	1	0.0409	SOLTUB.AGRIA.G00000002952.1, SOLTUB.AGRIA.G00000006920.1, SOLTUB.AGRIA.G00000017017.1, SOLTUB.AGRIA.G00000019451.1, SOLTUB.AGRIA.G00000027878.1, SOLTUB.AGRIA.G00000030953.1, SOLTUB.AGRIA.G00000038344.1, SOLTUB.AGRIA.G00000039518.1, SOLTUB.AGRIA.G00000044275.1, SOLTUB.AGRIA.G00000044276.1
GO:2000060	BP	e	positive regulation of ubiquitin-dependent protein catabolic process	10/11136	15/39088	0.00238	10	10	1	1	1	0.0409	SOLTUB.AGRIA.G00000002801.1, SOLTUB.AGRIA.G00000003541.1, SOLTUB.AGRIA.G00000011230.1, SOLTUB.AGRIA.G00000015568.1, SOLTUB.AGRIA.G00000017017.1, SOLTUB.AGRIA.G00000022905.1, SOLTUB.AGRIA.G00000026330.1, SOLTUB.AGRIA.G00000031403.1, SOLTUB.AGRIA.G00000036157.1, SOLTUB.AGRIA.G00000037125.1
GO:0006661	BP	e	phosphatidylinositol biosynthetic process	10/11136	15/39088	0.00238	8	10	1	1	1	0.0409	SOLTUB.AGRIA.G00000015853.3, SOLTUB.AGRIA.G00000016586.1, SOLTUB.AGRIA.G00000018454.3, SOLTUB.AGRIA.G00000020133.1, SOLTUB.AGRIA.G00000024272.3, SOLTUB.AGRIA.G00000026623.1, SOLTUB.AGRIA.G00000028842.1, SOLTUB.AGRIA.G00000030256.2, SOLTUB.AGRIA.G00000035669.1, SOLTUB.AGRIA.G00000040868.2
GO:1902950	BP	e	regulation of dendritic spine maintenance	10/11136	15/39088	0.00238	7	10	1	1	1	0.0409	SOLTUB.AGRIA.G00000006493.1, SOLTUB.AGRIA.G00000006697.1, SOLTUB.AGRIA.G00000008669.1, SOLTUB.AGRIA.G00000009420.1, SOLTUB.AGRIA.G00000009534.1, SOLTUB.AGRIA.G00000017092.1, SOLTUB.AGRIA.G00000023583.1, SOLTUB.AGRIA.G00000028755.1, SOLTUB.AGRIA.G00000041813.1, SOLTUB.AGRIA.G00000042820.1
GO:0006657	BP	e	CDP-choline pathway	10/11136	15/39088	0.00238	9	10	1	1	1	0.0409	SOLTUB.AGRIA.G00000006750.1, SOLTUB.AGRIA.G00000015846.1, SOLTUB.AGRIA.G00000017116.1, SOLTUB.AGRIA.G00000024193.1, SOLTUB.AGRIA.G00000026386.1, SOLTUB.AGRIA.G00000026405.1, SOLTUB.AGRIA.G00000033101.6, SOLTUB.AGRIA.G00000034611.1, SOLTUB.AGRIA.G00000034623.1, SOLTUB.AGRIA.G00000034807.1
GO:0002168	BP	e	instar larval development	10/11136	15/39088	0.00238	5	10	1	1	1	0.0409	SOLTUB.AGRIA.G00000000271.1, SOLTUB.AGRIA.G00000010056.1, SOLTUB.AGRIA.G00000011635.1, SOLTUB.AGRIA.G00000021861.1, SOLTUB.AGRIA.G00000023673.2, SOLTUB.AGRIA.G00000025311.2, SOLTUB.AGRIA.G00000026819.1, SOLTUB.AGRIA.G00000028383.1, SOLTUB.AGRIA.G00000042338.1, SOLTUB.AGRIA.G00000042348.1
GO:0007265	BP	e	Ras protein signal transduction	10/11136	15/39088	0.00238	7	10	1	1	1	0.0409	SOLTUB.AGRIA.G00000005841.1, SOLTUB.AGRIA.G00000006870.1, SOLTUB.AGRIA.G00000012641.2, SOLTUB.AGRIA.G00000028042.1, SOLTUB.AGRIA.G00000028661.1, SOLTUB.AGRIA.G00000034809.1, SOLTUB.AGRIA.G00000037643.2, SOLTUB.AGRIA.G00000041482.1, SOLTUB.AGRIA.G00000041888.1, SOLTUB.AGRIA.G00000043360.1
GO:0016185	BP	e	synaptic vesicle budding from presynaptic endocytic zone membrane	10/11136	15/39088	0.00238	8	10	1	1	1	0.0409	SOLTUB.AGRIA.G00000000059.1, SOLTUB.AGRIA.G00000000106.1, SOLTUB.AGRIA.G00000003171.1, SOLTUB.AGRIA.G00000003668.1, SOLTUB.AGRIA.G00000026623.1, SOLTUB.AGRIA.G00000026749.3, SOLTUB.AGRIA.G00000028842.1, SOLTUB.AGRIA.G00000030256.2, SOLTUB.AGRIA.G00000038048.1, SOLTUB.AGRIA.G00000039977.1
GO:0014028	BP	e	notochord formation	9/11136	9/39088	1.23e-05	3	9	0.118	0.115	0.117	0.001	SOLTUB.AGRIA.G00000004408.1, SOLTUB.AGRIA.G00000010494.1, SOLTUB.AGRIA.G00000010495.1, SOLTUB.AGRIA.G00000023353.1, SOLTUB.AGRIA.G00000026384.2, SOLTUB.AGRIA.G00000030881.1, SOLTUB.AGRIA.G00000034823.1, SOLTUB.AGRIA.G00000034843.1, SOLTUB.AGRIA.G00000043376.1
GO:0060034	BP	e	notochord cell differentiation	9/11136	9/39088	1.23e-05	4	9	0.118	0.115	0.117	0.001	SOLTUB.AGRIA.G00000004408.1, SOLTUB.AGRIA.G00000010494.1, SOLTUB.AGRIA.G00000010495.1, SOLTUB.AGRIA.G00000023353.1, SOLTUB.AGRIA.G00000026384.2, SOLTUB.AGRIA.G00000030881.1, SOLTUB.AGRIA.G00000034823.1, SOLTUB.AGRIA.G00000034843.1, SOLTUB.AGRIA.G00000043376.1
GO:0099566	BP	e	regulation of postsynaptic cytosolic calcium ion concentration	9/11136	10/39088	9.17e-05	11	9	0.881	0.859	0.862	0.00426	SOLTUB.AGRIA.G00000003067.5, SOLTUB.AGRIA.G00000005578.1, SOLTUB.AGRIA.G00000005631.1, SOLTUB.AGRIA.G00000007625.1, SOLTUB.AGRIA.G00000020375.1, SOLTUB.AGRIA.G00000027853.1, SOLTUB.AGRIA.G00000031546.1, SOLTUB.AGRIA.G00000032600.1, SOLTUB.AGRIA.G00000036956.1
GO:0099089	BP	e	establishment of endoplasmic reticulum localization to postsynapse	9/11136	10/39088	9.17e-05	6	9	0.881	0.859	0.862	0.00426	SOLTUB.AGRIA.G00000003067.5, SOLTUB.AGRIA.G00000005578.1, SOLTUB.AGRIA.G00000005631.1, SOLTUB.AGRIA.G00000007625.1, SOLTUB.AGRIA.G00000020375.1, SOLTUB.AGRIA.G00000027853.1, SOLTUB.AGRIA.G00000031546.1, SOLTUB.AGRIA.G00000032600.1, SOLTUB.AGRIA.G00000036956.1
GO:0031585	BP	e	regulation of inositol 1,4,5-trisphosphate-sensitive calcium-release channel activity	9/11136	10/39088	9.17e-05	10	9	0.881	0.859	0.862	0.00426	SOLTUB.AGRIA.G00000003067.5, SOLTUB.AGRIA.G00000005578.1, SOLTUB.AGRIA.G00000005631.1, SOLTUB.AGRIA.G00000007625.1, SOLTUB.AGRIA.G00000020375.1, SOLTUB.AGRIA.G00000027853.1, SOLTUB.AGRIA.G00000031546.1, SOLTUB.AGRIA.G00000032600.1, SOLTUB.AGRIA.G00000036956.1
GO:0031987	BP	e	locomotion involved in locomotory behavior	9/11136	10/39088	9.17e-05	2	9	0.881	0.859	0.862	0.00426	SOLTUB.AGRIA.G00000003067.5, SOLTUB.AGRIA.G00000005578.1, SOLTUB.AGRIA.G00000005631.1, SOLTUB.AGRIA.G00000007625.1, SOLTUB.AGRIA.G00000020375.1, SOLTUB.AGRIA.G00000027853.1, SOLTUB.AGRIA.G00000031546.1, SOLTUB.AGRIA.G00000032600.1, SOLTUB.AGRIA.G00000036956.1
GO:0042476	BP	e	odontogenesis	9/11136	10/39088	9.17e-05	4	9	0.881	0.859	0.862	0.00426	SOLTUB.AGRIA.G00000003067.5, SOLTUB.AGRIA.G00000005578.1, SOLTUB.AGRIA.G00000005631.1, SOLTUB.AGRIA.G00000007625.1, SOLTUB.AGRIA.G00000020375.1, SOLTUB.AGRIA.G00000027853.1, SOLTUB.AGRIA.G00000031546.1, SOLTUB.AGRIA.G00000032600.1, SOLTUB.AGRIA.G00000036956.1
GO:0016319	BP	e	mushroom body development	9/11136	11/39088	0.000376	3	9	1	1	1	0.0116	SOLTUB.AGRIA.G00000003192.1, SOLTUB.AGRIA.G00000006907.1, SOLTUB.AGRIA.G00000007075.1, SOLTUB.AGRIA.G00000016226.1, SOLTUB.AGRIA.G00000019350.1, SOLTUB.AGRIA.G00000022005.2, SOLTUB.AGRIA.G00000028096.1, SOLTUB.AGRIA.G00000034058.1, SOLTUB.AGRIA.G00000039848.1
GO:0010596	BP	e	negative regulation of endothelial cell migration	9/11136	11/39088	0.000376	9	9	1	1	1	0.0116	SOLTUB.AGRIA.G00000002666.1, SOLTUB.AGRIA.G00000003285.1, SOLTUB.AGRIA.G00000011419.1, SOLTUB.AGRIA.G00000019361.1, SOLTUB.AGRIA.G00000019994.1, SOLTUB.AGRIA.G00000020001.1, SOLTUB.AGRIA.G00000036930.5, SOLTUB.AGRIA.G00000038847.1, SOLTUB.AGRIA.G00000041883.1
GO:0032252	BP	e	secretory granule localization	9/11136	11/39088	0.000376	5	9	1	1	1	0.0116	SOLTUB.AGRIA.G00000003067.5, SOLTUB.AGRIA.G00000005578.1, SOLTUB.AGRIA.G00000005631.1, SOLTUB.AGRIA.G00000007625.1, SOLTUB.AGRIA.G00000020375.1, SOLTUB.AGRIA.G00000027853.1, SOLTUB.AGRIA.G00000031546.1, SOLTUB.AGRIA.G00000032600.1, SOLTUB.AGRIA.G00000036956.1
GO:1903076	BP	e	regulation of protein localization to plasma membrane	9/11136	11/39088	0.000376	7	9	1	1	1	0.0116	SOLTUB.AGRIA.G00000003353.1, SOLTUB.AGRIA.G00000006388.1, SOLTUB.AGRIA.G00000007313.2, SOLTUB.AGRIA.G00000009634.1, SOLTUB.AGRIA.G00000022045.1, SOLTUB.AGRIA.G00000033799.2, SOLTUB.AGRIA.G00000035343.1, SOLTUB.AGRIA.G00000038550.1, SOLTUB.AGRIA.G00000038552.1
GO:0051604	BP	e	protein maturation	9/11136	11/39088	0.000376	5	9	1	1	1	0.0116	SOLTUB.AGRIA.G00000002666.1, SOLTUB.AGRIA.G00000003190.1, SOLTUB.AGRIA.G00000019218.1, SOLTUB.AGRIA.G00000021266.1, SOLTUB.AGRIA.G00000026956.1, SOLTUB.AGRIA.G00000027649.1, SOLTUB.AGRIA.G00000027654.1, SOLTUB.AGRIA.G00000030964.2, SOLTUB.AGRIA.G00000035953.1
GO:0070940	BP	e	dephosphorylation of RNA polymerase II C-terminal domain	9/11136	12/39088	0.00112	11	9	1	1	1	0.0238	SOLTUB.AGRIA.G00000000795.1, SOLTUB.AGRIA.G00000004222.13, SOLTUB.AGRIA.G00000007404.1, SOLTUB.AGRIA.G00000015307.1, SOLTUB.AGRIA.G00000023033.1, SOLTUB.AGRIA.G00000023603.1, SOLTUB.AGRIA.G00000032028.5, SOLTUB.AGRIA.G00000036200.1, SOLTUB.AGRIA.G00000038855.1
GO:0019218	BP	e	regulation of steroid metabolic process	9/11136	12/39088	0.00112	6	9	1	1	1	0.0238	SOLTUB.AGRIA.G00000000364.1, SOLTUB.AGRIA.G00000003831.1, SOLTUB.AGRIA.G00000017407.2, SOLTUB.AGRIA.G00000025505.1, SOLTUB.AGRIA.G00000025557.1, SOLTUB.AGRIA.G00000026920.1, SOLTUB.AGRIA.G00000031670.1, SOLTUB.AGRIA.G00000033478.1, SOLTUB.AGRIA.G00000039128.1
GO:0090382	BP	e	phagosome maturation	9/11136	12/39088	0.00112	5	9	1	1	1	0.0238	SOLTUB.AGRIA.G00000010130.1, SOLTUB.AGRIA.G00000010518.1, SOLTUB.AGRIA.G00000021429.1, SOLTUB.AGRIA.G00000021996.2, SOLTUB.AGRIA.G00000022742.2, SOLTUB.AGRIA.G00000023271.1, SOLTUB.AGRIA.G00000033365.1, SOLTUB.AGRIA.G00000036519.1, SOLTUB.AGRIA.G00000039193.1
GO:1902042	BP	e	negative regulation of extrinsic apoptotic signaling pathway via death domain receptors	9/11136	13/39088	0.00272	10	9	1	1	1	0.0445	SOLTUB.AGRIA.G00000003390.1, SOLTUB.AGRIA.G00000004219.1, SOLTUB.AGRIA.G00000004412.1, SOLTUB.AGRIA.G00000010056.1, SOLTUB.AGRIA.G00000019388.1, SOLTUB.AGRIA.G00000025730.1, SOLTUB.AGRIA.G00000035905.1, SOLTUB.AGRIA.G00000040441.1, SOLTUB.AGRIA.G00000042348.1
GO:0030011	BP	e	maintenance of cell polarity	9/11136	13/39088	0.00272	3	9	1	1	1	0.0445	SOLTUB.AGRIA.G00000003390.1, SOLTUB.AGRIA.G00000004219.1, SOLTUB.AGRIA.G00000004412.1, SOLTUB.AGRIA.G00000019388.1, SOLTUB.AGRIA.G00000023676.1, SOLTUB.AGRIA.G00000025730.1, SOLTUB.AGRIA.G00000037301.3, SOLTUB.AGRIA.G00000039308.1, SOLTUB.AGRIA.G00000040441.1
GO:0000105	BP	e	histidine biosynthetic process	9/11136	13/39088	0.00272	8	9	1	1	1	0.0445	SOLTUB.AGRIA.G00000000278.1, SOLTUB.AGRIA.G00000005240.1, SOLTUB.AGRIA.G00000007153.1, SOLTUB.AGRIA.G00000013631.1, SOLTUB.AGRIA.G00000020107.1, SOLTUB.AGRIA.G00000020140.1, SOLTUB.AGRIA.G00000026239.1, SOLTUB.AGRIA.G00000032214.1, SOLTUB.AGRIA.G00000042115.1
GO:0010366	BP	e	negative regulation of ethylene biosynthetic process	9/11136	13/39088	0.00272	8	9	1	1	1	0.0445	SOLTUB.AGRIA.G00000000797.1, SOLTUB.AGRIA.G00000003838.1, SOLTUB.AGRIA.G00000009912.1, SOLTUB.AGRIA.G00000010729.1, SOLTUB.AGRIA.G00000012691.1, SOLTUB.AGRIA.G00000023700.1, SOLTUB.AGRIA.G00000035700.1, SOLTUB.AGRIA.G00000038677.1, SOLTUB.AGRIA.G00000038860.1
GO:0060027	BP	e	convergent extension involved in gastrulation	9/11136	13/39088	0.00272	6	9	1	1	1	0.0445	SOLTUB.AGRIA.G00000005187.1, SOLTUB.AGRIA.G00000012311.1, SOLTUB.AGRIA.G00000012537.1, SOLTUB.AGRIA.G00000016608.1, SOLTUB.AGRIA.G00000020490.1, SOLTUB.AGRIA.G00000022549.1, SOLTUB.AGRIA.G00000023358.1, SOLTUB.AGRIA.G00000039695.1, SOLTUB.AGRIA.G00000041019.1
GO:0007021	BP	e	tubulin complex assembly	9/11136	13/39088	0.00272	7	9	1	1	1	0.0445	SOLTUB.AGRIA.G00000000519.1, SOLTUB.AGRIA.G00000002082.1, SOLTUB.AGRIA.G00000002795.1, SOLTUB.AGRIA.G00000003301.1, SOLTUB.AGRIA.G00000003334.1, SOLTUB.AGRIA.G00000019451.1, SOLTUB.AGRIA.G00000019625.1, SOLTUB.AGRIA.G00000019737.1, SOLTUB.AGRIA.G00000043233.1
GO:0015937	BP	e	coenzyme A biosynthetic process	9/11136	13/39088	0.00272	11	9	1	1	1	0.0445	SOLTUB.AGRIA.G00000011862.5, SOLTUB.AGRIA.G00000014062.1, SOLTUB.AGRIA.G00000017953.1, SOLTUB.AGRIA.G00000018956.1, SOLTUB.AGRIA.G00000025106.1, SOLTUB.AGRIA.G00000029257.1, SOLTUB.AGRIA.G00000030431.1, SOLTUB.AGRIA.G00000033492.1, SOLTUB.AGRIA.G00000034795.1
GO:0010220	BP	e	positive regulation of vernalization response	9/11136	13/39088	0.00272	6	9	1	1	1	0.0445	SOLTUB.AGRIA.G00000015667.6, SOLTUB.AGRIA.G00000016207.1, SOLTUB.AGRIA.G00000018331.1, SOLTUB.AGRIA.G00000022659.1, SOLTUB.AGRIA.G00000026836.1, SOLTUB.AGRIA.G00000033524.1, SOLTUB.AGRIA.G00000033952.1, SOLTUB.AGRIA.G00000036282.1, SOLTUB.AGRIA.G00000040835.1
GO:0006911	BP	e	phagocytosis, engulfment	9/11136	13/39088	0.00272	7	9	1	1	1	0.0445	SOLTUB.AGRIA.G00000005277.1, SOLTUB.AGRIA.G00000006828.1, SOLTUB.AGRIA.G00000020113.1, SOLTUB.AGRIA.G00000022109.1, SOLTUB.AGRIA.G00000023463.1, SOLTUB.AGRIA.G00000031475.1, SOLTUB.AGRIA.G00000032690.1, SOLTUB.AGRIA.G00000038952.1, SOLTUB.AGRIA.G00000042885.1
GO:0042276	BP	e	error-prone translesion synthesis	9/11136	13/39088	0.00272	10	9	1	1	1	0.0445	SOLTUB.AGRIA.G00000001590.1, SOLTUB.AGRIA.G00000004054.1, SOLTUB.AGRIA.G00000004925.1, SOLTUB.AGRIA.G00000006578.1, SOLTUB.AGRIA.G00000006614.1, SOLTUB.AGRIA.G00000010949.1, SOLTUB.AGRIA.G00000011879.1, SOLTUB.AGRIA.G00000023250.1, SOLTUB.AGRIA.G00000038540.1
GO:0061029	BP	e	eyelid development in camera-type eye	8/11136	9/39088	0.000291	3	8	1	1	1	0.00992	SOLTUB.AGRIA.G00000022789.1, SOLTUB.AGRIA.G00000026258.1, SOLTUB.AGRIA.G00000027679.1, SOLTUB.AGRIA.G00000027697.1, SOLTUB.AGRIA.G00000032664.1, SOLTUB.AGRIA.G00000038531.1, SOLTUB.AGRIA.G00000040135.2, SOLTUB.AGRIA.G00000040174.1
GO:0008258	BP	e	head involution	8/11136	9/39088	0.000291	4	8	1	1	1	0.00992	SOLTUB.AGRIA.G00000001499.1, SOLTUB.AGRIA.G00000012972.17, SOLTUB.AGRIA.G00000013815.4, SOLTUB.AGRIA.G00000021083.3, SOLTUB.AGRIA.G00000023219.1, SOLTUB.AGRIA.G00000027410.1, SOLTUB.AGRIA.G00000036419.1, SOLTUB.AGRIA.G00000042558.2
GO:1905259	BP	e	negative regulation of nitrosative stress-induced intrinsic apoptotic signaling pathway	8/11136	9/39088	0.000291	10	8	1	1	1	0.00992	SOLTUB.AGRIA.G00000003285.1, SOLTUB.AGRIA.G00000019361.1, SOLTUB.AGRIA.G00000019994.1, SOLTUB.AGRIA.G00000020001.1, SOLTUB.AGRIA.G00000022567.1, SOLTUB.AGRIA.G00000036930.5, SOLTUB.AGRIA.G00000038847.1, SOLTUB.AGRIA.G00000041883.1
GO:0042595	BP	e	behavioral response to starvation	8/11136	10/39088	0.00109	6	8	1	1	1	0.0233	SOLTUB.AGRIA.G00000006493.1, SOLTUB.AGRIA.G00000006697.1, SOLTUB.AGRIA.G00000008669.1, SOLTUB.AGRIA.G00000009534.1, SOLTUB.AGRIA.G00000017092.1, SOLTUB.AGRIA.G00000023583.1, SOLTUB.AGRIA.G00000028755.1, SOLTUB.AGRIA.G00000042820.1
GO:0045022	BP	e	early endosome to late endosome transport	8/11136	10/39088	0.00109	6	8	1	1	1	0.0233	SOLTUB.AGRIA.G00000005197.1, SOLTUB.AGRIA.G00000006052.1, SOLTUB.AGRIA.G00000006859.1, SOLTUB.AGRIA.G00000012723.1, SOLTUB.AGRIA.G00000015420.1, SOLTUB.AGRIA.G00000019292.1, SOLTUB.AGRIA.G00000033156.1, SOLTUB.AGRIA.G00000036424.1
GO:1905668	BP	e	positive regulation of protein localization to endosome	8/11136	10/39088	0.00109	7	8	1	1	1	0.0233	SOLTUB.AGRIA.G00000006493.1, SOLTUB.AGRIA.G00000006697.1, SOLTUB.AGRIA.G00000008669.1, SOLTUB.AGRIA.G00000009534.1, SOLTUB.AGRIA.G00000017092.1, SOLTUB.AGRIA.G00000023583.1, SOLTUB.AGRIA.G00000028755.1, SOLTUB.AGRIA.G00000042820.1
GO:0050765	BP	e	negative regulation of phagocytosis	8/11136	10/39088	0.00109	7	8	1	1	1	0.0233	SOLTUB.AGRIA.G00000006047.1, SOLTUB.AGRIA.G00000010130.1, SOLTUB.AGRIA.G00000012537.1, SOLTUB.AGRIA.G00000022742.2, SOLTUB.AGRIA.G00000023271.1, SOLTUB.AGRIA.G00000036519.1, SOLTUB.AGRIA.G00000038615.1, SOLTUB.AGRIA.G00000041019.1
GO:0030301	BP	e	cholesterol transport	8/11136	10/39088	0.00109	7	8	1	1	1	0.0233	SOLTUB.AGRIA.G00000000364.1, SOLTUB.AGRIA.G00000003831.1, SOLTUB.AGRIA.G00000015238.1, SOLTUB.AGRIA.G00000024753.1, SOLTUB.AGRIA.G00000029079.2, SOLTUB.AGRIA.G00000036754.1, SOLTUB.AGRIA.G00000039128.1, SOLTUB.AGRIA.G00000039527.3
GO:1902817	BP	e	negative regulation of protein localization to microtubule	8/11136	10/39088	0.00109	7	8	1	1	1	0.0233	SOLTUB.AGRIA.G00000006493.1, SOLTUB.AGRIA.G00000006697.1, SOLTUB.AGRIA.G00000008669.1, SOLTUB.AGRIA.G00000009534.1, SOLTUB.AGRIA.G00000017092.1, SOLTUB.AGRIA.G00000023583.1, SOLTUB.AGRIA.G00000028755.1, SOLTUB.AGRIA.G00000042820.1
GO:2000036	BP	e	regulation of stem cell population maintenance	8/11136	10/39088	0.00109	4	8	1	1	1	0.0233	SOLTUB.AGRIA.G00000003304.1, SOLTUB.AGRIA.G00000003533.1, SOLTUB.AGRIA.G00000007497.1, SOLTUB.AGRIA.G00000011395.1, SOLTUB.AGRIA.G00000014954.3, SOLTUB.AGRIA.G00000023167.1, SOLTUB.AGRIA.G00000034064.1, SOLTUB.AGRIA.G00000040366.3
GO:0046655	BP	e	folic acid metabolic process	8/11136	10/39088	0.00109	7	8	1	1	1	0.0233	SOLTUB.AGRIA.G00000004512.1, SOLTUB.AGRIA.G00000008306.1, SOLTUB.AGRIA.G00000008719.1, SOLTUB.AGRIA.G00000011925.1, SOLTUB.AGRIA.G00000016258.1, SOLTUB.AGRIA.G00000019802.1, SOLTUB.AGRIA.G00000027978.1, SOLTUB.AGRIA.G00000042122.1
GO:0072319	BP	e	vesicle uncoating	8/11136	10/39088	0.00109	8	8	1	1	1	0.0233	SOLTUB.AGRIA.G00000000004.1, SOLTUB.AGRIA.G00000000024.1, SOLTUB.AGRIA.G00000015258.1, SOLTUB.AGRIA.G00000015853.3, SOLTUB.AGRIA.G00000032257.1, SOLTUB.AGRIA.G00000036754.1, SOLTUB.AGRIA.G00000038550.1, SOLTUB.AGRIA.G00000038552.1
GO:1900064	BP	e	positive regulation of peroxisome organization	8/11136	10/39088	0.00109	7	8	1	1	1	0.0233	SOLTUB.AGRIA.G00000013329.4, SOLTUB.AGRIA.G00000022618.1, SOLTUB.AGRIA.G00000024720.1, SOLTUB.AGRIA.G00000025773.3, SOLTUB.AGRIA.G00000025818.4, SOLTUB.AGRIA.G00000025945.2, SOLTUB.AGRIA.G00000033349.3, SOLTUB.AGRIA.G00000041024.1
GO:1905303	BP	e	positive regulation of macropinocytosis	8/11136	10/39088	0.00109	9	8	1	1	1	0.0233	SOLTUB.AGRIA.G00000005197.1, SOLTUB.AGRIA.G00000010130.1, SOLTUB.AGRIA.G00000012723.1, SOLTUB.AGRIA.G00000015889.1, SOLTUB.AGRIA.G00000022742.2, SOLTUB.AGRIA.G00000023271.1, SOLTUB.AGRIA.G00000034853.1, SOLTUB.AGRIA.G00000036519.1
GO:0023019	BP	e	signal transduction involved in regulation of gene expression	8/11136	10/39088	0.00109	5	8	1	1	1	0.0233	SOLTUB.AGRIA.G00000004100.1, SOLTUB.AGRIA.G00000011160.1, SOLTUB.AGRIA.G00000011303.1, SOLTUB.AGRIA.G00000019969.1, SOLTUB.AGRIA.G00000020173.2, SOLTUB.AGRIA.G00000028445.1, SOLTUB.AGRIA.G00000028447.1, SOLTUB.AGRIA.G00000032117.3
GO:1902473	BP	e	regulation of protein localization to synapse	8/11136	10/39088	0.00109	5	8	1	1	1	0.0233	SOLTUB.AGRIA.G00000006493.1, SOLTUB.AGRIA.G00000006697.1, SOLTUB.AGRIA.G00000008669.1, SOLTUB.AGRIA.G00000009534.1, SOLTUB.AGRIA.G00000017092.1, SOLTUB.AGRIA.G00000023583.1, SOLTUB.AGRIA.G00000028755.1, SOLTUB.AGRIA.G00000042820.1
GO:1900246	BP	e	positive regulation of RIG-I signaling pathway	8/11136	10/39088	0.00109	9	8	1	1	1	0.0233	SOLTUB.AGRIA.G00000012972.17, SOLTUB.AGRIA.G00000013815.4, SOLTUB.AGRIA.G00000021083.3, SOLTUB.AGRIA.G00000023030.1, SOLTUB.AGRIA.G00000023219.1, SOLTUB.AGRIA.G00000027332.1, SOLTUB.AGRIA.G00000036419.1, SOLTUB.AGRIA.G00000042558.2
GO:0002183	BP	e	cytoplasmic translational initiation	8/11136	10/39088	0.00109	4	8	1	1	1	0.0233	SOLTUB.AGRIA.G00000003925.3, SOLTUB.AGRIA.G00000018719.1, SOLTUB.AGRIA.G00000022402.1, SOLTUB.AGRIA.G00000024754.1, SOLTUB.AGRIA.G00000027916.1, SOLTUB.AGRIA.G00000035746.1, SOLTUB.AGRIA.G00000035775.1, SOLTUB.AGRIA.G00000041898.1
GO:0006075	BP	e	(1->3)-beta-D-glucan biosynthetic process	8/11136	10/39088	0.00109	9	8	1	1	1	0.0233	SOLTUB.AGRIA.G00000000287.1, SOLTUB.AGRIA.G00000000289.1, SOLTUB.AGRIA.G00000003044.2, SOLTUB.AGRIA.G00000011700.2, SOLTUB.AGRIA.G00000025639.1, SOLTUB.AGRIA.G00000025827.1, SOLTUB.AGRIA.G00000025928.1, SOLTUB.AGRIA.G00000036980.1
GO:0019725	BP	e	cellular homeostasis	8/11136	11/39088	0.00299	4	8	1	1	1	0.0463	SOLTUB.AGRIA.G00000005002.1, SOLTUB.AGRIA.G00000016480.1, SOLTUB.AGRIA.G00000027649.1, SOLTUB.AGRIA.G00000027654.1, SOLTUB.AGRIA.G00000031685.4, SOLTUB.AGRIA.G00000032187.2, SOLTUB.AGRIA.G00000034181.2, SOLTUB.AGRIA.G00000035671.1
GO:0006581	BP	e	acetylcholine catabolic process	8/11136	11/39088	0.00299	6	8	1	1	1	0.0463	SOLTUB.AGRIA.G00000003604.1, SOLTUB.AGRIA.G00000004214.1, SOLTUB.AGRIA.G00000008968.1, SOLTUB.AGRIA.G00000018150.1, SOLTUB.AGRIA.G00000018163.1, SOLTUB.AGRIA.G00000018178.1, SOLTUB.AGRIA.G00000022933.1, SOLTUB.AGRIA.G00000040490.1
GO:0052386	BP	e	cell wall thickening	8/11136	11/39088	0.00299	7	8	1	1	1	0.0463	SOLTUB.AGRIA.G00000004138.1, SOLTUB.AGRIA.G00000006480.1, SOLTUB.AGRIA.G00000008118.1, SOLTUB.AGRIA.G00000008615.1, SOLTUB.AGRIA.G00000027102.1, SOLTUB.AGRIA.G00000029764.1, SOLTUB.AGRIA.G00000032160.1, SOLTUB.AGRIA.G00000041286.1
GO:0071329	BP	e	cellular response to sucrose stimulus	8/11136	11/39088	0.00299	7	8	1	1	1	0.0463	SOLTUB.AGRIA.G00000002450.1, SOLTUB.AGRIA.G00000013419.1, SOLTUB.AGRIA.G00000016850.1, SOLTUB.AGRIA.G00000018339.1, SOLTUB.AGRIA.G00000025194.1, SOLTUB.AGRIA.G00000026241.1, SOLTUB.AGRIA.G00000029922.4, SOLTUB.AGRIA.G00000029931.3
GO:0009088	BP	e	threonine biosynthetic process	8/11136	11/39088	0.00299	10	8	1	1	1	0.0463	SOLTUB.AGRIA.G00000000045.1, SOLTUB.AGRIA.G00000000124.1, SOLTUB.AGRIA.G00000005481.1, SOLTUB.AGRIA.G00000012869.1, SOLTUB.AGRIA.G00000013524.1, SOLTUB.AGRIA.G00000022307.1, SOLTUB.AGRIA.G00000037800.1, SOLTUB.AGRIA.G00000043237.1
GO:0009270	BP	e	response to humidity	8/11136	11/39088	0.00299	5	8	1	1	1	0.0463	SOLTUB.AGRIA.G00000009327.1, SOLTUB.AGRIA.G00000011501.8, SOLTUB.AGRIA.G00000012439.1, SOLTUB.AGRIA.G00000021571.1, SOLTUB.AGRIA.G00000022604.1, SOLTUB.AGRIA.G00000025344.1, SOLTUB.AGRIA.G00000043204.1, SOLTUB.AGRIA.G00000043223.1
GO:0008345	BP	e	larval locomotory behavior	8/11136	11/39088	0.00299	3	8	1	1	1	0.0463	SOLTUB.AGRIA.G00000003375.1, SOLTUB.AGRIA.G00000014191.1, SOLTUB.AGRIA.G00000018498.1, SOLTUB.AGRIA.G00000029151.1, SOLTUB.AGRIA.G00000035745.1, SOLTUB.AGRIA.G00000036438.1, SOLTUB.AGRIA.G00000037828.1, SOLTUB.AGRIA.G00000037841.1
GO:0019389	BP	e	glucuronoside metabolic process	8/11136	11/39088	0.00299	6	8	1	1	1	0.0463	SOLTUB.AGRIA.G00000000364.1, SOLTUB.AGRIA.G00000014883.6, SOLTUB.AGRIA.G00000023130.1, SOLTUB.AGRIA.G00000024507.1, SOLTUB.AGRIA.G00000030084.1, SOLTUB.AGRIA.G00000033927.1, SOLTUB.AGRIA.G00000037340.1, SOLTUB.AGRIA.G00000038696.1
GO:0071397	BP	e	cellular response to cholesterol	8/11136	11/39088	0.00299	7	8	1	1	1	0.0463	SOLTUB.AGRIA.G00000003253.1, SOLTUB.AGRIA.G00000016859.1, SOLTUB.AGRIA.G00000023676.1, SOLTUB.AGRIA.G00000029079.2, SOLTUB.AGRIA.G00000029193.1, SOLTUB.AGRIA.G00000037284.2, SOLTUB.AGRIA.G00000037301.3, SOLTUB.AGRIA.G00000039308.1
GO:0098532	BP	e	histone H3-K27 trimethylation	8/11136	11/39088	0.00299	12	8	1	1	1	0.0463	SOLTUB.AGRIA.G00000002697.1, SOLTUB.AGRIA.G00000012839.1, SOLTUB.AGRIA.G00000024724.1, SOLTUB.AGRIA.G00000027758.1, SOLTUB.AGRIA.G00000027759.1, SOLTUB.AGRIA.G00000030965.1, SOLTUB.AGRIA.G00000031690.1, SOLTUB.AGRIA.G00000031725.1
GO:1904612	BP	e	response to 2,3,7,8-tetrachlorodibenzodioxine	8/11136	11/39088	0.00299	5	8	1	1	1	0.0463	SOLTUB.AGRIA.G00000000364.1, SOLTUB.AGRIA.G00000014883.6, SOLTUB.AGRIA.G00000023130.1, SOLTUB.AGRIA.G00000024507.1, SOLTUB.AGRIA.G00000030084.1, SOLTUB.AGRIA.G00000033927.1, SOLTUB.AGRIA.G00000037340.1, SOLTUB.AGRIA.G00000038696.1
GO:0032886	BP	e	regulation of microtubule-based process	8/11136	11/39088	0.00299	4	8	1	1	1	0.0463	SOLTUB.AGRIA.G00000003375.1, SOLTUB.AGRIA.G00000007228.1, SOLTUB.AGRIA.G00000010811.1, SOLTUB.AGRIA.G00000020349.1, SOLTUB.AGRIA.G00000023044.1, SOLTUB.AGRIA.G00000025484.7, SOLTUB.AGRIA.G00000029151.1, SOLTUB.AGRIA.G00000036438.1
GO:0046784	BP	e	viral mRNA export from host cell nucleus	7/11136	7/39088	0.000152	5	7	1	1	1	0.00589	SOLTUB.AGRIA.G00000013980.1, SOLTUB.AGRIA.G00000020909.1, SOLTUB.AGRIA.G00000022097.1, SOLTUB.AGRIA.G00000026383.1, SOLTUB.AGRIA.G00000027820.1, SOLTUB.AGRIA.G00000035074.1, SOLTUB.AGRIA.G00000036223.1
GO:0051346	BP	e	negative regulation of hydrolase activity	7/11136	7/39088	0.000152	5	7	1	1	1	0.00589	SOLTUB.AGRIA.G00000013390.1, SOLTUB.AGRIA.G00000016216.1, SOLTUB.AGRIA.G00000023914.1, SOLTUB.AGRIA.G00000024376.1, SOLTUB.AGRIA.G00000040259.1, SOLTUB.AGRIA.G00000042870.1, SOLTUB.AGRIA.G00000043616.1
GO:0051246	BP	e	regulation of protein metabolic process	7/11136	7/39088	0.000152	5	7	1	1	1	0.00589	SOLTUB.AGRIA.G00000000468.1, SOLTUB.AGRIA.G00000003843.1, SOLTUB.AGRIA.G00000004186.1, SOLTUB.AGRIA.G00000010510.1, SOLTUB.AGRIA.G00000021292.1, SOLTUB.AGRIA.G00000034282.1, SOLTUB.AGRIA.G00000041042.1
GO:0017009	BP	e	protein-phycocyanobilin linkage	7/11136	8/39088	0.000914	9	7	1	1	1	0.0218	SOLTUB.AGRIA.G00000002116.1, SOLTUB.AGRIA.G00000007073.3, SOLTUB.AGRIA.G00000019624.2, SOLTUB.AGRIA.G00000019738.1, SOLTUB.AGRIA.G00000022597.1, SOLTUB.AGRIA.G00000025132.1, SOLTUB.AGRIA.G00000034169.1
GO:0043617	BP	e	cellular response to sucrose starvation	7/11136	8/39088	0.000914	7	7	1	1	1	0.0218	SOLTUB.AGRIA.G00000002332.1, SOLTUB.AGRIA.G00000015602.1, SOLTUB.AGRIA.G00000020139.2, SOLTUB.AGRIA.G00000020496.1, SOLTUB.AGRIA.G00000021835.1, SOLTUB.AGRIA.G00000021836.1, SOLTUB.AGRIA.G00000041373.1
GO:0000291	BP	e	nuclear-transcribed mRNA catabolic process, exonucleolytic	7/11136	8/39088	0.000914	10	7	1	1	1	0.0218	SOLTUB.AGRIA.G00000014919.1, SOLTUB.AGRIA.G00000016729.1, SOLTUB.AGRIA.G00000020103.1, SOLTUB.AGRIA.G00000020579.1, SOLTUB.AGRIA.G00000035722.1, SOLTUB.AGRIA.G00000037298.2, SOLTUB.AGRIA.G00000041807.2
GO:0016576	BP	e	histone dephosphorylation	7/11136	8/39088	0.000914	8	7	1	1	1	0.0218	SOLTUB.AGRIA.G00000000795.1, SOLTUB.AGRIA.G00000023033.1, SOLTUB.AGRIA.G00000025785.2, SOLTUB.AGRIA.G00000025805.2, SOLTUB.AGRIA.G00000028834.1, SOLTUB.AGRIA.G00000032028.5, SOLTUB.AGRIA.G00000038855.1
GO:0035493	BP	e	SNARE complex assembly	7/11136	8/39088	0.000914	7	7	1	1	1	0.0218	SOLTUB.AGRIA.G00000006828.1, SOLTUB.AGRIA.G00000022109.1, SOLTUB.AGRIA.G00000023060.1, SOLTUB.AGRIA.G00000023463.1, SOLTUB.AGRIA.G00000031475.1, SOLTUB.AGRIA.G00000032690.1, SOLTUB.AGRIA.G00000036805.1
GO:0033217	BP	e	regulation of transcription from RNA polymerase II promoter in response to iron ion starvation	7/11136	9/39088	0.00309	12	7	1	1	1	0.0465	SOLTUB.AGRIA.G00000002952.1, SOLTUB.AGRIA.G00000006920.1, SOLTUB.AGRIA.G00000027878.1, SOLTUB.AGRIA.G00000038344.1, SOLTUB.AGRIA.G00000039518.1, SOLTUB.AGRIA.G00000044275.1, SOLTUB.AGRIA.G00000044276.1
GO:0031400	BP	e	negative regulation of protein modification process	7/11136	9/39088	0.00309	8	7	1	1	1	0.0465	SOLTUB.AGRIA.G00000003285.1, SOLTUB.AGRIA.G00000016354.1, SOLTUB.AGRIA.G00000016914.8, SOLTUB.AGRIA.G00000019361.1, SOLTUB.AGRIA.G00000020001.1, SOLTUB.AGRIA.G00000038847.1, SOLTUB.AGRIA.G00000039057.1
GO:0009584	BP	e	detection of visible light	7/11136	9/39088	0.00309	6	7	1	1	1	0.0465	SOLTUB.AGRIA.G00000002116.1, SOLTUB.AGRIA.G00000007073.3, SOLTUB.AGRIA.G00000007075.1, SOLTUB.AGRIA.G00000019624.2, SOLTUB.AGRIA.G00000019738.1, SOLTUB.AGRIA.G00000025132.1, SOLTUB.AGRIA.G00000034169.1
GO:0061780	BP	e	mitotic cohesin loading	7/11136	9/39088	0.00309	9	7	1	1	1	0.0465	SOLTUB.AGRIA.G00000002413.2, SOLTUB.AGRIA.G00000002653.2, SOLTUB.AGRIA.G00000008156.1, SOLTUB.AGRIA.G00000009012.1, SOLTUB.AGRIA.G00000009801.1, SOLTUB.AGRIA.G00000021798.2, SOLTUB.AGRIA.G00000023011.2
GO:2001246	BP	e	negative regulation of phosphatidylcholine biosynthetic process	7/11136	9/39088	0.00309	10	7	1	1	1	0.0465	SOLTUB.AGRIA.G00000005235.1, SOLTUB.AGRIA.G00000023190.1, SOLTUB.AGRIA.G00000026386.1, SOLTUB.AGRIA.G00000026405.1, SOLTUB.AGRIA.G00000033101.6, SOLTUB.AGRIA.G00000034611.1, SOLTUB.AGRIA.G00000034623.1
GO:0071474	BP	e	cellular hyperosmotic response	7/11136	9/39088	0.00309	6	7	1	1	1	0.0465	SOLTUB.AGRIA.G00000005277.1, SOLTUB.AGRIA.G00000006039.1, SOLTUB.AGRIA.G00000007694.1, SOLTUB.AGRIA.G00000008759.1, SOLTUB.AGRIA.G00000025228.1, SOLTUB.AGRIA.G00000028752.2, SOLTUB.AGRIA.G00000031651.1
GO:0046020	BP	e	negative regulation of transcription from RNA polymerase II promoter by pheromones	7/11136	9/39088	0.00309	12	7	1	1	1	0.0465	SOLTUB.AGRIA.G00000002413.2, SOLTUB.AGRIA.G00000002653.2, SOLTUB.AGRIA.G00000003291.1, SOLTUB.AGRIA.G00000003536.1, SOLTUB.AGRIA.G00000008156.1, SOLTUB.AGRIA.G00000021798.2, SOLTUB.AGRIA.G00000035222.1
GO:0015812	BP	e	gamma-aminobutyric acid transport	7/11136	9/39088	0.00309	8	7	1	1	1	0.0465	SOLTUB.AGRIA.G00000017354.1, SOLTUB.AGRIA.G00000026623.1, SOLTUB.AGRIA.G00000028842.1, SOLTUB.AGRIA.G00000029372.1, SOLTUB.AGRIA.G00000030256.2, SOLTUB.AGRIA.G00000038509.2, SOLTUB.AGRIA.G00000039977.1
GO:0046833	BP	e	positive regulation of RNA export from nucleus	7/11136	9/39088	0.00309	8	7	1	1	1	0.0465	SOLTUB.AGRIA.G00000006234.1, SOLTUB.AGRIA.G00000007395.1, SOLTUB.AGRIA.G00000008941.1, SOLTUB.AGRIA.G00000020493.1, SOLTUB.AGRIA.G00000027908.1, SOLTUB.AGRIA.G00000032507.3, SOLTUB.AGRIA.G00000039549.1
GO:0090306	BP	e	meiotic spindle assembly	6/11136	6/39088	0.000534	9	6	1	1	1	0.015	SOLTUB.AGRIA.G00000002082.1, SOLTUB.AGRIA.G00000007405.6, SOLTUB.AGRIA.G00000019625.1, SOLTUB.AGRIA.G00000019737.1, SOLTUB.AGRIA.G00000035670.11, SOLTUB.AGRIA.G00000040374.1
GO:0015846	BP	e	polyamine transport	6/11136	6/39088	0.000534	5	6	1	1	1	0.015	SOLTUB.AGRIA.G00000003758.1, SOLTUB.AGRIA.G00000014883.6, SOLTUB.AGRIA.G00000015122.1, SOLTUB.AGRIA.G00000023130.1, SOLTUB.AGRIA.G00000030084.1, SOLTUB.AGRIA.G00000038696.1
GO:0033327	BP	e	Leydig cell differentiation	6/11136	6/39088	0.000534	4	6	1	1	1	0.015	SOLTUB.AGRIA.G00000010494.1, SOLTUB.AGRIA.G00000010495.1, SOLTUB.AGRIA.G00000018356.1, SOLTUB.AGRIA.G00000018359.1, SOLTUB.AGRIA.G00000019492.1, SOLTUB.AGRIA.G00000043376.1
GO:0008210	BP	e	estrogen metabolic process	6/11136	6/39088	0.000534	6	6	1	1	1	0.015	SOLTUB.AGRIA.G00000008981.1, SOLTUB.AGRIA.G00000018211.1, SOLTUB.AGRIA.G00000018356.1, SOLTUB.AGRIA.G00000018359.1, SOLTUB.AGRIA.G00000021780.1, SOLTUB.AGRIA.G00000041832.1
GO:0006272	BP	e	leading strand elongation	6/11136	6/39088	0.000534	9	6	1	1	1	0.015	SOLTUB.AGRIA.G00000001450.1, SOLTUB.AGRIA.G00000008468.1, SOLTUB.AGRIA.G00000021913.1, SOLTUB.AGRIA.G00000023250.1, SOLTUB.AGRIA.G00000023652.4, SOLTUB.AGRIA.G00000029211.1
GO:0046719	BP	e	regulation by virus of viral protein levels in host cell	6/11136	6/39088	0.000534	5	6	1	1	1	0.015	SOLTUB.AGRIA.G00000003192.1, SOLTUB.AGRIA.G00000019350.1, SOLTUB.AGRIA.G00000020042.2, SOLTUB.AGRIA.G00000022005.2, SOLTUB.AGRIA.G00000034058.1, SOLTUB.AGRIA.G00000036486.1
GO:0008209	BP	e	androgen metabolic process	6/11136	6/39088	0.000534	6	6	1	1	1	0.015	SOLTUB.AGRIA.G00000008981.1, SOLTUB.AGRIA.G00000018211.1, SOLTUB.AGRIA.G00000018356.1, SOLTUB.AGRIA.G00000018359.1, SOLTUB.AGRIA.G00000019924.1, SOLTUB.AGRIA.G00000041832.1
GO:0099159	BP	e	regulation of modification of postsynaptic structure	6/11136	6/39088	0.000534	7	6	1	1	1	0.015	SOLTUB.AGRIA.G00000003390.1, SOLTUB.AGRIA.G00000019388.1, SOLTUB.AGRIA.G00000027853.1, SOLTUB.AGRIA.G00000033253.1, SOLTUB.AGRIA.G00000036956.1, SOLTUB.AGRIA.G00000040441.1
GO:0009142	BP	e	nucleoside triphosphate biosynthetic process	6/11136	7/39088	0.00283	8	6	1	1	1	0.0447	SOLTUB.AGRIA.G00000003164.1, SOLTUB.AGRIA.G00000005648.1, SOLTUB.AGRIA.G00000010559.1, SOLTUB.AGRIA.G00000022197.1, SOLTUB.AGRIA.G00000028851.1, SOLTUB.AGRIA.G00000039323.1
GO:1900078	BP	e	positive regulation of cellular response to insulin stimulus	6/11136	7/39088	0.00283	5	6	1	1	1	0.0447	SOLTUB.AGRIA.G00000003067.5, SOLTUB.AGRIA.G00000005578.1, SOLTUB.AGRIA.G00000005631.1, SOLTUB.AGRIA.G00000027853.1, SOLTUB.AGRIA.G00000031546.1, SOLTUB.AGRIA.G00000032600.1
GO:0030575	BP	e	nuclear body organization	6/11136	7/39088	0.00283	6	6	1	1	1	0.0447	SOLTUB.AGRIA.G00000010494.1, SOLTUB.AGRIA.G00000010495.1, SOLTUB.AGRIA.G00000019492.1, SOLTUB.AGRIA.G00000043376.1, SOLTUB.AGRIA.G00000043601.3, SOLTUB.AGRIA.G00000043856.3
GO:0031938	BP	e	regulation of chromatin silencing at telomere	6/11136	7/39088	0.00283	11	6	1	1	1	0.0447	SOLTUB.AGRIA.G00000004464.1, SOLTUB.AGRIA.G00000004615.1, SOLTUB.AGRIA.G00000004616.1, SOLTUB.AGRIA.G00000009008.1, SOLTUB.AGRIA.G00000012617.1, SOLTUB.AGRIA.G00000022469.1
GO:0150103	BP	e	reactive gliosis	6/11136	7/39088	0.00283	6	6	1	1	1	0.0447	SOLTUB.AGRIA.G00000003067.5, SOLTUB.AGRIA.G00000005578.1, SOLTUB.AGRIA.G00000005631.1, SOLTUB.AGRIA.G00000027853.1, SOLTUB.AGRIA.G00000031546.1, SOLTUB.AGRIA.G00000032600.1
GO:1900483	BP	e	regulation of protein targeting to vacuolar membrane	6/11136	7/39088	0.00283	10	6	1	1	1	0.0447	SOLTUB.AGRIA.G00000006828.1, SOLTUB.AGRIA.G00000022109.1, SOLTUB.AGRIA.G00000023060.1, SOLTUB.AGRIA.G00000023463.1, SOLTUB.AGRIA.G00000031475.1, SOLTUB.AGRIA.G00000032690.1
GO:0032466	BP	e	negative regulation of cytokinesis	6/11136	7/39088	0.00283	7	6	1	1	1	0.0447	SOLTUB.AGRIA.G00000011944.1, SOLTUB.AGRIA.G00000013629.1, SOLTUB.AGRIA.G00000038550.1, SOLTUB.AGRIA.G00000038552.1, SOLTUB.AGRIA.G00000041889.1, SOLTUB.AGRIA.G00000043917.1
GO:0071046	BP	e	nuclear polyadenylation-dependent ncRNA catabolic process	6/11136	7/39088	0.00283	11	6	1	1	1	0.0447	SOLTUB.AGRIA.G00000003311.1, SOLTUB.AGRIA.G00000011117.1, SOLTUB.AGRIA.G00000011345.1, SOLTUB.AGRIA.G00000015066.1, SOLTUB.AGRIA.G00000023331.1, SOLTUB.AGRIA.G00000043464.1
GO:0099640	BP	e	axo-dendritic protein transport	6/11136	7/39088	0.00283	8	6	1	1	1	0.0447	SOLTUB.AGRIA.G00000003067.5, SOLTUB.AGRIA.G00000005578.1, SOLTUB.AGRIA.G00000005631.1, SOLTUB.AGRIA.G00000027853.1, SOLTUB.AGRIA.G00000031546.1, SOLTUB.AGRIA.G00000032600.1
GO:1903542	BP	e	negative regulation of exosomal secretion	6/11136	7/39088	0.00283	9	6	1	1	1	0.0447	SOLTUB.AGRIA.G00000005197.1, SOLTUB.AGRIA.G00000012723.1, SOLTUB.AGRIA.G00000015420.1, SOLTUB.AGRIA.G00000036754.1, SOLTUB.AGRIA.G00000038550.1, SOLTUB.AGRIA.G00000038552.1
GO:0035520	BP	e	monoubiquitinated protein deubiquitination	6/11136	7/39088	0.00283	10	6	1	1	1	0.0447	SOLTUB.AGRIA.G00000009858.1, SOLTUB.AGRIA.G00000019987.1, SOLTUB.AGRIA.G00000023030.1, SOLTUB.AGRIA.G00000035002.1, SOLTUB.AGRIA.G00000035584.6, SOLTUB.AGRIA.G00000036945.1
GO:0120029	BP	e	proton export across plasma membrane	6/11136	7/39088	0.00283	9	6	1	1	1	0.0447	SOLTUB.AGRIA.G00000011908.1, SOLTUB.AGRIA.G00000012315.1, SOLTUB.AGRIA.G00000022730.6, SOLTUB.AGRIA.G00000024297.1, SOLTUB.AGRIA.G00000024304.1, SOLTUB.AGRIA.G00000039324.1
GO:0097400	BP	e	interleukin-17-mediated signaling pathway	6/11136	7/39088	0.00283	7	6	1	1	1	0.0447	SOLTUB.AGRIA.G00000004100.1, SOLTUB.AGRIA.G00000011160.1, SOLTUB.AGRIA.G00000011303.1, SOLTUB.AGRIA.G00000019969.1, SOLTUB.AGRIA.G00000020173.2, SOLTUB.AGRIA.G00000032117.3
GO:0018885	BP	e	carbon tetrachloride metabolic process	6/11136	7/39088	0.00283	5	6	1	1	1	0.0447	SOLTUB.AGRIA.G00000003285.1, SOLTUB.AGRIA.G00000019361.1, SOLTUB.AGRIA.G00000019994.1, SOLTUB.AGRIA.G00000020001.1, SOLTUB.AGRIA.G00000036930.5, SOLTUB.AGRIA.G00000038847.1
GO:0014046	BP	e	dopamine secretion	6/11136	7/39088	0.00283	8	6	1	1	1	0.0447	SOLTUB.AGRIA.G00000003067.5, SOLTUB.AGRIA.G00000005578.1, SOLTUB.AGRIA.G00000005631.1, SOLTUB.AGRIA.G00000027853.1, SOLTUB.AGRIA.G00000031546.1, SOLTUB.AGRIA.G00000032600.1
GO:0008589	BP	e	regulation of smoothened signaling pathway	6/11136	7/39088	0.00283	6	6	1	1	1	0.0447	SOLTUB.AGRIA.G00000004408.1, SOLTUB.AGRIA.G00000023353.1, SOLTUB.AGRIA.G00000030881.1, SOLTUB.AGRIA.G00000034823.1, SOLTUB.AGRIA.G00000034843.1, SOLTUB.AGRIA.G00000038832.1
GO:0043462	BP	e	regulation of ATPase activity	6/11136	7/39088	0.00283	5	6	1	1	1	0.0447	SOLTUB.AGRIA.G00000003285.1, SOLTUB.AGRIA.G00000019361.1, SOLTUB.AGRIA.G00000019994.1, SOLTUB.AGRIA.G00000020001.1, SOLTUB.AGRIA.G00000036930.5, SOLTUB.AGRIA.G00000038847.1
GO:0007350	BP	e	blastoderm segmentation	6/11136	7/39088	0.00283	5	6	1	1	1	0.0447	SOLTUB.AGRIA.G00000011768.2, SOLTUB.AGRIA.G00000018176.1, SOLTUB.AGRIA.G00000022789.1, SOLTUB.AGRIA.G00000030252.1, SOLTUB.AGRIA.G00000032664.1, SOLTUB.AGRIA.G00000038531.1
GO:0009090	BP	e	homoserine biosynthetic process	6/11136	7/39088	0.00283	10	6	1	1	1	0.0447	SOLTUB.AGRIA.G00000000045.1, SOLTUB.AGRIA.G00000000124.1, SOLTUB.AGRIA.G00000022307.1, SOLTUB.AGRIA.G00000037800.1, SOLTUB.AGRIA.G00000038876.1, SOLTUB.AGRIA.G00000043237.1
GO:0044752	BP	e	response to human chorionic gonadotropin	6/11136	7/39088	0.00283	6	6	1	1	1	0.0447	SOLTUB.AGRIA.G00000000499.2, SOLTUB.AGRIA.G00000020395.1, SOLTUB.AGRIA.G00000024753.1, SOLTUB.AGRIA.G00000031326.1, SOLTUB.AGRIA.G00000031362.1, SOLTUB.AGRIA.G00000039527.3
GO:0097284	BP	e	hepatocyte apoptotic process	5/11136	5/39088	0.00188	6	5	1	1	1	0.035	SOLTUB.AGRIA.G00000003390.1, SOLTUB.AGRIA.G00000017028.3, SOLTUB.AGRIA.G00000019388.1, SOLTUB.AGRIA.G00000026024.1, SOLTUB.AGRIA.G00000040441.1
GO:1901642	BP	e	nucleoside transmembrane transport	5/11136	5/39088	0.00188	7	5	1	1	1	0.035	SOLTUB.AGRIA.G00000000492.1, SOLTUB.AGRIA.G00000005747.1, SOLTUB.AGRIA.G00000007498.1, SOLTUB.AGRIA.G00000007499.1, SOLTUB.AGRIA.G00000023957.1
GO:0001672	BP	e	regulation of chromatin assembly or disassembly	5/11136	5/39088	0.00188	6	5	1	1	1	0.035	SOLTUB.AGRIA.G00000004223.1, SOLTUB.AGRIA.G00000004224.1, SOLTUB.AGRIA.G00000033226.1, SOLTUB.AGRIA.G00000033247.1, SOLTUB.AGRIA.G00000038832.1
GO:0009894	BP	e	regulation of catabolic process	5/11136	5/39088	0.00188	4	5	1	1	1	0.035	SOLTUB.AGRIA.G00000005437.2, SOLTUB.AGRIA.G00000013566.1, SOLTUB.AGRIA.G00000021292.1, SOLTUB.AGRIA.G00000021787.1, SOLTUB.AGRIA.G00000034917.1
GO:0090053	BP	e	positive regulation of pericentric heterochromatin assembly	5/11136	5/39088	0.00188	11	5	1	1	1	0.035	SOLTUB.AGRIA.G00000003192.1, SOLTUB.AGRIA.G00000008604.1, SOLTUB.AGRIA.G00000019350.1, SOLTUB.AGRIA.G00000022005.2, SOLTUB.AGRIA.G00000034058.1
GO:0043903	BP	e	regulation of biological process involved in symbiotic interaction	5/11136	5/39088	0.00188	3	5	1	1	1	0.035	SOLTUB.AGRIA.G00000008917.1, SOLTUB.AGRIA.G00000019957.1, SOLTUB.AGRIA.G00000029322.2, SOLTUB.AGRIA.G00000029899.1, SOLTUB.AGRIA.G00000036211.1
GO:0042462	BP	e	eye photoreceptor cell development	5/11136	5/39088	0.00188	6	5	1	1	1	0.035	SOLTUB.AGRIA.G00000016226.1, SOLTUB.AGRIA.G00000018522.1, SOLTUB.AGRIA.G00000019697.1, SOLTUB.AGRIA.G00000026066.2, SOLTUB.AGRIA.G00000039086.1
GO:0007113	BP	e	endomitotic cell cycle	5/11136	5/39088	0.00188	4	5	1	1	1	0.035	SOLTUB.AGRIA.G00000002639.1, SOLTUB.AGRIA.G00000005242.1, SOLTUB.AGRIA.G00000006244.1, SOLTUB.AGRIA.G00000035698.1, SOLTUB.AGRIA.G00000038540.1
GO:1905907	BP	e	negative regulation of amyloid fibril formation	5/11136	5/39088	0.00188	7	5	1	1	1	0.035	SOLTUB.AGRIA.G00000000519.1, SOLTUB.AGRIA.G00000002082.1, SOLTUB.AGRIA.G00000019625.1, SOLTUB.AGRIA.G00000019737.1, SOLTUB.AGRIA.G00000027295.1
GO:0099139	BP	e	cheating during chimeric sorocarp development	5/11136	5/39088	0.00188	6	5	1	1	1	0.035	SOLTUB.AGRIA.G00000003899.1, SOLTUB.AGRIA.G00000018248.1, SOLTUB.AGRIA.G00000018339.1, SOLTUB.AGRIA.G00000020833.1, SOLTUB.AGRIA.G00000038650.4
GO:0046475	BP	e	glycerophospholipid catabolic process	5/11136	5/39088	0.00188	7	5	1	1	1	0.035	SOLTUB.AGRIA.G00000000910.1, SOLTUB.AGRIA.G00000000945.1, SOLTUB.AGRIA.G00000007621.1, SOLTUB.AGRIA.G00000009059.1, SOLTUB.AGRIA.G00000010304.1
GO:0060253	BP	e	negative regulation of glial cell proliferation	5/11136	5/39088	0.00188	9	5	1	1	1	0.035	SOLTUB.AGRIA.G00000000157.1, SOLTUB.AGRIA.G00000008927.1, SOLTUB.AGRIA.G00000036400.1, SOLTUB.AGRIA.G00000040103.1, SOLTUB.AGRIA.G00000043726.1
GO:0055076	BP	e	transition metal ion homeostasis	5/11136	5/39088	0.00188	8	5	1	1	1	0.035	SOLTUB.AGRIA.G00000003758.1, SOLTUB.AGRIA.G00000006728.1, SOLTUB.AGRIA.G00000030095.1, SOLTUB.AGRIA.G00000038646.1, SOLTUB.AGRIA.G00000041446.1

## Sheet: Table-S13
Table S13: List of genes encoding transcription factors (TF) by novel genes (class-U).
Novel gene ID	TF family
TCONS_00000256.p1	AP2/ERF->AP2/ERF-ERF
TCONS_00003532.p1	AP2/ERF->AP2/ERF-ERF
TCONS_00004824.p1	mTERF
TCONS_00004841.p1	AP2/ERF->AP2/ERF-ERF
TCONS_00004842.p1	AP2/ERF->AP2/ERF-ERF
TCONS_00004908.p1	GRAS
TCONS_00013067.p1	GRAS
TCONS_00013068.p1	GRAS
TCONS_00013213.p1	AP2/ERF->AP2/ERF-ERF
TCONS_00014405.p1	MADS->MADS-M-type
TCONS_00016237.p1	AP2/ERF->AP2/ERF-ERF
TCONS_00016440.p1	C2H2
TCONS_00017998.p1	AP2/ERF->AP2/ERF-ERF
TCONS_00018005.p1	AP2/ERF->AP2/ERF-ERF
TCONS_00018138.p1	MADS->MADS-M-type
TCONS_00019735.p1	C2C2->C2C2-GATA
TCONS_00022010.p1	NAC
TCONS_00022985.p1	bZIP
TCONS_00023155.p1	AP2/ERF->AP2/ERF-ERF
TCONS_00023156.p1	AP2/ERF->AP2/ERF-ERF
TCONS_00023157.p1	AP2/ERF->AP2/ERF-ERF
TCONS_00023329.p1	LOB
TCONS_00023348.p1	C2C2->C2C2-Dof
TCONS_00023349.p1	C2C2->C2C2-Dof
TCONS_00025458.p1	C2C2->C2C2-GATA
TCONS_00026225.p1	TCP
TCONS_00026226.p1	TCP
TCONS_00027125.p1	TCP
TCONS_00027144.p1	AP2/ERF->AP2/ERF-ERF
TCONS_00027209.p1	AP2/ERF->AP2/ERF-ERF
TCONS_00027210.p1	AP2/ERF->AP2/ERF-ERF
TCONS_00027223.p1	C2C2->C2C2-Dof
TCONS_00027224.p1	C2C2->C2C2-Dof
TCONS_00028660.p1	bZIP
TCONS_00028921.p1	C2C2->C2C2-Dof
TCONS_00028922.p1	C2C2->C2C2-Dof
TCONS_00029355.p1	LOB
TCONS_00030562.p1	C2C2->C2C2-Dof
TCONS_00030775.p1	C2C2->C2C2-Dof
TCONS_00030795.p1	AP2/ERF->AP2/ERF-ERF
TCONS_00030801.p1	HB->HB-other
TCONS_00031849.p1	bZIP
TCONS_00033249.p1	AP2/ERF->AP2/ERF-ERF
TCONS_00035713.p1	TCP
TCONS_00035714.p1	TCP
TCONS_00036507.p1	TCP
TCONS_00037720.p1	bZIP
TCONS_00037721.p1	bZIP
TCONS_00037935.p1	bZIP
TCONS_00041122.p1	MADS->MADS-MIKC
TCONS_00041396.p1	LOB
TCONS_00041799.p1	TCP
TCONS_00042149.p1	AP2/ERF->AP2/ERF-ERF
TCONS_00042810.p1	bHLH
TCONS_00042811.p1	bHLH
TCONS_00043953.p1	AP2/ERF->AP2/ERF-ERF
TCONS_00044025.p1	AP2/ERF->AP2/ERF-ERF
TCONS_00044444.p1	AP2/ERF->AP2/ERF-ERF
TCONS_00044500.p1	AP2/ERF->AP2/ERF-ERF
TCONS_00044559.p1	AP2/ERF->AP2/ERF-ERF
TCONS_00047016.p1	AP2/ERF->AP2/ERF-ERF
TCONS_00049845.p1	MYB->MYB
TCONS_00050228.p1	bZIP
TCONS_00050229.p1	bZIP
TCONS_00050618.p1	C2H2
TCONS_00053489.p1	AP2/ERF->AP2/ERF-ERF
TCONS_00053490.p1	AP2/ERF->AP2/ERF-ERF
TCONS_00054447.p1	MADS->MADS-M-type
TCONS_00055002.p1	GeBP
TCONS_00055539.p1	MYB->MYB
TCONS_00055711.p1	C2C2->C2C2-Dof
TCONS_00055712.p1	C2C2->C2C2-Dof
TCONS_00057057.p1	AP2/ERF->AP2/ERF-ERF
TCONS_00058159.p1	AP2/ERF->AP2/ERF-ERF
TCONS_00061810.p1	AP2/ERF->AP2/ERF-ERF
TCONS_00061811.p1	AP2/ERF->AP2/ERF-ERF
TCONS_00062079.p1	AP2/ERF->AP2/ERF-ERF
TCONS_00064741.p1	NF-Y->NF-YB
TCONS_00066304.p1	AP2/ERF->AP2/ERF-ERF
TCONS_00066411.p1	AP2/ERF->AP2/ERF-ERF
TCONS_00066605.p1	AP2/ERF->AP2/ERF-ERF
TCONS_00068729.p1	AP2/ERF->AP2/ERF-ERF
TCONS_00068746.p1	AP2/ERF->AP2/ERF-ERF
TCONS_00068788.p1	AP2/ERF->AP2/ERF-ERF
TCONS_00068860.p1	C2H2
TCONS_00068869.p1	OFP
TCONS_00071456.p1	AP2/ERF->AP2/ERF-ERF
TCONS_00071717.p1	C2H2
TCONS_00071718.p1	C2H2
TCONS_00072983.p1	LOB
TCONS_00073093.p1	BBR-BPC
TCONS_00073663.p1	GRAS
TCONS_00073849.p1	AP2/ERF->AP2/ERF-ERF
TCONS_00075900.p1	Trihelix
TCONS_00076566.p1	GRAS
TCONS_00076567.p1	GRAS
TCONS_00078230.p1	TCP
TCONS_00078231.p1	TCP
TCONS_00078453.p1	LOB
TCONS_00078588.p1	BBR-BPC
TCONS_00078963.p1	C2H2
TCONS_00080626.p1	AP2/ERF->AP2/ERF-ERF
TCONS_00080942.p1	AP2/ERF->AP2/ERF-ERF
TCONS_00084308.p1	MADS->MADS-M-type
TCONS_00084790.p1	OFP
TCONS_00086119.p1	GNAT
TCONS_00089176.p1	OFP
TCONS_00090187.p1	GRAS
TCONS_00090676.p1	C2H2
TCONS_00091227.p1	GRAS
TCONS_00091340.p1	GRAS
TCONS_00091390.p1	C3H
TCONS_00094065.p1	MADS->MADS-M-type
TCONS_00094118.p1	AP2/ERF->AP2/ERF-ERF
TCONS_00094119.p1	AP2/ERF->AP2/ERF-ERF
TCONS_00094500.p1	GNAT
TCONS_00095457.p1	AP2/ERF->AP2/ERF-ERF
TCONS_00095569.p1	C2H2
TCONS_00096226.p1	bHLH
TCONS_00096227.p1	bHLH
TCONS_00099058.p1	AP2/ERF->AP2/ERF-ERF
TCONS_00099059.p1	AP2/ERF->AP2/ERF-ERF
TCONS_00099343.p1	OFP
TCONS_00099344.p1	OFP
TCONS_00100377.p1	AP2/ERF->AP2/ERF-ERF
TCONS_00100980.p1	AP2/ERF->AP2/ERF-ERF
TCONS_00100981.p1	AP2/ERF->AP2/ERF-ERF
TCONS_00102563.p1	C2H2
TCONS_00102600.p1	AP2/ERF->AP2/ERF-ERF
TCONS_00105603.p1	B3->B3
TCONS_00113947.p1	OFP
TCONS_00114976.p1	OFP
TCONS_00115051.p1	AP2/ERF->AP2/ERF-ERF
TCONS_00115163.p1	OFP
TCONS_00115173.p1	GNAT
TCONS_00115219.p1	C2H2
TCONS_00115223.p1	AP2/ERF->AP2/ERF-ERF
TCONS_00115224.p1	AP2/ERF->AP2/ERF-ERF
TCONS_00117558.p1	AP2/ERF->AP2/ERF-ERF
TCONS_00117559.p1	AP2/ERF->AP2/ERF-ERF
TCONS_00117682.p1	B3->B3
TCONS_00118161.p1	OFP
TCONS_00118766.p1	C2H2
TCONS_00118767.p1	C2H2
TCONS_00119276.p1	GARP->GARP-G2-like
TCONS_00119277.p1	GARP->GARP-G2-like
TCONS_00120429.p1	WRKY
TCONS_00121321.p1	AP2/ERF->AP2/ERF-ERF
TCONS_00121322.p1	AP2/ERF->AP2/ERF-ERF
TCONS_00122297.p1	AP2/ERF->AP2/ERF-ERF
TCONS_00122573.p1	CSD
TCONS_00124020.p1	AP2/ERF->AP2/ERF-ERF
TCONS_00124021.p1	AP2/ERF->AP2/ERF-ERF
TCONS_00124043.p1	C3H
TCONS_00125675.p1	AP2/ERF->AP2/ERF-ERF
TCONS_00126003.p1	OFP
TCONS_00126190.p1	AP2/ERF->AP2/ERF-ERF
TCONS_00127912.p1	TCP
TCONS_00127913.p1	TCP
TCONS_00129120.p1	LOB
TCONS_00129644.p1	GeBP
TCONS_00129874.p1	MYB->MYB
TCONS_00131805.p1	GRAS
TCONS_00132095.p1	GRAS
TCONS_00132305.p1	TCP
TCONS_00132306.p1	TCP
TCONS_00134193.p1	MADS->MADS-M-type
TCONS_00134457.p1	AP2/ERF->AP2/ERF-ERF
TCONS_00134856.p1	AP2/ERF->AP2/ERF-ERF
TCONS_00135273.p1	AP2/ERF->AP2/ERF-ERF
TCONS_00137284.p1	MADS->MADS-M-type
TCONS_00138899.p1	AP2/ERF->AP2/ERF-ERF
TCONS_00142803.p1	NF-Y->NF-YB
TCONS_00149746.p1	Trihelix
TCONS_00151779.p1	C2H2
TCONS_00151780.p1	C2H2
TCONS_00152099.p1	MADS->MADS-M-type
TCONS_00153296.p1	MADS->MADS-M-type
TCONS_00153871.p1	AP2/ERF->AP2/ERF-ERF
TCONS_00154940.p1	C2C2->C2C2-Dof

## Sheet: Table-S14
Table S14: List of genes encoding nucleotide-binding (NB) domains and leucine-rich repeats (NLR) by novel genes (class-U). The NLR class column indicates that individual novel gene genes belong to a class of NLR genes. Domain start and end position indicate the start and end position of NLR domains within the gene. The list of motifs found suggests that the list of NLR motifs is identified in res…
Novel gene ID	NLR class	Domain start position	Domain end position	Domain strand	NLR motifs found
TCONS_00142004.p1	CC-NBARC-LRR	168	2478	+	motif_16,motif_1,motif_6,motif_6,motif_4,motif_4,motif_5,motif_5,motif_5,motif_10,motif_10,motif_10,motif_3,motif_3,motif_3,motif_12,motif_12,motif_12,motif_2,motif_2,motif_2,motif_8,motif_8,motif_7,motif_9,motif_9,motif_11
TCONS_00110064.p1	CC-NBARC-LRR	972	2754	+	motif_17,motif_16,motif_1,motif_6,motif_6,motif_4,motif_4,motif_5,motif_5,motif_5,motif_10,motif_10,motif_10,motif_3,motif_3,motif_3,motif_12,motif_12,motif_12,motif_2,motif_2,motif_2,motif_8,motif_8,motif_7,motif_9
TCONS_00110066.p1	NBARC-LRR	48	1347	+	motif_1,motif_6,motif_6,motif_4,motif_4,motif_5,motif_5,motif_5,motif_10,motif_10,motif_10,motif_3,motif_3,motif_3,motif_12,motif_12,motif_12,motif_2,motif_2,motif_2,motif_8,motif_8,motif_7,motif_9
TCONS_00142005.p1	CC-NBARC-LRR	168	2478	+	motif_16,motif_1,motif_6,motif_6,motif_4,motif_4,motif_5,motif_5,motif_5,motif_10,motif_10,motif_10,motif_3,motif_3,motif_3,motif_12,motif_12,motif_12,motif_2,motif_2,motif_2,motif_8,motif_8,motif_7,motif_9,motif_9,motif_11
TCONS_00095097.p1	NBARC-LRR	54	1716	+	motif_12,motif_2,motif_2,motif_8,motif_8,motif_7,motif_9,motif_9,motif_11,motif_11,motif_19,motif_11,motif_11,motif_11,motif_11

## Sheet: Table-S15
Table S15: Summary of gene co-expression network constructed in this study.
Description	Value	% Value
No of genes in dAg	39088
No of genes expressed in atleast one library	33981	86.9346
No of genes in network	28388	72.6259
No of edges in the network	457580
No of genes in network with cluster assignment	26972
No of HCCA clusters	853
Min number of genes in cluster	2
Max number of genes in cluster	285
No of clusters containing 2 genes	440	51.5826
No of clusters containing 3 genes	86	10.0821
No of clusters containing 4 genes	23	2.69637
No of clusters containing 5 genes	12	1.4068
No of clusters containing 6 genes	7	0.820633
No of clusters containing 7 genes	4	0.468933
No of clusters containing 8 genes	4	0.468933
No of clusters containing 9 genes	2	0.234467
No of clusters containing >10 genes	275	32.2392
No of clusters with enriched GO terms (=1)	26
No of clusters with enriched GO terms (=2)	20
No of clusters with enriched GO terms (=3)	15
No of clusters with enriched GO terms (=4)	11
No of clusters with enriched GO terms (=5)	9
No of clusters with enriched GO terms (=6)	7
No of clusters with enriched GO terms (=7)	4
No of clusters with enriched GO terms (=8)	7
No of clusters with enriched GO terms (=9)	6
No of clusters with enriched GO terms (=10)	2
No of clusters with enriched GO terms (>10)	451	52.8722
Total	558	65.4162

## Sheet: Table-S16
Table S16: List of genes that encode structural enzymes involved in the anthocyanin biosynthesis pathway and that were identified in a single co-expression cluster, Cluster_90. CHS: Chalcone synthase; CHI: chalcone isomerase; F3H: flavonoid 3-hydroxylase; F3'H: Flavonoid 3′ hydroxylase; F3'5'H: flavonoid 3′-5′ hydroxylase; DFR: dihydroflavonol 4-reductase; ANS: anthocyanindin synthase; GST: gluta…
Reference gene ID	Gene name	Gene type	Chromosome	Start position	End position	Strand
SOLTUB.AGRIA.G00000019769	CHS	EBG	5	53250915	53252635	+
SOLTUB.AGRIA.G00000032680	CHS	EBG	9	70537168	70539203	+
SOLTUB.AGRIA.G00000032681	CHS	EBG	9	70541687	70546207	+
SOLTUB.AGRIA.G00000017130	CHI	EBG	5	1577227	1580771	-
SOLTUB.AGRIA.G00000019557	CHI	EBG	5	51482008	51484642	+
SOLTUB.AGRIA.G00000008010	F3H	EBG	2	43364987	43367241	-
SOLTUB.AGRIA.G00000012098	F3'H	EBG	3	54085109	54089083	-
SOLTUB.AGRIA.G00000038453	F3'5'H	LBG	11	48884164	48886487	+
SOLTUB.AGRIA.G00000038454	F3'5'H	LBG	11	48886513	48887043	+
SOLTUB.AGRIA.G00000008114	DFR	LBG	2	44305805	44308056	+
SOLTUB.AGRIA.G00000029179	ANS	LBG	8	60125706	60127265	-
SOLTUB.AGRIA.G00000007720	GST	LBG	2	40986317	40987922	+
SOLTUB.AGRIA.G00000032292	AOMT	LBG	9	66274432	66278245	+
SOLTUB.AGRIA.G00000036581	UGT	LBG	11	4972444	4973946	+
SOLTUB.AGRIA.G00000036582	UGT	LBG	11	4975661	4976191	+
SOLTUB.AGRIA.G00000036619	UGT	LBG	11	5234778	5236109	+
SOLTUB.AGRIA.G00000036625	UGT	LBG	11	5248364	5249719	+
SOLTUB.AGRIA.G00000036638	UGT	LBG	11	5305732	5310881	+
SOLTUB.AGRIA.G00000036639	UGT	LBG	11	5311691	5312208	+
SOLTUB.AGRIA.G00000036647	UGT	LBG	11	5359075	5360406	+
SOLTUB.AGRIA.G00000036709	UGT	LBG	11	6262789	6263841	+
SOLTUB.AGRIA.G00000042129	UGT	LBG	12	55242375	55247994	+
SOLTUB.AGRIA.G00000010841	MATE	LBG	3	40631294	40634241	-

## Sheet: Table-S17
Table S17: List of genes present in the co-expression cluster, Cluster_90. The columns Chromosomes, start, end position, and strand indicate the respective genes' physical location on the reference genome (dAg).
Reference gene ID	Alias 1	Alias 2	Gene name	Chromosome	Start position	End position	Strand
SOLTUB.AGRIA.G00000000977	bHLH	TF	basic helix-loop-helix (bHLH) DNA-binding superfamily protein	1	11238442	11243472	+
SOLTUB.AGRIA.G00000002117	No alias		ATP-citrate synthase	1	53651776	53658137	-
SOLTUB.AGRIA.G00000002327	No alias		alpha/beta-Hydrolases superfamily protein	1	59362511	59363995	+
SOLTUB.AGRIA.G00000002589	No alias		ARM repeat superfamily protein	1	63362604	63365586	-
SOLTUB.AGRIA.G00000003092	No alias		S-adenosyl-L-methionine:salicylic acid carboxyl methyltransferase	1	69304261	69306371	-
SOLTUB.AGRIA.G00000003137	No alias		S-adenosyl-L-methionine-dependent methyltransferase superfamily protein	1	69645862	69647054	-
SOLTUB.AGRIA.G00000003153	No alias		Very-long-chain aldehyde decarbonylase GL1-1	1	69911314	69916274	+
SOLTUB.AGRIA.G00000003831	No alias		ABC transporter	1	76560784	76563736	-
SOLTUB.AGRIA.G00000003919	No alias		Esterase/lipase/thioesterase family protein	1	77162623	77175940	+
SOLTUB.AGRIA.G00000004381	No alias		Dynamin family protein	1	81118849	81133556	-
SOLTUB.AGRIA.G00000004382	No alias		Chloride channel protein	1	81134372	81141947	-
SOLTUB.AGRIA.G00000004534	No alias		Elongation of very long chain fatty acids protein 5	1	82312659	82313498	-
SOLTUB.AGRIA.G00000005445	No alias		Kinase family protein	1	89139478	89145107	+
SOLTUB.AGRIA.G00000006503	No alias		Unknown protein	2	28375354	28376000	+
SOLTUB.AGRIA.G00000006703	No alias		Tripartite motif-containing protein 65	2	30273380	30276109	-
SOLTUB.AGRIA.G00000006838	No alias		zinc transporter	2	31681378	31684026	-
SOLTUB.AGRIA.G00000007125	MADS	TF	MADS-box transcription factor	2	34499443	34618854	-
SOLTUB.AGRIA.G00000007305	No alias		O-methyltransferase	2	36620106	36629180	+
SOLTUB.AGRIA.G00000007720	GST	LBG	Glutathione S-transferase	2	40986317	40987922	+
SOLTUB.AGRIA.G00000007774	No alias		Acyl-transferase	2	41436731	41438172	+
SOLTUB.AGRIA.G00000007775	No alias		Acyl-transferase	2	41440024	41441467	+
SOLTUB.AGRIA.G00000008010	F3H	EBG	Flavanone 3-hydroxylase	2	43364987	43367241	-
SOLTUB.AGRIA.G00000008114	DFR	R-locus	Dihydroflavonol 4-reductase	2	44305805	44308056	+
SOLTUB.AGRIA.G00000008115	No alias		Unknown protein	2	44307707	44309468	+
SOLTUB.AGRIA.G00000008523	No alias		transmembrane protein	2	47909552	47913856	+
SOLTUB.AGRIA.G00000008681	MADS	TF	MADS-box transcription factor	2	49246936	49251498	-
SOLTUB.AGRIA.G00000008788	No alias		Mini zinc finger protein	2	50095706	50099339	-
SOLTUB.AGRIA.G00000008919	R2R3 MYB	D-locus	Myb transcription factor	2	51072549	51072927	-
SOLTUB.AGRIA.G00000010841	MATE		Protein DETOXIFICATION	3	40631294	40634241	-
SOLTUB.AGRIA.G00000010996	bHLH	TF	BHLH transcription factor	3	42708288	42711159	+
SOLTUB.AGRIA.G00000011249	No alias		transmembrane protein, putative (Protein of unknown function, DUF599)	3	45511322	45512119	+
SOLTUB.AGRIA.G00000011264	No alias		transmembrane protein, putative (Protein of unknown function, DUF599)	3	45711240	45712037	+
SOLTUB.AGRIA.G00000011923	bHLH	TF	Basic helix-loop-helix transcription factor	3	52430255	52434317	+
SOLTUB.AGRIA.G00000012062	MADS	TF	MADS box transcription factor MADS1	3	53754724	53760130	-
SOLTUB.AGRIA.G00000012098	F3'H	EBG	Flavonoid 3'-hydroxylase	3	54085109	54089083	-
SOLTUB.AGRIA.G00000012372	AP2/ERF-ERF	TF	Ap2-like ethylene-responsive transcription factor	3	56367411	56371911	+
SOLTUB.AGRIA.G00000012432	No alias		Sec14p-like phosphatidylinositol transfer family protein	3	56890574	56893680	+
SOLTUB.AGRIA.G00000012997	bHLH	TF	Basic helix-loop-helix transcription factor	4	108365	113564	-
SOLTUB.AGRIA.G00000013283	No alias		RING/FYVE/PHD zinc finger superfamily protein	4	2828130	2832674	+
SOLTUB.AGRIA.G00000014156	No alias		Unknown protein	4	11864155	11868182	+
SOLTUB.AGRIA.G00000014336	No alias		Unknown protein	4	15391412	15392655	+
SOLTUB.AGRIA.G00000015575	No alias		Caffeoyl-CoA O-methyltransferase	4	57478346	57479454	-
SOLTUB.AGRIA.G00000015620	No alias		Caffeoyl-CoA O-methyltransferase	4	58382098	58383193	-
SOLTUB.AGRIA.G00000015852	No alias		NAD(P)-binding Rossmann-fold superfamily protein	4	62029272	62032206	-
SOLTUB.AGRIA.G00000015983	No alias		tetratricopeptide repeat (TPR)-containing protein	4	63620785	63622981	-
SOLTUB.AGRIA.G00000016114	No alias		transmembrane protein	4	65254601	65256187	+
SOLTUB.AGRIA.G00000016145	No alias		transmembrane protein	4	65585277	65586815	+
SOLTUB.AGRIA.G00000016406	No alias		Unknown protein	4	68591156	68594246	-
SOLTUB.AGRIA.G00000016706	MADS	TF	MADS box transcription factor	4	71408702	71412189	+
SOLTUB.AGRIA.G00000016825	No alias		Alcohol dehydrogenase family protein	4	72460387	72463341	+
SOLTUB.AGRIA.G00000017042	MADS	TF	MADS-box transcription factor MADS-MC	5	855819	861973	+
SOLTUB.AGRIA.G00000017130	CHI	EBG	Chalcone-flavonone isomerase family protein	5	1577227	1580771	-
SOLTUB.AGRIA.G00000017419	R2R3 MYB	D-locus	Myb-like transcription factor 6	5	4120461	4122280	+
SOLTUB.AGRIA.G00000017702	bHLH	TF	basic helix-loop-helix (bHLH) DNA-binding superfamily protein	5	6578624	6584165	+
SOLTUB.AGRIA.G00000017703	No alias		Unknown protein	5	6583768	6586149	-
SOLTUB.AGRIA.G00000018351	MADS	TF	MADS-box transcription factor 1	5	16497746	16504194	-
SOLTUB.AGRIA.G00000019447	No alias		Avr9/Cf-9 rapidly elicited protein 75	5	50339885	50340462	+
SOLTUB.AGRIA.G00000019557	CHI	EBG	Chalcone-flavonone isomerase family protein	5	51482008	51484642	+
SOLTUB.AGRIA.G00000019730	R2R3 MYB	D-locus	MYB-related transcription factor	5	53016929	53019062	+
SOLTUB.AGRIA.G00000019769	CHS	EBG	Chalcone synthase	5	53250915	53252635	+
SOLTUB.AGRIA.G00000020226	No alias		Heat shock protein DnaJ with tetratricopeptide repeat-containing protein	6	595848	599194	-
SOLTUB.AGRIA.G00000020435	No alias		phosphoserine aminotransferase, putative (DUF760)	6	2827044	2830991	-
SOLTUB.AGRIA.G00000021862	MADS	TF	MADS box transcription factor	6	39296134	39299385	-
SOLTUB.AGRIA.G00000022031	No alias		Unknown protein	6	41629576	41630314	+
SOLTUB.AGRIA.G00000022035	No alias		NB-ARC domain containing protein	6	41681147	41683285	+
SOLTUB.AGRIA.G00000022502	No alias		transmembrane protein, putative (Protein of unknown function, DUF642)	6	46684458	46688129	-
SOLTUB.AGRIA.G00000023138	No alias		Pleckstrin homology (PH) and lipid-binding START domains-containing protein	6	52200537	52208173	+
SOLTUB.AGRIA.G00000023258	No alias		ELM2 domain-containing protein	6	53227265	53230106	-
SOLTUB.AGRIA.G00000023326	No alias		Major facilitator superfamily protein	6	53775189	53779159	+
SOLTUB.AGRIA.G00000024152	No alias		Pectin lyase-like superfamily protein	7	6968281	6973442	-
SOLTUB.AGRIA.G00000024313	No alias		Ribulose bisphosphate carboxylase small chain	7	10663646	10666043	+
SOLTUB.AGRIA.G00000024880	B3-ARF	TF	Auxin response factor	7	35305691	35313993	-
SOLTUB.AGRIA.G00000025984	No alias		Phosphoenolpyruvate carboxylase	7	49407386	49413755	+
SOLTUB.AGRIA.G00000026297	No alias		3-hydroxyisobutyryl-CoA hydrolase, mitochondrial	7	51873465	51878771	-
SOLTUB.AGRIA.G00000026793	B3	TF	Transcriptional factor B3 family protein	8	3142897	3146882	-
SOLTUB.AGRIA.G00000026903	No alias		Long-chain-alcohol oxidase	8	4310749	4320629	+
SOLTUB.AGRIA.G00000027963	No alias		Calcineurin B, putative	8	43326903	43335120	+
SOLTUB.AGRIA.G00000028138	MADS	TF	MADS box transcription factor	8	47527692	47531696	+
SOLTUB.AGRIA.G00000028513	No alias		Long-chain-alcohol oxidase	8	52958739	52973083	+
SOLTUB.AGRIA.G00000029083	No alias		Adenine phosphoribosyltransferase-like protein	8	59126228	59132132	-
SOLTUB.AGRIA.G00000029084	No alias		Unknown protein	8	59129972	59131116	-
SOLTUB.AGRIA.G00000029179	ANS	LBG	Anthocyanidin synthase/Leucoanthocyanidin dioxygenase	8	60125706	60127265	-
SOLTUB.AGRIA.G00000029445	No alias		Bidirectional sugar transporter SWEET	8	62560111	62562694	-
SOLTUB.AGRIA.G00000029799	No alias		Beta-fructofuranosidase, insoluble isoenzyme 1	9	2326833	2331209	-
SOLTUB.AGRIA.G00000029895	WD40		Transducin/WD40 repeat-like superfamily protein	9	3210658	3224030	-
SOLTUB.AGRIA.G00000029896	WD40		Transducin/WD40 repeat-like superfamily protein	9	3226105	3232179	-
SOLTUB.AGRIA.G00000030044	No alias		Major facilitator superfamily	9	5140335	5142122	-
SOLTUB.AGRIA.G00000031682	bHLH	TF	Basic helix-loop-helix transcription factor	9	58204491	58212854	+
SOLTUB.AGRIA.G00000032138	No alias		Endoglucanase	9	64740474	64744051	+
SOLTUB.AGRIA.G00000032185	No alias		Long-Chain Acyl-CoA Synthetase	9	65082012	65090366	+
SOLTUB.AGRIA.G00000032292	AOMT	LBG	Anthocyanin O-methyltransferase	9	66274432	66278245	+
SOLTUB.AGRIA.G00000032680	CHS	EBG	Chalcone synthase	9	70537168	70539203	+
SOLTUB.AGRIA.G00000032681	CHS	EBG	Chalcone synthase	9	70541687	70546207	+
SOLTUB.AGRIA.G00000033286	No alias		Tyrosine aminotransferase	10	2091692	2105484	-
SOLTUB.AGRIA.G00000033831	bHLH	TF	Transcription factor UNE10/basic helix-loop-helix (bHLH) DNA-binding superfamily protein	10	9872430	9876920	-
SOLTUB.AGRIA.G00000035207	No alias		Polyadenylate-binding protein	10	50018469	50023195	+
SOLTUB.AGRIA.G00000035590	No alias		Tropinone reductase	10	53497667	53501094	+
SOLTUB.AGRIA.G00000035613	No alias		Metacaspase 9	10	53715979	53718158	+
SOLTUB.AGRIA.G00000035659	No alias		Cytochrome P450 86B1	10	54181096	54188677	-
SOLTUB.AGRIA.G00000036089	No alias		RING/U-box superfamily protein	11	683348	684091	-
SOLTUB.AGRIA.G00000036144	No alias		Fumarylacetoacetase family protein	11	943960	950193	+
SOLTUB.AGRIA.G00000036250	No alias		1-deoxy-D-xylulose 5-phosphate synthase	11	2132318	2138631	+
SOLTUB.AGRIA.G00000036438	No alias		Kinesin-like protein	11	3786023	3804063	+
SOLTUB.AGRIA.G00000036581	UGT	LBG	Glycosyltransferase	11	4972444	4973946	+
SOLTUB.AGRIA.G00000036582	UGT	LBG	Glycosyltransferase	11	4975661	4976191	+
SOLTUB.AGRIA.G00000036619	UGT	LBG	Glycosyltransferase	11	5234778	5236109	+
SOLTUB.AGRIA.G00000036625	UGT	LBG	Glycosyltransferase	11	5248364	5249719	+
SOLTUB.AGRIA.G00000036638	UGT	LBG	Glycosyltransferase	11	5305732	5310881	+
SOLTUB.AGRIA.G00000036639	UGT	LBG	Glycosyltransferase	11	5311691	5312208	+
SOLTUB.AGRIA.G00000036647	UGT	LBG	Glycosyltransferase	11	5359075	5360406	+
SOLTUB.AGRIA.G00000036709	UGT	LBG	Glycosyltransferase	11	6262789	6263841	+
SOLTUB.AGRIA.G00000038208	C2H2	TF	Zinc finger, C2H2	11	44552158	44556263	-
SOLTUB.AGRIA.G00000038453	F3'5'H	P-locus	Flavonoid 3',5'-hydroxylase	11	48884164	48886487	+
SOLTUB.AGRIA.G00000038454	F3'5'H	P-locus	Flavonoid 3',5'-hydroxylase	11	48886513	48887043	+
SOLTUB.AGRIA.G00000038554	No alias		alpha/beta-Hydrolases superfamily protein	11	50109583	50118294	+
SOLTUB.AGRIA.G00000039143	No alias		Unknown protein	12	687129	688143	-
SOLTUB.AGRIA.G00000039611	No alias		F-box and associated interaction domains-containing protein	12	4365394	4366260	-
SOLTUB.AGRIA.G00000039647	No alias		F-box protein	12	4654174	4657138	-
SOLTUB.AGRIA.G00000040004	No alias		Auxin-responsive GH3 family protein	12	8444632	8447673	+
SOLTUB.AGRIA.G00000041623	No alias		HXXXD-type acyl-transferase family protein	12	51094300	51096384	+
SOLTUB.AGRIA.G00000042129	UGT	LBG	Glycosyltransferase	12	55242375	55247994	+
SOLTUB.AGRIA.G00000042312	No alias		Pleiotropic drug resistance protein 1	12	56675105	56681884	+
SOLTUB.AGRIA.G00000042353	No alias		Acetyl-coenzyme A synthetase	12	56972164	56978498	-
SOLTUB.AGRIA.G00000044119	No alias		Glutamyl-tRNA(Gln) amidotransferase subunit A	Un	60599513	60656282	+

## Sheet: Table-S18
Table S18: List of transcription factors (TF) identified in co-expression clusters, Cluster_90 and Cluster_78, related to the anthocyanin biosynthesis pathway. The TF family column indicates a TF family to which the individual gene belongs. The columns Chromosomes, start, end position, and strand indicate the respective genes' physical location on the reference genome (dAg). The node degree colum…
Reference gene ID	TF family	Chromosome	Start position	End position	Strand	Node degree	Co-expression cluster
SOLTUB.AGRIA.G00000012372	AP2/ERF-ERF	3	56367411	56371911	+	27	Cluster_90
SOLTUB.AGRIA.G00000026793	B3	8	3142897	3146882	-	9	Cluster_90
SOLTUB.AGRIA.G00000024880	B3-ARF	7	35305691	35313993	-	39	Cluster_90
SOLTUB.AGRIA.G00000000977	bHLH	1	11238442	11243472	+	49	Cluster_90
SOLTUB.AGRIA.G00000010996	bHLH	3	42708288	42711159	+	41	Cluster_90
SOLTUB.AGRIA.G00000011923	bHLH	3	52430255	52434317	+	50	Cluster_90
SOLTUB.AGRIA.G00000012997	bHLH	4	108365	113564	-	50	Cluster_90
SOLTUB.AGRIA.G00000017702	bHLH	5	6578624	6584165	+	49	Cluster_90
SOLTUB.AGRIA.G00000031682	bHLH	9	58204491	58212854	+	13	Cluster_90
SOLTUB.AGRIA.G00000033831	bHLH	10	9872430	9876920	-	42	Cluster_90
SOLTUB.AGRIA.G00000038208	C2H2	11	44552158	44556263	-	25	Cluster_90
SOLTUB.AGRIA.G00000007125	MADS	2	34499443	34618854	-	50	Cluster_90
SOLTUB.AGRIA.G00000008681	MADS	2	49246936	49251498	-	49	Cluster_90
SOLTUB.AGRIA.G00000012062	MADS	3	53754724	53760130	-	46	Cluster_90
SOLTUB.AGRIA.G00000016706	MADS	4	71408702	71412189	+	50	Cluster_90
SOLTUB.AGRIA.G00000017042	MADS	5	855819	861973	+	36	Cluster_90
SOLTUB.AGRIA.G00000018351	MADS	5	16497746	16504194	-	41	Cluster_90
SOLTUB.AGRIA.G00000021862	MADS	6	39296134	39299385	-	48	Cluster_90
SOLTUB.AGRIA.G00000028138	MADS	8	47527692	47531696	+	49	Cluster_90
SOLTUB.AGRIA.G00000008919	R2R3 MYB	2	51072549	51072927	-	49	Cluster_90
SOLTUB.AGRIA.G00000017419	R2R3 MYB	5	4120461	4122280	+	5	Cluster_90
SOLTUB.AGRIA.G00000019730	R2R3 MYB	5	53016929	53019062	+	28	Cluster_90
SOLTUB.AGRIA.G00000029895	WD40	9	3210658	3224030	-	13	Cluster_90
SOLTUB.AGRIA.G00000029896	WD40	9	3226105	3232179	-	24	Cluster_90
SOLTUB.AGRIA.G00000003480	MYB	1	73456512	73464443	+	6	Cluster_78
SOLTUB.AGRIA.G00000013117	TCP	4	1048501	1049646	-	6	Cluster_78
SOLTUB.AGRIA.G00000016881	NAC	4	72892153	72894766	+	7	Cluster_78
SOLTUB.AGRIA.G00000021291	bHLH	6	28768392	28769886	+	7	Cluster_78
SOLTUB.AGRIA.G00000026028	SBP	7	49804897	49806234	-	2	Cluster_78
SOLTUB.AGRIA.G00000032164	GATA	9	64950674	64951173	-	5	Cluster_78
SOLTUB.AGRIA.G00000035098	R2R3 MYB/D-locus	10	48423003	48424300	+	28	Cluster_78
