# Supplementary material for: StCoExpNet: a global co-expression network analysis facilitates identifying genes underlying agronomic traits in potatoes
Source: Plant Cell Rep. 2024 Apr 15;43(5):117. doi: 10.1007/s00299-024-03201-2 (PMC11018665; doi:10.1007/s00299-024-03201-2)
Supplement: Supplementary file 4 — Supplementary file4 (XLSX 119 KB) [file 299_2024_3201_MOESM4_ESM.xlsx]

## Sheet: Table-S19
Table S19: List of significantly enriched gene ontology (GO) terms in Cluster_90 (corrected p-value < 0.05).
GO ID	GO description	% genes in cluster	Enrichment log2	p-value	Corrected p-value
GO:0009812	flavonoid metabolic process	16.13% (20/124)	3.59	0	0
GO:0009813	flavonoid biosynthetic process	13.71% (17/124)	3.7	0	0
GO:0009058	biosynthetic process	40.32% (50/124)	1.36	0	0
GO:1901576	organic substance biosynthetic process	38.71% (48/124)	1.38	0	0
GO:0042440	pigment metabolic process	10.48% (13/124)	3.2	0	1e-06
GO:0000981	DNA-binding transcription factor activity, RNA polymerase II-specific	9.68% (12/124)	3.42	0	1e-06
GO:0046283	anthocyanin-containing compound metabolic process	7.26% (9/124)	4.18	0	1e-06
GO:0003700	DNA-binding transcription factor activity	18.55% (23/124)	2.06	0	1e-06
GO:0010093	specification of floral organ identity	5.65% (7/124)	4.73	0	2e-06
GO:2000762	regulation of phenylpropanoid metabolic process	8.87% (11/124)	3.4	0	2e-06
GO:0090701	specification of plant organ identity	5.65% (7/124)	4.7	0	2e-06
GO:2000488	positive regulation of brassinosteroid biosynthetic process	4.03% (5/124)	5.87	0	4e-06
GO:0046983	protein dimerization activity	16.94% (21/124)	2.07	0	4e-06
GO:1902448	positive regulation of shade avoidance	4.03% (5/124)	5.49	0	1.1e-05
GO:0010422	regulation of brassinosteroid biosynthetic process	4.03% (5/124)	5.45	0	1.1e-05
GO:0010893	positive regulation of steroid biosynthetic process	4.03% (5/124)	5.41	0	1.2e-05
GO:0045940	positive regulation of steroid metabolic process	4.03% (5/124)	5.41	0	1.2e-05
GO:0016138	glycoside biosynthetic process	7.26% (9/124)	3.55	0	1.2e-05
GO:0016135	saponin biosynthetic process	6.45% (8/124)	3.84	0	1.2e-05
GO:0044255	cellular lipid metabolic process	20.16% (25/124)	1.71	0	1.2e-05
GO:0000987	cis-regulatory region sequence-specific DNA binding	9.68% (12/124)	2.83	0	1.3e-05
GO:0031328	positive regulation of cellular biosynthetic process	20.16% (25/124)	1.69	0	1.5e-05
GO:0000976	transcription cis-regulatory region binding	17.74% (22/124)	1.84	0	1.5e-05
GO:0001067	transcription regulatory region nucleic acid binding	17.74% (22/124)	1.84	0	1.5e-05
GO:0140110	transcription regulator activity	18.55% (23/124)	1.78	0	1.5e-05
GO:0048446	petal morphogenesis	4.03% (5/124)	5.2	0	1.7e-05
GO:1902446	regulation of shade avoidance	4.03% (5/124)	5.2	0	1.7e-05
GO:0009891	positive regulation of biosynthetic process	20.16% (25/124)	1.66	0	1.8e-05
GO:1990837	sequence-specific double-stranded DNA binding	17.74% (22/124)	1.81	0	1.8e-05
GO:1901659	glycosyl compound biosynthetic process	8.87% (11/124)	2.9	0	1.9e-05
GO:0090030	regulation of steroid hormone biosynthetic process	4.03% (5/124)	5.1	0	2.2e-05
GO:0043455	regulation of secondary metabolic process	9.68% (12/124)	2.68	0	2.6e-05
GO:0016134	saponin metabolic process	6.45% (8/124)	3.56	0	2.6e-05
GO:0019218	regulation of steroid metabolic process	4.84% (6/124)	4.38	0	2.7e-05
GO:0019748	secondary metabolic process	16.94% (21/124)	1.8	1e-06	3.1e-05
GO:0044550	secondary metabolite biosynthetic process	14.52% (18/124)	2	1e-06	3.1e-05
GO:0000978	RNA polymerase II cis-regulatory region sequence-specific DNA binding	8.06% (10/124)	2.99	1e-06	3.1e-05
GO:0010095	specification of petal identity	2.42% (3/124)	7.3	1e-06	3.2e-05
GO:0007389	pattern specification process	13.71% (17/124)	2.05	1e-06	3.7e-05
GO:1901137	carbohydrate derivative biosynthetic process	11.29% (14/124)	2.33	1e-06	3.9e-05
GO:0003690	double-stranded DNA binding	17.74% (22/124)	1.69	1e-06	4.7e-05
GO:0009911	positive regulation of flower development	6.45% (8/124)	3.4	1e-06	4.8e-05
GO:0043565	sequence-specific DNA binding	18.55% (23/124)	1.62	1e-06	5.6e-05
GO:0010097	specification of stamen identity	3.23% (4/124)	5.6	1e-06	5.9e-05
GO:0080060	integument development	4.03% (5/124)	4.72	1e-06	5.9e-05
GO:0006629	lipid metabolic process	20.97% (26/124)	1.48	2e-06	6.1e-05
GO:0044249	cellular biosynthetic process	30.65% (38/124)	1.13	2e-06	6.2e-05
GO:0003002	regionalization	11.29% (14/124)	2.24	2e-06	6.8e-05
GO:0046148	pigment biosynthetic process	7.26% (9/124)	3.02	2e-06	7.2e-05
GO:0016137	glycoside metabolic process	7.26% (9/124)	2.99	2e-06	8.3e-05
GO:0000977	RNA polymerase II transcription regulatory region sequence-specific DNA binding	8.06% (10/124)	2.77	2e-06	8.6e-05
GO:0009718	anthocyanin-containing compound biosynthetic process	4.84% (6/124)	3.98	2e-06	8.7e-05
GO:0046886	positive regulation of hormone biosynthetic process	4.03% (5/124)	4.56	2e-06	8.9e-05
GO:0050810	regulation of steroid biosynthetic process	4.03% (5/124)	4.53	3e-06	9.2e-05
GO:0010582	floral meristem determinacy	4.84% (6/124)	3.94	3e-06	9.7e-05
GO:2000243	positive regulation of reproductive process	8.06% (10/124)	2.71	3e-06	0.000116
GO:0008150	biological_process	80.65% (100/124)	0.39	4e-06	0.000119
GO:0045824	negative regulation of innate immune response	4.84% (6/124)	3.8	5e-06	0.000165
GO:0046890	regulation of lipid biosynthetic process	8.06% (10/124)	2.64	5e-06	0.000166
GO:1901657	glycosyl compound metabolic process	10.48% (13/124)	2.19	6e-06	0.000186
GO:0016210	naringenin-chalcone synthase activity	2.42% (3/124)	6.3	7e-06	0.000207
GO:0010022	meristem determinacy	4.84% (6/124)	3.72	7e-06	0.000214
GO:0008171	O-methyltransferase activity	4.84% (6/124)	3.7	8e-06	0.000228
GO:0019216	regulation of lipid metabolic process	8.87% (11/124)	2.4	8e-06	0.000246
GO:0080076	caffeoyl CoA:S-adenosyl-L-methionine O-methyltransferase activity	2.42% (3/124)	6.18	9e-06	0.000249
GO:0031325	positive regulation of cellular metabolic process	20.97% (26/124)	1.34	9e-06	0.000253
GO:0033772	flavonoid 3',5'-hydroxylase activity	1.61% (2/124)	8.3	1e-05	0.000277
GO:0019438	aromatic compound biosynthetic process	16.94% (21/124)	1.54	1e-05	0.000278
GO:0003674	molecular_function	78.23% (97/124)	0.39	1e-05	0.00028
GO:0032352	positive regulation of hormone metabolic process	4.03% (5/124)	4.13	1e-05	0.000283
GO:0048444	floral organ morphogenesis	4.03% (5/124)	4.11	1.1e-05	0.000286
GO:0009699	phenylpropanoid biosynthetic process	10.48% (13/124)	2.1	1.1e-05	0.000287
GO:0042409	caffeoyl-CoA O-methyltransferase activity	2.42% (3/124)	6.08	1.1e-05	0.000289
GO:2000029	regulation of proanthocyanidin biosynthetic process	2.42% (3/124)	6.08	1.1e-05	0.000289
GO:0048459	floral whorl structural organization	2.42% (3/124)	5.98	1.4e-05	0.000342
GO:0009909	regulation of flower development	8.87% (11/124)	2.33	1.4e-05	0.000345
GO:0008610	lipid biosynthetic process	14.52% (18/124)	1.63	1.9e-05	0.000467
GO:1901615	organic hydroxy compound metabolic process	11.29% (14/124)	1.93	2e-05	0.000487
GO:0030639	polyketide biosynthetic process	2.42% (3/124)	5.8	2.1e-05	0.000489
GO:0046889	positive regulation of lipid biosynthetic process	5.65% (7/124)	3.07	2.2e-05	0.000511
GO:0048831	regulation of shoot system development	8.87% (11/124)	2.24	2.4e-05	0.000548
GO:0048832	specification of plant organ number	3.23% (4/124)	4.55	2.7e-05	0.000613
GO:0048833	specification of floral organ number	3.23% (4/124)	4.55	2.7e-05	0.000613
GO:0008152	metabolic process	58.06% (72/124)	0.55	2.8e-05	0.000618
GO:0003006	developmental process involved in reproduction	28.23% (35/124)	0.99	3.7e-05	0.00083
GO:0045834	positive regulation of lipid metabolic process	5.65% (7/124)	2.94	4e-05	0.000867
GO:0120251	hydrocarbon biosynthetic process	8.06% (10/124)	2.29	4.2e-05	0.000915
GO:0009893	positive regulation of metabolic process	21.77% (27/124)	1.18	4.3e-05	0.00093
GO:0050777	negative regulation of immune response	4.84% (6/124)	3.24	4.5e-05	0.000954
GO:1901135	carbohydrate derivative metabolic process	13.71% (17/124)	1.59	4.9e-05	0.001026
GO:0009698	phenylpropanoid metabolic process	10.48% (13/124)	1.89	5.3e-05	0.001108
GO:0006720	isoprenoid metabolic process	10.48% (13/124)	1.88	5.6e-05	0.001147
GO:0044281	small molecule metabolic process	21.77% (27/124)	1.15	5.7e-05	0.001156
GO:1901362	organic cyclic compound biosynthetic process	17.74% (22/124)	1.32	5.9e-05	0.001179
GO:0045430	chalcone isomerase activity	1.61% (2/124)	7.3	6e-05	0.001184
GO:0046885	regulation of hormone biosynthetic process	4.03% (5/124)	3.6	6.2e-05	0.001213
GO:0010094	specification of carpel identity	2.42% (3/124)	5.24	6.8e-05	0.001323
GO:0120252	hydrocarbon metabolic process	8.06% (10/124)	2.2	7e-05	0.001356
GO:0009987	cellular process	69.35% (86/124)	0.41	7.6e-05	0.001442
GO:0071704	organic substance metabolic process	54.03% (67/124)	0.55	8.3e-05	0.001561
GO:0009725	response to hormone	23.39% (29/124)	1.06	9.2e-05	0.001715
GO:0003677	DNA binding	19.35% (24/124)	1.2	0.000101	0.001841
GO:0046527	glucosyltransferase activity	6.45% (8/124)	2.49	0.0001	0.001842
GO:0010033	response to organic substance	32.26% (40/124)	0.83	0.000113	0.002032
GO:0046246	terpene biosynthetic process	6.45% (8/124)	2.46	0.000112	0.002039
GO:0002683	negative regulation of immune system process	4.84% (6/124)	3	0.000115	0.00204
GO:0047209	coniferyl-alcohol glucosyltransferase activity	2.42% (3/124)	4.98	0.000119	0.002093
GO:0032787	monocarboxylic acid metabolic process	12.1% (15/124)	1.61	0.000123	0.002144
GO:0080112	seed growth	2.42% (3/124)	4.93	0.000131	0.002249
GO:0030638	polyketide metabolic process	2.42% (3/124)	4.93	0.000131	0.002249
GO:0043266	regulation of potassium ion transport	4.03% (5/124)	3.36	0.000133	0.002262
GO:0010557	positive regulation of macromolecule biosynthetic process	14.52% (18/124)	1.39	0.000165	0.002751
GO:0002238	response to molecule of fungal origin	6.45% (8/124)	2.38	0.000164	0.00276
GO:0005575	cellular_component	76.61% (95/124)	0.33	0.00017	0.002812
GO:0048582	positive regulation of post-embryonic development	6.45% (8/124)	2.37	0.000176	0.002857
GO:0110165	cellular anatomical entity	75.81% (94/124)	0.33	0.000176	0.00288
GO:0048235	pollen sperm cell differentiation	4.03% (5/124)	3.27	0.000179	0.002884
GO:2000030	regulation of response to red or far red light	4.84% (6/124)	2.87	0.000182	0.002905
GO:0042214	terpene metabolic process	6.45% (8/124)	2.35	0.000191	0.003024
GO:0008194	UDP-glycosyltransferase activity	7.26% (9/124)	2.16	0.000204	0.003205
GO:0008299	isoprenoid biosynthetic process	8.87% (11/124)	1.88	0.000218	0.0034
GO:0006631	fatty acid metabolic process	8.06% (10/124)	1.98	0.000242	0.003743
GO:0045893	positive regulation of DNA-templated transcription	12.9% (16/124)	1.45	0.000248	0.003803
GO:0035251	UDP-glucosyltransferase activity	5.65% (7/124)	2.5	0.000254	0.003866
GO:1902680	positive regulation of RNA biosynthetic process	12.9% (16/124)	1.44	0.000278	0.004129
GO:0046577	long-chain-alcohol oxidase activity	1.61% (2/124)	6.3	0.000276	0.00413
GO:1903508	positive regulation of nucleic acid-templated transcription	12.9% (16/124)	1.44	0.000275	0.004145
GO:0051254	positive regulation of RNA metabolic process	13.71% (17/124)	1.38	0.000287	0.004223
GO:0048522	positive regulation of cellular process	25.81% (32/124)	0.9	0.00029	0.00424
GO:0009719	response to endogenous stimulus	23.39% (29/124)	0.96	0.000294	0.00427
GO:0032350	regulation of hormone metabolic process	4.03% (5/124)	3.11	0.000298	0.004289
GO:0002832	negative regulation of response to biotic stimulus	5.65% (7/124)	2.45	0.000324	0.004629
GO:0016746	acyltransferase activity	7.26% (9/124)	2.04	0.000366	0.005191
GO:0010047	fruit dehiscence	3.23% (4/124)	3.56	0.000387	0.005442
GO:0080155	regulation of double fertilization forming a zygote and endosperm	1.61% (2/124)	5.98	0.000442	0.006169
GO:0005634	nucleus	25.81% (32/124)	0.86	0.000491	0.006805
GO:2000241	regulation of reproductive process	12.1% (15/124)	1.42	0.000504	0.006887
GO:0016758	hexosyltransferase activity	7.26% (9/124)	1.98	0.000503	0.006917
GO:0009755	hormone-mediated signaling pathway	12.1% (15/124)	1.42	0.00051	0.006918
GO:0003824	catalytic activity	47.58% (59/124)	0.53	0.000523	0.007038
GO:0032102	negative regulation of response to external stimulus	5.65% (7/124)	2.32	0.000545	0.007291
GO:0042221	response to chemical	37.9% (47/124)	0.64	0.000562	0.007454
GO:0048589	developmental growth	12.1% (15/124)	1.39	0.000589	0.007714
GO:0044237	cellular metabolic process	48.39% (60/124)	0.51	0.000589	0.007762
GO:0016757	glycosyltransferase activity	8.06% (10/124)	1.81	0.000614	0.007977
GO:0080150	S-adenosyl-L-methionine:benzoic acid carboxyl methyl transferase activity	1.61% (2/124)	5.72	0.000645	0.008331
GO:0042178	xenobiotic catabolic process	2.42% (3/124)	4.16	0.00065	0.008336
GO:0006355	regulation of DNA-templated transcription	18.55% (23/124)	1.04	0.000656	0.008357
GO:1903506	regulation of nucleic acid-templated transcription	18.55% (23/124)	1.04	0.000682	0.008632
GO:0010597	green leaf volatile biosynthetic process	4.03% (5/124)	2.85	0.000692	0.008634
GO:2001141	regulation of RNA biosynthetic process	18.55% (23/124)	1.04	0.000688	0.008641
GO:0045944	positive regulation of transcription by RNA polymerase II	6.45% (8/124)	2.06	0.000705	0.008684
GO:0045935	positive regulation of nucleobase-containing compound metabolic process	13.71% (17/124)	1.26	0.000701	0.008693
GO:0043436	oxoacid metabolic process	15.32% (19/124)	1.17	0.00071	0.008693
GO:0009962	regulation of flavonoid biosynthetic process	4.03% (5/124)	2.83	0.00072	0.008705
GO:0019372	lipoxygenase pathway	4.03% (5/124)	2.83	0.00072	0.008705
GO:0050896	response to stimulus	53.23% (66/124)	0.46	0.000731	0.008776
GO:0052624	2-phytyl-1,4-naphthoquinone methyltransferase activity	1.61% (2/124)	5.6	0.000761	0.00891
GO:0048455	stamen formation	1.61% (2/124)	5.6	0.000761	0.00891
GO:0120194	regulation of anther dehiscence	1.61% (2/124)	5.6	0.000761	0.00891
GO:0120195	positive regulation of anther dehiscence	1.61% (2/124)	5.6	0.000761	0.00891
GO:0010817	regulation of hormone levels	10.48% (13/124)	1.48	0.000789	0.009181
GO:1900384	regulation of flavonol biosynthetic process	2.42% (3/124)	4.03	0.000846	0.009612
GO:0019752	carboxylic acid metabolic process	13.71% (17/124)	1.24	0.000833	0.00963
GO:0009889	regulation of biosynthetic process	23.39% (29/124)	0.87	0.000838	0.009637
GO:0009637	response to blue light	4.84% (6/124)	2.45	0.000844	0.009645
GO:0006572	tyrosine catabolic process	1.61% (2/124)	5.49	0.000886	0.009942
GO:0032502	developmental process	40.32% (50/124)	0.58	0.000881	0.009944
GO:0016747	acyltransferase activity, transferring groups other than amino-acyl groups	6.45% (8/124)	2	0.000934	0.010421
GO:0048532	anatomical structure arrangement	3.23% (4/124)	3.19	0.001005	0.011147
GO:0051252	regulation of RNA metabolic process	19.35% (24/124)	0.97	0.00104	0.011464
GO:0040007	growth	12.9% (16/124)	1.26	0.001054	0.011546
GO:0022414	reproductive process	29.03% (36/124)	0.72	0.001163	0.012671
GO:0048481	plant ovule development	3.23% (4/124)	3.13	0.001177	0.012676
GO:1900376	regulation of secondary metabolite biosynthetic process	4.84% (6/124)	2.36	0.001176	0.012737
GO:0033993	response to lipid	17.74% (22/124)	1.01	0.001228	0.013152
GO:0008757	S-adenosylmethionine-dependent methyltransferase activity	4.84% (6/124)	2.35	0.001242	0.01323
GO:0006082	organic acid metabolic process	15.32% (19/124)	1.09	0.001376	0.014567
GO:0016872	intramolecular lyase activity	1.61% (2/124)	5.13	0.001477	0.015558
GO:0006690	icosanoid metabolic process	4.03% (5/124)	2.58	0.001559	0.016237
GO:0042537	benzene-containing compound metabolic process	4.84% (6/124)	2.28	0.001558	0.016316
GO:0009739	response to gibberellin	4.84% (6/124)	2.26	0.001662	0.017209
GO:0009809	lignin biosynthetic process	4.03% (5/124)	2.53	0.001835	0.018902
GO:0009740	gibberellic acid mediated signaling pathway	3.23% (4/124)	2.94	0.001896	0.019422
GO:0009742	brassinosteroid mediated signaling pathway	3.23% (4/124)	2.93	0.001981	0.020079
GO:0080043	quercetin 3-O-glucosyltransferase activity	3.23% (4/124)	2.93	0.001981	0.020079
GO:0031326	regulation of cellular biosynthetic process	21.77% (27/124)	0.81	0.00234	0.023586
GO:0043231	intracellular membrane-bounded organelle	47.58% (59/124)	0.45	0.002418	0.024117
GO:0010373	negative regulation of gibberellin biosynthetic process	1.61% (2/124)	4.78	0.002418	0.024242
GO:0010476	gibberellin mediated signaling pathway	3.23% (4/124)	2.83	0.002499	0.024795
GO:0090697	post-embryonic plant organ morphogenesis	4.03% (5/124)	2.42	0.002566	0.025324
GO:0080154	regulation of fertilization	1.61% (2/124)	4.72	0.002632	0.025842
GO:0009628	response to abiotic stimulus	29.84% (37/124)	0.64	0.002775	0.027105
GO:0010305	leaf vascular tissue pattern formation	3.23% (4/124)	2.78	0.002818	0.027238
GO:0010556	regulation of macromolecule biosynthetic process	19.35% (24/124)	0.86	0.002807	0.027279
GO:0031348	negative regulation of defense response	5.65% (7/124)	1.9	0.002895	0.027839
GO:0019219	regulation of nucleobase-containing compound metabolic process	19.35% (24/124)	0.85	0.003187	0.028337
GO:0009409	response to cold	10.48% (13/124)	1.26	0.003221	0.028371
GO:0016877	ligase activity, forming carbon-sulfur bonds	2.42% (3/124)	3.36	0.003186	0.02846
GO:0006805	xenobiotic metabolic process	2.42% (3/124)	3.36	0.003186	0.02846
GO:0043227	membrane-bounded organelle	47.58% (59/124)	0.43	0.003217	0.028469
GO:0047890	flavanone 4-reductase activity	0.81% (1/124)	8.3	0.003172	0.028612
GO:0016711	flavonoid 3'-monooxygenase activity	0.81% (1/124)	8.3	0.003172	0.028612
GO:0050589	leucocyanidin oxygenase activity	0.81% (1/124)	8.3	0.003172	0.028612
GO:0070448	laricitrin 5'-O-methyltransferase activity	0.81% (1/124)	8.3	0.003172	0.028612
GO:0080012	trihydroxyferuloyl spermidine O-methyltransferase activity	0.81% (1/124)	8.3	0.003172	0.028612
GO:0080077	trihydroxyferuloyl spermidine:S-adenosyl-L-methionine O-methyltransferase activity	0.81% (1/124)	8.3	0.003172	0.028612
GO:0080078	tricaffeoyl spermidine:S-adenosyl-L-methionine O-methyltransferase activity	0.81% (1/124)	8.3	0.003172	0.028612
GO:0010076	maintenance of floral meristem identity	1.61% (2/124)	4.6	0.003087	0.028803
GO:0035865	cellular response to potassium ion	1.61% (2/124)	4.6	0.003087	0.028803
GO:0045088	regulation of innate immune response	6.45% (8/124)	1.73	0.003031	0.028856
GO:0048580	regulation of post-embryonic development	10.48% (13/124)	1.27	0.00302	0.028893
GO:0006066	alcohol metabolic process	4.84% (6/124)	2.08	0.003076	0.028987
GO:0009653	anatomical structure morphogenesis	16.94% (21/124)	0.93	0.003069	0.029074
GO:0006570	tyrosine metabolic process	1.61% (2/124)	4.55	0.003327	0.029166
GO:0010959	regulation of metal ion transport	4.03% (5/124)	2.32	0.003442	0.030038
GO:0009723	response to ethylene	5.65% (7/124)	1.84	0.003662	0.031815
GO:0016614	oxidoreductase activity, acting on CH-OH group of donors	4.84% (6/124)	2.03	0.00373	0.032251
GO:0008169	C-methyltransferase activity	1.61% (2/124)	4.44	0.003832	0.032983
GO:0005982	starch metabolic process	2.42% (3/124)	3.26	0.003916	0.033549
GO:0019632	shikimate metabolic process	1.61% (2/124)	4.39	0.004097	0.03479
GO:0045827	negative regulation of isoprenoid metabolic process	1.61% (2/124)	4.39	0.004097	0.03479
GO:0048767	root hair elongation	4.03% (5/124)	2.26	0.004134	0.034944
GO:0009900	dehiscence	3.23% (4/124)	2.62	0.004222	0.035531
GO:0035864	response to potassium ion	1.61% (2/124)	4.35	0.004371	0.036455
GO:0032780	negative regulation of ATP-dependent activity	1.61% (2/124)	4.35	0.004371	0.036455
GO:0016899	oxidoreductase activity, acting on the CH-OH group of donors, oxygen as acceptor	1.61% (2/124)	4.3	0.004653	0.038634
GO:0008168	methyltransferase activity	4.84% (6/124)	1.96	0.00471	0.03894
GO:0005985	sucrose metabolic process	2.42% (3/124)	3.16	0.004739	0.039011
GO:0009808	lignin metabolic process	4.03% (5/124)	2.2	0.004802	0.039184
GO:0048316	seed development	4.03% (5/124)	2.2	0.004802	0.039184
GO:1901568	fatty acid derivative metabolic process	3.23% (4/124)	2.57	0.004832	0.039262
GO:0043401	steroid hormone mediated signaling pathway	3.23% (4/124)	2.56	0.004912	0.039742
GO:0110095	cellular detoxification of aldehyde	1.61% (2/124)	4.26	0.004942	0.039814
GO:0016740	transferase activity	24.19% (30/124)	0.68	0.005081	0.040753
GO:0006725	cellular aromatic compound metabolic process	24.19% (30/124)	0.68	0.005131	0.040983
GO:0006357	regulation of transcription by RNA polymerase II	8.87% (11/124)	1.3	0.005311	0.042241
GO:0019252	starch biosynthetic process	1.61% (2/124)	4.17	0.005547	0.04393
GO:0016741	transferase activity, transferring one-carbon groups	4.84% (6/124)	1.91	0.0056	0.043987
GO:0009072	aromatic amino acid family metabolic process	3.23% (4/124)	2.51	0.005586	0.044058
GO:0034308	primary alcohol metabolic process	2.42% (3/124)	3.05	0.0058	0.045366
GO:0048509	regulation of meristem development	4.03% (5/124)	2.12	0.00615	0.047902
GO:0019368	fatty acid elongation, unsaturated fatty acid	0.81% (1/124)	7.3	0.006335	0.047955
GO:0003999	adenine phosphoribosyltransferase activity	0.81% (1/124)	7.3	0.006335	0.047955
GO:0006168	adenine salvage	0.81% (1/124)	7.3	0.006335	0.047955
GO:0033486	delphinidin 3-O-glucoside biosynthetic process	0.81% (1/124)	7.3	0.006335	0.047955
GO:0004334	fumarylacetoacetase activity	0.81% (1/124)	7.3	0.006335	0.047955
GO:0052863	1-deoxy-D-xylulose 5-phosphate metabolic process	0.81% (1/124)	7.3	0.006335	0.047955
GO:0052865	1-deoxy-D-xylulose 5-phosphate biosynthetic process	0.81% (1/124)	7.3	0.006335	0.047955

## Sheet: Table-S20
Table S20: List of significantly enriched gene ontology (GO) terms in Cluster_78 (corrected p-value < 0.05).
GO ID	GO description	% genes in cluster	Enrichment log2	p-value	Corrected p-value
GO:0005576	extracellular region	24.37% (29/119)	2.39	0	0
GO:0016746	acyltransferase activity	15.97% (19/119)	3.18	0	0
GO:0016747	acyltransferase activity, transferring groups other than amino-acyl groups	14.29% (17/119)	3.15	0	0
GO:0004312	fatty acid synthase activity	6.72% (8/119)	5.13	0	0
GO:0009698	phenylpropanoid metabolic process	16.81% (20/119)	2.57	0	0
GO:0019748	secondary metabolic process	21.01% (25/119)	2.11	0	0
GO:0042761	very long-chain fatty acid biosynthetic process	5.88% (7/119)	4.77	0	1e-06
GO:0006629	lipid metabolic process	24.37% (29/119)	1.7	0	2e-06
GO:0044550	secondary metabolite biosynthetic process	16.81% (20/119)	2.21	0	2e-06
GO:0006631	fatty acid metabolic process	12.61% (15/119)	2.62	0	3e-06
GO:0016297	acyl-[acyl-carrier-protein] hydrolase activity	4.2% (5/119)	5.87	0	3e-06
GO:0000038	very long-chain fatty acid metabolic process	5.88% (7/119)	4.44	0	4e-06
GO:0009699	phenylpropanoid biosynthetic process	13.45% (16/119)	2.46	0	4e-06
GO:0048046	apoplast	13.45% (16/119)	2.44	0	4e-06
GO:0010345	suberin biosynthetic process	6.72% (8/119)	3.67	0	2.2e-05
GO:0042335	cuticle development	5.04% (6/119)	4.39	0	3.8e-05
GO:0016787	hydrolase activity	26.05% (31/119)	1.35	1e-06	6.2e-05
GO:0032787	monocarboxylic acid metabolic process	15.13% (18/119)	1.93	1e-06	8.2e-05
GO:0010025	wax biosynthetic process	5.04% (6/119)	4.01	2e-06	0.00015
GO:0010226	response to lithium ion	3.36% (4/119)	5.41	2e-06	0.000161
GO:0016049	cell growth	15.13% (18/119)	1.83	3e-06	0.000196
GO:0010166	wax metabolic process	5.04% (6/119)	3.89	4e-06	0.000213
GO:0110165	cellular anatomical entity	79.83% (95/119)	0.41	4e-06	0.000216
GO:1901568	fatty acid derivative metabolic process	5.88% (7/119)	3.43	4e-06	0.000241
GO:1901570	fatty acid derivative biosynthetic process	5.04% (6/119)	3.81	5e-06	0.000263
GO:0016790	thiolester hydrolase activity	4.2% (5/119)	4.27	6e-06	0.000334
GO:0010191	mucilage metabolic process	5.88% (7/119)	3.3	8e-06	0.000396
GO:0060560	developmental growth involved in morphogenesis	13.45% (16/119)	1.85	1e-05	0.000404
GO:1900552	asperfuranone metabolic process	1.68% (2/119)	8.36	9e-06	0.00041
GO:1900554	asperfuranone biosynthetic process	1.68% (2/119)	8.36	9e-06	0.00041
GO:1901362	organic cyclic compound biosynthetic process	19.33% (23/119)	1.44	1e-05	0.000414
GO:0005575	cellular_component	79.83% (95/119)	0.39	9e-06	0.000415
GO:0006633	fatty acid biosynthetic process	6.72% (8/119)	2.94	1.1e-05	0.000442
GO:0003674	molecular_function	78.15% (93/119)	0.39	1.6e-05	0.000619
GO:0010103	stomatal complex morphogenesis	4.2% (5/119)	4.01	1.6e-05	0.000622
GO:0016042	lipid catabolic process	7.56% (9/119)	2.62	1.7e-05	0.000642
GO:0016788	hydrolase activity, acting on ester bonds	13.45% (16/119)	1.77	1.9e-05	0.000689
GO:0090626	plant epidermis morphogenesis	4.2% (5/119)	3.94	2e-05	0.000702
GO:0009609	response to symbiotic bacterium	4.2% (5/119)	3.89	2.4e-05	0.000816
GO:0048359	mucilage metabolic process involved in seed coat development	5.04% (6/119)	3.37	2.7e-05	0.000896
GO:0003824	catalytic activity	51.26% (61/119)	0.63	2.9e-05	0.000946
GO:0008150	biological_process	78.99% (94/119)	0.36	3.5e-05	0.001105
GO:0005618	cell wall	14.29% (17/119)	1.61	4.1e-05	0.00126
GO:0090378	seed trichome elongation	3.36% (4/119)	4.36	4.5e-05	0.001369
GO:0009922	fatty acid elongase activity	2.52% (3/119)	5.36	5.3e-05	0.001579
GO:0004474	malate synthase activity	1.68% (2/119)	7.36	5.5e-05	0.001596
GO:0019438	aromatic compound biosynthetic process	15.97% (19/119)	1.45	6.1e-05	0.001736
GO:0040007	growth	15.13% (18/119)	1.49	7e-05	0.00195
GO:0009733	response to auxin	10.08% (12/119)	1.94	7.2e-05	0.001963
GO:0050896	response to stimulus	56.3% (67/119)	0.54	7.6e-05	0.002035
GO:0030312	external encapsulating structure	14.29% (17/119)	1.53	8.2e-05	0.002137
GO:0045733	acetate catabolic process	1.68% (2/119)	7.04	9.1e-05	0.002349
GO:0000902	cell morphogenesis	12.61% (15/119)	1.64	9.3e-05	0.002358
GO:0050734	hydroxycinnamoyltransferase activity	2.52% (3/119)	5.04	0.000105	0.002604
GO:0008289	lipid binding	7.56% (9/119)	2.27	0.000111	0.00269
GO:0009653	anatomical structure morphogenesis	20.17% (24/119)	1.18	0.000115	0.002708
GO:0048589	developmental growth	13.45% (16/119)	1.55	0.000115	0.00274
GO:0032502	developmental process	42.86% (51/119)	0.67	0.000138	0.00317
GO:0019752	carboxylic acid metabolic process	15.13% (18/119)	1.38	0.000174	0.003881
GO:0009826	unidimensional cell growth	10.08% (12/119)	1.81	0.000171	0.003885
GO:0044281	small molecule metabolic process	21.01% (25/119)	1.1	0.000192	0.004204
GO:0080167	response to karrikin	7.56% (9/119)	2.14	0.000217	0.004686
GO:0019395	fatty acid oxidation	3.36% (4/119)	3.73	0.000246	0.005219
GO:0010430	fatty acid omega-oxidation	1.68% (2/119)	6.36	0.000254	0.005312
GO:0072330	monocarboxylic acid biosynthetic process	7.56% (9/119)	2.09	0.000278	0.005728
GO:0071704	organic substance metabolic process	52.94% (63/119)	0.52	0.000284	0.005748
GO:0016713	oxidoreductase activity	2.52% (3/119)	4.52	0.000311	0.006199
GO:0008374	O-acyltransferase activity	5.04% (6/119)	2.72	0.000326	0.006418
GO:0009608	response to symbiont	5.04% (6/119)	2.7	0.000344	0.006573
GO:0052689	carboxylic ester hydrolase activity	5.88% (7/119)	2.43	0.000342	0.006621
GO:0044255	cellular lipid metabolic process	15.13% (18/119)	1.3	0.000357	0.006627
GO:0006950	response to stress	42.86% (51/119)	0.61	0.000355	0.006677
GO:0044419	biological process involved in interspecies interaction between organisms	27.73% (33/119)	0.85	0.000407	0.007359
GO:0009897	external side of plasma membrane	3.36% (4/119)	3.54	0.000407	0.007456
GO:0043436	oxoacid metabolic process	15.97% (19/119)	1.23	0.000421	0.007505
GO:0034440	lipid oxidation	3.36% (4/119)	3.48	0.00048	0.008436
GO:0009607	response to biotic stimulus	28.57% (34/119)	0.81	0.000537	0.009317
GO:0050525	cutinase activity	1.68% (2/119)	5.77	0.000595	0.010192
GO:0006833	water transport	3.36% (4/119)	3.3	0.000752	0.012722
GO:0102336	3-oxo-arachidoyl-CoA synthase activity	1.68% (2/119)	5.55	0.000817	0.013154
GO:0102337	3-oxo-cerotoyl-CoA synthase activity	1.68% (2/119)	5.55	0.000817	0.013154
GO:0102338	3-oxo-lignoceronyl-CoA synthase activity	1.68% (2/119)	5.55	0.000817	0.013154
GO:0102756	very-long-chain 3-ketoacyl-CoA synthase activity	1.68% (2/119)	5.55	0.000817	0.013154
GO:0006082	organic acid metabolic process	15.97% (19/119)	1.15	0.000831	0.013223
GO:0106371	fluorescent chlorophyll catabolite monooxygenase (deformylase) activity	1.68% (2/119)	5.45	0.00094	0.014451
GO:0080133	midchain alkane hydroxylase activity	1.68% (2/119)	5.45	0.00094	0.014451
GO:0042044	fluid transport	3.36% (4/119)	3.22	0.000934	0.014698
GO:0006952	defense response	24.37% (29/119)	0.85	0.00099	0.015047
GO:0051707	response to other organism	26.05% (31/119)	0.8	0.001147	0.017229
GO:0030639	polyketide biosynthetic process	1.68% (2/119)	5.27	0.001213	0.018021
GO:0009610	response to symbiotic fungus	4.2% (5/119)	2.65	0.001278	0.01857
GO:0010102	lateral root morphogenesis	3.36% (4/119)	3.1	0.001264	0.018572
GO:0010101	post-embryonic root morphogenesis	3.36% (4/119)	3.08	0.001326	0.018661
GO:0006869	lipid transport	5.04% (6/119)	2.33	0.001312	0.018662
GO:0016753	O-sinapoyltransferase activity	1.68% (2/119)	5.19	0.001362	0.018774
GO:0016754	sinapoylglucose-malate O-sinapoyltransferase activity	1.68% (2/119)	5.19	0.001362	0.018774
GO:0008152	metabolic process	53.78% (64/119)	0.44	0.001311	0.018841
GO:0010023	proanthocyanidin biosynthetic process	2.52% (3/119)	3.77	0.001408	0.019208
GO:0080001	mucilage extrusion from seed coat	3.36% (4/119)	3.06	0.001423	0.019214
GO:0003958	NADPH-hemoprotein reductase activity	1.68% (2/119)	5.11	0.001519	0.020312
GO:0005737	cytoplasm	18.49% (22/119)	0.98	0.001544	0.020441
GO:0000904	cell morphogenesis involved in differentiation	8.4% (10/119)	1.61	0.001696	0.021394
GO:0015976	carbon utilization	1.68% (2/119)	5.04	0.001685	0.021452
GO:0016752	sinapoyltransferase activity	1.68% (2/119)	5.04	0.001685	0.021452
GO:0033304	chlorophyll a metabolic process	1.68% (2/119)	5.04	0.001685	0.021452
GO:0033310	chlorophyll a catabolic process	1.68% (2/119)	5.04	0.001685	0.021452
GO:0043207	response to external biotic stimulus	26.89% (32/119)	0.75	0.001738	0.021715
GO:0090693	plant organ senescence	6.72% (8/119)	1.85	0.001786	0.02211
GO:0005615	extracellular space	5.04% (6/119)	2.21	0.001995	0.02447
GO:0006097	glyoxylate cycle	1.68% (2/119)	4.9	0.00204	0.024797
GO:0030258	lipid modification	3.36% (4/119)	2.88	0.002197	0.026464
GO:0046912	acyltransferase activity, acyl groups converted into alkyl on transfer	1.68% (2/119)	4.84	0.00223	0.02662
GO:0004252	serine-type endopeptidase activity	3.36% (4/119)	2.86	0.002334	0.027374
GO:0010252	auxin homeostasis	3.36% (4/119)	2.86	0.002334	0.027374
GO:0046394	carboxylic acid biosynthetic process	8.4% (10/119)	1.54	0.002467	0.028192
GO:0034312	diol biosynthetic process	1.68% (2/119)	4.77	0.002428	0.028226
GO:0009058	biosynthetic process	26.05% (31/119)	0.73	0.002462	0.028376
GO:0042538	hyperosmotic salinity response	4.2% (5/119)	2.4	0.002694	0.030525
GO:0005326	neurotransmitter transmembrane transporter activity	0.84% (1/119)	8.36	0.003044	0.030604
GO:0015874	norepinephrine transport	0.84% (1/119)	8.36	0.003044	0.030604
GO:0048241	epinephrine transport	0.84% (1/119)	8.36	0.003044	0.030604
GO:0060456	positive regulation of digestive system process	0.84% (1/119)	8.36	0.003044	0.030604
GO:0060730	regulation of intestinal epithelial structure maintenance	0.84% (1/119)	8.36	0.003044	0.030604
GO:0060731	positive regulation of intestinal epithelial structure maintenance	0.84% (1/119)	8.36	0.003044	0.030604
GO:0070715	sodium-dependent organic cation transport	0.84% (1/119)	8.36	0.003044	0.030604
GO:1900749	(R)-carnitine transport	0.84% (1/119)	8.36	0.003044	0.030604
GO:1901235	(R)-carnitine transmembrane transporter activity	0.84% (1/119)	8.36	0.003044	0.030604
GO:1902270	(R)-carnitine transmembrane transport	0.84% (1/119)	8.36	0.003044	0.030604
GO:0010074	maintenance of meristem identity	5.04% (6/119)	2.11	0.002795	0.031408
GO:0034311	diol metabolic process	1.68% (2/119)	4.66	0.002848	0.031464
GO:0048868	pollen tube development	2.52% (3/119)	3.42	0.002837	0.031605
GO:0036377	arbuscular mycorrhizal association	3.36% (4/119)	2.77	0.002941	0.032226
GO:0090698	post-embryonic plant morphogenesis	5.88% (7/119)	1.89	0.002967	0.032249
GO:0045229	external encapsulating structure organization	9.24% (11/119)	1.39	0.003311	0.032786
GO:0016653	oxidoreductase activity, acting on NAD(P)H, heme protein as acceptor	1.68% (2/119)	4.55	0.003299	0.032914
GO:1902645	tertiary alcohol biosynthetic process	1.68% (2/119)	4.5	0.003536	0.034763
GO:0044283	small molecule biosynthetic process	10.08% (12/119)	1.3	0.003623	0.035361
GO:0030638	polyketide metabolic process	1.68% (2/119)	4.41	0.004034	0.039082
GO:0048527	lateral root development	4.2% (5/119)	2.25	0.004186	0.040262
GO:1901576	organic substance biosynthetic process	24.37% (29/119)	0.71	0.00428	0.040877
GO:0031012	extracellular matrix	3.36% (4/119)	2.61	0.004317	0.040938
GO:0006083	acetate metabolic process	1.68% (2/119)	4.32	0.004562	0.042957
GO:0009605	response to external stimulus	30.25% (36/119)	0.6	0.004757	0.044475
GO:0016053	organic acid biosynthetic process	8.4% (10/119)	1.39	0.004955	0.046006
GO:0007267	cell-cell signaling	2.52% (3/119)	3.12	0.00505	0.046565

## Sheet: Table S21
Table S21: List of genes present in the co-expression cluster, Cluster_78.
Reference gene ID	Alias 1	Alias 2	Gene name
SOLTUB.AGRIA.G00000003443	No alias		alpha/beta-Hydrolases superfamily protein
SOLTUB.AGRIA.G00000003480	TF	MYB	R2r3-myb transcription factor, putative
SOLTUB.AGRIA.G00000004196	No alias		DUF538 family protein (Protein of unknown function, DUF538)
SOLTUB.AGRIA.G00000004919	No alias		Unknown protein
SOLTUB.AGRIA.G00000006539	No alias		Unknown protein
SOLTUB.AGRIA.G00000007124	No alias		GDSL esterase/lipase At1g29660
SOLTUB.AGRIA.G00000007135	No alias		GDSL esterase/lipase At1g29670
SOLTUB.AGRIA.G00000007281	No alias		GDSL esterase/lipase family
SOLTUB.AGRIA.G00000008054	No alias		Pectinesterase
SOLTUB.AGRIA.G00000008418	No alias		RING/U-box superfamily protein
SOLTUB.AGRIA.G00000008478	No alias		RALF
SOLTUB.AGRIA.G00000009042	No alias		Unknown protein
SOLTUB.AGRIA.G00000009254	No alias		GDSL esterase/lipase
SOLTUB.AGRIA.G00000010618	No alias		Receptor-like protein kinase
SOLTUB.AGRIA.G00000010626	No alias		Subtilisin-like protease
SOLTUB.AGRIA.G00000010827	No alias		HXXXD-type acyl-transferase family protein
SOLTUB.AGRIA.G00000011660	No alias		Malate synthase
SOLTUB.AGRIA.G00000011661	No alias		Malate synthase
SOLTUB.AGRIA.G00000012055	No alias		Protein breaking of asymmetry in the stomatal lineage
SOLTUB.AGRIA.G00000012770	No alias		GDSL esterase/lipase APG
SOLTUB.AGRIA.G00000013117	TF	TCP	Transcription factor, TCP
SOLTUB.AGRIA.G00000013162	No alias		Disease resistance protein RPS5
SOLTUB.AGRIA.G00000013176	No alias		Disease resistance protein (CC-NBS-LRR class) family
SOLTUB.AGRIA.G00000013177	No alias		Disease resistance protein (CC-NBS-LRR class) family
SOLTUB.AGRIA.G00000013179	No alias		Disease resistance protein (CC-NBS-LRR class) family
SOLTUB.AGRIA.G00000013438	No alias		Unknown protein
SOLTUB.AGRIA.G00000013441	No alias		Disease resistance protein (CC-NBS-LRR class) family
SOLTUB.AGRIA.G00000015081	No alias		GDSL esterase/lipase
SOLTUB.AGRIA.G00000016022	No alias		WW domain-containing protein
SOLTUB.AGRIA.G00000016192	No alias		Serine carboxypeptidase, putative
SOLTUB.AGRIA.G00000016194	No alias		Serine carboxypeptidase, putative
SOLTUB.AGRIA.G00000016358	No alias		Protein SOB FIVE-LIKE 5
SOLTUB.AGRIA.G00000016783	No alias		Lipase, GDSL
SOLTUB.AGRIA.G00000016881	TF	NAC	NAC domain containing protein 3
SOLTUB.AGRIA.G00000017174	No alias		Piriformospora indica-insensitive protein 2
SOLTUB.AGRIA.G00000017280	No alias		3-ketoacyl-CoA synthase
SOLTUB.AGRIA.G00000017340	No alias		Reticulon-like protein
SOLTUB.AGRIA.G00000019088	No alias		GDSL esterase/lipase
SOLTUB.AGRIA.G00000019422	No alias		Dihydrofolate reductase-like protein
SOLTUB.AGRIA.G00000019443	No alias		Dihydrofolate reductase-like protein
SOLTUB.AGRIA.G00000019444	No alias		Dihydrofolate reductase-like protein
SOLTUB.AGRIA.G00000020030	No alias		Cytochrome P450
SOLTUB.AGRIA.G00000020231	No alias		Unknown protein
SOLTUB.AGRIA.G00000020571	No alias		RING/FYVE/PHD zinc finger superfamily protein
SOLTUB.AGRIA.G00000020791	No alias		3-ketoacyl-CoA synthase
SOLTUB.AGRIA.G00000021157	No alias		GDSL esterase/lipase CPRD49
SOLTUB.AGRIA.G00000021291	TF	bHLH	Transcription factor bHLH61-like protein
SOLTUB.AGRIA.G00000021493	No alias		Glucose-methanol-choline (Gmc) oxidoreductase, putative
SOLTUB.AGRIA.G00000021725	No alias		DUF506 family protein (DUF506)
SOLTUB.AGRIA.G00000022013	No alias		Ribose-phosphate pyrophosphokinase
SOLTUB.AGRIA.G00000022152	No alias		GDSL esterase/lipase
SOLTUB.AGRIA.G00000022706	No alias		GASA/GAST/Snakin
SOLTUB.AGRIA.G00000023010	No alias		Glycosyl hydrolase family protein
SOLTUB.AGRIA.G00000023061	No alias		Pollen Ole e 1 allergen and extensin family protein, putative
SOLTUB.AGRIA.G00000023395	No alias		GDSL esterase/lipase
SOLTUB.AGRIA.G00000023473	No alias		GDSL esterase/lipase
SOLTUB.AGRIA.G00000023515	No alias		3-ketoacyl-CoA synthase
SOLTUB.AGRIA.G00000024144	No alias		Phospholipase A2
SOLTUB.AGRIA.G00000025272	No alias		GDSL esterase/lipase
SOLTUB.AGRIA.G00000025447	No alias		Xyloglucan endotransglucosylase/hydrolase
SOLTUB.AGRIA.G00000025813	No alias		Protodermal factor 1
SOLTUB.AGRIA.G00000026028	TF	SBP	Squamosa promoter-binding protein, putative
SOLTUB.AGRIA.G00000026139	No alias		Organic cation/carnitine transporter 4
SOLTUB.AGRIA.G00000026848	No alias		Protein DETOXIFICATION
SOLTUB.AGRIA.G00000026850	No alias		Protein DETOXIFICATION
SOLTUB.AGRIA.G00000026853	No alias		Protein DETOXIFICATION
SOLTUB.AGRIA.G00000026858	No alias		Protein DETOXIFICATION
SOLTUB.AGRIA.G00000027226	No alias		Formin-like protein
SOLTUB.AGRIA.G00000027274	No alias		EPIDERMAL PATTERNING FACTOR-like protein
SOLTUB.AGRIA.G00000028045	No alias		Histidine-containing phosphotransfer protein 4
SOLTUB.AGRIA.G00000028184	No alias		Non-specific lipid-transfer protein
SOLTUB.AGRIA.G00000029163	No alias		Subtilisin-like protease
SOLTUB.AGRIA.G00000029164	No alias		Subtilisin-like protease
SOLTUB.AGRIA.G00000029165	No alias		Subtilisin-like protease
SOLTUB.AGRIA.G00000029195	No alias		Glucose-methanol-choline (GMC) oxidoreductase family protein
SOLTUB.AGRIA.G00000029283	No alias		Cytochrome P450, putative
SOLTUB.AGRIA.G00000029476	No alias		Alpha/beta-Hydrolases superfamily protein
SOLTUB.AGRIA.G00000030382	No alias		Wall-associated kinase family protein
SOLTUB.AGRIA.G00000030503	No alias		methyl esterase 3
SOLTUB.AGRIA.G00000030702	No alias		Non-specific lipid-transfer protein
SOLTUB.AGRIA.G00000031516	No alias		Glycine-rich protein
SOLTUB.AGRIA.G00000031971	No alias		Cytochrome p450 83b1
SOLTUB.AGRIA.G00000032164	TF	GATA	GATA transcription factor, putative
SOLTUB.AGRIA.G00000033015	No alias		ATP-dependent helicase/nuclease subunit A
SOLTUB.AGRIA.G00000034677	No alias		X intrinsic protein
SOLTUB.AGRIA.G00000034880	No alias		Non-specific lipid-transfer protein
SOLTUB.AGRIA.G00000034881	No alias		Non-specific lipid-transfer protein
SOLTUB.AGRIA.G00000034882	No alias		Non-specific lipid-transfer protein
SOLTUB.AGRIA.G00000034883	No alias		Non-specific lipid-transfer protein
SOLTUB.AGRIA.G00000035098	R2R3 MYB	D-locus	MYB transcription factor
SOLTUB.AGRIA.G00000035655	No alias		Cytochrome P450
SOLTUB.AGRIA.G00000035657	No alias		Cytochrome P450
SOLTUB.AGRIA.G00000035876	No alias		Disease resistance protein RPS5
SOLTUB.AGRIA.G00000035879	No alias		Disease resistance protein RPS5
SOLTUB.AGRIA.G00000036066	No alias		Eukaryotic aspartyl protease family protein
SOLTUB.AGRIA.G00000036236	No alias		Cysteine-rich repeat secretory protein 60
SOLTUB.AGRIA.G00000036239	No alias		cinnamyl-alcohol dehydrogenase
SOLTUB.AGRIA.G00000036388	No alias		Flowering locus T
SOLTUB.AGRIA.G00000036389	No alias		HXXXD-type acyl-transferase family protein
SOLTUB.AGRIA.G00000036412	No alias		HXXXD-type acyl-transferase family protein
SOLTUB.AGRIA.G00000036558	No alias		Cytochrome P450
SOLTUB.AGRIA.G00000036953	No alias		GDSL esterase/lipase family
SOLTUB.AGRIA.G00000038746	No alias		Histidine-containing phosphotransfer protein, putative
SOLTUB.AGRIA.G00000038767	No alias		U-box domain-containing protein 26
SOLTUB.AGRIA.G00000039156	No alias		Unknown protein
SOLTUB.AGRIA.G00000039209	No alias		Protodermal factor 1
SOLTUB.AGRIA.G00000039575	No alias		Pectinesterase
SOLTUB.AGRIA.G00000039594	No alias		Avr9/Cf-9 rapidly elicited protein
SOLTUB.AGRIA.G00000039758	No alias		Terpene cyclase/mutase family member
SOLTUB.AGRIA.G00000040485	No alias		Glutathione s-transferase, putative
SOLTUB.AGRIA.G00000040936	No alias		Pelargonidin 3-o-(6-caffeoylglucoside) 5-o-(6-o-malonylglucoside) 4'''-malonyltransferase
SOLTUB.AGRIA.G00000040937	No alias		HXXXD-type acyl-transferase family protein
SOLTUB.AGRIA.G00000040938	No alias		Spermine hydroxycinnamoyl transferase 4
SOLTUB.AGRIA.G00000040940	No alias		Pelargonidin 3-o-(6-caffeoylglucoside) 5-o-(6-o-malonylglucoside) 4'''-malonyltransferase
SOLTUB.AGRIA.G00000041116	No alias		Protein trichome birefringence
SOLTUB.AGRIA.G00000041608	No alias		HXXXD-type acyl-transferase family protein, putative
SOLTUB.AGRIA.G00000041897	No alias		Abscisic acid receptor PYR1
SOLTUB.AGRIA.G00000041967	No alias		Peroxidase
SOLTUB.AGRIA.G00000042437	No alias		Pelargonidin 3-o-(6-caffeoylglucoside) 5-o-(6-o-malonylglucoside) 4'''-malonyltransferase

## Sheet: Table-S22
Table S22: List of genes present in the co-expression cluster, Cluster_23.
Reference gene ID	Alias 1	Alias 2	Gene name
SOLTUB.AGRIA.G00000000339	No alias		2-oxoglutarate (2OG) and Fe(II)-dependent oxygenase superfamily protein
SOLTUB.AGRIA.G00000001015	No alias		Phosphoglycerate/bisphosphoglycerate mutase family protein
SOLTUB.AGRIA.G00000002106	No alias		Unknown protein
SOLTUB.AGRIA.G00000002918	No alias		Cinnamoyl-CoA reductase 1-like protein
SOLTUB.AGRIA.G00000003128	No alias		S-adenosyl-L-methionine-dependent methyltransferase superfamily protein
SOLTUB.AGRIA.G00000004691	No alias		Abc transporter g family member 11
SOLTUB.AGRIA.G00000005273	TF	SRS	Lateral root primordium protein-related
SOLTUB.AGRIA.G00000005301	No alias		SAUR-like auxin-responsive protein family
SOLTUB.AGRIA.G00000005302	No alias		Auxin responsive SAUR protein
SOLTUB.AGRIA.G00000005638	No alias		Abscisic acid-insensitive 5-like protein 5
SOLTUB.AGRIA.G00000005821	No alias		fatty acid hydroxylase 2
SOLTUB.AGRIA.G00000006063	No alias		Auxin response factor
SOLTUB.AGRIA.G00000006064	No alias		Auxin response factor
SOLTUB.AGRIA.G00000006162	TF	bZIP	Transcription factor
SOLTUB.AGRIA.G00000006732	No alias		UDP-Glycosyltransferase superfamily protein, putative
SOLTUB.AGRIA.G00000008479	TF	bHLH	Basic helix-loop-helix DNA-binding superfamily protein, putative
SOLTUB.AGRIA.G00000010237	No alias		Unknown protein
SOLTUB.AGRIA.G00000010972	No alias		NAD(P)-linked oxidoreductase superfamily protein
SOLTUB.AGRIA.G00000012015	No alias		F-box protein, putative (DUF295)
SOLTUB.AGRIA.G00000012767	No alias		HAD superfamily, subfamily IIIB acid phosphatase
SOLTUB.AGRIA.G00000013062	No alias		S-like ribonuclease
SOLTUB.AGRIA.G00000013063	No alias		Ribonuclease
SOLTUB.AGRIA.G00000013295	TF	MADS-M-type	Transcription factor CAULIFLOWER
SOLTUB.AGRIA.G00000014188	No alias		Cytokinin oxidase/dehydrogenase-like
SOLTUB.AGRIA.G00000014318	No alias		Pheophorbide a oxygenase, chloroplastic
SOLTUB.AGRIA.G00000014386	No alias		Pheophorbide a oxygenase, chloroplastic
SOLTUB.AGRIA.G00000015034	No alias		RNA-binding protein 38
SOLTUB.AGRIA.G00000015317	No alias		Cytochrome p450 cyp736a12
SOLTUB.AGRIA.G00000015329	No alias		Cytochrome p450 cyp736a12
SOLTUB.AGRIA.G00000015348	No alias		Transmembrane protein, putative
SOLTUB.AGRIA.G00000016716	No alias		Glyoxal oxidase-related protein
SOLTUB.AGRIA.G00000017343	No alias		Auxin-responsive protein
SOLTUB.AGRIA.G00000017616	TF	bHLH	Transcription factor protein
SOLTUB.AGRIA.G00000017832	No alias		Serine/threonine-protein kinase WNK (With No Lysine)-like protein
SOLTUB.AGRIA.G00000017848	No alias		Serine/threonine-protein kinase WNK (With No Lysine)-like protein
SOLTUB.AGRIA.G00000019525	No alias		Major facilitator superfamily protein
SOLTUB.AGRIA.G00000019526	No alias		Major facilitator superfamily protein
SOLTUB.AGRIA.G00000020384	No alias		Unknown protein
SOLTUB.AGRIA.G00000021840	No alias		Acetolactate synthase
SOLTUB.AGRIA.G00000022615	No alias		Phosphoethanolamine N-methyltransferase
SOLTUB.AGRIA.G00000022637	TF	IT1	TCP family transcription factor	Identity of Tuber 1	Stolon
SOLTUB.AGRIA.G00000022724	No alias		Isochorismate synthase
SOLTUB.AGRIA.G00000028183	No alias		Non-specific lipid-transfer protein
SOLTUB.AGRIA.G00000029865	No alias		Fatty acyl-CoA reductase
SOLTUB.AGRIA.G00000032887	No alias		Glycine-rich protein
SOLTUB.AGRIA.G00000032901	No alias		Glycine-rich protein
SOLTUB.AGRIA.G00000033068	No alias		Terpene synthase
SOLTUB.AGRIA.G00000033203	No alias		Auxin-responsive GH3 family protein
SOLTUB.AGRIA.G00000033362	No alias		CASP-like protein
SOLTUB.AGRIA.G00000033527	No alias		ROX1 homologue
SOLTUB.AGRIA.G00000033572	No alias		O-acyltransferase wsd1
SOLTUB.AGRIA.G00000033966	TF	GATA	GATA transcription factor
SOLTUB.AGRIA.G00000034169	No alias	StPHYB	Phytochrome
SOLTUB.AGRIA.G00000034414	No alias		paired amphipathic helix Sin3-like protein
SOLTUB.AGRIA.G00000034866	No alias		Non-specific lipid-transfer protein
SOLTUB.AGRIA.G00000034868	No alias		Non-specific lipid-transfer protein
SOLTUB.AGRIA.G00000034869	No alias		Non-specific lipid-transfer protein
SOLTUB.AGRIA.G00000034871	No alias		Non-specific lipid-transfer protein
SOLTUB.AGRIA.G00000034872	No alias		Non-specific lipid-transfer protein
SOLTUB.AGRIA.G00000035317	No alias		Copper transporter, putative
SOLTUB.AGRIA.G00000036495	No alias		Self-pruning interacting protein 1/Cyclin-dependent protein kinase inhibitor Siamese
SOLTUB.AGRIA.G00000038752	TF	AP2/ERF-ERF	Integrase-type DNA-binding superfamily protein
SOLTUB.AGRIA.G00000039713	No alias		Sesquiterpene synthase
SOLTUB.AGRIA.G00000039714	No alias		Sesquiterpene synthase
SOLTUB.AGRIA.G00000039740	No alias		Sesquiterpene synthase
SOLTUB.AGRIA.G00000042131	No alias		Unknown protein
SOLTUB.AGRIA.G00000042314	No alias		fatty acid desaturase 2
SOLTUB.AGRIA.G00000042322	No alias		Fatty acid desaturase
SOLTUB.AGRIA.G00000043040	No alias		Protochlorophyllide-dependent translocon component 52, chloroplastic
SOLTUB.AGRIA.G00000043803	No alias		Lipoxygenase

## Sheet: Table-S23
Table 23: List of transcription factors (TF) identified in co-expression clusters, Cluster_23 and Cluster_97, related to the tuberization. The TF family column indicates a TF family to which the individual gene belongs. The columns Chromosomes, start, end position, and strand indicate the respective genes' physical location on the reference genome (dAg). The node degree column means the number of…
Reference gene ID	TF family	Chromosome	Start position	End position	Strand	Node degree	Co-expression cluster
SOLTUB.AGRIA.G00000005273	SRS	1	87920241	87921928	+	37	Cluster_23
SOLTUB.AGRIA.G00000006162	bZIP	2	23160568	23161558	+	3	Cluster_23
SOLTUB.AGRIA.G00000008479	bHLH	2	47512043	47512708	-	43	Cluster_23
SOLTUB.AGRIA.G00000013295	MADS-M-type	4	2934307	2934753	-	9	Cluster_23
SOLTUB.AGRIA.G00000017616	bHLH	5	5791500	5792881	+	43	Cluster_23
SOLTUB.AGRIA.G00000022637	IT1/TCP	6	47812977	47814609	+	28	Cluster_23
SOLTUB.AGRIA.G00000033966	GATA	10	17588686	17590261	+	45	Cluster_23
SOLTUB.AGRIA.G00000038752	AP2/ERF-ERF	11	52303583	52304488	-	37	Cluster_23
SOLTUB.AGRIA.G00000002421	C3H	1	61031092	61038628	-	2	Cluster_97
SOLTUB.AGRIA.G00000002443	TUB	1	61475729	61479422	-	15	Cluster_97
SOLTUB.AGRIA.G00000007376	LSD	2	37453860	37459898	+	2	Cluster_97
SOLTUB.AGRIA.G00000012061	MADS-MIKC	3	53741049	53747665	-	4	Cluster_97
SOLTUB.AGRIA.G00000018426	C2C2-CO-like	5	18959718	18962787	-	20	Cluster_97
SOLTUB.AGRIA.G00000018929	C2C2-CO-like	5	39878606	39883507	-	6	Cluster_97
SOLTUB.AGRIA.G00000021636	HB-HD-ZIP	6	35751930	35752692	-	1	Cluster_97
SOLTUB.AGRIA.G00000022657	MADS-MIKC	6	47993622	48000507	-	4	Cluster_97
SOLTUB.AGRIA.G00000026084	NAC	7	50250603	50253834	+	4	Cluster_97
SOLTUB.AGRIA.G00000032049	C2C2-CO-like	9	63721795	63724907	-	21	Cluster_97
SOLTUB.AGRIA.G00000032050	C2C2-CO-like	9	63734881	63737938	+	22	Cluster_97
SOLTUB.AGRIA.G00000039805	C2C2-CO-like	12	6380731	6387368	+	15	Cluster_97

## Sheet: Table-S24
Table S24: List of significantly enriched gene ontology terms in Cluster_23 (corrected p-value < 0.05).
GO ID	GO description	% genes in cluster	Enrichment log2	p-value	Corrected p-value
GO:0090378	seed trichome elongation	7.14% (5/70)	5.45	0	0.00016
GO:0006869	lipid transport	11.43% (8/70)	3.51	1e-06	0.000249
GO:0022412	cellular process involved in reproduction in multicellular organism	15.71% (11/70)	2.81	0	0.000301
GO:0033383	geranyl diphosphate metabolic process	5.71% (4/70)	5.24	4e-06	0.001422
GO:0003006	developmental process involved in reproduction	35.71% (25/70)	1.33	6e-06	0.001661
GO:0010334	sesquiterpene synthase activity	5.71% (4/70)	4.68	1.9e-05	0.004465
GO:0022414	reproductive process	38.57% (27/70)	1.13	2.7e-05	0.00554
GO:0016838	carbon-oxygen lyase activity, acting on phosphates	5.71% (4/70)	4.01	0.000117	0.009831
GO:0050184	phosphatidylcholine desaturase activity	2.86% (2/70)	6.96	0.000113	0.010075
GO:0102855	1-18:1-2-18:2-phosphatidylcholine desaturase activity	2.86% (2/70)	6.96	0.000113	0.010075
GO:0102857	1-18:1-2-18:3-phosphatidylcholinedesaturase activity	2.86% (2/70)	6.96	0.000113	0.010075
GO:0102860	1-18:1-2-18:2-phosphatidylcholine synthase activity	2.86% (2/70)	6.96	0.000113	0.010075
GO:0102861	1-18:2-2-18:1-phosphatidylcholine desaturase activity (SN2-18:2 forming)	2.86% (2/70)	6.96	0.000113	0.010075
GO:0102871	1-16:0-2-18:1-phosphatidylcholine desaturase activity	2.86% (2/70)	6.96	0.000113	0.010075
GO:0045485	omega-6 fatty acid desaturase activity	2.86% (2/70)	6.67	0.000172	0.010683
GO:0050183	phosphatidylcholine 12-monooxygenase activity	2.86% (2/70)	6.67	0.000172	0.010683
GO:0102985	delta12-fatty-acid desaturase activity	2.86% (2/70)	6.67	0.000172	0.010683
GO:0102987	palmitoleic acid delta 12 desaturase activity	2.86% (2/70)	6.67	0.000172	0.010683
GO:0047461	(+)-delta-cadinene synthase activity	4.29% (3/70)	4.88	0.00015	0.011912
GO:0048442	sepal development	4.29% (3/70)	4.83	0.000166	0.012506
GO:1901926	cadinene metabolic process	4.29% (3/70)	5.07	0.000101	0.014492
GO:1901928	cadinene biosynthetic process	4.29% (3/70)	5.07	0.000101	0.014492
GO:0003674	molecular_function	80.0% (56/70)	0.42	0.000257	0.014659
GO:0032502	developmental process	47.14% (33/70)	0.8	0.000247	0.014674
GO:0010333	terpene synthase activity	5.71% (4/70)	4.13	8.5e-05	0.015188
GO:0036109	alpha-linolenic acid metabolic process	2.86% (2/70)	6.32	0.000284	0.015582
GO:0048480	stigma development	4.29% (3/70)	4.44	0.000366	0.019351
GO:0016717	oxidoreductase activity	4.29% (3/70)	4.39	0.000409	0.020877
GO:0051761	sesquiterpene metabolic process	5.71% (4/70)	3.33	0.000692	0.030898
GO:0051762	sesquiterpene biosynthetic process	5.71% (4/70)	3.33	0.000692	0.030898
GO:0006629	lipid metabolic process	20.0% (14/70)	1.41	0.000631	0.031058
GO:0009058	biosynthetic process	31.43% (22/70)	1	0.000754	0.031647
GO:0008150	biological_process	80.0% (56/70)	0.38	0.000737	0.031896
GO:0016491	oxidoreductase activity	18.57% (13/70)	1.47	0.000681	0.032419
GO:0009826	unidimensional cell growth	11.43% (8/70)	1.99	0.000894	0.03649
GO:0009734	auxin-activated signaling pathway	7.14% (5/70)	2.74	0.000924	0.036669
GO:1901576	organic substance biosynthetic process	30.0% (21/70)	1.01	0.000953	0.036763
GO:0003700	DNA-binding transcription factor activity	14.29% (10/70)	1.68	0.001042	0.039176
GO:0048653	anther development	5.71% (4/70)	3.16	0.001076	0.03939
GO:0060560	developmental growth involved in morphogenesis	12.86% (9/70)	1.78	0.001168	0.040672
GO:0044249	cellular biosynthetic process	28.57% (20/70)	1.03	0.001154	0.041187
GO:0009791	post-embryonic development	15.71% (11/70)	1.53	0.001324	0.042964
GO:0050896	response to stimulus	57.14% (40/70)	0.56	0.001363	0.04326
GO:0009639	response to red or far red light	8.57% (6/70)	2.28	0.00149	0.043431
GO:0140110	transcription regulator activity	15.71% (11/70)	1.54	0.001289	0.043833
GO:0048589	developmental growth	14.29% (10/70)	1.63	0.001322	0.043914
GO:0003690	double-stranded DNA binding	15.71% (11/70)	1.52	0.001454	0.04417
GO:0008610	lipid biosynthetic process	14.29% (10/70)	1.61	0.00149	0.044323
GO:0009725	response to hormone	24.29% (17/70)	1.11	0.001578	0.04506
GO:0048608	reproductive structure development	11.43% (8/70)	1.88	0.001453	0.045097

## Sheet: Table-S25
Table S25: List of genes present in the co-expression cluster, Cluster_97.
Reference gene ID	Alias 1	Alias 2	Gene name
SOLTUB.AGRIA.G00000000058	No alias		Adagio-like protein 1
SOLTUB.AGRIA.G00000000107	No alias		Adagio-like protein 1
SOLTUB.AGRIA.G00000000360	No alias		2-oxoglutarate (2OG) and Fe(II)-dependent oxygenase superfamily protein
SOLTUB.AGRIA.G00000001060	No alias		Blue-light-activated histidine kinase 1
SOLTUB.AGRIA.G00000002421	TF	C3H	Zinc finger CCCH domain-containing protein 58
SOLTUB.AGRIA.G00000002443	TF	TUB	Tubby-like F-box protein
SOLTUB.AGRIA.G00000003411	No alias		Fructosamine-3-kinase
SOLTUB.AGRIA.G00000003426	No alias		Peroxisomal membrane protein PEX16
SOLTUB.AGRIA.G00000004091	No alias		Phospholipid/glycerol acyltransferase family protein
SOLTUB.AGRIA.G00000004851	No alias		CBS domain protein (DUF21)
SOLTUB.AGRIA.G00000005038	No alias		cold regulated protein 27
SOLTUB.AGRIA.G00000005060	No alias		Serine/threonine protein kinase
SOLTUB.AGRIA.G00000005131	No alias		maternal effect embryo arrest 14
SOLTUB.AGRIA.G00000005851	No alias		G-type lectin S-receptor-like Serine/Threonine-kinase
SOLTUB.AGRIA.G00000005852	No alias		G-type lectin S-receptor-like Serine/Threonine-kinase
SOLTUB.AGRIA.G00000006595	No alias		Methyltransferase
SOLTUB.AGRIA.G00000006800	No alias		Trypsin family protein
SOLTUB.AGRIA.G00000007219	No alias		Cysteine protease
SOLTUB.AGRIA.G00000007232	No alias		SCAR family protein
SOLTUB.AGRIA.G00000007376	TF	LSD	LSD1 zinc finger family protein
SOLTUB.AGRIA.G00000008398	No alias		Casein kinase II subunit alpha
SOLTUB.AGRIA.G00000008555	No alias		Serine/threonine protein kinase SAPK8-like protein
SOLTUB.AGRIA.G00000008976	No alias		zinc finger CONSTANS-like protein
SOLTUB.AGRIA.G00000009062	No alias		Shikimate kinase family protein
SOLTUB.AGRIA.G00000009095	No alias		Adenylate kinase family-like protein
SOLTUB.AGRIA.G00000009332	No alias		Disease resistance protein RGA2
SOLTUB.AGRIA.G00000010050	No alias		DUF620 family protein (DUF620)
SOLTUB.AGRIA.G00000010198	No alias		N-lysine methyltransferase
SOLTUB.AGRIA.G00000010434	No alias		3-hexulose-6-phosphate isomerase, putative
SOLTUB.AGRIA.G00000010435	No alias		3-hexulose-6-phosphate isomerase, putative
SOLTUB.AGRIA.G00000010436	No alias		3-hexulose-6-phosphate isomerase, putative
SOLTUB.AGRIA.G00000010700	No alias		CTP synthase
SOLTUB.AGRIA.G00000010733	No alias		CTP synthase
SOLTUB.AGRIA.G00000010734	No alias		3-hexulose-6-phosphate isomerase, putative
SOLTUB.AGRIA.G00000010758	No alias		RNI-like superfamily protein
SOLTUB.AGRIA.G00000011140	No alias		plasminogen activator inhibitor
SOLTUB.AGRIA.G00000011172	No alias		Two-component response regulator-like protein
SOLTUB.AGRIA.G00000011243	No alias		Vacuolar iron transporter (VIT) family protein
SOLTUB.AGRIA.G00000011257	No alias		Vacuolar iron transporter (VIT) family protein
SOLTUB.AGRIA.G00000011289	No alias		Two-component response regulator-like protein
SOLTUB.AGRIA.G00000011741	No alias		Indole-3-glycerol phosphate synthase
SOLTUB.AGRIA.G00000011757	No alias		Cytochrome p450 71a4
SOLTUB.AGRIA.G00000012061	TF	MADS-MIKC	MADS box transcription factor
SOLTUB.AGRIA.G00000012154	No alias		Two-component response regulator-like protein
SOLTUB.AGRIA.G00000012434	No alias		Glycine--tRNA ligase
SOLTUB.AGRIA.G00000012930	No alias		Pectinesterase
SOLTUB.AGRIA.G00000013052	No alias		Disease resistance protein RPS5
SOLTUB.AGRIA.G00000013053	No alias		Transmembrane protein, putative
SOLTUB.AGRIA.G00000013476	No alias		Serine/threonine-protein kinase
SOLTUB.AGRIA.G00000013692	No alias		Protein DETOXIFICATION
SOLTUB.AGRIA.G00000015006	No alias		Pseudo-response regulator
SOLTUB.AGRIA.G00000015171	No alias		CBS domain-containing family protein
SOLTUB.AGRIA.G00000015839	No alias		Protein gigantea
SOLTUB.AGRIA.G00000016476	No alias		Serine/threonine-protein kinase, putative
SOLTUB.AGRIA.G00000016681	No alias		Mitogen-activated protein kinase
SOLTUB.AGRIA.G00000017089	No alias		UDP-Glycosyltransferase superfamily protein, putative
SOLTUB.AGRIA.G00000017090	No alias		UDP-Glycosyltransferase superfamily protein, putative
SOLTUB.AGRIA.G00000017091	No alias		UDP-Glycosyltransferase superfamily protein, putative
SOLTUB.AGRIA.G00000017098	No alias		WPP domain-interacting protein 2
SOLTUB.AGRIA.G00000017348	No alias		lipid phosphate phosphatase 3
SOLTUB.AGRIA.G00000017462	No alias		50S ribosomal protein L18
SOLTUB.AGRIA.G00000017790	No alias		D-ribose-binding periplasmic protein
SOLTUB.AGRIA.G00000018426	TF	C2C2-CO-like	zinc finger CONSTANS-like protein
SOLTUB.AGRIA.G00000018929	TF	C2C2-CO-like	zinc finger CONSTANS-like protein
SOLTUB.AGRIA.G00000019667	No alias		flocculation protein
SOLTUB.AGRIA.G00000019677	No alias		flocculation FLO11-like protein
SOLTUB.AGRIA.G00000019791	No alias		Ypt/Rab-GAP domain of gyp1p superfamily protein
SOLTUB.AGRIA.G00000020059	SP6A		Flowering locus T protein/PEBP	Stolon (then leaf)	Homolog of DM's SP6A	Soltu.DM.05G026370.1	100% identity	tuberigen	https://www.ncbi.nlm.nih.gov/pmc/articles/PMC9408985/
SOLTUB.AGRIA.G00000020516	No alias		Phosphomethylpyrimidine synthase
SOLTUB.AGRIA.G00000021604	No alias		SKP1 family protein
SOLTUB.AGRIA.G00000021636	TF	HB-HD-ZIP	Homeobox-leucine zipper protein
SOLTUB.AGRIA.G00000022151	No alias		1-phosphatidylinositol-3-phosphate 5-kinase
SOLTUB.AGRIA.G00000022187	No alias		Receptor-likey region, transmembrane domain-and ring domain-containing protein 2
SOLTUB.AGRIA.G00000022403	No alias		casein kinase I
SOLTUB.AGRIA.G00000022657	TF	MADS-MIKC	MADS box transcription factor
SOLTUB.AGRIA.G00000022801	No alias		BTB/POZ and TAZ domain-containing protein 1
SOLTUB.AGRIA.G00000023002	No alias		Protein FAR1-RELATED SEQUENCE 3
SOLTUB.AGRIA.G00000023179	No alias		N-lysine methyltransferase
SOLTUB.AGRIA.G00000023220	No alias		Two-component response regulator
SOLTUB.AGRIA.G00000023284	No alias		2-oxoglutarate (2OG) and Fe(II)-dependent oxygenase superfamily protein
SOLTUB.AGRIA.G00000023344	No alias		Ubiquitin-conjugating enzyme E2-like protein
SOLTUB.AGRIA.G00000024050	No alias		MLP-like protein 28
SOLTUB.AGRIA.G00000024924	No alias		Major facilitator superfamily protein
SOLTUB.AGRIA.G00000025726	No alias		Alpha/beta-Hydrolases superfamily protein
SOLTUB.AGRIA.G00000025951	No alias		Zinc finger, B-box
SOLTUB.AGRIA.G00000025992	No alias		Acyl-CoA N-acyltransferase with RING/FYVE/PHD-type zinc finger protein
SOLTUB.AGRIA.G00000026084	TF	NAC	NAC domain-containing protein, putative
SOLTUB.AGRIA.G00000026176	No alias		Thiamine thiazole synthase, chloroplastic
SOLTUB.AGRIA.G00000026178	No alias		Pectinesterase
SOLTUB.AGRIA.G00000026402	No alias		Actin-related family protein
SOLTUB.AGRIA.G00000026406	No alias		Ubiquitin-conjugating enzyme E2 28
SOLTUB.AGRIA.G00000027946	No alias		Fatty acid desaturase, putative
SOLTUB.AGRIA.G00000028402	No alias		Protein kinase superfamily protein
SOLTUB.AGRIA.G00000028803	No alias		GPI-anchored wall transfer protein 1
SOLTUB.AGRIA.G00000028834	No alias		Eyes absent-like protein
SOLTUB.AGRIA.G00000029043	No alias		Peroxisome biogenesis protein 19-2
SOLTUB.AGRIA.G00000029188	No alias		Homeobox protein knotted-1, putative
SOLTUB.AGRIA.G00000029419	No alias		Galactose-binding protein
SOLTUB.AGRIA.G00000031304	No alias		Quinone oxidoreductase
SOLTUB.AGRIA.G00000031346	No alias		Oxidoreductase, zinc-binding dehydrogenase family protein
SOLTUB.AGRIA.G00000031670	No alias		F-box family protein
SOLTUB.AGRIA.G00000032049	TF	C2C2-CO-like	CONSTANS-like zinc finger protein
SOLTUB.AGRIA.G00000032050	TF	C2C2-CO-like	CONSTANS-like zinc finger protein
SOLTUB.AGRIA.G00000032192	No alias		Lipoxygenase
SOLTUB.AGRIA.G00000032951	No alias		Cytochrome P450
SOLTUB.AGRIA.G00000032952	No alias		Cytochrome P450
SOLTUB.AGRIA.G00000032955	No alias		Cytochrome P450
SOLTUB.AGRIA.G00000033349	No alias		Mitogen-activated protein kinase
SOLTUB.AGRIA.G00000034336	No alias		(S)-8-oxocitronellyl enol synthase
SOLTUB.AGRIA.G00000035135	No alias		Protein iq-domain 1
SOLTUB.AGRIA.G00000035143	No alias		Two-component response regulator-like protein
SOLTUB.AGRIA.G00000035869	No alias		Protein shisa-5
SOLTUB.AGRIA.G00000035999	No alias		Dna (Cytosine-5)-methyltransferase drm2
SOLTUB.AGRIA.G00000038115	No alias		pentatricopeptide (PPR) repeat-containing protein
SOLTUB.AGRIA.G00000038117	No alias		Transferrin receptor protein 2
SOLTUB.AGRIA.G00000038125	No alias		Transferrin receptor protein 2
SOLTUB.AGRIA.G00000038266	No alias		magnesium transporter NIPA (DUF803)
SOLTUB.AGRIA.G00000038295	No alias		Magnesium-chelatase subunit H
SOLTUB.AGRIA.G00000038365	No alias		DNA replication complex GINS protein SLD5
SOLTUB.AGRIA.G00000038649	No alias		Pyridoxal 5'-phosphate synthase subunit PdxT
SOLTUB.AGRIA.G00000038766	No alias		Glycosyltransferases
SOLTUB.AGRIA.G00000039574	No alias		Glutamate carboxypeptidase 2
SOLTUB.AGRIA.G00000039577	No alias		Hexokinase
SOLTUB.AGRIA.G00000039805	TF	C2C2-CO-like	zinc finger CONSTANS-like protein
SOLTUB.AGRIA.G00000041466	No alias		Protein gigantea
SOLTUB.AGRIA.G00000041683	No alias		Glycosyltransferase
SOLTUB.AGRIA.G00000042559	No alias		Two-component response regulator
SOLTUB.AGRIA.G00000043739	No alias		Ubiquinol oxidase

## Sheet: Table-S26
Table S26: List of significantly enriched gene ontology (GO) terms in Cluster_97 (corrected p-value < 0.05).
GO ID	GO description	% genes in cluster	Enrichment log2	p-value	Corrected p-value
GO:0048586	regulation of long-day photoperiodism, flowering	10.94% (14/128)	4.37	0	0
GO:0071482	cellular response to light stimulus	14.06% (18/128)	3.55	0	0
GO:0048579	negative regulation of long-day photoperiodism, flowering	9.38% (12/128)	4.91	0	0
GO:2000028	regulation of photoperiodism, flowering	12.5% (16/128)	3.76	0	0
GO:0071478	cellular response to radiation	14.06% (18/128)	3.39	0	0
GO:0071489	cellular response to red or far red light	8.59% (11/128)	4.57	0	0
GO:0010017	red or far-red light signaling pathway	8.59% (11/128)	4.58	0	0
GO:0009639	response to red or far red light	14.84% (19/128)	3.07	0	0
GO:0048580	regulation of post-embryonic development	21.88% (28/128)	2.33	0	0
GO:2000241	regulation of reproductive process	21.09% (27/128)	2.22	0	0
GO:0009314	response to radiation	27.34% (35/128)	1.81	0	0
GO:0009416	response to light stimulus	26.56% (34/128)	1.83	0	0
GO:2000026	regulation of multicellular organismal development	22.66% (29/128)	2.04	0	0
GO:0048581	negative regulation of post-embryonic development	12.5% (16/128)	3.04	0	0
GO:0008150	biological_process	86.72% (111/128)	0.49	0	0
GO:0051239	regulation of multicellular organismal process	26.56% (34/128)	1.73	0	0
GO:0010082	regulation of root meristem growth	7.03% (9/128)	4.47	0	0
GO:0019647	formaldehyde assimilation via ribulose monophosphate cycle	3.12% (4/128)	7.93	0	0
GO:0019649	formaldehyde assimilation	3.12% (4/128)	7.93	0	0
GO:0043800	hexulose-6-phosphate isomerase activity	3.12% (4/128)	7.93	0	0
GO:0005488	binding	76.56% (98/128)	0.61	0	0
GO:2000242	negative regulation of reproductive process	10.16% (13/128)	3.34	0	0
GO:0071214	cellular response to abiotic stimulus	14.84% (19/128)	2.49	0	0
GO:0104004	cellular response to environmental stimulus	14.84% (19/128)	2.49	0	0
GO:0003674	molecular_function	84.38% (108/128)	0.5	0	0
GO:0009637	response to blue light	9.38% (12/128)	3.41	0	0
GO:0050793	regulation of developmental process	30.47% (39/128)	1.46	0	0
GO:0007623	circadian rhythm	11.72% (15/128)	2.87	0	0
GO:2000243	positive regulation of reproductive process	10.16% (13/128)	3.04	0	1e-06
GO:0048511	rhythmic process	11.72% (15/128)	2.74	0	1e-06
GO:0048582	positive regulation of post-embryonic development	10.16% (13/128)	3.02	0	1e-06
GO:0042752	regulation of circadian rhythm	7.03% (9/128)	3.75	0	2e-06
GO:0010081	regulation of inflorescence meristem growth	2.34% (3/128)	8.25	0	2e-06
GO:0051241	negative regulation of multicellular organismal process	13.28% (17/128)	2.36	0	3e-06
GO:1990110	callus formation	6.25% (8/128)	4.02	0	3e-06
GO:0010119	regulation of stomatal movement	10.94% (14/128)	2.69	0	3e-06
GO:0051093	negative regulation of developmental process	14.06% (18/128)	2.25	0	3e-06
GO:0110165	cellular anatomical entity	82.03% (105/128)	0.45	0	5e-06
GO:0080036	regulation of cytokinin-activated signaling pathway	4.69% (6/128)	4.71	0	7e-06
GO:0048576	positive regulation of short-day photoperiodism, flowering	3.91% (5/128)	5.41	0	7e-06
GO:0005575	cellular_component	82.03% (105/128)	0.43	0	1.3e-05
GO:0006355	regulation of DNA-templated transcription	24.22% (31/128)	1.43	0	1.4e-05
GO:0005515	protein binding	60.16% (77/128)	0.67	0	1.4e-05
GO:0043231	intracellular membrane-bounded organelle	57.03% (73/128)	0.71	0	1.4e-05
GO:2001141	regulation of RNA biosynthetic process	24.22% (31/128)	1.42	0	1.4e-05
GO:1903506	regulation of nucleic acid-templated transcription	24.22% (31/128)	1.42	0	1.4e-05
GO:0001067	transcription regulatory region nucleic acid binding	17.19% (22/128)	1.79	0	1.5e-05
GO:0010074	maintenance of meristem identity	8.59% (11/128)	2.88	0	1.6e-05
GO:0000976	transcription cis-regulatory region binding	17.19% (22/128)	1.8	0	1.6e-05
GO:0010161	red light signaling pathway	4.69% (6/128)	4.45	0	1.6e-05
GO:0004181	metallocarboxypeptidase activity	2.34% (3/128)	7.52	0	1.6e-05
GO:0009628	response to abiotic stimulus	38.28% (49/128)	1	0	1.6e-05
GO:0010031	circumnutation	3.91% (5/128)	5.12	0	1.6e-05
GO:0071491	cellular response to red light	4.69% (6/128)	4.43	0	1.6e-05
GO:0097159	organic cyclic compound binding	45.31% (58/128)	0.86	0	1.7e-05
GO:0043227	membrane-bounded organelle	57.03% (73/128)	0.69	0	1.7e-05
GO:0019827	stem cell population maintenance	9.38% (12/128)	2.66	0	1.9e-05
GO:0051240	positive regulation of multicellular organismal process	12.5% (16/128)	2.19	0	1.9e-05
GO:1990837	sequence-specific double-stranded DNA binding	17.19% (22/128)	1.76	0	1.9e-05
GO:0048587	regulation of short-day photoperiodism, flowering	4.69% (6/128)	4.35	1e-06	2.1e-05
GO:0098727	maintenance of cell number	9.38% (12/128)	2.64	1e-06	2.1e-05
GO:0043565	sequence-specific DNA binding	18.75% (24/128)	1.64	1e-06	2.2e-05
GO:0007165	signal transduction	25.78% (33/128)	1.31	1e-06	2.4e-05
GO:0051252	regulation of RNA metabolic process	25.0% (32/128)	1.34	1e-06	2.4e-05
GO:0009987	cellular process	73.44% (94/128)	0.49	1e-06	2.4e-05
GO:0050896	response to stimulus	60.16% (77/128)	0.64	1e-06	2.6e-05
GO:1901363	heterocyclic compound binding	44.53% (57/128)	0.85	1e-06	2.8e-05
GO:0003700	DNA-binding transcription factor activity	15.62% (20/128)	1.81	1e-06	3.4e-05
GO:0019222	regulation of metabolic process	37.5% (48/128)	0.96	1e-06	3.6e-05
GO:0010468	regulation of gene expression	28.91% (37/128)	1.17	1e-06	3.6e-05
GO:0010556	regulation of macromolecule biosynthetic process	25.78% (33/128)	1.27	1e-06	3.6e-05
GO:0080113	regulation of seed growth	4.69% (6/128)	4.15	1e-06	3.8e-05
GO:0043229	intracellular organelle	60.94% (78/128)	0.61	1e-06	3.9e-05
GO:0010492	maintenance of shoot apical meristem identity	4.69% (6/128)	4.13	1e-06	4.1e-05
GO:0140110	transcription regulator activity	17.19% (22/128)	1.67	1e-06	4.3e-05
GO:0043226	organelle	60.94% (78/128)	0.6	2e-06	4.9e-05
GO:0010075	regulation of meristem growth	7.03% (9/128)	3.04	2e-06	5e-05
GO:0003690	double-stranded DNA binding	17.19% (22/128)	1.65	2e-06	5.3e-05
GO:0005634	nucleus	30.47% (39/128)	1.1	2e-06	5.6e-05
GO:0050879	multicellular organismal movement	3.91% (5/128)	4.6	2e-06	5.9e-05
GO:0065007	biological regulation	57.03% (73/128)	0.64	2e-06	6.3e-05
GO:0046292	formaldehyde metabolic process	3.12% (4/128)	5.4	2e-06	6.5e-05
GO:0090506	axillary shoot meristem initiation	3.12% (4/128)	5.4	2e-06	6.5e-05
GO:0010018	far-red light signaling pathway	3.12% (4/128)	5.4	2e-06	6.5e-05
GO:0080090	regulation of primary metabolic process	32.03% (41/128)	1.04	2e-06	6.7e-05
GO:0071490	cellular response to far red light	3.12% (4/128)	5.35	3e-06	7.4e-05
GO:0010218	response to far red light	5.47% (7/128)	3.51	3e-06	7.7e-05
GO:0009909	regulation of flower development	9.38% (12/128)	2.4	3e-06	8e-05
GO:0051094	positive regulation of developmental process	13.28% (17/128)	1.9	3e-06	8.1e-05
GO:0031323	regulation of cellular metabolic process	32.81% (42/128)	1.01	3e-06	8.2e-05
GO:0051171	regulation of nitrogen compound metabolic process	30.47% (39/128)	1.07	3e-06	8.3e-05
GO:0060255	regulation of macromolecule metabolic process	32.03% (41/128)	1.02	4e-06	9.3e-05
GO:0050789	regulation of biological process	53.12% (68/128)	0.66	4e-06	9.7e-05
GO:0019219	regulation of nucleobase-containing compound metabolic process	25.0% (32/128)	1.22	4e-06	9.9e-05
GO:0010099	regulation of photomorphogenesis	4.69% (6/128)	3.81	5e-06	0.000116
GO:0010380	regulation of chlorophyll biosynthetic process	4.69% (6/128)	3.81	5e-06	0.000116
GO:1901463	regulation of tetrapyrrole biosynthetic process	4.69% (6/128)	3.77	6e-06	0.00013
GO:0009636	response to toxic substance	6.25% (8/128)	3.07	6e-06	0.000131
GO:0048831	regulation of shoot system development	9.38% (12/128)	2.32	6e-06	0.000131
GO:0097367	carbohydrate derivative binding	18.75% (24/128)	1.44	7e-06	0.000149
GO:0080022	primary root development	5.47% (7/128)	3.33	7e-06	0.000152
GO:0003677	DNA binding	21.09% (27/128)	1.32	8e-06	0.000167
GO:0009889	regulation of biosynthetic process	27.34% (35/128)	1.1	8e-06	0.000178
GO:0003676	nucleic acid binding	29.69% (38/128)	1.03	9e-06	0.000186
GO:0010378	temperature compensation of the circadian clock	1.56% (2/128)	8.25	1.1e-05	0.000229
GO:0048583	regulation of response to stimulus	28.12% (36/128)	1.05	1.1e-05	0.000236
GO:0090056	regulation of chlorophyll metabolic process	4.69% (6/128)	3.59	1.1e-05	0.000243
GO:0010080	regulation of floral meristem growth	2.34% (3/128)	6.03	1.2e-05	0.000255
GO:0010114	response to red light	6.25% (8/128)	2.91	1.2e-05	0.000256
GO:1901401	regulation of tetrapyrrole metabolic process	4.69% (6/128)	3.55	1.3e-05	0.000274
GO:0042802	identical protein binding	19.53% (25/128)	1.34	1.4e-05	0.000276
GO:0010629	negative regulation of gene expression	10.16% (13/128)	2.08	1.4e-05	0.000284
GO:0048518	positive regulation of biological process	32.81% (42/128)	0.93	1.4e-05	0.000286
GO:0031537	regulation of anthocyanin metabolic process	4.69% (6/128)	3.52	1.5e-05	0.000305
GO:0071244	cellular response to carbon dioxide	3.91% (5/128)	3.99	1.7e-05	0.00033
GO:0016301	kinase activity	15.62% (20/128)	1.53	1.8e-05	0.000358
GO:0008235	metalloexopeptidase activity	2.34% (3/128)	5.67	2.7e-05	0.000522
GO:0031326	regulation of cellular biosynthetic process	25.78% (33/128)	1.06	2.8e-05	0.000534
GO:0009986	cell surface	4.69% (6/128)	3.36	2.8e-05	0.000534
GO:0048585	negative regulation of response to stimulus	15.62% (20/128)	1.46	3.7e-05	0.0007
GO:0050794	regulation of cellular process	46.09% (59/128)	0.66	3.7e-05	0.000704
GO:0048856	anatomical structure development	35.16% (45/128)	0.82	4.2e-05	0.000785
GO:0005773	vacuole	13.28% (17/128)	1.6	4.4e-05	0.000815
GO:0043167	ion binding	32.81% (42/128)	0.85	4.8e-05	0.000872
GO:0010558	negative regulation of macromolecule biosynthetic process	12.5% (16/128)	1.64	5.5e-05	0.000999
GO:0016310	phosphorylation	14.06% (18/128)	1.51	5.9e-05	0.001051
GO:0006796	phosphate-containing compound metabolic process	19.53% (25/128)	1.21	6.1e-05	0.001092
GO:0000160	phosphorelay signal transduction system	5.47% (7/128)	2.82	6.5e-05	0.001154
GO:0016773	phosphotransferase activity, alcohol group as acceptor	14.06% (18/128)	1.5	6.9e-05	0.001203
GO:0010361	regulation of anion channel activity by blue light	2.34% (3/128)	5.2	7.5e-05	0.001284
GO:0010362	negative regulation of anion channel activity by blue light	2.34% (3/128)	5.2	7.5e-05	0.001284
GO:0016772	transferase activity, transferring phosphorus-containing groups	15.62% (20/128)	1.39	7.4e-05	0.001294
GO:0006793	phosphorus metabolic process	19.53% (25/128)	1.19	8.1e-05	0.001373
GO:0032501	multicellular organismal process	32.03% (41/128)	0.83	8.9e-05	0.0015
GO:0003824	catalytic activity	49.22% (63/128)	0.58	0.000104	0.001743
GO:0016740	transferase activity	28.12% (36/128)	0.9	0.00011	0.001835
GO:0031327	negative regulation of cellular biosynthetic process	12.5% (16/128)	1.55	0.000117	0.00194
GO:0030674	protein-macromolecule adaptor activity	4.69% (6/128)	2.97	0.000127	0.00209
GO:0009882	blue light photoreceptor activity	2.34% (3/128)	4.93	0.000131	0.002126
GO:0010037	response to carbon dioxide	3.91% (5/128)	3.37	0.000132	0.00214
GO:0051716	cellular response to stimulus	27.34% (35/128)	0.89	0.000157	0.002497
GO:0009890	negative regulation of biosynthetic process	12.5% (16/128)	1.51	0.000156	0.002503
GO:0046777	protein autophosphorylation	9.38% (12/128)	1.81	0.000172	0.002704
GO:0055076	transition metal ion homeostasis	4.69% (6/128)	2.89	0.000171	0.002705
GO:0006468	protein phosphorylation	11.72% (15/128)	1.54	0.000202	0.003147
GO:0046916	cellular transition metal ion homeostasis	3.91% (5/128)	3.23	0.000208	0.003218
GO:0010359	regulation of anion channel activity	3.91% (5/128)	3.22	0.000213	0.003288
GO:2000030	regulation of response to red or far red light	4.69% (6/128)	2.83	0.000216	0.003305
GO:0035556	intracellular signal transduction	10.16% (13/128)	1.68	0.000229	0.003474
GO:0032553	ribonucleotide binding	15.62% (20/128)	1.26	0.000238	0.003588
GO:0009658	chloroplast organization	6.25% (8/128)	2.29	0.00025	0.003755
GO:1903959	regulation of anion transmembrane transport	3.91% (5/128)	3.15	0.000266	0.003963
GO:0071483	cellular response to blue light	3.12% (4/128)	3.67	0.000289	0.004272
GO:0003960	NADPH:quinone reductase activity	1.56% (2/128)	6.25	0.000294	0.004324
GO:0045892	negative regulation of DNA-templated transcription	10.16% (13/128)	1.64	0.000296	0.004327
GO:0010155	regulation of proton transport	2.34% (3/128)	4.52	0.00031	0.004501
GO:1902679	negative regulation of RNA biosynthetic process	10.16% (13/128)	1.63	0.000319	0.004572
GO:1903507	negative regulation of nucleic acid-templated transcription	10.16% (13/128)	1.63	0.000319	0.004572
GO:0060090	molecular adaptor activity	4.69% (6/128)	2.71	0.000335	0.004764
GO:0010605	negative regulation of macromolecule metabolic process	16.41% (21/128)	1.17	0.00037	0.005241
GO:0010168	ER body	1.56% (2/128)	6.08	0.000377	0.005306
GO:0009881	photoreceptor activity	2.34% (3/128)	4.38	0.000412	0.005755
GO:2000032	regulation of secondary shoot formation	3.12% (4/128)	3.53	0.000421	0.005847
GO:0009903	chloroplast avoidance movement	2.34% (3/128)	4.35	0.00044	0.006003
GO:0010360	negative regulation of anion channel activity	2.34% (3/128)	4.35	0.00044	0.006003
GO:0010014	meristem initiation	3.12% (4/128)	3.51	0.000436	0.006022
GO:2001007	negative regulation of cellulose biosynthetic process	1.56% (2/128)	5.93	0.000471	0.00638
GO:0048577	negative regulation of short-day photoperiodism, flowering	2.34% (3/128)	4.28	0.000501	0.006746
GO:1903792	negative regulation of anion transport	2.34% (3/128)	4.25	0.000533	0.007052
GO:1903960	negative regulation of anion transmembrane transport	2.34% (3/128)	4.25	0.000533	0.007052
GO:0004180	carboxypeptidase activity	2.34% (3/128)	4.25	0.000533	0.007052
GO:0060688	regulation of morphogenesis of a branching structure	3.12% (4/128)	3.42	0.000554	0.007295
GO:0032502	developmental process	40.62% (52/128)	0.59	0.000573	0.007493
GO:0140096	catalytic activity, acting on a protein	20.31% (26/128)	0.97	0.000584	0.007511
GO:0048638	regulation of developmental growth	9.38% (12/128)	1.62	0.000583	0.007541
GO:0009657	plastid organization	6.25% (8/128)	2.11	0.000583	0.007584
GO:0031324	negative regulation of cellular metabolic process	14.06% (18/128)	1.24	0.000599	0.007658
GO:0048584	positive regulation of response to stimulus	14.84% (19/128)	1.19	0.000615	0.007818
GO:0080046	quercetin 4'-O-glucosyltransferase activity	2.34% (3/128)	4.17	0.000637	0.008054
GO:0006081	cellular aldehyde metabolic process	3.91% (5/128)	2.86	0.000661	0.008315
GO:0044070	regulation of anion transport	3.91% (5/128)	2.84	0.000705	0.008814
GO:0048519	negative regulation of biological process	26.56% (34/128)	0.79	0.000741	0.009173
GO:0090407	organophosphate biosynthetic process	6.25% (8/128)	2.05	0.000738	0.009179
GO:0009904	chloroplast accumulation movement	2.34% (3/128)	4.08	0.000753	0.009265
GO:0009898	cytoplasmic side of plasma membrane	2.34% (3/128)	4.06	0.000795	0.00962
GO:0032497	detection of lipopolysaccharide	2.34% (3/128)	4.06	0.000795	0.00962
GO:0038187	pattern recognition receptor activity	2.34% (3/128)	4.06	0.000795	0.00962
GO:0035519	protein K29-linked ubiquitination	1.56% (2/128)	5.55	0.000811	0.009761
GO:0051253	negative regulation of RNA metabolic process	10.16% (13/128)	1.47	0.000869	0.010355
GO:0048523	negative regulation of cellular process	21.09% (27/128)	0.91	0.000865	0.010363
GO:0045017	glycerolipid biosynthetic process	3.91% (5/128)	2.76	0.000901	0.010676
GO:0006996	organelle organization	16.41% (21/128)	1.07	0.000911	0.010739
GO:2001006	regulation of cellulose biosynthetic process	2.34% (3/128)	3.98	0.000928	0.010828
GO:0048569	post-embryonic animal organ development	2.34% (3/128)	3.98	0.000928	0.010828
GO:0044092	negative regulation of molecular function	7.03% (9/128)	1.85	0.00096	0.011151
GO:0040008	regulation of growth	11.72% (15/128)	1.32	0.000994	0.011477
GO:0036211	protein modification process	19.53% (25/128)	0.94	0.001067	0.012259
GO:0006636	unsaturated fatty acid biosynthetic process	2.34% (3/128)	3.89	0.001126	0.012881
GO:0009911	positive regulation of flower development	3.91% (5/128)	2.68	0.001178	0.013398
GO:0009228	thiamine biosynthetic process	1.56% (2/128)	5.25	0.001239	0.013886
GO:0032950	regulation of beta-glucan metabolic process	2.34% (3/128)	3.84	0.001235	0.013912
GO:0032951	regulation of beta-glucan biosynthetic process	2.34% (3/128)	3.84	0.001235	0.013912
GO:0051606	detection of stimulus	5.47% (7/128)	2.1	0.001299	0.014492
GO:0019005	SCF ubiquitin ligase complex	3.12% (4/128)	3.08	0.001323	0.014684
GO:0032490	detection of molecule of bacterial origin	2.34% (3/128)	3.8	0.00135	0.014838
GO:0016853	isomerase activity	4.69% (6/128)	2.32	0.001346	0.014868
GO:0090333	regulation of stomatal closure	3.91% (5/128)	2.63	0.001362	0.014895
GO:0009892	negative regulation of metabolic process	16.41% (21/128)	1.03	0.001376	0.014981
GO:0071485	cellular response to absence of light	1.56% (2/128)	5.17	0.001401	0.015106
GO:0072671	mitochondria-associated ubiquitin-dependent protein catabolic process	1.56% (2/128)	5.17	0.001401	0.015106
GO:0006772	thiamine metabolic process	1.56% (2/128)	5.08	0.001573	0.016877
GO:0009791	post-embryonic development	12.5% (16/128)	1.2	0.001591	0.016986
GO:0048364	root development	8.59% (11/128)	1.53	0.001616	0.017017
GO:1905428	regulation of plant organ formation	3.12% (4/128)	3.01	0.001614	0.017071
GO:0046486	glycerolipid metabolic process	4.69% (6/128)	2.27	0.001606	0.017072
GO:0004674	protein serine/threonine kinase activity	9.38% (12/128)	1.44	0.001684	0.017649
GO:0016580	Sin3 complex	1.56% (2/128)	5.01	0.001754	0.018302
GO:0009640	photomorphogenesis	3.12% (4/128)	2.97	0.001774	0.018426
GO:0032559	adenyl ribonucleotide binding	12.5% (16/128)	1.18	0.001851	0.019053
GO:0005829	cytosol	24.22% (31/128)	0.76	0.001843	0.019057
GO:0106240	labd-13Z-ene-9,15,16-triol synthase activity	2.34% (3/128)	3.63	0.001876	0.019223
GO:0009785	blue light signaling pathway	2.34% (3/128)	3.61	0.00195	0.019363
GO:0030554	adenyl nucleotide binding	12.5% (16/128)	1.17	0.001949	0.019439
GO:0035166	post-embryonic hemopoiesis	1.56% (2/128)	4.93	0.001945	0.019484
GO:0044314	protein K27-linked ubiquitination	1.56% (2/128)	4.93	0.001945	0.019484
GO:1990116	ribosome-associated ubiquitin-dependent protein catabolic process	1.56% (2/128)	4.93	0.001945	0.019484
GO:0140535	intracellular protein-containing complex	7.81% (10/128)	1.59	0.001921	0.019592
GO:0045934	negative regulation of nucleobase-containing compound metabolic process	10.16% (13/128)	1.34	0.001985	0.019628
GO:0018193	peptidyl-amino acid modification	7.81% (10/128)	1.59	0.001935	0.019644
GO:0048367	shoot system development	6.25% (8/128)	1.82	0.002047	0.020145
GO:0010181	FMN binding	2.34% (3/128)	3.57	0.002102	0.020606
GO:0030593	neutrophil chemotaxis	1.56% (2/128)	4.86	0.002145	0.020754
GO:0071621	granulocyte chemotaxis	1.56% (2/128)	4.86	0.002145	0.020754
GO:0072344	rescue of stalled ribosome	1.56% (2/128)	4.86	0.002145	0.020754
GO:0004672	protein kinase activity	10.94% (14/128)	1.26	0.002212	0.021307
GO:0042542	response to hydrogen peroxide	4.69% (6/128)	2.18	0.002239	0.021478
GO:0042221	response to chemical	35.94% (46/128)	0.56	0.002289	0.021863
GO:0005524	ATP binding	11.72% (15/128)	1.2	0.002331	0.022169
GO:1901944	miltiradiene metabolic process	2.34% (3/128)	3.5	0.002429	0.022914
GO:1901946	miltiradiene biosynthetic process	2.34% (3/128)	3.5	0.002429	0.022914
GO:0016098	monoterpenoid metabolic process	3.12% (4/128)	2.82	0.002581	0.023952
GO:0016099	monoterpenoid biosynthetic process	3.12% (4/128)	2.82	0.002581	0.023952
GO:0097530	granulocyte migration	1.56% (2/128)	4.73	0.002573	0.024074
GO:1990266	neutrophil migration	1.56% (2/128)	4.73	0.002573	0.024074
GO:0065009	regulation of molecular function	11.72% (15/128)	1.18	0.00266	0.024577
GO:0009638	phototropism	2.34% (3/128)	3.43	0.002785	0.025635
GO:0031435	mitogen-activated protein kinase kinase kinase binding	1.56% (2/128)	4.67	0.002801	0.025676
GO:0009902	chloroplast relocation	2.34% (3/128)	3.41	0.002879	0.026074
GO:0051667	establishment of plastid localization	2.34% (3/128)	3.41	0.002879	0.026074
GO:0071446	cellular response to salicylic acid stimulus	2.34% (3/128)	3.41	0.002879	0.026074
GO:0008270	zinc ion binding	6.25% (8/128)	1.74	0.002912	0.026269
GO:0032410	negative regulation of transporter activity	2.34% (3/128)	3.4	0.002975	0.026622
GO:0032413	negative regulation of ion transmembrane transporter activity	2.34% (3/128)	3.4	0.002975	0.026622
GO:0019538	protein metabolic process	22.66% (29/128)	0.75	0.003043	0.027121
GO:0032555	purine ribonucleotide binding	13.28% (17/128)	1.07	0.003064	0.027207
GO:0085020	protein K6-linked ubiquitination	1.56% (2/128)	4.55	0.003284	0.027238
GO:0004425	indole-3-glycerol-phosphate synthase activity	0.78% (1/128)	8.25	0.003275	0.027257
GO:0070284	4-amino-5-hydroxymethyl-2-methylpyrimidine phosphate synthase activity	0.78% (1/128)	8.25	0.003275	0.027257
GO:0032216	glucosaminyl-phosphatidylinositol O-acyltransferase activity	0.78% (1/128)	8.25	0.003275	0.027257
GO:0001657	ureteric bud development	0.78% (1/128)	8.25	0.003275	0.027257
GO:0030946	protein tyrosine phosphatase activity, metal-dependent	0.78% (1/128)	8.25	0.003275	0.027257
GO:0071599	otic vesicle development	0.78% (1/128)	8.25	0.003275	0.027257
GO:0072163	mesonephric epithelium development	0.78% (1/128)	8.25	0.003275	0.027257
GO:0072164	mesonephric tubule development	0.78% (1/128)	8.25	0.003275	0.027257
GO:1900130	regulation of lipid binding	0.78% (1/128)	8.25	0.003275	0.027257
GO:1900131	negative regulation of lipid binding	0.78% (1/128)	8.25	0.003275	0.027257
GO:1903600	glutaminase complex	0.78% (1/128)	8.25	0.003275	0.027257
GO:0035608	protein deglutamylation	0.78% (1/128)	8.25	0.003275	0.027257
GO:0035609	C-terminal protein deglutamylation	0.78% (1/128)	8.25	0.003275	0.027257
GO:0043169	cation binding	19.53% (25/128)	0.82	0.003325	0.027471
GO:0044238	primary metabolic process	43.75% (56/128)	0.46	0.003136	0.027738
GO:0010305	leaf vascular tissue pattern formation	3.12% (4/128)	2.74	0.003158	0.027822
GO:0008238	exopeptidase activity	2.34% (3/128)	3.36	0.003172	0.027838
GO:0017076	purine nucleotide binding	13.28% (17/128)	1.06	0.003272	0.0286
GO:0035639	purine ribonucleoside triphosphate binding	12.5% (16/128)	1.09	0.003514	0.028929
GO:0019750	chloroplast localization	2.34% (3/128)	3.3	0.003591	0.02893
GO:0051644	plastid localization	2.34% (3/128)	3.3	0.003591	0.02893
GO:0009707	chloroplast outer membrane	2.34% (3/128)	3.3	0.003591	0.02893
GO:0045330	aspartyl esterase activity	1.56% (2/128)	4.5	0.00354	0.02893
GO:0072073	kidney epithelium development	1.56% (2/128)	4.5	0.00354	0.02893
GO:0009266	response to temperature stimulus	13.28% (17/128)	1.04	0.003562	0.029005
GO:2000769	regulation of establishment or maintenance of cell polarity regulating cell shape	1.56% (2/128)	4.45	0.003804	0.030111
GO:0004707	MAP kinase activity	1.56% (2/128)	4.45	0.003804	0.030111
GO:0042723	thiamine-containing compound metabolic process	1.56% (2/128)	4.45	0.003804	0.030111
GO:0042724	thiamine-containing compound biosynthetic process	1.56% (2/128)	4.45	0.003804	0.030111
GO:0016925	protein sumoylation	1.56% (2/128)	4.45	0.003804	0.030111
GO:0048731	system development	7.81% (10/128)	1.45	0.003876	0.030577
GO:0009585	red, far-red light phototransduction	2.34% (3/128)	3.25	0.003926	0.030859
GO:0000151	ubiquitin ligase complex	4.69% (6/128)	2.01	0.004005	0.031374
GO:0016581	NuRD complex	1.56% (2/128)	4.4	0.004077	0.031394
GO:0048512	circadian behavior	1.56% (2/128)	4.4	0.004077	0.031394
GO:0090545	CHD-type complex	1.56% (2/128)	4.4	0.004077	0.031394
GO:0097529	myeloid leukocyte migration	1.56% (2/128)	4.4	0.004077	0.031394
GO:0102811	geraniol 10-hydroxylase activity	1.56% (2/128)	4.4	0.004077	0.031394
GO:0009409	response to cold	10.16% (13/128)	1.21	0.004234	0.032387
GO:0106310	protein serine kinase activity	4.69% (6/128)	1.99	0.004221	0.032398
GO:0007622	rhythmic behavior	1.56% (2/128)	4.35	0.004359	0.033226
GO:0033559	unsaturated fatty acid metabolic process	2.34% (3/128)	3.2	0.004401	0.033434
GO:0032412	regulation of ion transmembrane transporter activity	3.91% (5/128)	2.23	0.004492	0.034015
GO:0034766	negative regulation of ion transmembrane transport	2.34% (3/128)	3.17	0.004651	0.034636
GO:0022898	regulation of transmembrane transporter activity	3.91% (5/128)	2.22	0.004609	0.034666
GO:1901564	organonitrogen compound metabolic process	32.03% (41/128)	0.56	0.004595	0.034675
GO:0051172	negative regulation of nitrogen compound metabolic process	12.5% (16/128)	1.05	0.004631	0.034717
GO:0030595	leukocyte chemotaxis	1.56% (2/128)	4.3	0.004649	0.03474
GO:0043412	macromolecule modification	20.31% (26/128)	0.76	0.004705	0.034927
GO:0046914	transition metal ion binding	9.38% (12/128)	1.25	0.004737	0.035047
GO:0000166	nucleotide binding	17.97% (23/128)	0.82	0.004825	0.035237
GO:1901265	nucleoside phosphate binding	17.97% (23/128)	0.82	0.004825	0.035237
GO:0070936	protein K48-linked ubiquitination	2.34% (3/128)	3.15	0.004779	0.035243
GO:0005783	endoplasmic reticulum	10.16% (13/128)	1.19	0.004796	0.035252
GO:0070822	Sin3-type complex	1.56% (2/128)	4.25	0.004949	0.036025
GO:0032409	regulation of transporter activity	3.91% (5/128)	2.19	0.004972	0.036075
GO:0007423	sensory organ development	2.34% (3/128)	3.13	0.005042	0.036352
GO:2000034	regulation of seed maturation	2.34% (3/128)	3.13	0.005042	0.036352
GO:0016020	membrane	39.06% (50/128)	0.47	0.005077	0.036372
GO:0046872	metal ion binding	18.75% (24/128)	0.8	0.005072	0.036453
GO:0055065	metal ion homeostasis	5.47% (7/128)	1.75	0.005128	0.036622
GO:0034763	negative regulation of transmembrane transport	2.34% (3/128)	3.11	0.005176	0.036623
GO:0043271	negative regulation of ion transport	2.34% (3/128)	3.11	0.005176	0.036623
GO:0007602	phototransduction	2.34% (3/128)	3.11	0.005176	0.036623
GO:0034309	primary alcohol biosynthetic process	1.56% (2/128)	4.21	0.005257	0.037076
GO:0071704	organic substance metabolic process	48.44% (62/128)	0.39	0.005304	0.037291
GO:0071241	cellular response to inorganic substance	3.91% (5/128)	2.17	0.005354	0.037528
GO:0044255	cellular lipid metabolic process	12.5% (16/128)	1.02	0.005406	0.037773
GO:0043168	anion binding	15.62% (20/128)	0.89	0.005454	0.037993
GO:0055080	cation homeostasis	6.25% (8/128)	1.58	0.005521	0.038345
GO:0006633	fatty acid biosynthetic process	3.91% (5/128)	2.15	0.005553	0.038446
GO:0030865	cortical cytoskeleton organization	3.12% (4/128)	2.5	0.005674	0.039165
GO:0009527	plastid outer membrane	2.34% (3/128)	3.06	0.005736	0.039474
GO:0005384	manganese ion transmembrane transporter activity	1.56% (2/128)	4.13	0.005899	0.040224
GO:0048578	positive regulation of long-day photoperiodism, flowering	1.56% (2/128)	4.13	0.005899	0.040224
GO:0008237	metallopeptidase activity	2.34% (3/128)	3.04	0.005882	0.040352
GO:0102193	protein-ribulosamine 3-kinase activity	0.78% (1/128)	7.25	0.006539	0.042056
GO:0032576	O-linoleoyltransferase activity	0.78% (1/128)	7.25	0.006539	0.042056
GO:0032577	phosphatidylcholine:cardiolipin O-linoleoyltransferase activity	0.78% (1/128)	7.25	0.006539	0.042056
GO:0071933	Arp2/3 complex binding	0.78% (1/128)	7.25	0.006539	0.042056
GO:0046331	lateral inhibition	0.78% (1/128)	7.25	0.006539	0.042056
GO:0004765	shikimate kinase activity	0.78% (1/128)	7.25	0.006539	0.042056
GO:0004640	phosphoribosylanthranilate isomerase activity	0.78% (1/128)	7.25	0.006539	0.042056
GO:0070150	mitochondrial glycyl-tRNA aminoacylation	0.78% (1/128)	7.25	0.006539	0.042056
GO:0008140	cAMP response element binding protein binding	0.78% (1/128)	7.25	0.006539	0.042056
GO:0032793	positive regulation of CREB transcription factor activity	0.78% (1/128)	7.25	0.006539	0.042056
GO:0060353	regulation of cell adhesion molecule production	0.78% (1/128)	7.25	0.006539	0.042056
GO:0060355	positive regulation of cell adhesion molecule production	0.78% (1/128)	7.25	0.006539	0.042056
GO:0018131	oxazole or thiazole biosynthetic process	0.78% (1/128)	7.25	0.006539	0.042056
GO:0046484	oxazole or thiazole metabolic process	0.78% (1/128)	7.25	0.006539	0.042056
GO:0052837	thiazole biosynthetic process	0.78% (1/128)	7.25	0.006539	0.042056
GO:0052838	thiazole metabolic process	0.78% (1/128)	7.25	0.006539	0.042056
GO:0033328	peroxisome membrane targeting sequence binding	0.78% (1/128)	7.25	0.006539	0.042056
GO:0015693	magnesium ion transport	1.56% (2/128)	4.04	0.006574	0.042165
GO:0022416	chaeta development	1.56% (2/128)	4.08	0.006232	0.042372
GO:0042364	water-soluble vitamin biosynthetic process	2.34% (3/128)	3.01	0.006331	0.042915
GO:0050801	ion homeostasis	7.03% (9/128)	1.43	0.006496	0.0439
GO:0008610	lipid biosynthetic process	10.16% (13/128)	1.12	0.007032	0.044975
GO:0006639	acylglycerol metabolic process	2.34% (3/128)	2.94	0.007125	0.045438
GO:0006638	neutral lipid metabolic process	2.34% (3/128)	2.93	0.00729	0.04572
GO:0055072	iron ion homeostasis	2.34% (3/128)	2.93	0.00729	0.04572
GO:0050900	leukocyte migration	1.56% (2/128)	3.97	0.007284	0.045933
GO:0004402	histone acetyltransferase activity	1.56% (2/128)	3.97	0.007284	0.045933
GO:0070628	proteasome binding	1.56% (2/128)	3.97	0.007284	0.045933
GO:0009593	detection of chemical stimulus	3.12% (4/128)	2.4	0.007271	0.046238
GO:0010962	regulation of glucan biosynthetic process	2.34% (3/128)	2.92	0.007458	0.046643
GO:0018105	peptidyl-serine phosphorylation	3.12% (4/128)	2.38	0.007489	0.046708
GO:0045893	positive regulation of DNA-templated transcription	10.16% (13/128)	1.11	0.007573	0.047101
GO:0009931	calcium-dependent protein serine/threonine kinase activity	1.56% (2/128)	3.93	0.007651	0.047196
GO:0060326	cell chemotaxis	1.56% (2/128)	3.93	0.007651	0.047196
GO:0061733	peptide-lysine-N-acetyltransferase activity	1.56% (2/128)	3.93	0.007651	0.047196
GO:0030003	cellular cation homeostasis	4.69% (6/128)	1.81	0.007679	0.047242
GO:0050829	defense response to Gram-negative bacterium	3.12% (4/128)	2.37	0.007711	0.047314
GO:0044237	cellular metabolic process	44.53% (57/128)	0.39	0.007928	0.048512
GO:0019637	organophosphate metabolic process	7.81% (10/128)	1.29	0.008018	0.048929
GO:0006875	cellular metal ion homeostasis	3.91% (5/128)	2.02	0.008184	0.049544
GO:1903508	positive regulation of nucleic acid-templated transcription	10.16% (13/128)	1.09	0.008146	0.049574
GO:0000041	transition metal ion transport	3.12% (4/128)	2.35	0.00817	0.049587
GO:1902680	positive regulation of RNA biosynthetic process	10.16% (13/128)	1.09	0.008215	0.049598

## Sheet: Table-S27
Table S27: List of genes encoding nucleotide-binding (NB) domains and leucine-rich repeats (NLR) genes identified in dAg using NLR-Annotator with default parameters. The columns Chromosomes, start, end position, and strand indicate the respective genes' physical location on the reference genome (dAg). The NLR class column indicates that individual novel gene genes belong to a class of NLR genes. …
Reference gene ID	Chromosome	Start position	End position	Strand	NLR class	Domain start position	Domain end position	Domain strand	NLR motifs found
SOLTUB.AGRIA.G00000000050	1	443105	448645	-	CC-NBARC-LRR	198	2529	+	motif_16,motif_1,motif_6,motif_6,motif_4,motif_4,motif_5,motif_5,motif_5,motif_10,motif_10,motif_10,motif_3,motif_3,motif_3,motif_12,motif_12,motif_12,motif_2,motif_2,motif_2,motif_8,motif_8,motif_7,motif_11
SOLTUB.AGRIA.G00000000051	1	452690	462945	+	CC-NBARC-LRR	213	1815	+	motif_16,motif_1,motif_6,motif_6,motif_4,motif_4,motif_5,motif_5,motif_5,motif_10,motif_10,motif_10,motif_3,motif_3,motif_3,motif_12,motif_12,motif_12,motif_2,motif_2,motif_2,motif_8,motif_8,motif_7,motif_11
SOLTUB.AGRIA.G00000000053	1	482886	490221	+	CC-NBARC-LRR	249	3840	+	motif_2,motif_8,motif_7,motif_11,motif_11,motif_11
SOLTUB.AGRIA.G00000000055	1	497252	497899	-	NBARC	180	555	+	motif_1,motif_6,motif_6,motif_4,motif_5
SOLTUB.AGRIA.G00000000057	1	499692	503416	+	CC-NBARC	204	1482	+	motif_16,motif_1,motif_6,motif_6,motif_4,motif_4,motif_5,motif_5,motif_5,motif_10,motif_10,motif_10,motif_3,motif_3,motif_3,motif_12,motif_12,motif_12,motif_2,motif_2,motif_2,motif_8,motif_8,motif_7
SOLTUB.AGRIA.G00000000109	1	1093744	1096915	-	CC-NBARC-LRR	204	2484	+	motif_16,motif_1,motif_6,motif_6,motif_4,motif_4,motif_5,motif_5,motif_5,motif_10,motif_10,motif_10,motif_3,motif_3,motif_3,motif_12,motif_12,motif_12,motif_2,motif_2,motif_2,motif_8,motif_8,motif_7,motif_11
SOLTUB.AGRIA.G00000000110	1	1100157	1101636	+	CC-NBARC	27	1107	+	motif_16,motif_4,motif_5,motif_5,motif_10,motif_10,motif_3,motif_8,motif_7
SOLTUB.AGRIA.G00000000111	1	1104914	1106416	-	NBARC-LRR	75	1206	+	motif_12,motif_2,motif_2,motif_8,motif_8,motif_7,motif_11
SOLTUB.AGRIA.G00000000112	1	1106468	1107496	-	CC-NBARC	204	972	+	motif_16,motif_1,motif_6,motif_6,motif_4,motif_4,motif_5,motif_5,motif_10
SOLTUB.AGRIA.G00000000113	1	1113161	1115809	-	CC-NBARC-LRR	204	2499	+	motif_16,motif_1,motif_6,motif_6,motif_4,motif_4,motif_5,motif_5,motif_5,motif_10,motif_10,motif_10,motif_3,motif_3,motif_3,motif_12,motif_12,motif_12,motif_2,motif_2,motif_2,motif_8,motif_8,motif_7,motif_11
SOLTUB.AGRIA.G00000000115	1	1118168	1125868	-	CC-NBARC-LRR	204	4215	+	motif_16,motif_1,motif_4,motif_4,motif_5,motif_5,motif_5,motif_10,motif_10,motif_10,motif_3,motif_3,motif_3,motif_12,motif_12,motif_12,motif_2,motif_2,motif_8,motif_9,motif_11,motif_11
SOLTUB.AGRIA.G00000000117	1	1159296	1161974	+	CC-NBARC-LRR	198	2529	+	motif_16,motif_1,motif_6,motif_6,motif_4,motif_4,motif_5,motif_5,motif_5,motif_10,motif_10,motif_10,motif_3,motif_3,motif_3,motif_12,motif_12,motif_12,motif_2,motif_2,motif_2,motif_8,motif_8,motif_7,motif_11
SOLTUB.AGRIA.G00000000166	1	1555362	1560067	-	CC-NBARC-LRR	1074	3333	+	motif_17,motif_16,motif_1,motif_6,motif_6,motif_4,motif_4,motif_5,motif_5,motif_5,motif_10,motif_10,motif_10,motif_3,motif_3,motif_3,motif_12,motif_12,motif_12,motif_2,motif_2,motif_2,motif_8,motif_8,motif_7,motif_9,motif_11
SOLTUB.AGRIA.G00000000169	1	1575862	1580895	-	CC-NBARC-LRR	1074	3333	+	motif_17,motif_16,motif_1,motif_6,motif_6,motif_4,motif_4,motif_5,motif_5,motif_5,motif_10,motif_10,motif_10,motif_3,motif_3,motif_3,motif_12,motif_12,motif_12,motif_2,motif_2,motif_2,motif_8,motif_8,motif_7,motif_9,motif_11
SOLTUB.AGRIA.G00000000183	1	1791421	1794866	-	CC-NBARC-LRR	921	3150	+	motif_17,motif_16,motif_1,motif_6,motif_6,motif_4,motif_4,motif_5,motif_5,motif_5,motif_10,motif_10,motif_10,motif_3,motif_3,motif_3,motif_12,motif_12,motif_12,motif_2,motif_2,motif_2,motif_8,motif_8,motif_7,motif_11
SOLTUB.AGRIA.G00000000474	1	4380113	4384412	-	NBARC-LRR	540	2463	+	motif_1,motif_6,motif_6,motif_4,motif_4,motif_5,motif_5,motif_5,motif_10,motif_10,motif_10,motif_3,motif_3,motif_3,motif_12,motif_12,motif_12,motif_2,motif_2,motif_2,motif_8,motif_8,motif_7,motif_11
SOLTUB.AGRIA.G00000000670	1	6665845	6672258	-	TIR-NBARC-LRR	60	3156	+	motif_18,motif_15,motif_13,motif_1,motif_4,motif_4,motif_5,motif_5,motif_5,motif_10,motif_10,motif_10,motif_3,motif_3,motif_12,motif_7,motif_9,motif_11,motif_11,motif_11,motif_11,motif_9,motif_9,motif_11,motif_9,motif_11,motif_11,motif_11,motif_11
SOLTUB.AGRIA.G00000000749	1	7568384	7570043	-	NBARC-LRR	159	1575	+	motif_3,motif_12,motif_12,motif_2,motif_2,motif_2,motif_8,motif_8,motif_7,motif_11,motif_11,motif_11,motif_11
SOLTUB.AGRIA.G00000000750	1	7570063	7570928	-	CC-NBARC	141	798	+	motif_16,motif_1,motif_6,motif_4
SOLTUB.AGRIA.G00000001035	1	12306719	12312130	+	TIR-NBARC-LRR	51	2751	+	motif_18,motif_15,motif_13,motif_1,motif_4,motif_4,motif_5,motif_5,motif_5,motif_10,motif_10,motif_10,motif_3,motif_3,motif_12,motif_7,motif_11,motif_11,motif_11,motif_11,motif_11,motif_11,motif_9,motif_9,motif_11
SOLTUB.AGRIA.G00000001282	1	17976460	17978018	-	NBARC	465	1401	+	motif_1,motif_6,motif_6,motif_4,motif_4,motif_5,motif_5,motif_5,motif_10,motif_10,motif_10,motif_3,motif_3,motif_3,motif_12,motif_12,motif_2,motif_7
SOLTUB.AGRIA.G00000001310	1	18582620	18584131	-	NBARC-LRR	6	792	+	motif_4,motif_5,motif_10,motif_7,motif_11,motif_11,motif_11,motif_11
SOLTUB.AGRIA.G00000001389	1	20967006	20973784	-	TIR-NBARC-LRR	27	2547	+	motif_18,motif_15,motif_13,motif_1,motif_4,motif_4,motif_5,motif_5,motif_5,motif_10,motif_10,motif_10,motif_3,motif_3,motif_12,motif_7,motif_9,motif_11,motif_11,motif_11,motif_11,motif_11,motif_11,motif_9,motif_11,motif_11,motif_9
SOLTUB.AGRIA.G00000002264	1	57252589	57264021	+	TIR-NBARC-LRR	51	1848	+	motif_18,motif_15,motif_13,motif_1,motif_4,motif_4,motif_5,motif_5,motif_5,motif_10,motif_10,motif_10,motif_3,motif_3,motif_12,motif_7,motif_9
SOLTUB.AGRIA.G00000002517	1	62368889	62381429	-	CC-NBARC-LRR	1305	3747	+	motif_17,motif_16,motif_1,motif_6,motif_6,motif_4,motif_4,motif_5,motif_5,motif_5,motif_10,motif_10,motif_10,motif_3,motif_3,motif_3,motif_12,motif_12,motif_12,motif_2,motif_2,motif_2,motif_8,motif_8,motif_7,motif_9,motif_11
SOLTUB.AGRIA.G00000002537	1	62667115	62670540	-	NBARC-LRR	33	1290	+	motif_2,motif_8,motif_7,motif_11
SOLTUB.AGRIA.G00000002538	1	62670607	62676669	-	CC-NBARC	2517	3549	+	motif_17,motif_16,motif_1,motif_6,motif_6,motif_4,motif_4,motif_5,motif_5,motif_5,motif_10,motif_10,motif_3
SOLTUB.AGRIA.G00000002855	1	66694254	66701698	+	CC-NBARC-LRR	33	3240	+	motif_17,motif_16,motif_1,motif_6,motif_6,motif_4,motif_4,motif_5,motif_5,motif_5,motif_10,motif_10,motif_10,motif_3,motif_3,motif_3,motif_12,motif_12,motif_12,motif_2,motif_2,motif_2,motif_8,motif_8,motif_7,motif_9,motif_9,motif_11,motif_11,motif_19,motif_11,motif_11,motif_11,motif_11,motif_11,motif_11
SOLTUB.AGRIA.G00000002954	1	67740103	67752814	+	NBARC-LRR	3858	5802	+	motif_1,motif_6,motif_6,motif_4,motif_4,motif_5,motif_5,motif_5,motif_10,motif_10,motif_10,motif_3,motif_3,motif_3,motif_12,motif_12,motif_12,motif_2,motif_2,motif_2,motif_8,motif_8,motif_7,motif_9,motif_11,motif_11
SOLTUB.AGRIA.G00000002997	1	68258316	68262159	+	CC-NBARC-LRR	87	2664	+	motif_17,motif_16,motif_1,motif_6,motif_6,motif_4,motif_4,motif_5,motif_5,motif_5,motif_10,motif_10,motif_10,motif_3,motif_3,motif_3,motif_12,motif_12,motif_12,motif_2,motif_2,motif_2,motif_8,motif_8,motif_7,motif_9,motif_9,motif_9,motif_11,motif_11
SOLTUB.AGRIA.G00000003014	1	68517117	68520667	-	CC-NBARC-LRR	54	2556	+	motif_17,motif_16,motif_1,motif_6,motif_6,motif_4,motif_4,motif_5,motif_5,motif_5,motif_10,motif_10,motif_10,motif_3,motif_3,motif_3,motif_12,motif_12,motif_12,motif_2,motif_2,motif_2,motif_8,motif_8,motif_7,motif_9,motif_9,motif_9,motif_11,motif_11
SOLTUB.AGRIA.G00000003274	1	71278343	71283772	+	CC-NBARC-LRR	138	2601	+	motif_17,motif_16,motif_1,motif_6,motif_6,motif_4,motif_4,motif_5,motif_5,motif_5,motif_10,motif_10,motif_10,motif_3,motif_3,motif_3,motif_12,motif_12,motif_12,motif_2,motif_2,motif_2,motif_8,motif_8,motif_7,motif_9,motif_11,motif_9
SOLTUB.AGRIA.G00000004176	1	79321639	79327836	+	TIR-NBARC-LRR	195	2706	+	motif_15,motif_13,motif_1,motif_4,motif_4,motif_5,motif_5,motif_5,motif_10,motif_10,motif_10,motif_3,motif_3,motif_12,motif_7,motif_11,motif_11,motif_11,motif_9,motif_9,motif_11,motif_11,motif_11
SOLTUB.AGRIA.G00000004324	1	80740691	80745375	+	TIR-NBARC	24	1539	+	motif_18,motif_15,motif_13,motif_1,motif_4,motif_4,motif_5,motif_5,motif_5,motif_10,motif_10,motif_3,motif_7
SOLTUB.AGRIA.G00000004325	1	80746049	80751709	+	TIR-NBARC-LRR	9	2649	+	motif_18,motif_15,motif_13,motif_1,motif_4,motif_4,motif_5,motif_5,motif_5,motif_10,motif_10,motif_10,motif_3,motif_3,motif_12,motif_7,motif_11,motif_11,motif_11,motif_9,motif_11
SOLTUB.AGRIA.G00000004328	1	80755191	80763426	-	TIR-NBARC-LRR	48	2718	+	motif_18,motif_15,motif_13,motif_1,motif_4,motif_4,motif_5,motif_5,motif_5,motif_10,motif_10,motif_10,motif_3,motif_3,motif_12,motif_7,motif_11,motif_11,motif_11,motif_9,motif_11
SOLTUB.AGRIA.G00000004333	1	80775434	80781476	-	TIR-NBARC	57	1587	+	motif_18,motif_15,motif_13,motif_1,motif_4,motif_4,motif_5,motif_5,motif_5,motif_10,motif_10,motif_10,motif_3,motif_3,motif_12,motif_7
SOLTUB.AGRIA.G00000004337	1	80787081	80792379	-	TIR-NBARC-LRR	264	2952	+	motif_18,motif_15,motif_13,motif_1,motif_4,motif_4,motif_5,motif_5,motif_5,motif_10,motif_10,motif_10,motif_3,motif_3,motif_12,motif_7,motif_11,motif_11,motif_11,motif_9,motif_11
SOLTUB.AGRIA.G00000004340	1	80801593	80806903	-	TIR-NBARC-LRR	249	2937	+	motif_18,motif_15,motif_13,motif_1,motif_4,motif_4,motif_5,motif_5,motif_5,motif_10,motif_10,motif_10,motif_3,motif_3,motif_12,motif_7,motif_11,motif_11,motif_11,motif_9,motif_11
SOLTUB.AGRIA.G00000004351	1	80842409	80848103	-	TIR-NBARC	42	1548	+	motif_18,motif_15,motif_13,motif_1,motif_4,motif_4,motif_5,motif_5,motif_5,motif_10,motif_10,motif_10,motif_3,motif_3,motif_12,motif_7
SOLTUB.AGRIA.G00000004361	1	80910249	80917221	+	TIR-NBARC-LRR	78	2655	+	motif_18,motif_15,motif_13,motif_1,motif_4,motif_4,motif_5,motif_5,motif_5,motif_10,motif_10,motif_10,motif_3,motif_3,motif_12,motif_7,motif_11,motif_11,motif_11,motif_11,motif_9,motif_11
SOLTUB.AGRIA.G00000004362	1	80920914	80925754	+	TIR-NBARC-LRR	18	2601	+	motif_18,motif_15,motif_13,motif_1,motif_4,motif_4,motif_5,motif_5,motif_5,motif_10,motif_10,motif_10,motif_3,motif_3,motif_12,motif_7,motif_11,motif_11,motif_11,motif_9,motif_11,motif_11
SOLTUB.AGRIA.G00000004818	1	84372112	84376408	-	CC-NBARC-LRR	42	3453	+	motif_17,motif_16,motif_1,motif_6,motif_6,motif_4,motif_4,motif_5,motif_5,motif_5,motif_10,motif_10,motif_10,motif_3,motif_3,motif_3,motif_12,motif_12,motif_12,motif_2,motif_2,motif_2,motif_8,motif_8,motif_7,motif_9,motif_11,motif_11,motif_11,motif_11,motif_11,motif_11,motif_11,motif_11,motif_11,motif_11,motif_11,motif_11,motif_11
SOLTUB.AGRIA.G00000004833	1	84510190	84513720	-	CC-NBARC-LRR	42	3453	+	motif_17,motif_16,motif_1,motif_6,motif_6,motif_4,motif_4,motif_5,motif_5,motif_5,motif_10,motif_10,motif_10,motif_3,motif_3,motif_3,motif_12,motif_12,motif_12,motif_2,motif_2,motif_2,motif_8,motif_8,motif_7,motif_9,motif_11,motif_11,motif_11,motif_11,motif_11,motif_11,motif_11,motif_11,motif_11,motif_11,motif_11,motif_11,motif_11,motif_11,motif_11
SOLTUB.AGRIA.G00000005594	2	4987934	4990925	+	TIR-NBARC-LRR	54	1773	+	motif_18,motif_15,motif_13,motif_4,motif_5,motif_5,motif_10,motif_10,motif_10,motif_3,motif_3,motif_12,motif_7,motif_11,motif_11,motif_11,motif_11
SOLTUB.AGRIA.G00000005723	2	11392040	11403385	-	NBARC-LRR	213	1653	+	motif_1,motif_6,motif_3,motif_12,motif_2,motif_7,motif_9,motif_9,motif_11,motif_11
SOLTUB.AGRIA.G00000005724	2	11484714	11489625	-	CC-NBARC-LRR	21	2721	+	motif_17,motif_16,motif_4,motif_5,motif_5,motif_10,motif_10,motif_10,motif_3,motif_3,motif_3,motif_12,motif_12,motif_12,motif_2,motif_2,motif_2,motif_8,motif_8,motif_7,motif_9,motif_9,motif_11,motif_9,motif_19,motif_11,motif_11,motif_11,motif_11
SOLTUB.AGRIA.G00000005836	2	15950862	15954742	+	NBARC-LRR	621	2391	+	motif_1,motif_6,motif_6,motif_4,motif_4,motif_5,motif_5,motif_5,motif_10,motif_10,motif_10,motif_3,motif_3,motif_3,motif_12,motif_12,motif_12,motif_2,motif_2,motif_2,motif_8,motif_8,motif_7,motif_9,motif_11
SOLTUB.AGRIA.G00000005856	2	16511235	16515303	+	NBARC-LRR	525	2580	+	motif_1,motif_6,motif_6,motif_4,motif_4,motif_5,motif_5,motif_5,motif_10,motif_10,motif_10,motif_3,motif_3,motif_3,motif_12,motif_12,motif_12,motif_2,motif_2,motif_2,motif_8,motif_8,motif_7,motif_9,motif_11,motif_11
SOLTUB.AGRIA.G00000005882	2	17165080	17174607	+	TIR-NBARC-LRR	48	2805	+	motif_18,motif_15,motif_13,motif_1,motif_4,motif_4,motif_5,motif_5,motif_5,motif_10,motif_10,motif_3,motif_7,motif_11,motif_11,motif_11,motif_9,motif_9,motif_11,motif_11
SOLTUB.AGRIA.G00000005953	2	18905426	18911007	-	TIR-NBARC-LRR	162	2889	+	motif_18,motif_15,motif_13,motif_1,motif_4,motif_4,motif_5,motif_5,motif_5,motif_10,motif_10,motif_3,motif_7,motif_11,motif_11,motif_9,motif_9,motif_11,motif_11
SOLTUB.AGRIA.G00000005954	2	18924759	18928047	+	NBARC-LRR	528	2250	+	motif_1,motif_6,motif_6,motif_4,motif_4,motif_5,motif_5,motif_5,motif_10,motif_10,motif_10,motif_3,motif_3,motif_3,motif_12,motif_12,motif_12,motif_2,motif_2,motif_2,motif_8,motif_8,motif_7,motif_11,motif_11
SOLTUB.AGRIA.G00000005983	2	19690383	19698484	+	NBARC-LRR	336	1866	+	motif_5,motif_10,motif_3,motif_7,motif_11,motif_11,motif_11,motif_9,motif_9
SOLTUB.AGRIA.G00000005996	2	20175667	20186627	+	TIR-NBARC-LRR	48	2790	+	motif_18,motif_15,motif_13,motif_1,motif_4,motif_4,motif_5,motif_5,motif_5,motif_10,motif_10,motif_3,motif_7,motif_11,motif_11,motif_11,motif_9,motif_11,motif_9,motif_11,motif_11
SOLTUB.AGRIA.G00000006040	2	20973138	20975822	+	NBARC-LRR	519	1437	+	motif_1,motif_6,motif_5,motif_10,motif_10,motif_3,motif_3,motif_12,motif_7,motif_9
SOLTUB.AGRIA.G00000006072	2	21603967	21607041	+	NBARC-LRR	471	2901	+	motif_1,motif_6,motif_6,motif_4,motif_4,motif_5,motif_5,motif_5,motif_10,motif_10,motif_3,motif_2,motif_7,motif_9,motif_11,motif_9,motif_11,motif_11,motif_11,motif_11
SOLTUB.AGRIA.G00000006972	2	33012510	33018909	-	CC-NBARC-LRR	468	3006	+	motif_17,motif_16,motif_1,motif_6,motif_6,motif_4,motif_4,motif_5,motif_5,motif_5,motif_10,motif_10,motif_10,motif_3,motif_3,motif_3,motif_12,motif_12,motif_12,motif_2,motif_2,motif_2,motif_8,motif_8,motif_7,motif_9,motif_9,motif_9,motif_11
SOLTUB.AGRIA.G00000006984	2	33117752	33120361	+	NBARC-LRR	111	2094	+	motif_1,motif_4,motif_4,motif_5,motif_5,motif_5,motif_10,motif_10,motif_10,motif_3,motif_3,motif_3,motif_12,motif_12,motif_12,motif_2,motif_2,motif_2,motif_8,motif_8,motif_7,motif_9,motif_9,motif_11
SOLTUB.AGRIA.G00000007023	2	33479411	33482981	-	NBARC-LRR	402	2406	+	motif_1,motif_6,motif_6,motif_4,motif_4,motif_5,motif_5,motif_5,motif_10,motif_10,motif_10,motif_3,motif_3,motif_3,motif_12,motif_12,motif_12,motif_2,motif_2,motif_2,motif_8,motif_8,motif_7,motif_11,motif_11
SOLTUB.AGRIA.G00000007024	2	33485244	33488096	-	CC-NBARC-LRR	21	2571	+	motif_17,motif_16,motif_1,motif_6,motif_6,motif_4,motif_4,motif_5,motif_5,motif_5,motif_10,motif_10,motif_10,motif_3,motif_3,motif_3,motif_12,motif_12,motif_12,motif_2,motif_2,motif_2,motif_8,motif_8,motif_7,motif_9,motif_11
SOLTUB.AGRIA.G00000007805	2	41637156	41643527	+	TIR-NBARC-LRR	66	2844	+	motif_18,motif_15,motif_13,motif_1,motif_4,motif_4,motif_5,motif_5,motif_5,motif_10,motif_10,motif_3,motif_7,motif_9,motif_11,motif_11,motif_11,motif_11,motif_9,motif_11,motif_11,motif_9,motif_11,motif_9,motif_11
SOLTUB.AGRIA.G00000008097	2	44161487	44167873	-	CC-NBARC-LRR	1518	3987	+	motif_17,motif_16,motif_1,motif_6,motif_6,motif_4,motif_4,motif_5,motif_5,motif_5,motif_10,motif_10,motif_10,motif_3,motif_3,motif_3,motif_12,motif_12,motif_12,motif_2,motif_2,motif_2,motif_8,motif_8,motif_7,motif_9,motif_11,motif_11,motif_19,motif_11
SOLTUB.AGRIA.G00000008570	2	48308599	48312980	-	NBARC-LRR	642	2313	+	motif_1,motif_6,motif_4,motif_10,motif_3,motif_2,motif_11,motif_11,motif_11,motif_11
SOLTUB.AGRIA.G00000009332	3	2262228	2271306	+	CC-NBARC-LRR	21	3219	+	motif_17,motif_16,motif_1,motif_6,motif_6,motif_4,motif_4,motif_5,motif_5,motif_5,motif_10,motif_10,motif_10,motif_3,motif_3,motif_3,motif_12,motif_12,motif_12,motif_2,motif_2,motif_2,motif_8,motif_8,motif_7,motif_9,motif_9,motif_11,motif_9,motif_19,motif_9,motif_11,motif_11,motif_11,motif_11,motif_11
SOLTUB.AGRIA.G00000009726	3	9784637	9791471	-	NBARC-LRR	798	3600	+	motif_1,motif_4,motif_4,motif_5,motif_5,motif_5,motif_10,motif_10,motif_10,motif_3,motif_3,motif_3,motif_12,motif_12,motif_2,motif_7,motif_11,motif_9,motif_9,motif_11,motif_11,motif_11,motif_11,motif_11,motif_11,motif_11,motif_11
SOLTUB.AGRIA.G00000011473	3	47832328	47834583	+	NBARC-LRR	75	2112	+	motif_1,motif_6,motif_6,motif_4,motif_4,motif_5,motif_5,motif_5,motif_10,motif_10,motif_10,motif_3,motif_3,motif_3,motif_12,motif_12,motif_12,motif_2,motif_2,motif_2,motif_8,motif_8,motif_7,motif_9,motif_11,motif_11
SOLTUB.AGRIA.G00000013051	4	599791	605997	+	NBARC-LRR	531	4131	+	motif_1,motif_6,motif_6,motif_4,motif_4,motif_5,motif_5,motif_5,motif_10,motif_10,motif_10,motif_3,motif_3,motif_3,motif_12,motif_12,motif_2,motif_7,motif_9,motif_11,motif_11,motif_11,motif_11,motif_11,motif_11,motif_11,motif_11,motif_11,motif_11,motif_11,motif_11,motif_11,motif_11
SOLTUB.AGRIA.G00000013052	4	606334	611848	+	NBARC-LRR	522	3615	+	motif_1,motif_6,motif_6,motif_4,motif_4,motif_5,motif_5,motif_5,motif_10,motif_10,motif_10,motif_3,motif_3,motif_3,motif_12,motif_12,motif_2,motif_7,motif_9,motif_11,motif_11,motif_11,motif_11,motif_11,motif_11,motif_11,motif_11,motif_11
SOLTUB.AGRIA.G00000013127	4	1193487	1199501	-	CC-NBARC-LRR	21	2604	+	motif_17,motif_1,motif_6,motif_6,motif_4,motif_4,motif_5,motif_5,motif_5,motif_10,motif_10,motif_3,motif_2,motif_8,motif_7,motif_11
SOLTUB.AGRIA.G00000013129	4	1228516	1234629	+	CC-NBARC	21	1404	+	motif_17,motif_16,motif_1,motif_6,motif_6,motif_4,motif_4,motif_5,motif_5,motif_5,motif_10,motif_10,motif_10,motif_3,motif_3,motif_3,motif_12,motif_12,motif_12,motif_2,motif_2,motif_8
SOLTUB.AGRIA.G00000013131	4	1245404	1252320	+	CC-NBARC-LRR	21	2478	+	motif_17,motif_16,motif_1,motif_6,motif_6,motif_4,motif_4,motif_5,motif_5,motif_5,motif_10,motif_10,motif_3,motif_2,motif_8,motif_7,motif_11
SOLTUB.AGRIA.G00000013132	4	1252060	1258479	-	NBARC	138	693	+	motif_5,motif_10,motif_3,motif_2,motif_8,motif_7
SOLTUB.AGRIA.G00000013137	4	1389873	1399773	-	NBARC-LRR	105	4377	+	motif_1,motif_6,motif_6,motif_4,motif_4,motif_5,motif_5,motif_5,motif_10,motif_10,motif_10,motif_3,motif_3,motif_3,motif_12,motif_12,motif_12,motif_2,motif_2,motif_2,motif_8,motif_8,motif_7,motif_9,motif_11,motif_9,motif_11,motif_11
SOLTUB.AGRIA.G00000013138	4	1408531	1411890	+	CC-NBARC	21	1482	+	motif_17,motif_16,motif_1,motif_6,motif_6,motif_4,motif_4,motif_5,motif_5,motif_5,motif_10,motif_10,motif_10,motif_3,motif_3,motif_3,motif_12,motif_12,motif_12,motif_2,motif_2,motif_2,motif_8,motif_8,motif_7
SOLTUB.AGRIA.G00000013141	4	1422405	1425271	+	NBARC-LRR	522	2334	+	motif_1,motif_6,motif_6,motif_4,motif_4,motif_5,motif_5,motif_5,motif_10,motif_10,motif_10,motif_3,motif_3,motif_3,motif_12,motif_12,motif_12,motif_2,motif_2,motif_2,motif_8,motif_8,motif_7,motif_9,motif_11
SOLTUB.AGRIA.G00000013142	4	1427142	1433100	-	CC-NBARC-LRR	21	2460	+	motif_17,motif_16,motif_1,motif_6,motif_6,motif_4,motif_4,motif_5,motif_5,motif_5,motif_10,motif_10,motif_10,motif_3,motif_3,motif_3,motif_12,motif_12,motif_12,motif_2,motif_2,motif_2,motif_8,motif_8,motif_7,motif_11
SOLTUB.AGRIA.G00000013143	4	1445223	1450175	+	CC-NBARC-LRR	21	2481	+	motif_17,motif_16,motif_1,motif_6,motif_6,motif_4,motif_4,motif_5,motif_5,motif_5,motif_10,motif_10,motif_10,motif_3,motif_3,motif_3,motif_12,motif_12,motif_12,motif_2,motif_2,motif_2,motif_8,motif_8,motif_7,motif_11
SOLTUB.AGRIA.G00000013145	4	1453392	1458119	-	CC-NBARC	21	1479	+	motif_17,motif_1,motif_6,motif_6,motif_4,motif_4,motif_5,motif_5,motif_5,motif_10,motif_10,motif_3,motif_2,motif_8,motif_7
SOLTUB.AGRIA.G00000013149	4	1535208	1540817	-	CC-NBARC-LRR	21	2460	+	motif_17,motif_16,motif_1,motif_6,motif_6,motif_4,motif_4,motif_5,motif_5,motif_5,motif_10,motif_10,motif_10,motif_3,motif_3,motif_3,motif_12,motif_12,motif_12,motif_2,motif_2,motif_2,motif_8,motif_8,motif_7,motif_11
SOLTUB.AGRIA.G00000013152	4	1589986	1593951	-	CC-NBARC	21	1467	+	motif_17,motif_16,motif_1,motif_6,motif_6,motif_4,motif_4,motif_5,motif_5,motif_5,motif_10,motif_10,motif_10,motif_3,motif_3,motif_3,motif_12,motif_12,motif_12,motif_2,motif_2,motif_2,motif_8,motif_8,motif_7
SOLTUB.AGRIA.G00000013154	4	1648376	1653867	+	CC-NBARC-LRR	21	2460	+	motif_17,motif_16,motif_1,motif_6,motif_6,motif_4,motif_4,motif_5,motif_5,motif_5,motif_10,motif_10,motif_10,motif_3,motif_3,motif_3,motif_12,motif_12,motif_12,motif_2,motif_2,motif_2,motif_8,motif_8,motif_7,motif_11
SOLTUB.AGRIA.G00000013157	4	1676570	1678912	-	NBARC-LRR	513	2337	+	motif_1,motif_6,motif_6,motif_4,motif_4,motif_5,motif_5,motif_5,motif_10,motif_10,motif_10,motif_3,motif_3,motif_3,motif_12,motif_12,motif_12,motif_2,motif_2,motif_2,motif_8,motif_8,motif_7,motif_11
SOLTUB.AGRIA.G00000013160	4	1736839	1740654	+	CC-NBARC-LRR	21	2460	+	motif_17,motif_16,motif_1,motif_6,motif_6,motif_4,motif_4,motif_5,motif_5,motif_5,motif_10,motif_10,motif_10,motif_3,motif_3,motif_3,motif_12,motif_12,motif_12,motif_2,motif_2,motif_2,motif_8,motif_8,motif_7,motif_11
SOLTUB.AGRIA.G00000013162	4	1747952	1748933	-	NBARC	117	816	+	motif_1,motif_4,motif_4,motif_5,motif_5,motif_10,motif_12,motif_2
SOLTUB.AGRIA.G00000013168	4	1817988	1823585	+	CC-NBARC-LRR	21	2460	+	motif_17,motif_16,motif_1,motif_6,motif_6,motif_4,motif_4,motif_5,motif_5,motif_5,motif_10,motif_10,motif_10,motif_3,motif_3,motif_3,motif_12,motif_12,motif_12,motif_2,motif_2,motif_2,motif_8,motif_8,motif_7,motif_11
SOLTUB.AGRIA.G00000013171	4	1844088	1849177	+	CC-NBARC-LRR	195	2454	+	motif_16,motif_1,motif_6,motif_6,motif_4,motif_4,motif_5,motif_5,motif_5,motif_10,motif_10,motif_10,motif_3,motif_3,motif_3,motif_12,motif_12,motif_12,motif_2,motif_2,motif_2,motif_8,motif_8,motif_7,motif_11
SOLTUB.AGRIA.G00000013176	4	1870715	1873850	-	NBARC-LRR	513	2487	+	motif_1,motif_6,motif_6,motif_4,motif_4,motif_5,motif_5,motif_5,motif_10,motif_10,motif_10,motif_3,motif_3,motif_3,motif_12,motif_12,motif_12,motif_2,motif_2,motif_2,motif_8,motif_8,motif_7,motif_9,motif_11,motif_11,motif_11
SOLTUB.AGRIA.G00000013177	4	1881719	1884745	-	NBARC-LRR	189	2163	+	motif_1,motif_6,motif_6,motif_4,motif_4,motif_5,motif_5,motif_5,motif_10,motif_10,motif_10,motif_3,motif_3,motif_3,motif_12,motif_12,motif_12,motif_2,motif_2,motif_2,motif_8,motif_8,motif_7,motif_9,motif_11,motif_11
SOLTUB.AGRIA.G00000013179	4	1898711	1904608	-	NBARC-LRR	513	3549	+	motif_1,motif_6,motif_6,motif_4,motif_4,motif_5,motif_5,motif_5,motif_10,motif_10,motif_10,motif_3,motif_3,motif_3,motif_12,motif_12,motif_12,motif_2,motif_2,motif_2,motif_8,motif_8,motif_7,motif_9,motif_11,motif_11,motif_11,motif_11,motif_9,motif_11,motif_11
SOLTUB.AGRIA.G00000013213	4	2252302	2257111	+	TIR-NBARC-LRR	66	2787	+	motif_18,motif_15,motif_13,motif_1,motif_4,motif_4,motif_5,motif_5,motif_5,motif_10,motif_10,motif_10,motif_3,motif_3,motif_12,motif_7,motif_9,motif_11,motif_11,motif_11,motif_11,motif_9,motif_11,motif_11,motif_9,motif_11,motif_9,motif_11
SOLTUB.AGRIA.G00000013243	4	2468752	2473494	+	TIR-NBARC-LRR	66	2787	+	motif_18,motif_15,motif_13,motif_1,motif_4,motif_4,motif_5,motif_5,motif_5,motif_10,motif_10,motif_10,motif_3,motif_3,motif_12,motif_7,motif_9,motif_11,motif_11,motif_11,motif_11,motif_9,motif_11,motif_11,motif_9,motif_11,motif_9,motif_11
SOLTUB.AGRIA.G00000013265	4	2652526	2656200	-	CC-NBARC-LRR	1086	3450	+	motif_17,motif_16,motif_1,motif_6,motif_6,motif_4,motif_4,motif_5,motif_5,motif_5,motif_10,motif_10,motif_10,motif_3,motif_3,motif_3,motif_12,motif_12,motif_12,motif_2,motif_2,motif_2,motif_8,motif_8,motif_7,motif_9,motif_11
SOLTUB.AGRIA.G00000013292	4	2890958	2894637	-	CC-NBARC-LRR	1101	3465	+	motif_17,motif_16,motif_1,motif_6,motif_6,motif_4,motif_4,motif_5,motif_5,motif_5,motif_10,motif_10,motif_10,motif_3,motif_3,motif_3,motif_12,motif_12,motif_12,motif_2,motif_2,motif_2,motif_8,motif_8,motif_7,motif_9,motif_11
SOLTUB.AGRIA.G00000013422	4	4043855	4049822	-	CC-NBARC-LRR	1167	3651	+	motif_17,motif_16,motif_1,motif_6,motif_6,motif_4,motif_4,motif_5,motif_5,motif_5,motif_10,motif_10,motif_10,motif_3,motif_3,motif_3,motif_12,motif_12,motif_12,motif_2,motif_2,motif_2,motif_8,motif_8,motif_7,motif_9,motif_11
SOLTUB.AGRIA.G00000013423	4	4051985	4053144	-	CC-NBARC	444	1059	+	motif_16,motif_1,motif_6,motif_4
SOLTUB.AGRIA.G00000013425	4	4105154	4112749	-	CC-NBARC-LRR	1203	3651	+	motif_17,motif_16,motif_1,motif_6,motif_6,motif_4,motif_4,motif_5,motif_5,motif_5,motif_10,motif_10,motif_10,motif_3,motif_3,motif_3,motif_12,motif_12,motif_12,motif_2,motif_2,motif_2,motif_8,motif_8,motif_7,motif_9,motif_11
SOLTUB.AGRIA.G00000013426	4	4133717	4140174	-	CC-NBARC-LRR	54	2508	+	motif_17,motif_16,motif_1,motif_4,motif_4,motif_5,motif_5,motif_5,motif_10,motif_10,motif_10,motif_3,motif_3,motif_3,motif_12,motif_12,motif_12,motif_2,motif_2,motif_2,motif_8,motif_8,motif_7,motif_11
SOLTUB.AGRIA.G00000013427	4	4160597	4179028	+	CC-NBARC-LRR	1161	3954	+	motif_17,motif_16,motif_1,motif_6,motif_6,motif_4,motif_4,motif_5,motif_5,motif_5,motif_10,motif_10,motif_10,motif_3,motif_3,motif_3,motif_12,motif_12,motif_12,motif_2,motif_2,motif_2,motif_8,motif_8,motif_7,motif_11,motif_11
SOLTUB.AGRIA.G00000013430	4	4213619	4215612	-	CC-NBARC	618	1854	+	motif_17,motif_16,motif_1,motif_6,motif_6,motif_4,motif_4,motif_5,motif_5,motif_5,motif_10,motif_10,motif_10,motif_3,motif_3,motif_3,motif_12,motif_12,motif_2
SOLTUB.AGRIA.G00000013434	4	4261860	4265070	-	CC-NBARC-LRR	885	2295	+	motif_17,motif_16,motif_1,motif_6,motif_5,motif_10,motif_3,motif_8,motif_9
SOLTUB.AGRIA.G00000013437	4	4350314	4355966	+	CC-NBARC-LRR	54	2517	+	motif_17,motif_16,motif_1,motif_4,motif_4,motif_5,motif_5,motif_5,motif_10,motif_10,motif_10,motif_3,motif_3,motif_3,motif_12,motif_12,motif_12,motif_2,motif_2,motif_2,motif_8,motif_8,motif_7,motif_11
SOLTUB.AGRIA.G00000013441	4	4388788	4396073	-	CC-NBARC-LRR	54	2514	+	motif_17,motif_16,motif_1,motif_4,motif_4,motif_5,motif_5,motif_5,motif_10,motif_10,motif_10,motif_3,motif_3,motif_3,motif_12,motif_12,motif_12,motif_2,motif_2,motif_2,motif_8,motif_8,motif_7,motif_11,motif_11
SOLTUB.AGRIA.G00000013443	4	4449993	4452177	+	CC-NBARC-LRR	27	1764	+	motif_17,motif_16,motif_1,motif_6,motif_6,motif_4,motif_4,motif_5,motif_5,motif_5,motif_10,motif_10,motif_10,motif_3,motif_3,motif_3,motif_12,motif_12,motif_12,motif_2,motif_2,motif_2,motif_8,motif_8,motif_7,motif_9
SOLTUB.AGRIA.G00000013447	4	4499168	4501405	+	NBARC-LRR	135	1962	+	motif_1,motif_4,motif_4,motif_5,motif_5,motif_5,motif_10,motif_10,motif_10,motif_3,motif_3,motif_3,motif_12,motif_12,motif_12,motif_2,motif_2,motif_2,motif_8,motif_8,motif_7,motif_11,motif_11
SOLTUB.AGRIA.G00000013448	4	4502912	4504558	+	NBARC	165	327	+	motif_1,motif_6
SOLTUB.AGRIA.G00000013576	4	5665342	5672804	+	CC-NBARC-LRR	21	5016	+	motif_17,motif_16,motif_1,motif_6,motif_6,motif_4,motif_4,motif_5,motif_5,motif_5,motif_10,motif_10,motif_10,motif_3,motif_3,motif_3,motif_12,motif_12,motif_12,motif_2,motif_2,motif_2,motif_8,motif_8,motif_7,motif_11,motif_11,motif_9,motif_11,motif_11,motif_11
SOLTUB.AGRIA.G00000013577	4	5673417	5677594	+	NBARC	342	726	+	motif_1,motif_6,motif_6,motif_4,motif_5
SOLTUB.AGRIA.G00000013578	4	5677619	5678563	+	NBARC	45	480	+	motif_3,motif_12,motif_12,motif_2,motif_2,motif_2,motif_8,motif_8,motif_7
SOLTUB.AGRIA.G00000013580	4	5680978	5684104	+	CC-NBARC-LRR	21	2511	+	motif_17,motif_16,motif_1,motif_6,motif_6,motif_4,motif_4,motif_5,motif_5,motif_5,motif_10,motif_10,motif_10,motif_3,motif_3,motif_3,motif_12,motif_12,motif_12,motif_2,motif_2,motif_2,motif_8,motif_8,motif_7,motif_11
SOLTUB.AGRIA.G00000013581	4	5693815	5699117	+	CC-NBARC-LRR	21	2073	+	motif_17,motif_16,motif_1,motif_6,motif_6,motif_4,motif_4,motif_5,motif_5,motif_5,motif_10,motif_10,motif_10,motif_3,motif_3,motif_3,motif_12,motif_12,motif_2,motif_7,motif_11,motif_11,motif_11
SOLTUB.AGRIA.G00000013582	4	5701463	5703397	+	CC-NBARC	468	1539	+	motif_17,motif_1,motif_6,motif_6,motif_4,motif_4,motif_5,motif_5,motif_5,motif_10,motif_10,motif_10,motif_3,motif_3,motif_3,motif_12,motif_12,motif_12,motif_2,motif_2,motif_2,motif_8,motif_8,motif_7
SOLTUB.AGRIA.G00000013583	4	5710084	5712983	+	CC-NBARC-LRR	438	2490	+	motif_17,motif_1,motif_6,motif_6,motif_4,motif_4,motif_5,motif_5,motif_5,motif_10,motif_10,motif_10,motif_3,motif_3,motif_3,motif_12,motif_12,motif_12,motif_2,motif_2,motif_2,motif_8,motif_8,motif_7,motif_11,motif_11,motif_11
SOLTUB.AGRIA.G00000013585	4	5722785	5725147	+	CC-NBARC-LRR	78	2142	+	motif_16,motif_1,motif_6,motif_6,motif_4,motif_4,motif_5,motif_5,motif_5,motif_10,motif_10,motif_10,motif_3,motif_3,motif_3,motif_12,motif_12,motif_12,motif_2,motif_2,motif_2,motif_8,motif_8,motif_7,motif_11,motif_11
SOLTUB.AGRIA.G00000013589	4	5757185	5757505	+	NBARC	129	291	+	motif_1,motif_6
SOLTUB.AGRIA.G00000013591	4	5767881	5782836	+	CC-NBARC-LRR	21	2016	+	motif_17,motif_16,motif_1,motif_6,motif_6,motif_4,motif_4,motif_5,motif_5,motif_5,motif_10,motif_10,motif_10,motif_3,motif_3,motif_3,motif_12,motif_12,motif_12,motif_2,motif_2,motif_2,motif_8,motif_8,motif_7,motif_20
SOLTUB.AGRIA.G00000013595	4	5799479	5802268	+	CC-NBARC-LRR	21	2487	+	motif_17,motif_16,motif_1,motif_6,motif_6,motif_4,motif_4,motif_5,motif_5,motif_5,motif_10,motif_10,motif_10,motif_3,motif_3,motif_3,motif_12,motif_12,motif_12,motif_2,motif_2,motif_2,motif_8,motif_8,motif_7,motif_11,motif_11
SOLTUB.AGRIA.G00000013596	4	5811520	5814308	+	NBARC-LRR	132	2070	+	motif_1,motif_6,motif_6,motif_4,motif_4,motif_5,motif_5,motif_5,motif_10,motif_10,motif_10,motif_3,motif_3,motif_3,motif_12,motif_12,motif_12,motif_2,motif_2,motif_2,motif_8,motif_8,motif_7,motif_11,motif_11
SOLTUB.AGRIA.G00000013605	4	5879480	5882002	-	CC-NBARC-LRR	21	2490	+	motif_17,motif_16,motif_1,motif_6,motif_6,motif_4,motif_4,motif_5,motif_5,motif_5,motif_10,motif_10,motif_10,motif_3,motif_3,motif_3,motif_12,motif_12,motif_12,motif_2,motif_2,motif_2,motif_8,motif_8,motif_7,motif_11,motif_11,motif_11
SOLTUB.AGRIA.G00000013606	4	5889137	5891692	-	CC-NBARC-LRR	432	2484	+	motif_17,motif_1,motif_6,motif_6,motif_4,motif_4,motif_5,motif_5,motif_5,motif_10,motif_10,motif_10,motif_3,motif_3,motif_3,motif_12,motif_12,motif_12,motif_2,motif_2,motif_2,motif_8,motif_8,motif_7,motif_9,motif_11,motif_11,motif_11
SOLTUB.AGRIA.G00000013607	4	5893360	5902012	-	CC-NBARC-LRR	21	2499	+	motif_17,motif_16,motif_1,motif_6,motif_6,motif_4,motif_4,motif_5,motif_5,motif_5,motif_10,motif_10,motif_10,motif_3,motif_3,motif_3,motif_12,motif_12,motif_12,motif_2,motif_2,motif_2,motif_8,motif_8,motif_7,motif_11,motif_11,motif_11
SOLTUB.AGRIA.G00000013609	4	5913716	5916848	-	CC-NBARC-LRR	21	2493	+	motif_17,motif_16,motif_1,motif_6,motif_6,motif_4,motif_4,motif_5,motif_5,motif_5,motif_10,motif_10,motif_10,motif_3,motif_3,motif_3,motif_12,motif_12,motif_12,motif_2,motif_2,motif_2,motif_8,motif_8,motif_7,motif_9,motif_11,motif_11
SOLTUB.AGRIA.G00000013611	4	5932852	5933721	-	NBARC	126	831	+	motif_4,motif_5,motif_5,motif_10,motif_10,motif_10,motif_3,motif_3,motif_3,motif_12,motif_12,motif_12,motif_2,motif_2,motif_2,motif_8,motif_8,motif_7
SOLTUB.AGRIA.G00000013612	4	5933749	5941662	-	NBARC-LRR	126	1815	+	motif_4,motif_5,motif_5,motif_10,motif_10,motif_10,motif_3,motif_3,motif_3,motif_12,motif_12,motif_12,motif_2,motif_2,motif_2,motif_8,motif_8,motif_7,motif_11,motif_11,motif_11
SOLTUB.AGRIA.G00000013614	4	5958555	5961643	-	CC-NBARC-LRR	21	2019	+	motif_17,motif_1,motif_6,motif_6,motif_4,motif_4,motif_5,motif_5,motif_5,motif_10,motif_10,motif_10,motif_3,motif_3,motif_3,motif_12,motif_12,motif_12,motif_2,motif_2,motif_2,motif_8,motif_8,motif_7,motif_11,motif_11,motif_11,motif_11
SOLTUB.AGRIA.G00000013615	4	5965183	5968267	-	CC-NBARC-LRR	456	2499	+	motif_17,motif_1,motif_6,motif_6,motif_4,motif_4,motif_5,motif_5,motif_5,motif_10,motif_10,motif_10,motif_3,motif_3,motif_3,motif_12,motif_12,motif_12,motif_2,motif_2,motif_2,motif_8,motif_8,motif_7,motif_11,motif_11,motif_11
SOLTUB.AGRIA.G00000013620	4	6002607	6006815	-	CC-NBARC	105	1035	+	motif_16,motif_4,motif_5,motif_5,motif_10,motif_10,motif_10,motif_3,motif_3,motif_3,motif_12,motif_12,motif_12,motif_2,motif_2,motif_2,motif_8,motif_8,motif_7
SOLTUB.AGRIA.G00000013621	4	6009987	6013049	-	CC-NBARC	21	1332	+	motif_17,motif_16,motif_1,motif_6,motif_6,motif_4,motif_4,motif_5,motif_5,motif_5,motif_10,motif_10,motif_10,motif_3,motif_3,motif_3,motif_12,motif_12,motif_2
SOLTUB.AGRIA.G00000013622	4	6013349	6017117	-	CC-NBARC	21	1341	+	motif_17,motif_16,motif_1,motif_6,motif_6,motif_4,motif_4,motif_5,motif_5,motif_5,motif_10,motif_10,motif_10,motif_3,motif_3,motif_3,motif_12,motif_12,motif_2
SOLTUB.AGRIA.G00000013669	4	6426757	6429297	-	CC-NBARC-LRR	432	2487	+	motif_17,motif_1,motif_6,motif_6,motif_4,motif_4,motif_5,motif_5,motif_5,motif_10,motif_10,motif_10,motif_3,motif_3,motif_3,motif_12,motif_12,motif_12,motif_2,motif_2,motif_2,motif_8,motif_8,motif_7,motif_11,motif_11
SOLTUB.AGRIA.G00000013674	4	6477824	6480569	-	CC-NBARC-LRR	21	2403	+	motif_17,motif_16,motif_1,motif_6,motif_6,motif_4,motif_4,motif_5,motif_5,motif_5,motif_10,motif_10,motif_10,motif_3,motif_3,motif_3,motif_12,motif_12,motif_12,motif_2,motif_2,motif_2,motif_8,motif_8,motif_7,motif_11,motif_11
SOLTUB.AGRIA.G00000013690	4	6655356	6658272	-	CC-NBARC-LRR	21	2031	+	motif_17,motif_16,motif_1,motif_6,motif_6,motif_4,motif_4,motif_5,motif_5,motif_5,motif_10,motif_10,motif_10,motif_3,motif_3,motif_3,motif_12,motif_12,motif_12,motif_2,motif_2,motif_2,motif_8,motif_8,motif_7,motif_11,motif_20
SOLTUB.AGRIA.G00000013850	4	8393949	8396528	-	CC-NBARC	198	1497	+	motif_16,motif_1,motif_6,motif_6,motif_4,motif_4,motif_5,motif_5,motif_5,motif_10,motif_10,motif_10,motif_3,motif_3,motif_3,motif_12,motif_12,motif_12,motif_2,motif_2,motif_2,motif_8,motif_8,motif_7
SOLTUB.AGRIA.G00000013851	4	8397904	8400924	-	NBARC-LRR	405	2391	+	motif_1,motif_6,motif_6,motif_4,motif_4,motif_5,motif_5,motif_5,motif_10,motif_10,motif_10,motif_3,motif_3,motif_3,motif_12,motif_12,motif_12,motif_2,motif_2,motif_2,motif_8,motif_8,motif_7,motif_11,motif_11
SOLTUB.AGRIA.G00000013859	4	8486514	8491641	+	NBARC-LRR	513	2505	+	motif_1,motif_6,motif_6,motif_4,motif_4,motif_5,motif_5,motif_5,motif_10,motif_10,motif_10,motif_3,motif_3,motif_3,motif_12,motif_12,motif_12,motif_2,motif_2,motif_2,motif_8,motif_8,motif_7,motif_11,motif_11,motif_11
SOLTUB.AGRIA.G00000013862	4	8523409	8533318	-	NBARC-LRR	105	1563	+	motif_5,motif_10,motif_10,motif_3,motif_3,motif_3,motif_12,motif_12,motif_12,motif_2,motif_2,motif_2,motif_8,motif_8,motif_7,motif_11,motif_11
SOLTUB.AGRIA.G00000013871	4	8593077	8596200	-	NBARC	939	1101	+	motif_1,motif_6
SOLTUB.AGRIA.G00000013872	4	8596216	8597295	-	NBARC-LRR	9	1074	+	motif_10,motif_3,motif_3,motif_12,motif_12,motif_12,motif_2,motif_2,motif_2,motif_8,motif_8,motif_7,motif_11
SOLTUB.AGRIA.G00000013873	4	8597359	8597793	-	NBARC	93	393	+	motif_1,motif_6,motif_4
SOLTUB.AGRIA.G00000013877	4	8613059	8616029	-	NBARC-LRR	63	2004	+	motif_6,motif_4,motif_4,motif_5,motif_5,motif_5,motif_10,motif_10,motif_10,motif_3,motif_3,motif_3,motif_12,motif_12,motif_12,motif_2,motif_2,motif_2,motif_8,motif_8,motif_7,motif_11,motif_11,motif_11
SOLTUB.AGRIA.G00000013890	4	8705814	8710468	+	NBARC-LRR	513	2505	+	motif_1,motif_6,motif_6,motif_4,motif_4,motif_5,motif_5,motif_5,motif_10,motif_10,motif_10,motif_3,motif_3,motif_3,motif_12,motif_12,motif_12,motif_2,motif_2,motif_2,motif_8,motif_8,motif_7,motif_11,motif_11,motif_11
SOLTUB.AGRIA.G00000013893	4	8717103	8719845	+	NBARC-LRR	525	2097	+	motif_1,motif_6,motif_6,motif_4,motif_4,motif_5,motif_5,motif_5,motif_10,motif_10,motif_10,motif_3,motif_3,motif_3,motif_12,motif_12,motif_12,motif_2,motif_2,motif_2,motif_8,motif_8,motif_7,motif_11
SOLTUB.AGRIA.G00000013894	4	8721742	8722795	+	NBARC	510	918	+	motif_1,motif_4,motif_4,motif_5,motif_5,motif_10
SOLTUB.AGRIA.G00000014077	4	10684245	10695340	-	NBARC-LRR	573	1770	+	motif_4,motif_5,motif_12,motif_2,motif_2,motif_8,motif_8,motif_7,motif_11
SOLTUB.AGRIA.G00000014104	4	11227095	11237376	+	CC-NBARC-LRR	54	2559	+	motif_17,motif_16,motif_1,motif_6,motif_6,motif_4,motif_4,motif_5,motif_5,motif_5,motif_10,motif_10,motif_10,motif_3,motif_3,motif_3,motif_12,motif_12,motif_12,motif_2,motif_2,motif_2,motif_8,motif_8,motif_7,motif_9,motif_11,motif_11
SOLTUB.AGRIA.G00000014106	4	11250452	11251675	+	NBARC	78	717	+	motif_4,motif_5,motif_5,motif_10,motif_10,motif_10,motif_3,motif_3,motif_3,motif_12,motif_12,motif_12,motif_2,motif_2,motif_8
SOLTUB.AGRIA.G00000014512	4	22611029	22613483	+	TIR-NBARC-LRR	207	2034	+	motif_15,motif_13,motif_1,motif_4,motif_4,motif_5,motif_5,motif_5,motif_10,motif_10,motif_10,motif_3,motif_3,motif_12,motif_7,motif_11,motif_11,motif_11
SOLTUB.AGRIA.G00000014518	4	22732557	22736564	-	TIR-NBARC-LRR	99	2706	+	motif_18,motif_15,motif_13,motif_1,motif_4,motif_4,motif_5,motif_5,motif_5,motif_10,motif_10,motif_10,motif_3,motif_3,motif_12,motif_7,motif_11,motif_11,motif_11,motif_11,motif_9,motif_11,motif_11,motif_11
SOLTUB.AGRIA.G00000014834	4	38925491	38926271	+	NBARC	159	660	+	motif_1,motif_6,motif_5,motif_3
SOLTUB.AGRIA.G00000014848	4	39599975	39600555	-	NBARC	66	315	+	motif_1,motif_6,motif_5
SOLTUB.AGRIA.G00000014850	4	39673801	39718979	-	NBARC	57	306	+	motif_1,motif_6,motif_5
SOLTUB.AGRIA.G00000015038	4	45903175	45904740	+	NBARC	51	828	+	motif_1,motif_5,motif_10,motif_10,motif_3,motif_3,motif_3,motif_12,motif_12,motif_12,motif_2,motif_2,motif_2,motif_8,motif_8,motif_7
SOLTUB.AGRIA.G00000015148	4	49173519	49181747	+	NBARC-LRR	516	4587	+	motif_1,motif_6,motif_6,motif_4,motif_4,motif_5,motif_5,motif_5,motif_10,motif_10,motif_10,motif_3,motif_3,motif_3,motif_12,motif_12,motif_2,motif_7,motif_9,motif_11,motif_11,motif_11,motif_11,motif_11,motif_11,motif_11,motif_11,motif_11,motif_11,motif_11,motif_11,motif_11,motif_11,motif_11,motif_11,motif_11,motif_11,motif_11
SOLTUB.AGRIA.G00000015180	4	49733369	49736247	+	TIR-NBARC-LRR	60	2445	+	motif_18,motif_15,motif_13,motif_1,motif_4,motif_4,motif_5,motif_5,motif_5,motif_10,motif_10,motif_10,motif_3,motif_3,motif_12,motif_7,motif_11,motif_11,motif_11,motif_11,motif_9,motif_11,motif_11,motif_9
SOLTUB.AGRIA.G00000015393	4	54293166	54310456	+	TIR-NBARC-LRR	51	2598	+	motif_18,motif_1,motif_4,motif_4,motif_5,motif_5,motif_5,motif_10,motif_10,motif_10,motif_3,motif_3,motif_12,motif_7,motif_11,motif_11,motif_11,motif_11,motif_11,motif_9,motif_11,motif_9,motif_11,motif_11,motif_11
SOLTUB.AGRIA.G00000015447	4	54912883	54914238	-	NBARC	27	663	+	motif_5,motif_10,motif_10,motif_3,motif_3,motif_3,motif_12,motif_12,motif_12,motif_2,motif_2,motif_2,motif_8,motif_8,motif_7
SOLTUB.AGRIA.G00000016542	4	69898819	69902549	+	NBARC-LRR	621	2352	+	motif_1,motif_6,motif_4,motif_10,motif_3,motif_2,motif_7,motif_9,motif_11,motif_11,motif_11,motif_11,motif_11
SOLTUB.AGRIA.G00000016975	5	399749	404971	+	CC-NBARC-LRR	1734	4122	+	motif_17,motif_16,motif_1,motif_6,motif_6,motif_4,motif_4,motif_5,motif_5,motif_5,motif_10,motif_10,motif_10,motif_3,motif_3,motif_3,motif_12,motif_12,motif_12,motif_2,motif_2,motif_2,motif_8,motif_8,motif_7,motif_9,motif_11,motif_11
SOLTUB.AGRIA.G00000017150	5	1665163	1671842	+	CC-NBARC-LRR	2598	5031	+	motif_17,motif_16,motif_1,motif_6,motif_6,motif_4,motif_4,motif_5,motif_5,motif_5,motif_10,motif_10,motif_10,motif_3,motif_3,motif_3,motif_12,motif_12,motif_12,motif_2,motif_2,motif_2,motif_8,motif_8,motif_7,motif_11
SOLTUB.AGRIA.G00000017197	5	2165982	2168150	+	NBARC-LRR	132	1251	+	motif_1,motif_6,motif_6,motif_4,motif_4,motif_5,motif_5,motif_5,motif_10,motif_10,motif_10,motif_3,motif_3,motif_3,motif_12,motif_12,motif_12,motif_2,motif_2,motif_2,motif_8,motif_8,motif_7,motif_11
SOLTUB.AGRIA.G00000017198	5	2177332	2179422	+	NBARC	123	1062	+	motif_1,motif_6,motif_6,motif_4,motif_4,motif_5,motif_5,motif_5,motif_10,motif_10,motif_10,motif_3,motif_3,motif_3,motif_12,motif_12,motif_12,motif_2,motif_2,motif_2,motif_8,motif_8,motif_7
SOLTUB.AGRIA.G00000017200	5	2220250	2220876	+	NBARC	123	609	+	motif_1,motif_6,motif_10,motif_3,motif_12
SOLTUB.AGRIA.G00000017202	5	2224623	2229479	+	NBARC-LRR	144	1098	+	motif_1,motif_6,motif_6,motif_4,motif_4,motif_5,motif_5,motif_5,motif_10,motif_10,motif_10,motif_3,motif_3,motif_3,motif_12,motif_12,motif_12,motif_2,motif_2,motif_8,motif_11
SOLTUB.AGRIA.G00000017203	5	2228491	2232954	+	NBARC-LRR	132	1962	+	motif_1,motif_6,motif_6,motif_4,motif_4,motif_5,motif_5,motif_5,motif_10,motif_10,motif_10,motif_3,motif_3,motif_3,motif_12,motif_12,motif_12,motif_2,motif_2,motif_2,motif_8,motif_8,motif_7,motif_11
SOLTUB.AGRIA.G00000017204	5	2249676	2254576	+	NBARC-LRR	132	1374	+	motif_1,motif_6,motif_6,motif_4,motif_4,motif_5,motif_5,motif_5,motif_10,motif_10,motif_10,motif_3,motif_3,motif_3,motif_12,motif_12,motif_12,motif_2,motif_2,motif_2,motif_8,motif_8,motif_7,motif_11,motif_11
SOLTUB.AGRIA.G00000017206	5	2265927	2273224	+	NBARC	78	1008	+	motif_1,motif_6,motif_6,motif_4,motif_4,motif_5,motif_5,motif_5,motif_10,motif_10,motif_10,motif_3,motif_3,motif_3,motif_12,motif_12,motif_12,motif_2,motif_2,motif_2,motif_8,motif_8,motif_7
SOLTUB.AGRIA.G00000017207	5	2273229	2275335	+	NBARC-LRR	132	1083	+	motif_1,motif_6,motif_10,motif_3,motif_3,motif_12,motif_12,motif_12,motif_2,motif_2,motif_2,motif_8,motif_8,motif_7,motif_11
SOLTUB.AGRIA.G00000017208	5	2278978	2283163	+	NBARC-LRR	132	2103	+	motif_1,motif_6,motif_6,motif_4,motif_4,motif_5,motif_5,motif_5,motif_10,motif_10,motif_10,motif_3,motif_3,motif_3,motif_12,motif_12,motif_12,motif_2,motif_2,motif_2,motif_8,motif_8,motif_7,motif_11
SOLTUB.AGRIA.G00000017220	5	2395852	2401238	+	CC-NBARC-LRR	21	2505	+	motif_17,motif_16,motif_1,motif_6,motif_6,motif_4,motif_4,motif_5,motif_5,motif_5,motif_10,motif_10,motif_10,motif_3,motif_3,motif_3,motif_12,motif_12,motif_12,motif_2,motif_2,motif_2,motif_8,motif_8,motif_7,motif_9,motif_11,motif_11
SOLTUB.AGRIA.G00000017441	5	4293018	4301333	-	CC-NBARC-LRR	63	4749	+	motif_6,motif_4,motif_4,motif_5,motif_5,motif_5,motif_10,motif_10,motif_10,motif_3,motif_3,motif_3,motif_12,motif_12,motif_12,motif_2,motif_2,motif_2,motif_8,motif_8,motif_7,motif_9,motif_11,motif_11,motif_11,motif_11,motif_11,motif_11,motif_11
SOLTUB.AGRIA.G00000017442	5	4301354	4306729	-	CC-NBARC-LRR	207	2352	+	motif_16,motif_1,motif_6,motif_6,motif_4,motif_4,motif_5,motif_5,motif_5,motif_10,motif_10,motif_10,motif_3,motif_3,motif_3,motif_12,motif_12,motif_12,motif_2,motif_2,motif_2,motif_8,motif_8,motif_7,motif_11,motif_11,motif_11
SOLTUB.AGRIA.G00000017468	5	4597609	4599445	-	TIR-NBARC	51	1272	+	motif_18,motif_1,motif_4,motif_4,motif_5,motif_5,motif_5,motif_10,motif_10,motif_10,motif_3,motif_3,motif_12,motif_7
SOLTUB.AGRIA.G00000017469	5	4609755	4616735	-	TIR-NBARC-LRR	51	2658	+	motif_18,motif_1,motif_4,motif_4,motif_5,motif_5,motif_5,motif_10,motif_10,motif_10,motif_3,motif_3,motif_12,motif_7,motif_9,motif_11,motif_11,motif_11,motif_11,motif_11,motif_11,motif_9,motif_9,motif_11,motif_19
SOLTUB.AGRIA.G00000017496	5	4791617	4795514	-	CC-NBARC-LRR	1071	3426	+	motif_17,motif_16,motif_1,motif_6,motif_6,motif_4,motif_4,motif_5,motif_5,motif_5,motif_10,motif_10,motif_10,motif_3,motif_3,motif_3,motif_12,motif_12,motif_12,motif_2,motif_2,motif_2,motif_8,motif_8,motif_7,motif_9,motif_11,motif_11,motif_11
SOLTUB.AGRIA.G00000017498	5	4829494	4838234	-	CC-NBARC-LRR	1107	3474	+	motif_17,motif_16,motif_1,motif_6,motif_6,motif_4,motif_4,motif_5,motif_5,motif_5,motif_10,motif_10,motif_10,motif_3,motif_3,motif_3,motif_12,motif_12,motif_12,motif_2,motif_2,motif_2,motif_8,motif_8,motif_7,motif_9,motif_11,motif_11
SOLTUB.AGRIA.G00000017521	5	4996664	5009249	+	CC-NBARC-LRR	900	3066	+	motif_17,motif_16,motif_1,motif_6,motif_10,motif_3,motif_3,motif_12,motif_12,motif_12,motif_2,motif_2,motif_2,motif_8,motif_8,motif_7,motif_11,motif_11
SOLTUB.AGRIA.G00000017522	5	5036488	5040740	+	CC-NBARC-LRR	1215	3324	+	motif_17,motif_16,motif_1,motif_6,motif_6,motif_4,motif_4,motif_5,motif_5,motif_5,motif_10,motif_10,motif_10,motif_3,motif_3,motif_3,motif_12,motif_12,motif_12,motif_2,motif_2,motif_8,motif_11
SOLTUB.AGRIA.G00000017524	5	5044354	5060620	+	CC-NBARC-LRR	1956	3993	+	motif_16,motif_1,motif_6,motif_6,motif_4,motif_4,motif_5,motif_5,motif_5,motif_10,motif_10,motif_10,motif_3,motif_3,motif_3,motif_12,motif_12,motif_12,motif_2,motif_2,motif_8,motif_11,motif_11
SOLTUB.AGRIA.G00000017529	5	5082165	5091805	+	CC-NBARC-LRR	1098	3303	+	motif_17,motif_16,motif_1,motif_6,motif_6,motif_4,motif_4,motif_5,motif_5,motif_5,motif_10,motif_10,motif_10,motif_3,motif_3,motif_3,motif_12,motif_12,motif_12,motif_2,motif_2,motif_8,motif_11,motif_11
SOLTUB.AGRIA.G00000017547	5	5206839	5214651	+	CC-NBARC-LRR	1677	3762	+	motif_17,motif_16,motif_1,motif_6,motif_6,motif_4,motif_4,motif_5,motif_5,motif_5,motif_10,motif_10,motif_10,motif_3,motif_3,motif_3,motif_12,motif_12,motif_12,motif_2,motif_2,motif_8,motif_11
SOLTUB.AGRIA.G00000017550	5	5233725	5237975	+	CC-NBARC-LRR	1008	3171	+	motif_17,motif_16,motif_1,motif_4,motif_4,motif_5,motif_5,motif_5,motif_10,motif_10,motif_10,motif_3,motif_3,motif_3,motif_12,motif_12,motif_12,motif_2,motif_2,motif_2,motif_8,motif_8,motif_7,motif_11
SOLTUB.AGRIA.G00000017555	5	5264972	5269932	+	CC-NBARC-LRR	1224	3642	+	motif_17,motif_16,motif_1,motif_6,motif_6,motif_4,motif_4,motif_5,motif_5,motif_5,motif_10,motif_10,motif_10,motif_3,motif_3,motif_3,motif_12,motif_12,motif_12,motif_2,motif_2,motif_2,motif_8,motif_8,motif_7,motif_11,motif_11
SOLTUB.AGRIA.G00000017559	5	5274995	5275994	+	CC-NBARC	99	909	+	motif_16,motif_4,motif_5,motif_5,motif_10,motif_10,motif_3
SOLTUB.AGRIA.G00000017561	5	5276577	5288352	+	CC-NBARC	1536	2169	+	motif_17,motif_16,motif_1,motif_6
SOLTUB.AGRIA.G00000017568	5	5359144	5364250	+	CC-NBARC-LRR	786	3180	+	motif_17,motif_16,motif_1,motif_6,motif_6,motif_4,motif_4,motif_5,motif_5,motif_5,motif_10,motif_10,motif_10,motif_3,motif_3,motif_3,motif_12,motif_12,motif_12,motif_2,motif_2,motif_2,motif_8,motif_8,motif_7,motif_11
SOLTUB.AGRIA.G00000017569	5	5378431	5383487	+	CC-NBARC-LRR	1257	3663	+	motif_17,motif_16,motif_1,motif_6,motif_6,motif_4,motif_4,motif_5,motif_5,motif_5,motif_10,motif_10,motif_10,motif_3,motif_3,motif_3,motif_12,motif_12,motif_12,motif_2,motif_2,motif_2,motif_8,motif_8,motif_7,motif_11,motif_11,motif_11
SOLTUB.AGRIA.G00000017572	5	5392793	5396293	+	NBARC-LRR	1164	2478	+	motif_12,motif_2,motif_2,motif_8,motif_8,motif_7,motif_11,motif_11
SOLTUB.AGRIA.G00000017607	5	5626835	5630658	+	CC-NBARC-LRR	1380	3588	+	motif_16,motif_1,motif_6,motif_6,motif_4,motif_4,motif_5,motif_5,motif_5,motif_10,motif_10,motif_10,motif_3,motif_3,motif_3,motif_12,motif_12,motif_12,motif_2,motif_2,motif_2,motif_8,motif_8,motif_7,motif_9,motif_11
SOLTUB.AGRIA.G00000017708	5	6609607	6620976	-	TIR-NBARC-LRR	108	3546	+	motif_18,motif_15,motif_1,motif_4,motif_4,motif_5,motif_5,motif_5,motif_10,motif_10,motif_3,motif_7,motif_11,motif_11,motif_11,motif_11,motif_9,motif_11,motif_9,motif_11,motif_9,motif_11,motif_11,motif_9,motif_11,motif_9,motif_9,motif_11,motif_11,motif_11
SOLTUB.AGRIA.G00000017709	5	6635196	6646158	+	TIR-NBARC-LRR	54	3429	+	motif_18,motif_13,motif_1,motif_4,motif_4,motif_5,motif_5,motif_5,motif_10,motif_10,motif_10,motif_3,motif_3,motif_12,motif_7,motif_11,motif_11,motif_11,motif_9,motif_11,motif_9,motif_11,motif_9,motif_11,motif_11,motif_11,motif_11,motif_9,motif_9,motif_9,motif_11
SOLTUB.AGRIA.G00000017912	5	8916090	8920424	+	NBARC-LRR	1572	3447	+	motif_1,motif_6,motif_6,motif_4,motif_4,motif_5,motif_5,motif_5,motif_10,motif_10,motif_10,motif_3,motif_3,motif_3,motif_12,motif_12,motif_12,motif_2,motif_2,motif_2,motif_8,motif_8,motif_7,motif_9,motif_11,motif_11
SOLTUB.AGRIA.G00000017968	5	9557804	9579907	+	CC-NBARC-LRR	3555	5976	+	motif_17,motif_16,motif_1,motif_6,motif_6,motif_4,motif_4,motif_5,motif_5,motif_5,motif_10,motif_10,motif_10,motif_3,motif_3,motif_3,motif_12,motif_12,motif_12,motif_2,motif_2,motif_2,motif_8,motif_8,motif_7,motif_11
SOLTUB.AGRIA.G00000017971	5	9604216	9627105	+	CC-NBARC-LRR	3531	5952	+	motif_17,motif_16,motif_1,motif_6,motif_6,motif_4,motif_4,motif_5,motif_5,motif_5,motif_10,motif_10,motif_10,motif_3,motif_3,motif_3,motif_12,motif_12,motif_12,motif_2,motif_2,motif_2,motif_8,motif_8,motif_7,motif_11
SOLTUB.AGRIA.G00000017973	5	9711571	9718682	+	CC-NBARC-LRR	2400	4839	+	motif_17,motif_16,motif_1,motif_6,motif_6,motif_4,motif_4,motif_5,motif_5,motif_5,motif_10,motif_10,motif_10,motif_3,motif_3,motif_3,motif_12,motif_12,motif_12,motif_2,motif_2,motif_2,motif_8,motif_8,motif_7,motif_11
SOLTUB.AGRIA.G00000017987	5	9832310	9844367	+	CC-NBARC-LRR	2061	4500	+	motif_17,motif_16,motif_1,motif_6,motif_6,motif_4,motif_4,motif_5,motif_5,motif_5,motif_10,motif_10,motif_10,motif_3,motif_3,motif_3,motif_12,motif_12,motif_12,motif_2,motif_2,motif_2,motif_8,motif_8,motif_7,motif_11
SOLTUB.AGRIA.G00000018000	5	10024683	10029488	-	NBARC	2883	3639	+	motif_1,motif_6,motif_6,motif_4,motif_4,motif_5,motif_5,motif_5,motif_10,motif_10,motif_10,motif_3,motif_3,motif_3,motif_12,motif_12,motif_2
SOLTUB.AGRIA.G00000018002	5	10077347	10084550	-	CC-NBARC-LRR	2373	4812	+	motif_17,motif_16,motif_1,motif_6,motif_6,motif_4,motif_4,motif_5,motif_5,motif_5,motif_10,motif_10,motif_10,motif_3,motif_3,motif_3,motif_12,motif_12,motif_12,motif_2,motif_2,motif_2,motif_8,motif_8,motif_7,motif_11
SOLTUB.AGRIA.G00000018003	5	10109643	10115784	-	CC-NBARC-LRR	2448	4776	+	motif_17,motif_1,motif_6,motif_5,motif_10,motif_10,motif_3,motif_3,motif_3,motif_12,motif_12,motif_12,motif_2,motif_2,motif_2,motif_8,motif_8,motif_7,motif_11
SOLTUB.AGRIA.G00000018016	5	10451191	10468373	+	CC-NBARC-LRR	2925	5355	+	motif_17,motif_16,motif_1,motif_6,motif_6,motif_4,motif_4,motif_5,motif_5,motif_5,motif_10,motif_10,motif_10,motif_3,motif_3,motif_3,motif_12,motif_12,motif_12,motif_2,motif_2,motif_2,motif_8,motif_8,motif_7,motif_11,motif_11
SOLTUB.AGRIA.G00000018026	5	10534999	10546732	+	CC-NBARC-LRR	3009	5439	+	motif_17,motif_16,motif_1,motif_6,motif_6,motif_4,motif_4,motif_5,motif_5,motif_5,motif_10,motif_10,motif_10,motif_3,motif_3,motif_3,motif_12,motif_12,motif_12,motif_2,motif_2,motif_2,motif_8,motif_8,motif_7,motif_11,motif_11
SOLTUB.AGRIA.G00000018438	5	19692087	19704104	+	NBARC-LRR	63	2283	+	motif_6,motif_4,motif_4,motif_5,motif_5,motif_5,motif_10,motif_10,motif_10,motif_3,motif_3,motif_3,motif_12,motif_12,motif_12,motif_2,motif_2,motif_2,motif_8,motif_8,motif_7,motif_9,motif_9,motif_19,motif_11,motif_11,motif_11,motif_11
SOLTUB.AGRIA.G00000018468	5	20661098	20665870	+	CC-NBARC-LRR	33	3675	+	motif_17,motif_1,motif_6,motif_6,motif_4,motif_4,motif_5,motif_5,motif_5,motif_10,motif_10,motif_10,motif_3,motif_3,motif_3,motif_12,motif_12,motif_12,motif_2,motif_2,motif_2,motif_8,motif_8,motif_7,motif_9,motif_9,motif_11,motif_19,motif_11,motif_11,motif_11,motif_11,motif_11,motif_11,motif_11,motif_11,motif_11,motif_11,motif_11
SOLTUB.AGRIA.G00000018661	5	27418909	27432074	-	CC-NBARC-LRR	204	1347	+	motif_17,motif_16,motif_1,motif_6,motif_4,motif_11
SOLTUB.AGRIA.G00000018977	5	41187604	41189263	+	TIR-NBARC	51	600	+	motif_18,motif_5,motif_10,motif_10,motif_3,motif_3,motif_12
SOLTUB.AGRIA.G00000019136	5	45576796	45577888	-	NBARC	261	849	+	motif_1,motif_4,motif_4,motif_5,motif_5,motif_5,motif_10,motif_10,motif_10,motif_3,motif_3,motif_12
SOLTUB.AGRIA.G00000019145	5	45780062	45783180	+	CC-NBARC	348	1686	+	motif_17,motif_16,motif_1,motif_6,motif_6,motif_4,motif_4,motif_5,motif_5,motif_5,motif_10,motif_10,motif_10,motif_3,motif_3,motif_3,motif_12,motif_12,motif_12,motif_2,motif_2,motif_2,motif_8,motif_8,motif_7
SOLTUB.AGRIA.G00000019824	5	53689323	53694796	-	CC-NBARC-LRR	1188	3573	+	motif_17,motif_16,motif_1,motif_6,motif_6,motif_4,motif_4,motif_5,motif_5,motif_5,motif_10,motif_10,motif_10,motif_3,motif_3,motif_3,motif_12,motif_12,motif_12,motif_2,motif_2,motif_2,motif_8,motif_8,motif_7,motif_11
SOLTUB.AGRIA.G00000019825	5	53714540	53721701	-	CC-NBARC-LRR	1179	3552	+	motif_17,motif_16,motif_1,motif_6,motif_6,motif_4,motif_4,motif_5,motif_5,motif_5,motif_10,motif_10,motif_10,motif_3,motif_3,motif_3,motif_12,motif_12,motif_12,motif_2,motif_2,motif_2,motif_8,motif_8,motif_7,motif_11
SOLTUB.AGRIA.G00000019832	5	53778426	53785655	-	CC-NBARC-LRR	1041	5994	+	motif_17,motif_16,motif_1,motif_6,motif_6,motif_4,motif_4,motif_5,motif_5,motif_5,motif_10,motif_10,motif_10,motif_3,motif_3,motif_3,motif_12,motif_12,motif_12,motif_2,motif_2,motif_2,motif_8,motif_8,motif_7,motif_9,motif_9,motif_9,motif_11,motif_11
SOLTUB.AGRIA.G00000019842	5	53893327	53896648	-	CC-NBARC-LRR	333	2685	+	motif_17,motif_16,motif_1,motif_6,motif_6,motif_4,motif_4,motif_5,motif_5,motif_5,motif_10,motif_10,motif_10,motif_3,motif_3,motif_3,motif_12,motif_12,motif_12,motif_2,motif_2,motif_2,motif_8,motif_8,motif_7,motif_9,motif_11
SOLTUB.AGRIA.G00000019845	5	53927387	53936042	-	CC-NBARC-LRR	1170	3279	+	motif_17,motif_16,motif_1,motif_6,motif_6,motif_4,motif_4,motif_5,motif_5,motif_5,motif_10,motif_10,motif_10,motif_3,motif_3,motif_3,motif_12,motif_12,motif_12,motif_2,motif_2,motif_2,motif_8,motif_8,motif_7,motif_9,motif_9
SOLTUB.AGRIA.G00000019849	5	53977850	53983866	-	CC-NBARC-LRR	1146	3522	+	motif_17,motif_16,motif_1,motif_6,motif_6,motif_4,motif_4,motif_5,motif_5,motif_5,motif_10,motif_10,motif_10,motif_3,motif_3,motif_3,motif_12,motif_12,motif_12,motif_2,motif_2,motif_2,motif_8,motif_8,motif_7,motif_9,motif_11
SOLTUB.AGRIA.G00000019851	5	54004515	54009742	-	CC-NBARC-LRR	1209	3555	+	motif_17,motif_16,motif_1,motif_6,motif_6,motif_4,motif_4,motif_5,motif_5,motif_5,motif_10,motif_10,motif_10,motif_3,motif_3,motif_3,motif_12,motif_12,motif_12,motif_2,motif_2,motif_2,motif_8,motif_8,motif_7,motif_11
SOLTUB.AGRIA.G00000019855	5	54038278	54043628	-	CC-NBARC-LRR	1179	3555	+	motif_17,motif_16,motif_1,motif_6,motif_6,motif_4,motif_4,motif_5,motif_5,motif_5,motif_10,motif_10,motif_10,motif_3,motif_3,motif_3,motif_12,motif_12,motif_12,motif_2,motif_2,motif_2,motif_8,motif_8,motif_7,motif_11
SOLTUB.AGRIA.G00000019857	5	54062168	54067414	-	CC-NBARC-LRR	1203	3570	+	motif_17,motif_16,motif_1,motif_6,motif_6,motif_4,motif_4,motif_5,motif_5,motif_5,motif_10,motif_10,motif_10,motif_3,motif_3,motif_3,motif_12,motif_12,motif_12,motif_2,motif_2,motif_2,motif_8,motif_8,motif_7,motif_11
SOLTUB.AGRIA.G00000019862	5	54109488	54114931	-	CC-NBARC-LRR	1203	3591	+	motif_17,motif_16,motif_1,motif_6,motif_6,motif_4,motif_4,motif_5,motif_5,motif_5,motif_10,motif_10,motif_10,motif_3,motif_3,motif_3,motif_12,motif_12,motif_12,motif_2,motif_2,motif_2,motif_8,motif_8,motif_7,motif_11
SOLTUB.AGRIA.G00000019865	5	54144907	54152003	-	CC-NBARC-LRR	429	2799	+	motif_17,motif_16,motif_1,motif_6,motif_6,motif_4,motif_4,motif_5,motif_5,motif_5,motif_10,motif_10,motif_10,motif_3,motif_3,motif_3,motif_12,motif_12,motif_12,motif_2,motif_2,motif_2,motif_8,motif_8,motif_7,motif_11
SOLTUB.AGRIA.G00000019866	5	54153690	54156865	+	CC-NBARC	1056	2412	+	motif_17,motif_16,motif_1,motif_6,motif_10,motif_3,motif_3,motif_12,motif_12,motif_12,motif_2,motif_2,motif_2,motif_8,motif_8,motif_7
SOLTUB.AGRIA.G00000020263	6	1130117	1135984	-	CC-NBARC-LRR	1206	3624	+	motif_17,motif_16,motif_1,motif_6,motif_6,motif_4,motif_4,motif_5,motif_5,motif_5,motif_10,motif_10,motif_10,motif_3,motif_3,motif_3,motif_12,motif_12,motif_12,motif_2,motif_2,motif_2,motif_8,motif_8,motif_7,motif_11
SOLTUB.AGRIA.G00000020264	6	1156394	1159671	-	CC-NBARC-LRR	603	2862	+	motif_17,motif_16,motif_1,motif_6,motif_6,motif_4,motif_5,motif_3,motif_12,motif_12,motif_2,motif_2,motif_2,motif_8,motif_8,motif_7,motif_9,motif_11
SOLTUB.AGRIA.G00000020268	6	1189401	1192751	-	CC-NBARC	1209	2490	+	motif_17,motif_16,motif_1,motif_6,motif_6,motif_4,motif_4,motif_5,motif_5,motif_5,motif_10,motif_10,motif_3,motif_8,motif_7
SOLTUB.AGRIA.G00000020269	6	1200320	1205760	-	CC-NBARC-LRR	1245	3471	+	motif_17,motif_16,motif_1,motif_6,motif_6,motif_4,motif_4,motif_5,motif_5,motif_5,motif_10,motif_10,motif_3,motif_8,motif_7,motif_9,motif_11
SOLTUB.AGRIA.G00000020271	6	1214465	1218730	-	CC-NBARC-LRR	1392	3813	+	motif_17,motif_16,motif_1,motif_6,motif_6,motif_4,motif_4,motif_5,motif_5,motif_5,motif_10,motif_10,motif_10,motif_3,motif_3,motif_3,motif_12,motif_12,motif_12,motif_2,motif_2,motif_2,motif_8,motif_8,motif_7,motif_11
SOLTUB.AGRIA.G00000020275	6	1238867	1247779	-	CC-NBARC-LRR	1251	3684	+	motif_17,motif_16,motif_1,motif_6,motif_6,motif_4,motif_4,motif_5,motif_5,motif_5,motif_10,motif_10,motif_10,motif_3,motif_3,motif_3,motif_12,motif_12,motif_12,motif_2,motif_2,motif_2,motif_8,motif_8,motif_7,motif_11
SOLTUB.AGRIA.G00000020276	6	1268352	1272298	-	NBARC-LRR	189	2085	+	motif_1,motif_6,motif_6,motif_4,motif_4,motif_5,motif_5,motif_5,motif_10,motif_10,motif_10,motif_3,motif_3,motif_3,motif_12,motif_12,motif_12,motif_2,motif_2,motif_8,motif_11
SOLTUB.AGRIA.G00000020278	6	1280198	1292765	-	CC-NBARC-LRR	1044	5496	+	motif_17,motif_16,motif_1,motif_6,motif_6,motif_4,motif_4,motif_5,motif_5,motif_5,motif_10,motif_10,motif_3,motif_9,motif_9,motif_11,motif_11
SOLTUB.AGRIA.G00000020281	6	1305478	1309490	-	CC-NBARC-LRR	1338	3753	+	motif_17,motif_16,motif_1,motif_6,motif_6,motif_4,motif_4,motif_5,motif_5,motif_5,motif_10,motif_10,motif_10,motif_3,motif_3,motif_3,motif_12,motif_12,motif_12,motif_2,motif_2,motif_2,motif_8,motif_8,motif_7,motif_11
SOLTUB.AGRIA.G00000020284	6	1317437	1318487	-	NBARC	57	678	+	motif_6,motif_4,motif_5,motif_3,motif_12,motif_2
SOLTUB.AGRIA.G00000020554	6	4305722	4307939	-	CC-NBARC	1221	2118	+	motif_17,motif_16,motif_1,motif_6,motif_6,motif_4,motif_4,motif_5,motif_5,motif_10
SOLTUB.AGRIA.G00000020560	6	4330663	4336445	-	NBARC-LRR	171	2106	+	motif_1,motif_6,motif_6,motif_4,motif_4,motif_5,motif_5,motif_5,motif_10,motif_10,motif_10,motif_3,motif_3,motif_3,motif_12,motif_12,motif_12,motif_2,motif_2,motif_2,motif_8,motif_8,motif_7,motif_9,motif_11,motif_11
SOLTUB.AGRIA.G00000020659	6	5885770	5889600	+	NBARC	201	828	+	motif_4,motif_5,motif_5,motif_10,motif_10,motif_10,motif_3,motif_3,motif_12,motif_7
SOLTUB.AGRIA.G00000020672	6	6184030	6184572	+	NBARC	201	522	+	motif_4,motif_5,motif_5,motif_10,motif_10,motif_3
SOLTUB.AGRIA.G00000020698	6	6569657	6572130	-	TIR-NBARC	45	762	+	motif_15,motif_13,motif_4,motif_5,motif_10
SOLTUB.AGRIA.G00000020701	6	6619954	6621420	+	NBARC-LRR	30	954	+	motif_4,motif_5,motif_5,motif_10,motif_10,motif_3,motif_7,motif_11
SOLTUB.AGRIA.G00000020708	6	6659586	6667835	-	TIR-NBARC-LRR	51	2805	+	motif_18,motif_15,motif_13,motif_1,motif_4,motif_4,motif_5,motif_5,motif_5,motif_10,motif_10,motif_10,motif_3,motif_3,motif_12,motif_7,motif_9,motif_11,motif_11,motif_11,motif_9,motif_11,motif_9,motif_9,motif_11
SOLTUB.AGRIA.G00000020710	6	6677218	6683333	-	CC-NBARC-LRR	882	2883	+	motif_17,motif_16,motif_1,motif_6,motif_6,motif_4,motif_4,motif_5,motif_5,motif_5,motif_10,motif_10,motif_10,motif_3,motif_3,motif_3,motif_12,motif_12,motif_2,motif_11
SOLTUB.AGRIA.G00000020768	6	7977656	8001392	+	CC-NBARC-LRR	1260	3711	+	motif_17,motif_16,motif_1,motif_6,motif_6,motif_4,motif_4,motif_5,motif_5,motif_5,motif_10,motif_10,motif_10,motif_3,motif_3,motif_3,motif_12,motif_12,motif_12,motif_2,motif_2,motif_2,motif_8,motif_8,motif_7,motif_11
SOLTUB.AGRIA.G00000021297	6	28923876	28934044	-	CC-NBARC-LRR	153	1911	+	motif_16,motif_1,motif_6,motif_6,motif_4,motif_4,motif_5,motif_5,motif_5,motif_10,motif_10,motif_10,motif_3,motif_3,motif_3,motif_12,motif_12,motif_12,motif_2,motif_2,motif_2,motif_8,motif_8,motif_7,motif_11
SOLTUB.AGRIA.G00000021301	6	28967150	28967878	-	NBARC	54	576	+	motif_5,motif_10,motif_10,motif_3,motif_3,motif_3,motif_12,motif_12,motif_2,motif_7
SOLTUB.AGRIA.G00000021361	6	30585353	30591231	-	NBARC-LRR	543	2853	+	motif_1,motif_6,motif_6,motif_4,motif_4,motif_5,motif_5,motif_5,motif_10,motif_10,motif_10,motif_3,motif_3,motif_12,motif_7,motif_11,motif_9,motif_11,motif_9,motif_9,motif_11,motif_11,motif_11,motif_11,motif_11
SOLTUB.AGRIA.G00000022209	6	43441251	43463199	-	TIR-NBARC-LRR	33	3630	+	motif_18,motif_15,motif_1,motif_4,motif_4,motif_5,motif_5,motif_5,motif_10,motif_10,motif_3,motif_12,motif_7,motif_9,motif_11,motif_11,motif_11,motif_9,motif_11,motif_11,motif_9,motif_9,motif_11
SOLTUB.AGRIA.G00000022213	6	43474995	43479673	+	NBARC-LRR	63	2487	+	motif_4,motif_5,motif_5,motif_10,motif_10,motif_10,motif_3,motif_3,motif_12,motif_7,motif_9,motif_11,motif_11,motif_11,motif_9,motif_11,motif_11,motif_9,motif_9,motif_11,motif_20
SOLTUB.AGRIA.G00000022214	6	43500673	43517570	-	TIR-NBARC-LRR	324	4110	+	motif_1,motif_4,motif_4,motif_5,motif_5,motif_5,motif_10,motif_10,motif_3,motif_7,motif_11,motif_11,motif_11,motif_9,motif_11,motif_11,motif_9,motif_9,motif_11
SOLTUB.AGRIA.G00000022216	6	43571180	43584389	-	NBARC-LRR	282	2310	+	motif_1,motif_4,motif_4,motif_5,motif_5,motif_5,motif_10,motif_10,motif_10,motif_3,motif_3,motif_12,motif_7,motif_11,motif_11,motif_9,motif_11,motif_11,motif_9,motif_9,motif_11
SOLTUB.AGRIA.G00000022217	6	43584100	43594886	-	TIR-NBARC	33	1233	+	motif_18,motif_15,motif_13,motif_1,motif_4,motif_4,motif_5,motif_5,motif_5,motif_10,motif_10,motif_10,motif_3,motif_3,motif_12
SOLTUB.AGRIA.G00000022218	6	43603858	43617408	-	TIR-NBARC-LRR	93	3903	+	motif_1,motif_4,motif_4,motif_5,motif_5,motif_5,motif_10,motif_10,motif_10,motif_3,motif_3,motif_12,motif_7,motif_9,motif_11,motif_11,motif_11,motif_9,motif_11,motif_11,motif_9,motif_9,motif_11
SOLTUB.AGRIA.G00000022220	6	43642084	43645277	+	NBARC	198	948	+	motif_1,motif_4,motif_4,motif_5,motif_5,motif_10,motif_12,motif_7
SOLTUB.AGRIA.G00000022221	6	43648359	43660061	-	NBARC-LRR	288	2325	+	motif_1,motif_4,motif_4,motif_5,motif_5,motif_5,motif_10,motif_10,motif_10,motif_3,motif_3,motif_12,motif_7,motif_9,motif_11,motif_11,motif_11,motif_9,motif_11,motif_11,motif_9,motif_9,motif_11
SOLTUB.AGRIA.G00000022225	6	43674879	43686221	-	TIR-NBARC	33	1281	+	motif_18,motif_1,motif_4,motif_4,motif_5,motif_5,motif_5,motif_10,motif_10,motif_3,motif_7
SOLTUB.AGRIA.G00000022227	6	43731336	43755478	-	TIR-NBARC-LRR	33	3471	+	motif_18,motif_1,motif_4,motif_4,motif_5,motif_5,motif_5,motif_10,motif_10,motif_10,motif_3,motif_3,motif_12,motif_7,motif_11,motif_11,motif_11,motif_9,motif_11,motif_11,motif_9,motif_9,motif_11
SOLTUB.AGRIA.G00000022231	6	43809286	43827588	-	NBARC-LRR	330	3285	+	motif_4,motif_5,motif_5,motif_10,motif_10,motif_3,motif_7,motif_9,motif_11,motif_11,motif_11,motif_9,motif_11,motif_9,motif_11
SOLTUB.AGRIA.G00000022233	6	43833725	43834411	-	NBARC	165	576	+	motif_1,motif_4,motif_4,motif_5,motif_5,motif_10
SOLTUB.AGRIA.G00000022235	6	43876780	43892226	-	NBARC-LRR	165	3372	+	motif_1,motif_4,motif_4,motif_5,motif_5,motif_5,motif_10,motif_10,motif_3,motif_7,motif_9,motif_11,motif_11,motif_11,motif_9,motif_11,motif_11,motif_9,motif_9,motif_11
SOLTUB.AGRIA.G00000022237	6	43940365	43948306	-	NBARC	342	1212	+	motif_1,motif_4,motif_4,motif_5,motif_5,motif_5,motif_10,motif_10,motif_3,motif_7
SOLTUB.AGRIA.G00000022241	6	43995979	44022337	+	TIR-NBARC-LRR	33	5256	+	motif_18,motif_15,motif_1,motif_4,motif_4,motif_5,motif_5,motif_5,motif_10,motif_10,motif_3,motif_7,motif_9,motif_9,motif_11,motif_11,motif_11,motif_9,motif_11,motif_11,motif_9,motif_9,motif_11
SOLTUB.AGRIA.G00000022280	6	44491038	44496118	-	NBARC-LRR	168	2148	+	motif_1,motif_6,motif_6,motif_4,motif_4,motif_5,motif_5,motif_5,motif_10,motif_10,motif_10,motif_3,motif_3,motif_3,motif_12,motif_12,motif_12,motif_2,motif_2,motif_2,motif_8,motif_8,motif_7,motif_11
SOLTUB.AGRIA.G00000022282	6	44520143	44520809	-	NBARC	156	318	+	motif_1,motif_6
SOLTUB.AGRIA.G00000022283	6	44522699	44525803	-	NBARC	168	1101	+	motif_1,motif_6,motif_6,motif_4,motif_4,motif_5,motif_5,motif_5,motif_10,motif_10,motif_10,motif_3,motif_3,motif_3,motif_12,motif_12,motif_12,motif_2,motif_2,motif_2,motif_8,motif_8,motif_7
SOLTUB.AGRIA.G00000022284	6	44527500	44531980	-	NBARC-LRR	168	2160	+	motif_1,motif_6,motif_6,motif_4,motif_4,motif_5,motif_5,motif_5,motif_10,motif_10,motif_10,motif_3,motif_3,motif_3,motif_12,motif_12,motif_12,motif_2,motif_2,motif_2,motif_8,motif_8,motif_7,motif_11,motif_11
SOLTUB.AGRIA.G00000022285	6	44557068	44563502	-	NBARC	162	1005	+	motif_1,motif_6,motif_6,motif_4,motif_4,motif_5,motif_5,motif_5,motif_10,motif_10,motif_10,motif_3,motif_3,motif_3,motif_12,motif_12,motif_12,motif_2,motif_2,motif_8
SOLTUB.AGRIA.G00000022287	6	44601319	44603705	-	NBARC	168	726	+	motif_1,motif_6,motif_6,motif_4,motif_4,motif_5,motif_5,motif_5,motif_10,motif_10,motif_3
SOLTUB.AGRIA.G00000022288	6	44633555	44641106	-	NBARC	168	2124	+	motif_1,motif_6,motif_6,motif_4,motif_4,motif_5,motif_5,motif_5,motif_10,motif_10,motif_3,motif_8,motif_7
SOLTUB.AGRIA.G00000022289	6	44653680	44658392	-	NBARC-LRR	147	2133	+	motif_1,motif_6,motif_6,motif_4,motif_4,motif_5,motif_5,motif_5,motif_10,motif_10,motif_10,motif_3,motif_3,motif_3,motif_12,motif_12,motif_12,motif_2,motif_2,motif_2,motif_8,motif_8,motif_7,motif_11,motif_11
SOLTUB.AGRIA.G00000022291	6	44674493	44675414	-	NBARC	165	843	+	motif_1,motif_4,motif_4,motif_5,motif_5,motif_5,motif_10,motif_10,motif_10,motif_3,motif_3,motif_3,motif_12,motif_12,motif_2
SOLTUB.AGRIA.G00000022436	6	45909233	45913196	+	NBARC-LRR	582	2457	+	motif_1,motif_6,motif_6,motif_4,motif_4,motif_5,motif_5,motif_5,motif_10,motif_10,motif_10,motif_3,motif_3,motif_3,motif_12,motif_12,motif_12,motif_2,motif_2,motif_2,motif_8,motif_8,motif_7,motif_11,motif_11
SOLTUB.AGRIA.G00000022437	6	45916778	45919465	+	NBARC-LRR	582	2526	+	motif_1,motif_6,motif_6,motif_4,motif_4,motif_5,motif_5,motif_5,motif_10,motif_10,motif_10,motif_3,motif_3,motif_3,motif_12,motif_12,motif_12,motif_2,motif_2,motif_2,motif_8,motif_8,motif_7,motif_11,motif_11
SOLTUB.AGRIA.G00000023639	7	760032	762952	-	CC-NBARC-LRR	918	2550	+	motif_17,motif_16,motif_1,motif_6,motif_5,motif_10,motif_10,motif_3,motif_3,motif_3,motif_12,motif_12,motif_12,motif_2,motif_2,motif_2,motif_8,motif_8,motif_7,motif_11
SOLTUB.AGRIA.G00000023816	7	2546891	2553783	-	TIR-NBARC-LRR	69	2976	+	motif_18,motif_15,motif_13,motif_1,motif_4,motif_4,motif_5,motif_5,motif_5,motif_10,motif_10,motif_10,motif_3,motif_3,motif_12,motif_7,motif_11,motif_11,motif_11,motif_11,motif_11,motif_11,motif_9,motif_9,motif_11,motif_11,motif_11,motif_11
SOLTUB.AGRIA.G00000024921	7	36066844	36073265	-	TIR-NBARC-LRR	45	3741	+	motif_18,motif_15,motif_13,motif_1,motif_4,motif_4,motif_5,motif_5,motif_5,motif_10,motif_10,motif_10,motif_3,motif_3,motif_12,motif_7,motif_9,motif_11,motif_11,motif_11,motif_9,motif_11,motif_9,motif_11,motif_11,motif_11,motif_11,motif_11,motif_9,motif_9,motif_11,motif_11,motif_11,motif_11
SOLTUB.AGRIA.G00000025075	7	38903654	38909120	+	NBARC-LRR	534	3132	+	motif_1,motif_6,motif_6,motif_4,motif_4,motif_5,motif_5,motif_5,motif_10,motif_10,motif_10,motif_3,motif_3,motif_3,motif_12,motif_12,motif_2,motif_7,motif_9,motif_11,motif_11,motif_11
SOLTUB.AGRIA.G00000025309	7	41940827	41944143	-	CC-NBARC-LRR	210	2439	+	motif_16,motif_1,motif_6,motif_6,motif_4,motif_4,motif_5,motif_5,motif_5,motif_10,motif_10,motif_10,motif_3,motif_3,motif_3,motif_12,motif_12,motif_12,motif_2,motif_2,motif_2,motif_8,motif_8,motif_7,motif_9,motif_11
SOLTUB.AGRIA.G00000025448	7	43709162	43714575	-	CC-NBARC-LRR	210	2529	+	motif_16,motif_1,motif_6,motif_6,motif_4,motif_4,motif_5,motif_5,motif_5,motif_10,motif_10,motif_10,motif_3,motif_3,motif_3,motif_12,motif_12,motif_12,motif_2,motif_2,motif_2,motif_8,motif_8,motif_7,motif_11,motif_11,motif_11,motif_9,motif_11
SOLTUB.AGRIA.G00000025449	7	43721264	43725831	+	CC-NBARC-LRR	36	2559	+	motif_17,motif_16,motif_1,motif_4,motif_4,motif_5,motif_5,motif_5,motif_10,motif_10,motif_10,motif_3,motif_3,motif_3,motif_12,motif_12,motif_12,motif_2,motif_2,motif_2,motif_8,motif_8,motif_7,motif_11,motif_11,motif_19,motif_11
SOLTUB.AGRIA.G00000025747	7	46980121	46988446	-	TIR-NBARC-LRR	48	2754	+	motif_18,motif_15,motif_13,motif_1,motif_4,motif_4,motif_5,motif_5,motif_5,motif_10,motif_10,motif_3,motif_7,motif_9,motif_9,motif_11,motif_11,motif_11,motif_11,motif_9,motif_11,motif_11,motif_9,motif_11,motif_9,motif_11
SOLTUB.AGRIA.G00000025751	7	46998749	47000333	-	TIR-NBARC	48	1032	+	motif_18,motif_15,motif_13,motif_1,motif_4,motif_5
SOLTUB.AGRIA.G00000026560	8	679044	684252	-	NBARC-LRR	600	2634	+	motif_4,motif_5,motif_5,motif_10,motif_10,motif_10,motif_3,motif_3,motif_12,motif_8,motif_7,motif_11,motif_9,motif_11,motif_11,motif_11,motif_11
SOLTUB.AGRIA.G00000026562	8	693480	701356	-	NBARC-LRR	315	3687	+	motif_4,motif_5,motif_5,motif_10,motif_10,motif_10,motif_3,motif_3,motif_12,motif_7,motif_11,motif_9,motif_11,motif_11,motif_11,motif_11
SOLTUB.AGRIA.G00000026565	8	720740	724956	+	NBARC-LRR	579	2379	+	motif_4,motif_5,motif_5,motif_10,motif_10,motif_10,motif_3,motif_3,motif_12,motif_7,motif_9,motif_11,motif_9,motif_9,motif_11,motif_11
SOLTUB.AGRIA.G00000026567	8	732848	742682	+	NBARC-LRR	33	1878	+	motif_10,motif_3,motif_3,motif_12,motif_12,motif_2,motif_7,motif_9,motif_11,motif_11
SOLTUB.AGRIA.G00000026572	8	773680	778321	+	NBARC-LRR	546	2838	+	motif_1,motif_4,motif_4,motif_5,motif_5,motif_5,motif_10,motif_10,motif_10,motif_3,motif_3,motif_12,motif_7,motif_11,motif_9,motif_11,motif_11,motif_11,motif_11
SOLTUB.AGRIA.G00000026575	8	810015	815337	+	NBARC-LRR	546	2802	+	motif_1,motif_6,motif_6,motif_4,motif_4,motif_5,motif_5,motif_5,motif_10,motif_10,motif_3,motif_8,motif_7,motif_9,motif_11,motif_11,motif_11,motif_11
SOLTUB.AGRIA.G00000026581	8	901457	908893	-	NBARC-LRR	543	2805	+	motif_1,motif_6,motif_6,motif_4,motif_4,motif_5,motif_5,motif_5,motif_10,motif_10,motif_10,motif_3,motif_3,motif_3,motif_12,motif_12,motif_2,motif_7,motif_9,motif_11,motif_11,motif_11
SOLTUB.AGRIA.G00000026586	8	957238	966977	+	NBARC-LRR	696	2571	+	motif_5,motif_10,motif_10,motif_3,motif_3,motif_12,motif_8,motif_7,motif_9,motif_11,motif_11,motif_11
SOLTUB.AGRIA.G00000026589	8	999385	1004353	+	NBARC-LRR	546	2856	+	motif_1,motif_6,motif_6,motif_4,motif_4,motif_5,motif_5,motif_5,motif_10,motif_10,motif_3,motif_8,motif_7,motif_9,motif_11,motif_11,motif_11,motif_11
SOLTUB.AGRIA.G00000026592	8	1018279	1024237	+	NBARC	537	741	+	motif_4,motif_5,motif_10
SOLTUB.AGRIA.G00000026594	8	1036255	1045192	+	NBARC-LRR	213	2226	+	motif_4,motif_5,motif_5,motif_10,motif_10,motif_10,motif_3,motif_3,motif_3,motif_12,motif_12,motif_2,motif_7,motif_11,motif_9,motif_11,motif_11,motif_11,motif_11
SOLTUB.AGRIA.G00000026596	8	1054551	1055904	+	NBARC	522	843	+	motif_4,motif_5,motif_5,motif_10,motif_10,motif_3
SOLTUB.AGRIA.G00000026598	8	1057134	1076645	+	NBARC-LRR	207	6600	+	motif_4,motif_5,motif_5,motif_10,motif_10,motif_10,motif_3,motif_3,motif_12,motif_8,motif_7,motif_9,motif_11,motif_11,motif_9,motif_11,motif_9,motif_11,motif_9,motif_11,motif_11,motif_11,motif_9,motif_11
SOLTUB.AGRIA.G00000026602	8	1167176	1175755	+	NBARC-LRR	543	2778	+	motif_1,motif_6,motif_6,motif_4,motif_4,motif_5,motif_5,motif_5,motif_10,motif_10,motif_3,motif_2,motif_8,motif_7,motif_11,motif_9,motif_11,motif_11,motif_11,motif_11
SOLTUB.AGRIA.G00000026709	8	2297905	2302081	+	CC-NBARC-LRR	21	2604	+	motif_17,motif_16,motif_1,motif_6,motif_6,motif_4,motif_4,motif_5,motif_5,motif_5,motif_10,motif_10,motif_10,motif_3,motif_3,motif_3,motif_12,motif_12,motif_12,motif_2,motif_2,motif_2,motif_8,motif_8,motif_7,motif_9,motif_9,motif_9,motif_11,motif_11
SOLTUB.AGRIA.G00000026716	8	2370256	2374469	-	CC-NBARC-LRR	186	2460	+	motif_16,motif_1,motif_6,motif_6,motif_4,motif_4,motif_5,motif_5,motif_5,motif_10,motif_10,motif_10,motif_3,motif_3,motif_3,motif_12,motif_12,motif_12,motif_2,motif_2,motif_2,motif_8,motif_8,motif_7,motif_11
SOLTUB.AGRIA.G00000026720	8	2403098	2406751	-	CC-NBARC-LRR	186	2484	+	motif_16,motif_1,motif_6,motif_6,motif_4,motif_4,motif_5,motif_5,motif_5,motif_10,motif_10,motif_10,motif_3,motif_3,motif_3,motif_12,motif_12,motif_12,motif_2,motif_2,motif_2,motif_8,motif_8,motif_7,motif_9,motif_11
SOLTUB.AGRIA.G00000026724	8	2440806	2444953	-	CC-NBARC-LRR	186	2448	+	motif_16,motif_1,motif_6,motif_6,motif_4,motif_4,motif_5,motif_5,motif_5,motif_10,motif_10,motif_10,motif_3,motif_3,motif_3,motif_12,motif_12,motif_12,motif_2,motif_2,motif_2,motif_8,motif_8,motif_7,motif_9,motif_11
SOLTUB.AGRIA.G00000026725	8	2447143	2454501	-	TIR-NBARC-LRR	267	2970	+	motif_15,motif_13,motif_1,motif_4,motif_4,motif_5,motif_5,motif_5,motif_10,motif_10,motif_10,motif_3,motif_3,motif_12,motif_7,motif_11,motif_11,motif_11,motif_11,motif_9,motif_11,motif_11,motif_11,motif_11
SOLTUB.AGRIA.G00000026929	8	4564783	4570292	+	TIR-NBARC-LRR	39	2934	+	motif_18,motif_15,motif_13,motif_1,motif_4,motif_4,motif_5,motif_5,motif_5,motif_10,motif_10,motif_10,motif_3,motif_3,motif_12,motif_7,motif_11,motif_11,motif_11,motif_11,motif_9,motif_11,motif_11,motif_11,motif_11
SOLTUB.AGRIA.G00000026930	8	4581878	4588192	+	CC-NBARC-LRR	186	2463	+	motif_16,motif_1,motif_6,motif_6,motif_4,motif_4,motif_5,motif_5,motif_5,motif_10,motif_10,motif_10,motif_3,motif_3,motif_3,motif_12,motif_12,motif_12,motif_2,motif_2,motif_2,motif_8,motif_8,motif_7,motif_9,motif_11,motif_11
SOLTUB.AGRIA.G00000026931	8	4590511	4595107	+	CC-NBARC-LRR	495	2817	+	motif_16,motif_1,motif_6,motif_6,motif_4,motif_4,motif_5,motif_5,motif_5,motif_10,motif_10,motif_10,motif_3,motif_3,motif_3,motif_12,motif_12,motif_12,motif_2,motif_2,motif_2,motif_8,motif_8,motif_7,motif_9,motif_11
SOLTUB.AGRIA.G00000026937	8	4655049	4659024	-	CC-NBARC-LRR	21	2604	+	motif_17,motif_16,motif_1,motif_6,motif_6,motif_4,motif_4,motif_5,motif_5,motif_5,motif_10,motif_10,motif_10,motif_3,motif_3,motif_3,motif_12,motif_12,motif_12,motif_2,motif_2,motif_2,motif_8,motif_8,motif_7,motif_9,motif_9,motif_9,motif_11,motif_11
SOLTUB.AGRIA.G00000027272	8	9657301	9660401	+	NBARC-LRR	66	864	+	motif_1,motif_6,motif_3,motif_2,motif_8,motif_11
SOLTUB.AGRIA.G00000028160	8	47905266	47908319	+	NBARC-LRR	420	2769	+	motif_1,motif_6,motif_6,motif_4,motif_4,motif_5,motif_5,motif_5,motif_10,motif_10,motif_10,motif_3,motif_3,motif_3,motif_12,motif_12,motif_2,motif_7,motif_11,motif_9,motif_11,motif_19,motif_11,motif_11,motif_11,motif_11,motif_11,motif_11
SOLTUB.AGRIA.G00000028394	8	51165004	51168041	-	NBARC-LRR	540	2451	+	motif_1,motif_6,motif_6,motif_4,motif_5,motif_3,motif_12,motif_12,motif_2,motif_2,motif_2,motif_8,motif_8,motif_7,motif_11
SOLTUB.AGRIA.G00000028395	8	51174426	51182662	-	NBARC-LRR	2319	4269	+	motif_1,motif_6,motif_6,motif_4,motif_4,motif_5,motif_5,motif_5,motif_10,motif_10,motif_10,motif_3,motif_3,motif_3,motif_12,motif_12,motif_12,motif_2,motif_2,motif_2,motif_8,motif_8,motif_7,motif_11
SOLTUB.AGRIA.G00000028396	8	51197335	51198896	-	NBARC-LRR	129	1209	+	motif_1,motif_6,motif_4,motif_10,motif_3,motif_11,motif_11,motif_11,motif_11,motif_11
SOLTUB.AGRIA.G00000028397	8	51207011	51208818	-	CC-NBARC	21	1053	+	motif_17,motif_16,motif_4,motif_5,motif_5,motif_10,motif_10,motif_10,motif_3,motif_3,motif_12
SOLTUB.AGRIA.G00000028398	8	51232198	51235245	-	CC-NBARC-LRR	21	1731	+	motif_17,motif_16,motif_1,motif_10,motif_3,motif_3,motif_12,motif_12,motif_12,motif_2,motif_2,motif_8,motif_11,motif_11,motif_11,motif_11,motif_11
SOLTUB.AGRIA.G00000028399	8	51236181	51239377	-	CC-NBARC-LRR	21	2820	+	motif_17,motif_16,motif_1,motif_6,motif_6,motif_4,motif_4,motif_5,motif_5,motif_5,motif_10,motif_10,motif_10,motif_3,motif_3,motif_3,motif_12,motif_12,motif_12,motif_2,motif_2,motif_2,motif_8,motif_8,motif_7,motif_9,motif_9,motif_11,motif_9,motif_19,motif_11,motif_11,motif_11,motif_11,motif_11
SOLTUB.AGRIA.G00000028400	8	51239975	51245468	+	NBARC-LRR	9	1551	+	motif_10,motif_3,motif_3,motif_12,motif_12,motif_12,motif_2,motif_2,motif_2,motif_8,motif_8,motif_7,motif_11,motif_11
SOLTUB.AGRIA.G00000028561	8	53505833	53508998	+	CC-NBARC-LRR	21	2820	+	motif_17,motif_16,motif_1,motif_6,motif_6,motif_4,motif_4,motif_5,motif_5,motif_5,motif_10,motif_10,motif_10,motif_3,motif_3,motif_3,motif_12,motif_12,motif_12,motif_2,motif_2,motif_2,motif_8,motif_8,motif_7,motif_9,motif_9,motif_11,motif_9,motif_19,motif_11,motif_11,motif_11,motif_11,motif_11
SOLTUB.AGRIA.G00000028563	8	53513726	53517536	+	CC-NBARC-LRR	21	2832	+	motif_17,motif_16,motif_1,motif_6,motif_6,motif_4,motif_4,motif_5,motif_5,motif_5,motif_10,motif_10,motif_10,motif_3,motif_3,motif_3,motif_12,motif_12,motif_12,motif_2,motif_2,motif_2,motif_8,motif_8,motif_7,motif_9,motif_11,motif_11,motif_11,motif_19,motif_11,motif_11,motif_11,motif_11
SOLTUB.AGRIA.G00000028582	8	53668565	53670596	+	NBARC-LRR	69	1875	+	motif_3,motif_12,motif_12,motif_2,motif_2,motif_2,motif_8,motif_8,motif_7,motif_9,motif_9,motif_11,motif_11,motif_19,motif_11,motif_11,motif_11,motif_11
SOLTUB.AGRIA.G00000028583	8	53674564	53679215	+	NBARC-LRR	129	3033	+	motif_1,motif_6,motif_6,motif_4,motif_4,motif_5,motif_5,motif_5,motif_10,motif_10,motif_10,motif_3,motif_3,motif_3,motif_12,motif_12,motif_12,motif_2,motif_2,motif_2,motif_8,motif_8,motif_7,motif_9,motif_11,motif_11,motif_11,motif_19,motif_11,motif_11,motif_19,motif_11,motif_9,motif_11,motif_11,motif_11
SOLTUB.AGRIA.G00000028601	8	53922071	53924460	-	NBARC	144	816	+	motif_1,motif_6,motif_6,motif_4,motif_4,motif_5,motif_5,motif_5,motif_10,motif_10,motif_10,motif_3,motif_3,motif_12
SOLTUB.AGRIA.G00000028607	8	53987932	53989779	+	NBARC-LRR	51	1767	+	motif_12,motif_2,motif_2,motif_8,motif_8,motif_7,motif_9,motif_9,motif_11,motif_9,motif_19,motif_11,motif_11,motif_11,motif_11,motif_11,motif_11
SOLTUB.AGRIA.G00000028608	8	53990198	53993398	+	CC-NBARC-LRR	114	1713	+	motif_16,motif_14,motif_1,motif_6,motif_3,motif_12,motif_12,motif_2,motif_2,motif_8,motif_9,motif_9,motif_11,motif_11,motif_11
SOLTUB.AGRIA.G00000028610	8	54005943	54009616	+	NBARC-LRR	63	2274	+	motif_6,motif_4,motif_4,motif_5,motif_5,motif_5,motif_10,motif_10,motif_10,motif_3,motif_3,motif_3,motif_12,motif_12,motif_12,motif_2,motif_2,motif_2,motif_8,motif_8,motif_7,motif_9,motif_11,motif_11,motif_11,motif_19,motif_11,motif_9,motif_11,motif_11,motif_11
SOLTUB.AGRIA.G00000028612	8	54045653	54049145	+	NBARC-LRR	198	2466	+	motif_1,motif_6,motif_6,motif_4,motif_4,motif_5,motif_5,motif_5,motif_10,motif_10,motif_10,motif_3,motif_3,motif_3,motif_12,motif_12,motif_12,motif_2,motif_2,motif_2,motif_8,motif_8,motif_7,motif_11,motif_11,motif_9,motif_19,motif_11,motif_11,motif_11,motif_11,motif_11
SOLTUB.AGRIA.G00000028614	8	54068038	54071505	+	CC-NBARC-LRR	21	2811	+	motif_17,motif_16,motif_1,motif_6,motif_5,motif_10,motif_10,motif_3,motif_3,motif_3,motif_12,motif_12,motif_12,motif_2,motif_2,motif_2,motif_8,motif_8,motif_7,motif_9,motif_11,motif_11,motif_19,motif_11,motif_11,motif_11,motif_11
SOLTUB.AGRIA.G00000028619	8	54078260	54082604	+	CC-NBARC-LRR	21	2889	+	motif_17,motif_16,motif_1,motif_6,motif_6,motif_4,motif_4,motif_5,motif_5,motif_5,motif_10,motif_10,motif_10,motif_3,motif_3,motif_3,motif_12,motif_12,motif_12,motif_2,motif_2,motif_2,motif_8,motif_8,motif_7,motif_9,motif_9,motif_11,motif_11,motif_19,motif_11,motif_11,motif_11,motif_11,motif_11,motif_11
SOLTUB.AGRIA.G00000028622	8	54088062	54091227	-	CC-NBARC-LRR	21	2820	+	motif_17,motif_16,motif_1,motif_6,motif_6,motif_4,motif_4,motif_5,motif_5,motif_5,motif_10,motif_10,motif_10,motif_3,motif_3,motif_3,motif_12,motif_12,motif_12,motif_2,motif_2,motif_2,motif_8,motif_8,motif_7,motif_9,motif_9,motif_11,motif_9,motif_19,motif_11,motif_11,motif_11,motif_11,motif_11
SOLTUB.AGRIA.G00000028623	8	54102984	54106453	-	CC-NBARC-LRR	21	2766	+	motif_17,motif_16,motif_1,motif_6,motif_6,motif_4,motif_4,motif_5,motif_5,motif_5,motif_10,motif_10,motif_3,motif_2,motif_8,motif_7,motif_9,motif_11,motif_11,motif_19,motif_11,motif_11,motif_11
SOLTUB.AGRIA.G00000028631	8	54160085	54163519	+	NBARC-LRR	63	2274	+	motif_6,motif_4,motif_4,motif_5,motif_5,motif_5,motif_10,motif_10,motif_10,motif_3,motif_3,motif_3,motif_12,motif_12,motif_12,motif_2,motif_2,motif_2,motif_8,motif_8,motif_7,motif_9,motif_11,motif_11,motif_11,motif_19,motif_11,motif_11,motif_11,motif_11
SOLTUB.AGRIA.G00000028650	8	54314117	54318529	+	CC-NBARC-LRR	21	2841	+	motif_17,motif_16,motif_1,motif_6,motif_6,motif_4,motif_4,motif_5,motif_5,motif_5,motif_10,motif_10,motif_10,motif_3,motif_3,motif_3,motif_12,motif_12,motif_12,motif_2,motif_2,motif_2,motif_8,motif_8,motif_7,motif_9,motif_9,motif_11,motif_11,motif_19,motif_11,motif_11,motif_11,motif_11
SOLTUB.AGRIA.G00000028678	8	54544372	54544818	-	NBARC	63	339	+	motif_6,motif_4,motif_5
SOLTUB.AGRIA.G00000028679	8	54547857	54557409	-	NBARC-LRR	33	1878	+	motif_10,motif_3,motif_3,motif_12,motif_12,motif_12,motif_2,motif_2,motif_2,motif_8,motif_8,motif_7,motif_9,motif_11,motif_11,motif_11,motif_19,motif_11,motif_11,motif_11,motif_11
SOLTUB.AGRIA.G00000028681	8	54598736	54601118	-	NBARC-LRR	30	2187	+	motif_6,motif_4,motif_4,motif_5,motif_5,motif_5,motif_10,motif_10,motif_10,motif_3,motif_3,motif_3,motif_12,motif_12,motif_12,motif_2,motif_2,motif_2,motif_8,motif_8,motif_7,motif_9,motif_11,motif_11,motif_11,motif_19,motif_11,motif_11,motif_11,motif_11
SOLTUB.AGRIA.G00000028683	8	54633875	54646699	-	CC-NBARC-LRR	21	2715	+	motif_17,motif_16,motif_1,motif_6,motif_6,motif_4,motif_4,motif_5,motif_5,motif_5,motif_10,motif_10,motif_10,motif_3,motif_3,motif_3,motif_12,motif_12,motif_12,motif_2,motif_2,motif_2,motif_8,motif_8,motif_7,motif_9,motif_11,motif_11,motif_11,motif_19,motif_11,motif_9,motif_11,motif_11
SOLTUB.AGRIA.G00000028685	8	54662816	54663853	-	NBARC-LRR	75	807	+	motif_3,motif_12,motif_12,motif_2,motif_2,motif_2,motif_8,motif_8,motif_7,motif_9,motif_11,motif_11
SOLTUB.AGRIA.G00000028686	8	54665475	54676361	-	CC-NBARC	114	726	+	motif_16,motif_1,motif_6,motif_4
SOLTUB.AGRIA.G00000028687	8	54676405	54679416	-	CC-NBARC-LRR	21	2724	+	motif_17,motif_16,motif_1,motif_6,motif_5,motif_10,motif_10,motif_3,motif_3,motif_3,motif_12,motif_12,motif_2,motif_7,motif_9,motif_9,motif_11,motif_9,motif_19,motif_11,motif_11,motif_11
SOLTUB.AGRIA.G00000028689	8	54696556	54700451	-	CC-NBARC-LRR	21	2826	+	motif_17,motif_16,motif_1,motif_6,motif_6,motif_4,motif_4,motif_5,motif_5,motif_5,motif_10,motif_10,motif_10,motif_3,motif_3,motif_3,motif_12,motif_12,motif_12,motif_2,motif_2,motif_2,motif_8,motif_8,motif_7,motif_9,motif_11,motif_11,motif_19,motif_11,motif_11,motif_11,motif_11,motif_11,motif_11
SOLTUB.AGRIA.G00000028690	8	54718551	54722329	-	CC-NBARC-LRR	21	2793	+	motif_17,motif_16,motif_1,motif_6,motif_6,motif_4,motif_4,motif_5,motif_5,motif_5,motif_10,motif_10,motif_10,motif_3,motif_3,motif_3,motif_12,motif_12,motif_12,motif_2,motif_2,motif_2,motif_8,motif_8,motif_7,motif_9,motif_11,motif_11,motif_11,motif_19,motif_11,motif_11,motif_11,motif_11
SOLTUB.AGRIA.G00000028691	8	54731893	54747020	-	CC-NBARC-LRR	393	2505	+	motif_1,motif_6,motif_6,motif_4,motif_4,motif_5,motif_5,motif_5,motif_10,motif_10,motif_10,motif_3,motif_3,motif_3,motif_12,motif_12,motif_12,motif_2,motif_2,motif_8,motif_9,motif_11,motif_11,motif_11,motif_19,motif_11,motif_11,motif_11
SOLTUB.AGRIA.G00000028693	8	54748530	54749928	-	CC-NBARC	21	1098	+	motif_17,motif_16,motif_1,motif_6,motif_6,motif_4,motif_4,motif_5,motif_5,motif_5,motif_10,motif_10,motif_3
SOLTUB.AGRIA.G00000028697	8	54811532	54814004	-	CC-NBARC-LRR	21	2340	+	motif_17,motif_1,motif_6,motif_6,motif_4,motif_4,motif_5,motif_5,motif_10,motif_12,motif_2,motif_2,motif_8,motif_8,motif_7,motif_11,motif_11,motif_19,motif_11
SOLTUB.AGRIA.G00000028702	8	54845033	54851678	-	CC-NBARC-LRR	21	2799	+	motif_17,motif_16,motif_1,motif_6,motif_6,motif_4,motif_4,motif_5,motif_5,motif_5,motif_10,motif_10,motif_10,motif_3,motif_3,motif_3,motif_12,motif_12,motif_12,motif_2,motif_2,motif_2,motif_8,motif_8,motif_7,motif_9,motif_11,motif_11,motif_11,motif_19,motif_9,motif_11,motif_11,motif_11
SOLTUB.AGRIA.G00000028705	8	54868237	54870297	-	NBARC-LRR	279	1668	+	motif_4,motif_10,motif_3,motif_2,motif_8,motif_7,motif_9,motif_9,motif_11,motif_19,motif_11
SOLTUB.AGRIA.G00000028711	8	54910559	54914092	-	CC-NBARC-LRR	21	2829	+	motif_17,motif_16,motif_1,motif_6,motif_6,motif_4,motif_4,motif_5,motif_5,motif_5,motif_10,motif_10,motif_10,motif_3,motif_3,motif_3,motif_12,motif_12,motif_12,motif_2,motif_2,motif_2,motif_8,motif_8,motif_7,motif_9,motif_11,motif_11,motif_19,motif_11,motif_11,motif_11,motif_11,motif_11,motif_11
SOLTUB.AGRIA.G00000028712	8	54921818	54926190	-	CC-NBARC-LRR	21	2604	+	motif_17,motif_16,motif_1,motif_6,motif_10,motif_3,motif_3,motif_12,motif_12,motif_12,motif_2,motif_2,motif_2,motif_8,motif_8,motif_7,motif_9,motif_11,motif_11,motif_9,motif_19,motif_11,motif_11,motif_11,motif_11,motif_11,motif_11
SOLTUB.AGRIA.G00000028713	8	54936133	54939962	-	CC-NBARC-LRR	21	2826	+	motif_17,motif_16,motif_1,motif_6,motif_6,motif_4,motif_4,motif_5,motif_5,motif_5,motif_10,motif_10,motif_10,motif_3,motif_3,motif_3,motif_12,motif_12,motif_12,motif_2,motif_2,motif_2,motif_8,motif_8,motif_7,motif_9,motif_9,motif_11,motif_11,motif_19,motif_11,motif_11,motif_11,motif_11,motif_11,motif_11
SOLTUB.AGRIA.G00000028714	8	54947757	54962577	-	CC-NBARC-LRR	21	2754	+	motif_17,motif_16,motif_1,motif_6,motif_6,motif_4,motif_4,motif_5,motif_5,motif_5,motif_10,motif_10,motif_10,motif_3,motif_3,motif_3,motif_12,motif_12,motif_12,motif_2,motif_2,motif_2,motif_8,motif_8,motif_7,motif_9,motif_9,motif_11,motif_11,motif_19,motif_11,motif_11,motif_11,motif_11,motif_11
SOLTUB.AGRIA.G00000028716	8	55016552	55020094	-	CC-NBARC-LRR	21	2835	+	motif_17,motif_16,motif_1,motif_6,motif_6,motif_4,motif_4,motif_5,motif_5,motif_5,motif_10,motif_10,motif_10,motif_3,motif_3,motif_3,motif_12,motif_12,motif_12,motif_2,motif_2,motif_2,motif_8,motif_8,motif_7,motif_9,motif_9,motif_11,motif_19,motif_11,motif_11,motif_11,motif_11,motif_11,motif_11
SOLTUB.AGRIA.G00000028717	8	55023430	55036012	-	CC-NBARC-LRR	21	5052	+	motif_17,motif_16,motif_1,motif_6,motif_6,motif_4,motif_4,motif_5,motif_5,motif_5,motif_10,motif_10,motif_10,motif_3,motif_3,motif_3,motif_12,motif_12,motif_12,motif_2,motif_2,motif_2,motif_8,motif_8,motif_7,motif_9,motif_9,motif_11,motif_9,motif_19,motif_11,motif_11,motif_11,motif_11,motif_11,motif_19,motif_11,motif_11,motif_11,motif_11
SOLTUB.AGRIA.G00000028719	8	55042218	55046513	+	CC-NBARC-LRR	21	2835	+	motif_17,motif_16,motif_1,motif_6,motif_6,motif_4,motif_4,motif_5,motif_5,motif_5,motif_10,motif_10,motif_10,motif_3,motif_3,motif_3,motif_12,motif_12,motif_12,motif_2,motif_2,motif_2,motif_8,motif_8,motif_7,motif_9,motif_9,motif_11,motif_9,motif_19,motif_11,motif_11,motif_11,motif_11,motif_11
SOLTUB.AGRIA.G00000029055	8	58898429	58903563	-	CC-NBARC-LRR	576	2052	+	motif_16,motif_6,motif_4,motif_4,motif_5,motif_5,motif_5,motif_10,motif_10,motif_10,motif_3,motif_3,motif_3,motif_12,motif_12,motif_12,motif_2,motif_2,motif_2,motif_8,motif_8,motif_7,motif_9
SOLTUB.AGRIA.G00000030117	9	6061625	6065442	-	TIR-NBARC	63	1551	+	motif_18,motif_15,motif_13,motif_1,motif_4,motif_4,motif_5,motif_5,motif_5,motif_10,motif_10,motif_10,motif_3,motif_3,motif_12,motif_7
SOLTUB.AGRIA.G00000030178	9	6719400	6724025	-	CC-NBARC-LRR	1203	3597	+	motif_17,motif_16,motif_1,motif_6,motif_6,motif_4,motif_4,motif_5,motif_5,motif_5,motif_10,motif_10,motif_10,motif_3,motif_3,motif_3,motif_12,motif_12,motif_12,motif_2,motif_2,motif_2,motif_8,motif_8,motif_7,motif_11
SOLTUB.AGRIA.G00000030343	9	9060460	9063270	-	CC-NBARC-LRR	219	2688	+	motif_16,motif_1,motif_6,motif_6,motif_4,motif_4,motif_5,motif_5,motif_5,motif_10,motif_10,motif_10,motif_3,motif_3,motif_3,motif_12,motif_12,motif_12,motif_2,motif_2,motif_2,motif_8,motif_8,motif_7,motif_9,motif_9,motif_11,motif_11,motif_9,motif_11,motif_11,motif_11
SOLTUB.AGRIA.G00000030366	9	9565776	9570136	-	NBARC-LRR	57	1410	+	motif_3,motif_12,motif_12,motif_2,motif_2,motif_2,motif_8,motif_8,motif_7,motif_9,motif_9,motif_11,motif_9,motif_19,motif_11
SOLTUB.AGRIA.G00000030552	9	15039329	15042050	+	CC-NBARC	60	1407	+	motif_16,motif_1,motif_6,motif_6,motif_4,motif_4,motif_5,motif_5,motif_5,motif_10,motif_10,motif_10,motif_3,motif_3,motif_3,motif_12,motif_12,motif_12,motif_2,motif_2,motif_2,motif_8,motif_8,motif_7
SOLTUB.AGRIA.G00000030640	9	18809532	18812732	+	CC-NBARC-LRR	33	2484	+	motif_17,motif_16,motif_1,motif_6,motif_6,motif_4,motif_4,motif_5,motif_5,motif_5,motif_10,motif_10,motif_10,motif_3,motif_3,motif_3,motif_12,motif_12,motif_12,motif_2,motif_2,motif_2,motif_8,motif_8,motif_7,motif_9,motif_9,motif_11,motif_11
SOLTUB.AGRIA.G00000030648	9	18887802	18890928	+	CC-NBARC-LRR	33	1614	+	motif_17,motif_16,motif_1,motif_6,motif_3,motif_12,motif_12,motif_2,motif_2,motif_2,motif_8,motif_8,motif_7,motif_9,motif_9
SOLTUB.AGRIA.G00000030656	9	19089197	19092249	-	CC-NBARC-LRR	33	2493	+	motif_17,motif_16,motif_1,motif_6,motif_6,motif_4,motif_4,motif_5,motif_5,motif_5,motif_10,motif_10,motif_10,motif_3,motif_3,motif_3,motif_12,motif_12,motif_12,motif_2,motif_2,motif_2,motif_8,motif_8,motif_7,motif_9,motif_9,motif_11,motif_11
SOLTUB.AGRIA.G00000030669	9	19600988	19604215	+	CC-NBARC-LRR	33	2481	+	motif_17,motif_16,motif_1,motif_6,motif_6,motif_4,motif_4,motif_5,motif_5,motif_5,motif_10,motif_10,motif_10,motif_3,motif_3,motif_3,motif_12,motif_12,motif_12,motif_2,motif_2,motif_2,motif_8,motif_8,motif_7,motif_9,motif_9,motif_11
SOLTUB.AGRIA.G00000031056	9	37537958	37538774	-	NBARC	87	765	+	motif_6,motif_4,motif_4,motif_5,motif_5,motif_10,motif_12,motif_2
SOLTUB.AGRIA.G00000031061	9	37630981	37631757	-	NBARC	57	669	+	motif_6,motif_5,motif_3,motif_12,motif_2
SOLTUB.AGRIA.G00000031128	9	41022796	41025797	-	NBARC-LRR	12	915	+	motif_4,motif_5,motif_5,motif_10,motif_10,motif_10,motif_3,motif_3,motif_3,motif_12,motif_12,motif_2,motif_11
SOLTUB.AGRIA.G00000031416	9	53108972	53112614	+	CC-NBARC-LRR	234	1647	+	motif_16,motif_6,motif_4,motif_3,motif_12,motif_12,motif_2,motif_2,motif_2,motif_8,motif_8,motif_7,motif_9,motif_19,motif_11
SOLTUB.AGRIA.G00000031530	9	55595208	55598155	-	CC-NBARC	723	1914	+	motif_17,motif_16,motif_1,motif_6,motif_6,motif_4,motif_4,motif_5,motif_5,motif_5,motif_10,motif_10,motif_10,motif_3,motif_3,motif_3,motif_12,motif_12,motif_2
SOLTUB.AGRIA.G00000031618	9	56896268	56900144	-	CC-NBARC-LRR	21	2958	+	motif_17,motif_16,motif_1,motif_6,motif_6,motif_4,motif_4,motif_5,motif_5,motif_5,motif_10,motif_10,motif_10,motif_3,motif_3,motif_3,motif_12,motif_12,motif_12,motif_2,motif_2,motif_2,motif_8,motif_8,motif_7,motif_9,motif_9,motif_11,motif_19,motif_11,motif_11,motif_11,motif_11,motif_11,motif_11,motif_11
SOLTUB.AGRIA.G00000031623	9	57040755	57044464	-	NBARC-LRR	33	1071	+	motif_2,motif_8,motif_7,motif_9,motif_11
SOLTUB.AGRIA.G00000031624	9	57044537	57046802	-	CC-NBARC	1029	1890	+	motif_16,motif_1,motif_6,motif_6,motif_4,motif_4,motif_5,motif_5,motif_5,motif_10,motif_10,motif_3
SOLTUB.AGRIA.G00000031888	9	61365404	61367325	+	CC-NBARC	1149	1821	+	motif_17,motif_16,motif_1,motif_6
SOLTUB.AGRIA.G00000031889	9	61367347	61369517	+	NBARC-LRR	54	1656	+	motif_5,motif_10,motif_10,motif_3,motif_3,motif_3,motif_12,motif_12,motif_12,motif_2,motif_2,motif_2,motif_8,motif_8,motif_7,motif_11
SOLTUB.AGRIA.G00000031984	9	62682524	62683692	+	NBARC-LRR	63	666	+	motif_12,motif_2,motif_8,motif_9
SOLTUB.AGRIA.G00000031995	9	62842711	62854365	+	NBARC-LRR	600	1746	+	motif_4,motif_5,motif_5,motif_10,motif_10,motif_10,motif_3,motif_3,motif_12,motif_7,motif_9,motif_11,motif_9
SOLTUB.AGRIA.G00000032550	9	69266996	69271882	-	NBARC-LRR	72	1917	+	motif_3,motif_12,motif_12,motif_2,motif_2,motif_2,motif_8,motif_8,motif_7,motif_9,motif_9,motif_11,motif_11,motif_11,motif_11,motif_11
SOLTUB.AGRIA.G00000032811	9	71787472	71796742	-	TIR-NBARC-LRR	48	2595	+	motif_18,motif_15,motif_13,motif_1,motif_4,motif_4,motif_5,motif_5,motif_5,motif_10,motif_10,motif_10,motif_3,motif_3,motif_12,motif_7,motif_9,motif_11,motif_11,motif_11,motif_11,motif_9,motif_9,motif_11,motif_11
SOLTUB.AGRIA.G00000032812	9	71802327	71806609	-	NBARC-LRR	6	1809	+	motif_1,motif_4,motif_4,motif_5,motif_5,motif_5,motif_10,motif_10,motif_10,motif_3,motif_3,motif_12,motif_7,motif_11,motif_11,motif_11,motif_9,motif_9
SOLTUB.AGRIA.G00000032813	9	71808120	71812404	-	TIR-NBARC-LRR	39	2652	+	motif_18,motif_15,motif_13,motif_1,motif_4,motif_4,motif_5,motif_5,motif_5,motif_10,motif_10,motif_10,motif_3,motif_3,motif_12,motif_7,motif_9,motif_11,motif_11,motif_11,motif_11,motif_9,motif_9,motif_11,motif_11,motif_11
SOLTUB.AGRIA.G00000032815	9	71857545	71880419	-	TIR-NBARC-LRR	42	2310	+	motif_18,motif_15,motif_13,motif_1,motif_4,motif_4,motif_5,motif_5,motif_5,motif_10,motif_10,motif_10,motif_3,motif_3,motif_12,motif_7,motif_11,motif_11,motif_11,motif_9,motif_9,motif_11,motif_11
SOLTUB.AGRIA.G00000032822	9	71952618	71955793	-	CC-NBARC-LRR	33	2487	+	motif_17,motif_16,motif_1,motif_6,motif_6,motif_4,motif_4,motif_5,motif_5,motif_5,motif_10,motif_10,motif_10,motif_3,motif_3,motif_3,motif_12,motif_12,motif_12,motif_2,motif_2,motif_2,motif_8,motif_8,motif_7,motif_9,motif_11
SOLTUB.AGRIA.G00000032826	9	71973401	71976427	-	CC-NBARC-LRR	33	2493	+	motif_17,motif_16,motif_1,motif_6,motif_6,motif_4,motif_4,motif_5,motif_5,motif_5,motif_10,motif_10,motif_10,motif_3,motif_3,motif_3,motif_12,motif_12,motif_12,motif_2,motif_2,motif_2,motif_8,motif_8,motif_7,motif_9,motif_11
SOLTUB.AGRIA.G00000032828	9	72004582	72014377	-	CC-NBARC-LRR	282	2058	+	motif_17,motif_16,motif_1,motif_6,motif_6,motif_4,motif_4,motif_5,motif_5,motif_5,motif_10,motif_10,motif_10,motif_3,motif_3,motif_3,motif_12,motif_12,motif_12,motif_2,motif_2,motif_2,motif_8,motif_8,motif_7,motif_9
SOLTUB.AGRIA.G00000032839	9	72099115	72103598	+	TIR-NBARC	42	1314	+	motif_18,motif_15,motif_13,motif_1,motif_4,motif_4,motif_5,motif_5,motif_5,motif_10,motif_10,motif_10,motif_3,motif_3,motif_12
SOLTUB.AGRIA.G00000032840	9	72106100	72110438	+	TIR-NBARC-LRR	42	2208	+	motif_18,motif_15,motif_13,motif_1,motif_4,motif_4,motif_5,motif_5,motif_5,motif_10,motif_10,motif_10,motif_3,motif_3,motif_12,motif_7,motif_11,motif_11,motif_11,motif_11,motif_9
SOLTUB.AGRIA.G00000032841	9	72118013	72134615	+	TIR-NBARC-LRR	48	2598	+	motif_18,motif_15,motif_13,motif_1,motif_4,motif_4,motif_5,motif_5,motif_5,motif_10,motif_10,motif_10,motif_3,motif_3,motif_12,motif_7,motif_9,motif_11,motif_11,motif_11,motif_11,motif_9,motif_9,motif_11,motif_11
SOLTUB.AGRIA.G00000032844	9	72145266	72149602	+	TIR-NBARC-LRR	48	2592	+	motif_18,motif_15,motif_13,motif_1,motif_4,motif_4,motif_5,motif_5,motif_5,motif_10,motif_10,motif_10,motif_3,motif_3,motif_12,motif_7,motif_11,motif_11,motif_11,motif_11,motif_9,motif_9,motif_11,motif_11
SOLTUB.AGRIA.G00000032846	9	72163334	72166204	+	CC-NBARC-LRR	33	1908	+	motif_17,motif_16,motif_1,motif_6,motif_6,motif_4,motif_4,motif_5,motif_5,motif_5,motif_10,motif_10,motif_10,motif_3,motif_3,motif_3,motif_12,motif_12,motif_12,motif_2,motif_2,motif_2,motif_8,motif_8,motif_7,motif_9,motif_9
SOLTUB.AGRIA.G00000032964	9	73215697	73230105	-	CC-NBARC-LRR	2676	5052	+	motif_17,motif_16,motif_1,motif_6,motif_6,motif_4,motif_4,motif_5,motif_5,motif_5,motif_10,motif_10,motif_10,motif_3,motif_3,motif_3,motif_12,motif_12,motif_12,motif_2,motif_2,motif_2,motif_8,motif_8,motif_7,motif_11
SOLTUB.AGRIA.G00000032965	9	73236349	73241741	-	CC-NBARC-LRR	1215	3408	+	motif_17,motif_16,motif_1,motif_6,motif_6,motif_4,motif_4,motif_5,motif_5,motif_5,motif_10,motif_10,motif_10,motif_3,motif_3,motif_3,motif_12,motif_12,motif_12,motif_2,motif_2,motif_2,motif_8,motif_8,motif_7,motif_9,motif_9
SOLTUB.AGRIA.G00000032966	9	73240596	73246566	-	CC-NBARC-LRR	1437	3207	+	motif_16,motif_1,motif_6,motif_6,motif_4,motif_4,motif_5,motif_5,motif_5,motif_10,motif_10,motif_10,motif_3,motif_3,motif_3,motif_12,motif_12,motif_12,motif_2,motif_2,motif_2,motif_8,motif_8,motif_7,motif_9,motif_11,motif_11
SOLTUB.AGRIA.G00000032967	9	73251978	73254165	-	NBARC-LRR	42	1017	+	motif_5,motif_10,motif_10,motif_3,motif_3,motif_3,motif_12,motif_12,motif_12,motif_2,motif_2,motif_2,motif_8,motif_8,motif_7,motif_11
SOLTUB.AGRIA.G00000032969	9	73265281	73268056	-	NBARC-LRR	171	2121	+	motif_1,motif_6,motif_6,motif_4,motif_4,motif_5,motif_5,motif_5,motif_10,motif_10,motif_10,motif_3,motif_3,motif_3,motif_12,motif_12,motif_12,motif_2,motif_2,motif_2,motif_8,motif_8,motif_7,motif_11,motif_9,motif_11
SOLTUB.AGRIA.G00000032970	9	73280737	73284567	+	CC-NBARC-LRR	1191	3234	+	motif_17,motif_16,motif_1,motif_6,motif_6,motif_4,motif_4,motif_5,motif_5,motif_5,motif_10,motif_10,motif_10,motif_3,motif_3,motif_3,motif_12,motif_12,motif_12,motif_2,motif_2,motif_2,motif_8,motif_8,motif_7,motif_11
SOLTUB.AGRIA.G00000032973	9	73320538	73325715	-	CC-NBARC	1245	2589	+	motif_17,motif_16,motif_1,motif_6,motif_6,motif_4,motif_4,motif_5,motif_5,motif_5,motif_10,motif_10,motif_10,motif_3,motif_3,motif_3,motif_12,motif_12,motif_12,motif_2,motif_2,motif_8
SOLTUB.AGRIA.G00000032974	9	73328226	73346421	-	CC-NBARC-LRR	1128	3003	+	motif_16,motif_1,motif_6,motif_6,motif_4,motif_4,motif_5,motif_5,motif_5,motif_10,motif_10,motif_10,motif_3,motif_3,motif_3,motif_12,motif_12,motif_12,motif_2,motif_2,motif_2,motif_8,motif_8,motif_7,motif_11
SOLTUB.AGRIA.G00000032976	9	73371126	73375450	+	CC-NBARC-LRR	1194	3618	+	motif_17,motif_16,motif_1,motif_6,motif_6,motif_4,motif_4,motif_5,motif_5,motif_5,motif_10,motif_10,motif_10,motif_3,motif_3,motif_3,motif_12,motif_12,motif_12,motif_2,motif_2,motif_2,motif_8,motif_8,motif_7,motif_11,motif_11
SOLTUB.AGRIA.G00000032977	9	73382342	73387635	+	CC-NBARC	609	1677	+	motif_17,motif_16,motif_1,motif_6,motif_6,motif_4,motif_4,motif_5,motif_5,motif_5,motif_10,motif_10,motif_3
SOLTUB.AGRIA.G00000032978	9	73391520	73396153	+	CC-NBARC-LRR	1362	3780	+	motif_17,motif_16,motif_1,motif_6,motif_6,motif_4,motif_4,motif_5,motif_5,motif_5,motif_10,motif_10,motif_10,motif_3,motif_3,motif_3,motif_12,motif_12,motif_12,motif_2,motif_2,motif_2,motif_8,motif_8,motif_7,motif_9,motif_11
SOLTUB.AGRIA.G00000032986	9	73451348	73456706	+	NBARC	138	1068	+	motif_1,motif_6,motif_6,motif_4,motif_4,motif_5,motif_5,motif_5,motif_10,motif_10,motif_10,motif_3,motif_3,motif_3,motif_12,motif_12,motif_12,motif_2,motif_2,motif_2,motif_8,motif_8,motif_7
SOLTUB.AGRIA.G00000033434	10	3504351	3509518	+	CC-NBARC-LRR	21	2508	+	motif_17,motif_16,motif_1,motif_6,motif_6,motif_4,motif_4,motif_5,motif_5,motif_5,motif_10,motif_10,motif_10,motif_3,motif_3,motif_3,motif_12,motif_12,motif_12,motif_2,motif_2,motif_2,motif_8,motif_8,motif_7,motif_9,motif_9,motif_11
SOLTUB.AGRIA.G00000033436	10	3518223	3520511	+	NBARC-LRR	489	1707	+	motif_1,motif_6,motif_6,motif_4,motif_4,motif_5,motif_5,motif_5,motif_10,motif_10,motif_10,motif_3,motif_3,motif_3,motif_12,motif_12,motif_12,motif_2,motif_2,motif_2,motif_8,motif_8,motif_7,motif_9
SOLTUB.AGRIA.G00000033675	10	6730700	6736136	-	CC-NBARC-LRR	33	3567	+	motif_17,motif_16,motif_1,motif_6,motif_6,motif_4,motif_4,motif_5,motif_5,motif_5,motif_10,motif_10,motif_10,motif_3,motif_3,motif_3,motif_12,motif_12,motif_12,motif_2,motif_2,motif_2,motif_8,motif_8,motif_7,motif_9,motif_9,motif_11,motif_19,motif_11,motif_11,motif_11,motif_11,motif_11,motif_11,motif_11,motif_11,motif_11
SOLTUB.AGRIA.G00000033676	10	6738672	6744121	-	CC-NBARC-LRR	33	3570	+	motif_17,motif_16,motif_1,motif_6,motif_6,motif_4,motif_4,motif_5,motif_5,motif_5,motif_10,motif_10,motif_10,motif_3,motif_3,motif_3,motif_12,motif_12,motif_12,motif_2,motif_2,motif_2,motif_8,motif_8,motif_7,motif_9,motif_9,motif_11,motif_19,motif_11,motif_11,motif_11,motif_11,motif_9,motif_11,motif_11,motif_11,motif_11
SOLTUB.AGRIA.G00000034290	10	32331185	32335203	-	CC-NBARC-LRR	21	2496	+	motif_17,motif_16,motif_1,motif_6,motif_6,motif_4,motif_4,motif_5,motif_5,motif_5,motif_10,motif_10,motif_10,motif_3,motif_3,motif_3,motif_12,motif_12,motif_12,motif_2,motif_2,motif_2,motif_8,motif_8,motif_7,motif_9,motif_9,motif_11
SOLTUB.AGRIA.G00000034378	10	34949485	34950960	+	NBARC-LRR	24	807	+	motif_1,motif_4,motif_4,motif_5,motif_5,motif_5,motif_10,motif_10,motif_3,motif_9,motif_11
SOLTUB.AGRIA.G00000034660	10	41441756	41448485	+	CC-NBARC-LRR	33	2331	+	motif_17,motif_1,motif_6,motif_6,motif_4,motif_4,motif_5,motif_5,motif_5,motif_10,motif_10,motif_10,motif_3,motif_3,motif_3,motif_12,motif_12,motif_12,motif_2,motif_2,motif_8,motif_9,motif_9,motif_11,motif_19
SOLTUB.AGRIA.G00000034664	10	41527500	41534572	-	CC-NBARC-LRR	33	3630	+	motif_17,motif_16,motif_1,motif_6,motif_6,motif_4,motif_4,motif_5,motif_5,motif_5,motif_10,motif_10,motif_10,motif_3,motif_3,motif_3,motif_12,motif_12,motif_12,motif_2,motif_2,motif_2,motif_8,motif_8,motif_7,motif_9,motif_9,motif_9,motif_19,motif_11,motif_11,motif_11,motif_11,motif_11,motif_11,motif_11,motif_11,motif_11,motif_11,motif_11
SOLTUB.AGRIA.G00000034668	10	41600728	41602376	+	NBARC-LRR	12	1179	+	motif_5,motif_10,motif_10,motif_3,motif_3,motif_3,motif_12,motif_12,motif_12,motif_2,motif_2,motif_8,motif_9,motif_19
SOLTUB.AGRIA.G00000034688	10	42016398	42020865	+	NBARC-LRR	525	2988	+	motif_1,motif_6,motif_6,motif_4,motif_4,motif_5,motif_5,motif_5,motif_10,motif_10,motif_10,motif_3,motif_3,motif_3,motif_12,motif_12,motif_2,motif_7,motif_9,motif_11,motif_11,motif_11,motif_11
SOLTUB.AGRIA.G00000034801	10	44113555	44115261	+	CC-NBARC	27	1461	+	motif_17,motif_1,motif_6,motif_6,motif_4,motif_4,motif_5,motif_5,motif_5,motif_10,motif_10,motif_10,motif_3,motif_3,motif_3,motif_12,motif_12,motif_2,motif_7
SOLTUB.AGRIA.G00000034935	10	46410780	46413539	+	NBARC-LRR	378	2403	+	motif_1,motif_6,motif_6,motif_4,motif_4,motif_5,motif_5,motif_5,motif_10,motif_10,motif_10,motif_3,motif_3,motif_3,motif_12,motif_12,motif_2,motif_7,motif_9,motif_11,motif_11
SOLTUB.AGRIA.G00000035155	10	49150238	49154867	-	NBARC-LRR	33	2124	+	motif_1,motif_6,motif_6,motif_4,motif_4,motif_5,motif_5,motif_5,motif_10,motif_10,motif_10,motif_3,motif_3,motif_3,motif_12,motif_12,motif_2,motif_9,motif_11,motif_19,motif_11,motif_11,motif_11,motif_11,motif_11
SOLTUB.AGRIA.G00000035162	10	49288409	49293078	-	NBARC-LRR	33	2124	+	motif_1,motif_6,motif_6,motif_4,motif_4,motif_5,motif_5,motif_5,motif_10,motif_10,motif_10,motif_3,motif_3,motif_3,motif_12,motif_12,motif_2,motif_9,motif_11,motif_19,motif_11,motif_11,motif_11,motif_11,motif_11
SOLTUB.AGRIA.G00000035164	10	49301492	49313123	-	NBARC-LRR	108	1950	+	motif_4,motif_5,motif_5,motif_10,motif_10,motif_10,motif_3,motif_3,motif_3,motif_12,motif_12,motif_2,motif_9,motif_19,motif_11,motif_11,motif_11,motif_11
SOLTUB.AGRIA.G00000035175	10	49425969	49430948	-	CC-NBARC-LRR	33	3579	+	motif_17,motif_16,motif_1,motif_4,motif_4,motif_5,motif_5,motif_5,motif_10,motif_10,motif_10,motif_3,motif_3,motif_3,motif_12,motif_12,motif_12,motif_2,motif_2,motif_2,motif_8,motif_8,motif_7,motif_9,motif_9,motif_11,motif_19,motif_11,motif_11,motif_11,motif_11,motif_11,motif_9,motif_11,motif_11,motif_11
SOLTUB.AGRIA.G00000035214	10	50070375	50075864	-	CC-NBARC-LRR	33	3600	+	motif_17,motif_16,motif_1,motif_4,motif_4,motif_5,motif_5,motif_5,motif_10,motif_10,motif_10,motif_3,motif_3,motif_3,motif_12,motif_12,motif_12,motif_2,motif_2,motif_2,motif_8,motif_8,motif_7,motif_9,motif_9,motif_11,motif_19,motif_11,motif_11,motif_11,motif_11,motif_11,motif_11,motif_11,motif_9,motif_11,motif_11,motif_11
SOLTUB.AGRIA.G00000035215	10	50092950	50098379	-	NBARC-LRR	39	2163	+	motif_1,motif_6,motif_6,motif_4,motif_4,motif_5,motif_5,motif_5,motif_10,motif_10,motif_10,motif_3,motif_3,motif_3,motif_12,motif_12,motif_2,motif_9,motif_11,motif_19,motif_11,motif_11,motif_11,motif_11,motif_11
SOLTUB.AGRIA.G00000035241	10	50306499	50312906	-	CC-NBARC-LRR	33	1848	+	motif_17,motif_16,motif_1,motif_6,motif_6,motif_4,motif_4,motif_5,motif_5,motif_5,motif_10,motif_10,motif_10,motif_3,motif_3,motif_3,motif_12,motif_12,motif_12,motif_2,motif_2,motif_2,motif_8,motif_8,motif_7,motif_9,motif_9,motif_11
SOLTUB.AGRIA.G00000035244	10	50348277	50355042	-	CC-NBARC-LRR	33	3693	+	motif_17,motif_16,motif_1,motif_6,motif_6,motif_4,motif_4,motif_5,motif_5,motif_5,motif_10,motif_10,motif_10,motif_3,motif_3,motif_3,motif_12,motif_12,motif_12,motif_2,motif_2,motif_2,motif_8,motif_8,motif_7,motif_9,motif_9,motif_11,motif_19,motif_11,motif_11,motif_11,motif_11,motif_11,motif_9,motif_11,motif_11,motif_11,motif_11
SOLTUB.AGRIA.G00000035245	10	50364127	50368033	-	NBARC-LRR	30	2484	+	motif_1,motif_6,motif_6,motif_4,motif_4,motif_5,motif_5,motif_5,motif_10,motif_10,motif_10,motif_3,motif_3,motif_3,motif_12,motif_12,motif_12,motif_2,motif_2,motif_2,motif_8,motif_8,motif_7,motif_9,motif_9,motif_11,motif_19,motif_11,motif_11,motif_11,motif_11,motif_11
SOLTUB.AGRIA.G00000035257	10	50489538	50505527	+	NBARC-LRR	39	4152	+	motif_1,motif_6,motif_6,motif_4,motif_4,motif_5,motif_5,motif_5,motif_10,motif_10,motif_10,motif_3,motif_3,motif_3,motif_12,motif_12,motif_2,motif_9,motif_11,motif_19,motif_11,motif_11,motif_11,motif_11,motif_11,motif_9,motif_11,motif_19,motif_11,motif_11
SOLTUB.AGRIA.G00000035863	10	56133643	56138043	+	NBARC-LRR	504	1836	+	motif_1,motif_6,motif_6,motif_4,motif_4,motif_5,motif_5,motif_5,motif_10,motif_10,motif_10,motif_3,motif_3,motif_3,motif_12,motif_12,motif_2,motif_7,motif_9
SOLTUB.AGRIA.G00000035865	10	56163199	56168312	+	NBARC-LRR	540	1884	+	motif_1,motif_6,motif_6,motif_4,motif_4,motif_5,motif_5,motif_5,motif_10,motif_10,motif_10,motif_3,motif_3,motif_3,motif_12,motif_12,motif_2,motif_7,motif_9
SOLTUB.AGRIA.G00000035870	10	56186453	56193771	+	NBARC-LRR	525	3411	+	motif_1,motif_6,motif_6,motif_4,motif_4,motif_5,motif_5,motif_5,motif_10,motif_10,motif_10,motif_3,motif_3,motif_3,motif_12,motif_12,motif_2,motif_7,motif_9,motif_11,motif_11,motif_11,motif_11,motif_11,motif_11,motif_11,motif_11,motif_11,motif_11
SOLTUB.AGRIA.G00000035872	10	56195587	56196836	+	NBARC	360	1038	+	motif_1,motif_6,motif_10,motif_3,motif_12
SOLTUB.AGRIA.G00000035875	10	56208817	56214079	+	NBARC	525	1464	+	motif_1,motif_6,motif_6,motif_4,motif_4,motif_5,motif_5,motif_5,motif_10,motif_10,motif_10,motif_3,motif_3,motif_3,motif_12,motif_12,motif_2,motif_7
SOLTUB.AGRIA.G00000035876	10	56224705	56231602	+	NBARC-LRR	249	2472	+	motif_1,motif_6,motif_6,motif_4,motif_4,motif_5,motif_5,motif_5,motif_10,motif_10,motif_10,motif_3,motif_3,motif_3,motif_12,motif_12,motif_2,motif_7,motif_9,motif_11,motif_11,motif_11,motif_11
SOLTUB.AGRIA.G00000035878	10	56237157	56242561	+	NBARC	369	801	+	motif_3,motif_12,motif_2,motif_7
SOLTUB.AGRIA.G00000035879	10	56243507	56248389	+	NBARC-LRR	510	2853	+	motif_1,motif_6,motif_6,motif_4,motif_4,motif_5,motif_5,motif_5,motif_10,motif_10,motif_10,motif_3,motif_3,motif_3,motif_12,motif_12,motif_2,motif_7,motif_9,motif_11,motif_11,motif_11,motif_11,motif_11
SOLTUB.AGRIA.G00000035886	10	56274597	56279721	-	NBARC-LRR	483	3021	+	motif_1,motif_6,motif_6,motif_4,motif_4,motif_5,motif_5,motif_5,motif_10,motif_10,motif_10,motif_3,motif_3,motif_3,motif_12,motif_12,motif_2,motif_7,motif_9,motif_11,motif_11,motif_11,motif_11,motif_11,motif_11
SOLTUB.AGRIA.G00000035890	10	56296114	56303587	-	NBARC-LRR	525	3411	+	motif_1,motif_6,motif_6,motif_4,motif_4,motif_5,motif_5,motif_5,motif_10,motif_10,motif_10,motif_3,motif_3,motif_3,motif_12,motif_12,motif_2,motif_7,motif_9,motif_11,motif_11,motif_11,motif_11,motif_11,motif_11,motif_11,motif_11,motif_11
SOLTUB.AGRIA.G00000035931	10	56584357	56590483	+	NBARC-LRR	54	1683	+	motif_4,motif_5,motif_5,motif_10,motif_10,motif_3,motif_7,motif_9,motif_11
SOLTUB.AGRIA.G00000035932	10	56597471	56601054	+	NBARC-LRR	516	2325	+	motif_1,motif_6,motif_6,motif_4,motif_4,motif_5,motif_5,motif_5,motif_10,motif_10,motif_10,motif_3,motif_3,motif_3,motif_12,motif_12,motif_2,motif_7,motif_9,motif_11
SOLTUB.AGRIA.G00000035935	10	56630525	56633076	+	NBARC-LRR	495	1842	+	motif_1,motif_6,motif_6,motif_4,motif_4,motif_5,motif_5,motif_5,motif_10,motif_10,motif_10,motif_3,motif_3,motif_3,motif_12,motif_12,motif_2,motif_7,motif_9
SOLTUB.AGRIA.G00000035942	10	56723337	56729725	+	NBARC-LRR	528	1854	+	motif_1,motif_6,motif_6,motif_4,motif_4,motif_5,motif_5,motif_5,motif_10,motif_10,motif_10,motif_3,motif_3,motif_3,motif_12,motif_12,motif_2,motif_7,motif_9
SOLTUB.AGRIA.G00000035943	10	56729965	56732197	+	NBARC	18	465	+	motif_4,motif_5,motif_5,motif_10,motif_10,motif_10,motif_3,motif_3,motif_12
SOLTUB.AGRIA.G00000035944	10	56795715	56798829	+	NBARC-LRR	510	1842	+	motif_1,motif_6,motif_6,motif_4,motif_4,motif_5,motif_5,motif_5,motif_10,motif_10,motif_10,motif_3,motif_3,motif_3,motif_12,motif_12,motif_2,motif_7,motif_9
SOLTUB.AGRIA.G00000036030	11	18538	30503	+	NBARC-LRR	219	3975	+	motif_1,motif_4,motif_4,motif_5,motif_5,motif_5,motif_10,motif_10,motif_10,motif_3,motif_3,motif_12,motif_8,motif_7,motif_11,motif_11,motif_11,motif_11,motif_11,motif_9,motif_9,motif_11,motif_9,motif_11,motif_9,motif_11,motif_9,motif_11,motif_9,motif_11,motif_9,motif_11,motif_9,motif_11,motif_9,motif_11,motif_9,motif_11,motif_9,motif_11,motif_9,motif_11,motif_9,motif_11,motif_9,motif_11
SOLTUB.AGRIA.G00000036039	11	133612	135588	+	TIR-NBARC	51	1179	+	motif_18,motif_1,motif_4,motif_4,motif_5,motif_5,motif_5,motif_10,motif_10,motif_10,motif_3,motif_3,motif_12,motif_7
SOLTUB.AGRIA.G00000036042	11	159398	166460	+	TIR-NBARC-LRR	36	3327	+	motif_18,motif_15,motif_13,motif_1,motif_4,motif_4,motif_5,motif_5,motif_5,motif_10,motif_10,motif_10,motif_3,motif_3,motif_12,motif_8,motif_7,motif_9,motif_11,motif_11,motif_11,motif_11,motif_11,motif_9,motif_9,motif_11,motif_9,motif_11,motif_9,motif_11,motif_9,motif_9,motif_9,motif_11
SOLTUB.AGRIA.G00000036046	11	213646	220987	+	TIR-NBARC	24	1236	+	motif_13,motif_1,motif_4,motif_4,motif_5,motif_5,motif_5,motif_10,motif_10,motif_10,motif_3,motif_3,motif_12,motif_7
SOLTUB.AGRIA.G00000036055	11	332074	338833	-	TIR-NBARC-LRR	213	2907	+	motif_18,motif_15,motif_13,motif_1,motif_4,motif_4,motif_5,motif_5,motif_5,motif_10,motif_10,motif_10,motif_3,motif_3,motif_12,motif_7,motif_11,motif_11,motif_11,motif_11,motif_11,motif_9,motif_9,motif_11
SOLTUB.AGRIA.G00000036057	11	350670	354966	-	TIR-NBARC-LRR	51	1557	+	motif_18,motif_4,motif_5,motif_10,motif_11,motif_11,motif_11,motif_11,motif_11,motif_9
SOLTUB.AGRIA.G00000036072	11	526003	530155	-	NBARC-LRR	771	2712	+	motif_1,motif_6,motif_6,motif_4,motif_4,motif_5,motif_5,motif_5,motif_10,motif_10,motif_3,motif_2,motif_8,motif_9,motif_9,motif_11,motif_11
SOLTUB.AGRIA.G00000036075	11	556281	562401	-	NBARC-LRR	807	2760	+	motif_1,motif_6,motif_6,motif_4,motif_4,motif_5,motif_5,motif_5,motif_10,motif_10,motif_3,motif_2,motif_8,motif_9,motif_9,motif_11,motif_11
SOLTUB.AGRIA.G00000036229	11	1891396	1908830	+	TIR-NBARC-LRR	45	2454	+	motif_18,motif_1,motif_4,motif_4,motif_5,motif_5,motif_5,motif_10,motif_10,motif_10,motif_3,motif_3,motif_12,motif_7,motif_11,motif_11,motif_9,motif_9,motif_11,motif_9,motif_11
SOLTUB.AGRIA.G00000036325	11	2756339	2759059	-	CC-NBARC-LRR	21	2574	+	motif_17,motif_16,motif_1,motif_6,motif_6,motif_4,motif_4,motif_5,motif_5,motif_5,motif_10,motif_10,motif_3,motif_2,motif_8,motif_7,motif_9,motif_9,motif_9,motif_11
SOLTUB.AGRIA.G00000036504	11	4406866	4409835	-	NBARC-LRR	111	2298	+	motif_1,motif_6,motif_6,motif_4,motif_4,motif_5,motif_5,motif_5,motif_10,motif_10,motif_10,motif_3,motif_3,motif_3,motif_12,motif_12,motif_2,motif_7,motif_11,motif_9,motif_11,motif_9,motif_11,motif_11,motif_11,motif_11
SOLTUB.AGRIA.G00000036831	11	7269877	7273745	-	CC-NBARC-LRR	198	2400	+	motif_16,motif_1,motif_6,motif_6,motif_4,motif_4,motif_5,motif_5,motif_5,motif_10,motif_10,motif_10,motif_3,motif_3,motif_3,motif_12,motif_12,motif_12,motif_2,motif_2,motif_2,motif_8,motif_8,motif_7,motif_11,motif_11
SOLTUB.AGRIA.G00000036832	11	7287933	7291932	-	CC-NBARC-LRR	690	2481	+	motif_16,motif_1,motif_6,motif_6,motif_4,motif_4,motif_5,motif_5,motif_5,motif_10,motif_10,motif_10,motif_3,motif_3,motif_3,motif_12,motif_12,motif_12,motif_2,motif_2,motif_2,motif_8,motif_8,motif_7,motif_11
SOLTUB.AGRIA.G00000036835	11	7329192	7334105	-	CC-NBARC-LRR	204	2277	+	motif_16,motif_1,motif_6,motif_6,motif_4,motif_4,motif_5,motif_5,motif_5,motif_10,motif_10,motif_10,motif_3,motif_3,motif_3,motif_12,motif_12,motif_12,motif_2,motif_2,motif_2,motif_8,motif_8,motif_7,motif_11,motif_11,motif_11
SOLTUB.AGRIA.G00000036838	11	7337347	7338304	-	CC-NBARC	39	729	+	motif_16,motif_1,motif_6,motif_6,motif_4,motif_4,motif_5,motif_5,motif_5,motif_10,motif_10,motif_3
SOLTUB.AGRIA.G00000036840	11	7355919	7357400	-	NBARC-LRR	75	1332	+	motif_12,motif_2,motif_2,motif_8,motif_8,motif_7,motif_11,motif_11
SOLTUB.AGRIA.G00000036841	11	7369771	7374098	-	CC-NBARC-LRR	198	2424	+	motif_16,motif_1,motif_6,motif_6,motif_4,motif_4,motif_5,motif_5,motif_5,motif_10,motif_10,motif_10,motif_3,motif_3,motif_3,motif_12,motif_12,motif_12,motif_2,motif_2,motif_2,motif_8,motif_8,motif_7,motif_11,motif_11
SOLTUB.AGRIA.G00000036842	11	7381848	7385712	-	CC-NBARC-LRR	198	2241	+	motif_16,motif_1,motif_6,motif_6,motif_4,motif_4,motif_5,motif_5,motif_5,motif_10,motif_10,motif_10,motif_3,motif_3,motif_3,motif_12,motif_12,motif_12,motif_2,motif_2,motif_2,motif_8,motif_8,motif_7,motif_11,motif_11
SOLTUB.AGRIA.G00000036844	11	7404693	7408323	-	CC-NBARC-LRR	198	2421	+	motif_16,motif_1,motif_6,motif_6,motif_4,motif_4,motif_5,motif_5,motif_5,motif_10,motif_10,motif_10,motif_3,motif_3,motif_3,motif_12,motif_12,motif_12,motif_2,motif_2,motif_2,motif_8,motif_8,motif_7,motif_11,motif_11
SOLTUB.AGRIA.G00000036846	11	7414250	7418817	-	NBARC-LRR	63	1524	+	motif_6,motif_4,motif_4,motif_5,motif_5,motif_5,motif_10,motif_10,motif_3,motif_8,motif_7,motif_11
SOLTUB.AGRIA.G00000036849	11	7454950	7470782	-	CC-NBARC-LRR	198	2397	+	motif_16,motif_1,motif_6,motif_6,motif_4,motif_4,motif_5,motif_5,motif_5,motif_10,motif_10,motif_10,motif_3,motif_3,motif_3,motif_12,motif_12,motif_12,motif_2,motif_2,motif_2,motif_8,motif_8,motif_7,motif_11,motif_11
SOLTUB.AGRIA.G00000036850	11	7541718	7543484	-	NBARC-LRR	27	1620	+	motif_5,motif_10,motif_10,motif_3,motif_3,motif_3,motif_12,motif_12,motif_12,motif_2,motif_2,motif_2,motif_8,motif_8,motif_7,motif_11,motif_11
SOLTUB.AGRIA.G00000036851	11	7557463	7562269	-	CC-NBARC-LRR	198	2415	+	motif_16,motif_1,motif_6,motif_6,motif_4,motif_4,motif_5,motif_5,motif_5,motif_10,motif_10,motif_10,motif_3,motif_3,motif_3,motif_12,motif_12,motif_12,motif_2,motif_2,motif_2,motif_8,motif_8,motif_7,motif_11,motif_11,motif_11
SOLTUB.AGRIA.G00000036860	11	7628400	7639277	-	CC-NBARC-LRR	198	2403	+	motif_16,motif_1,motif_6,motif_6,motif_4,motif_4,motif_5,motif_5,motif_5,motif_10,motif_10,motif_10,motif_3,motif_3,motif_3,motif_12,motif_12,motif_12,motif_2,motif_2,motif_2,motif_8,motif_8,motif_7,motif_11
SOLTUB.AGRIA.G00000036862	11	7644966	7647607	-	CC-NBARC-LRR	198	2421	+	motif_16,motif_1,motif_6,motif_6,motif_4,motif_4,motif_5,motif_5,motif_5,motif_10,motif_10,motif_10,motif_3,motif_3,motif_3,motif_12,motif_12,motif_12,motif_2,motif_2,motif_2,motif_8,motif_8,motif_7,motif_11,motif_11
SOLTUB.AGRIA.G00000036864	11	7673902	7687805	-	CC-NBARC-LRR	195	4251	+	motif_16,motif_1,motif_6,motif_6,motif_4,motif_4,motif_5,motif_5,motif_5,motif_10,motif_10,motif_10,motif_3,motif_3,motif_3,motif_12,motif_12,motif_12,motif_2,motif_2,motif_2,motif_8,motif_8,motif_7,motif_11,motif_11,motif_11,motif_11,motif_11
SOLTUB.AGRIA.G00000036873	11	7738505	7738972	-	NBARC	27	390	+	motif_5,motif_10,motif_10,motif_3,motif_3,motif_12
SOLTUB.AGRIA.G00000036874	11	7739040	7739812	-	CC-NBARC	198	636	+	motif_16,motif_1,motif_6
SOLTUB.AGRIA.G00000036878	11	7749439	7759791	+	NBARC	784	1042	-	motif_3,motif_12,motif_2
SOLTUB.AGRIA.G00000036879	11	7764502	7767307	-	CC-NBARC-LRR	198	2391	+	motif_16,motif_1,motif_6,motif_6,motif_4,motif_4,motif_5,motif_5,motif_5,motif_10,motif_10,motif_10,motif_3,motif_3,motif_3,motif_12,motif_12,motif_12,motif_2,motif_2,motif_2,motif_8,motif_8,motif_7,motif_11,motif_11,motif_11
SOLTUB.AGRIA.G00000036881	11	7780223	7783855	-	CC-NBARC-LRR	198	2325	+	motif_16,motif_1,motif_6,motif_6,motif_4,motif_5,motif_3,motif_12,motif_12,motif_2,motif_2,motif_2,motif_8,motif_8,motif_7,motif_11,motif_11,motif_11
SOLTUB.AGRIA.G00000036883	11	7804110	7818036	-	CC-NBARC-LRR	198	2718	+	motif_16,motif_1,motif_6,motif_6,motif_4,motif_5,motif_3,motif_12,motif_12,motif_2,motif_2,motif_2,motif_8,motif_8,motif_7,motif_11,motif_11,motif_11,motif_11
SOLTUB.AGRIA.G00000036886	11	7853726	7855265	-	CC-NBARC	198	1365	+	motif_16,motif_1,motif_6,motif_6,motif_4,motif_4,motif_5,motif_5,motif_5,motif_10,motif_10,motif_10,motif_3,motif_3,motif_3,motif_12,motif_12,motif_12,motif_2,motif_2,motif_8
SOLTUB.AGRIA.G00000036890	11	7891990	7893159	-	NBARC	309	900	+	motif_4,motif_5,motif_3,motif_2,motif_8,motif_7
SOLTUB.AGRIA.G00000036892	11	7935091	7943679	-	CC-NBARC-LRR	198	2424	+	motif_16,motif_1,motif_6,motif_6,motif_4,motif_4,motif_5,motif_5,motif_5,motif_10,motif_10,motif_10,motif_3,motif_3,motif_3,motif_12,motif_12,motif_12,motif_2,motif_2,motif_2,motif_8,motif_8,motif_7,motif_11,motif_11
SOLTUB.AGRIA.G00000036895	11	7965224	7967432	-	CC-NBARC	171	1437	+	motif_16,motif_1,motif_6,motif_6,motif_4,motif_4,motif_5,motif_5,motif_5,motif_10,motif_10,motif_10,motif_3,motif_3,motif_3,motif_12,motif_12,motif_12,motif_2,motif_2,motif_2,motif_8,motif_8,motif_7
SOLTUB.AGRIA.G00000036906	11	8099609	8100434	+	CC-NBARC	204	687	+	motif_16,motif_1,motif_6
SOLTUB.AGRIA.G00000036908	11	8100449	8103515	+	NBARC-LRR	36	1650	+	motif_4,motif_5,motif_5,motif_10,motif_10,motif_3,motif_2,motif_8,motif_7,motif_11,motif_11
SOLTUB.AGRIA.G00000036910	11	8110222	8114005	+	CC-NBARC-LRR	198	2400	+	motif_16,motif_1,motif_6,motif_6,motif_4,motif_4,motif_5,motif_5,motif_5,motif_10,motif_10,motif_10,motif_3,motif_3,motif_3,motif_12,motif_12,motif_12,motif_2,motif_2,motif_2,motif_8,motif_8,motif_7,motif_11,motif_11
SOLTUB.AGRIA.G00000036915	11	8142817	8150312	+	CC-NBARC-LRR	198	4233	+	motif_16,motif_1,motif_6,motif_6,motif_4,motif_4,motif_5,motif_5,motif_5,motif_10,motif_10,motif_10,motif_3,motif_3,motif_3,motif_12,motif_12,motif_12,motif_2,motif_2,motif_2,motif_8,motif_8,motif_7,motif_11,motif_11,motif_11
SOLTUB.AGRIA.G00000036919	11	8153574	8175379	+	CC-NBARC-LRR	483	4014	+	motif_16,motif_1,motif_6,motif_6,motif_4,motif_4,motif_5,motif_5,motif_5,motif_10,motif_10,motif_10,motif_3,motif_3,motif_3,motif_12,motif_12,motif_12,motif_2,motif_2,motif_2,motif_8,motif_8,motif_7,motif_11,motif_11,motif_11,motif_11
SOLTUB.AGRIA.G00000036922	11	8175653	8189238	+	NBARC-LRR	108	1317	+	motif_10,motif_3,motif_3,motif_12,motif_12,motif_12,motif_2,motif_2,motif_2,motif_8,motif_8,motif_7,motif_11
SOLTUB.AGRIA.G00000036923	11	8191412	8194683	+	CC-NBARC-LRR	204	2445	+	motif_16,motif_1,motif_6,motif_6,motif_4,motif_4,motif_5,motif_5,motif_5,motif_10,motif_10,motif_10,motif_3,motif_3,motif_3,motif_12,motif_12,motif_12,motif_2,motif_2,motif_2,motif_8,motif_8,motif_7,motif_11
SOLTUB.AGRIA.G00000036998	11	8945641	8951622	-	CC-NBARC-LRR	198	2469	+	motif_16,motif_1,motif_6,motif_6,motif_4,motif_4,motif_5,motif_5,motif_5,motif_10,motif_10,motif_10,motif_3,motif_3,motif_3,motif_12,motif_12,motif_12,motif_2,motif_2,motif_2,motif_8,motif_8,motif_7,motif_11,motif_11,motif_11
SOLTUB.AGRIA.G00000037257	11	12168877	12176849	+	NBARC	243	687	+	motif_1,motif_4,motif_4,motif_5,motif_5,motif_10
SOLTUB.AGRIA.G00000037288	11	12711845	12721975	+	TIR-NBARC	87	1557	+	motif_15,motif_1,motif_4,motif_4,motif_5,motif_5,motif_10
SOLTUB.AGRIA.G00000037571	11	21884945	21885715	+	NBARC	330	693	+	motif_6,motif_4,motif_4,motif_5,motif_5,motif_10
SOLTUB.AGRIA.G00000037647	11	24753561	24757643	-	CC-NBARC-LRR	1275	3045	+	motif_16,motif_1,motif_6,motif_6,motif_4,motif_5,motif_12,motif_2,motif_8,motif_11,motif_9,motif_11
SOLTUB.AGRIA.G00000038134	11	42294202	42296084	+	NBARC	99	696	+	motif_4,motif_5,motif_12,motif_2,motif_2,motif_8,motif_8,motif_7
SOLTUB.AGRIA.G00000038178	11	43857528	43861977	+	CC-NBARC-LRR	231	3030	+	motif_16,motif_1,motif_6,motif_6,motif_4,motif_4,motif_5,motif_5,motif_5,motif_10,motif_10,motif_10,motif_3,motif_3,motif_3,motif_12,motif_12,motif_12,motif_2,motif_2,motif_2,motif_8,motif_8,motif_7,motif_9,motif_9,motif_11,motif_9,motif_19,motif_11,motif_11,motif_19,motif_11,motif_11
SOLTUB.AGRIA.G00000038179	11	43865367	43870368	+	CC-NBARC-LRR	231	3039	+	motif_16,motif_1,motif_6,motif_6,motif_4,motif_4,motif_5,motif_5,motif_5,motif_10,motif_10,motif_10,motif_3,motif_3,motif_3,motif_12,motif_12,motif_12,motif_2,motif_2,motif_2,motif_8,motif_8,motif_7,motif_9,motif_9,motif_11,motif_9,motif_19,motif_11,motif_11,motif_11,motif_19,motif_11,motif_11
SOLTUB.AGRIA.G00000038238	11	45189973	45194609	-	CC-NBARC-LRR	237	3996	+	motif_16,motif_1,motif_6,motif_6,motif_4,motif_4,motif_5,motif_5,motif_5,motif_10,motif_10,motif_10,motif_3,motif_3,motif_3,motif_12,motif_12,motif_12,motif_2,motif_2,motif_2,motif_8,motif_8,motif_7,motif_9,motif_9,motif_11,motif_9,motif_19,motif_11,motif_11,motif_11,motif_11,motif_11,motif_11,motif_11,motif_11,motif_11
SOLTUB.AGRIA.G00000038239	11	45201869	45206837	-	CC-NBARC-LRR	234	1977	+	motif_16,motif_1,motif_6,motif_6,motif_4,motif_4,motif_5,motif_5,motif_5,motif_10,motif_10,motif_10,motif_3,motif_3,motif_3,motif_12,motif_12,motif_12,motif_2,motif_2,motif_2,motif_8,motif_8,motif_7,motif_9,motif_9,motif_11,motif_9
SOLTUB.AGRIA.G00000038353	11	47361819	47367560	+	CC-NBARC	1455	2637	+	motif_16,motif_1,motif_6,motif_6,motif_4,motif_4,motif_5,motif_5,motif_5,motif_10,motif_10,motif_10,motif_3,motif_3,motif_3,motif_12,motif_12,motif_12,motif_2,motif_2,motif_8
SOLTUB.AGRIA.G00000038431	11	48505440	48511684	+	NBARC-LRR	63	2649	+	motif_6,motif_4,motif_4,motif_5,motif_5,motif_5,motif_10,motif_10,motif_10,motif_3,motif_3,motif_3,motif_12,motif_12,motif_12,motif_2,motif_2,motif_2,motif_8,motif_8,motif_7,motif_9,motif_9,motif_11,motif_9,motif_19,motif_11,motif_11,motif_11,motif_11,motif_11,motif_11
SOLTUB.AGRIA.G00000038432	11	48532463	48538988	+	CC-NBARC-LRR	225	3273	+	motif_16,motif_1,motif_6,motif_6,motif_4,motif_4,motif_5,motif_5,motif_5,motif_10,motif_10,motif_10,motif_3,motif_3,motif_3,motif_12,motif_12,motif_12,motif_2,motif_2,motif_2,motif_8,motif_8,motif_7,motif_9,motif_9,motif_11,motif_9,motif_19,motif_11,motif_11,motif_11,motif_11,motif_11,motif_11
SOLTUB.AGRIA.G00000038624	11	50872671	50875374	+	CC-NBARC-LRR	177	2484	+	motif_16,motif_1,motif_6,motif_6,motif_4,motif_4,motif_5,motif_5,motif_5,motif_10,motif_10,motif_10,motif_3,motif_3,motif_3,motif_12,motif_12,motif_12,motif_2,motif_2,motif_2,motif_8,motif_8,motif_7,motif_11
SOLTUB.AGRIA.G00000038728	11	52139993	52153601	-	CC-NBARC-LRR	225	3672	+	motif_16,motif_1,motif_6,motif_6,motif_4,motif_4,motif_5,motif_5,motif_5,motif_10,motif_10,motif_10,motif_3,motif_3,motif_3,motif_12,motif_12,motif_12,motif_2,motif_2,motif_2,motif_8,motif_8,motif_7,motif_9,motif_9,motif_11,motif_9,motif_19,motif_11,motif_11,motif_11,motif_11,motif_11,motif_11,motif_11,motif_11,motif_11
SOLTUB.AGRIA.G00000038781	11	52559161	52561193	+	CC-NBARC	99	756	+	motif_16,motif_1,motif_6,motif_4
SOLTUB.AGRIA.G00000038785	11	52616960	52623855	+	CC-NBARC-LRR	234	3906	+	motif_16,motif_1,motif_6,motif_6,motif_4,motif_4,motif_5,motif_5,motif_5,motif_10,motif_10,motif_10,motif_3,motif_3,motif_3,motif_12,motif_12,motif_12,motif_2,motif_2,motif_2,motif_8,motif_8,motif_7,motif_9,motif_9,motif_11,motif_11,motif_19,motif_11,motif_11,motif_11,motif_11,motif_11,motif_11,motif_11,motif_11,motif_11,motif_11,motif_11,motif_11,motif_11
SOLTUB.AGRIA.G00000038794	11	52717929	52736718	-	CC-NBARC-LRR	141	2628	+	motif_16,motif_1,motif_6,motif_6,motif_4,motif_4,motif_5,motif_5,motif_5,motif_10,motif_10,motif_10,motif_3,motif_3,motif_3,motif_12,motif_12,motif_12,motif_2,motif_2,motif_2,motif_8,motif_8,motif_7,motif_9,motif_9,motif_11,motif_9,motif_19,motif_11,motif_11,motif_11
SOLTUB.AGRIA.G00000038799	11	52829051	52832318	+	CC-NBARC	171	780	+	motif_16,motif_1,motif_6,motif_4
SOLTUB.AGRIA.G00000038800	11	52832369	52833744	+	NBARC-LRR	33	963	+	motif_10,motif_3,motif_3,motif_12,motif_12,motif_12,motif_2,motif_2,motif_2,motif_8,motif_8,motif_7,motif_9,motif_9,motif_11
SOLTUB.AGRIA.G00000038803	11	52858883	52866926	+	CC-NBARC-LRR	294	2700	+	motif_16,motif_1,motif_6,motif_6,motif_4,motif_4,motif_5,motif_5,motif_5,motif_10,motif_10,motif_10,motif_3,motif_3,motif_3,motif_12,motif_12,motif_12,motif_2,motif_2,motif_2,motif_8,motif_8,motif_7,motif_9,motif_9,motif_11,motif_9,motif_19,motif_11,motif_11
SOLTUB.AGRIA.G00000038867	11	53495741	53496853	-	NBARC-LRR	78	867	+	motif_12,motif_2,motif_2,motif_8,motif_8,motif_7,motif_9,motif_9,motif_11,motif_9
SOLTUB.AGRIA.G00000038868	11	53496890	53497384	-	NBARC	63	429	+	motif_6,motif_4,motif_4,motif_5,motif_5,motif_10
SOLTUB.AGRIA.G00000038874	11	53619934	53630759	-	CC-NBARC-LRR	60	2478	+	motif_16,motif_1,motif_6,motif_6,motif_4,motif_4,motif_5,motif_5,motif_5,motif_10,motif_10,motif_10,motif_3,motif_3,motif_3,motif_12,motif_12,motif_12,motif_2,motif_2,motif_2,motif_8,motif_8,motif_7,motif_9,motif_9,motif_11,motif_9,motif_19,motif_11,motif_11
SOLTUB.AGRIA.G00000038917	11	54003434	54010270	-	CC-NBARC-LRR	225	2355	+	motif_16,motif_1,motif_6,motif_3,motif_12,motif_12,motif_2,motif_2,motif_2,motif_8,motif_8,motif_7,motif_9,motif_9,motif_11,motif_9,motif_19,motif_11,motif_11
SOLTUB.AGRIA.G00000038927	11	54116334	54121817	-	CC-NBARC-LRR	234	3738	+	motif_16,motif_1,motif_6,motif_6,motif_4,motif_4,motif_5,motif_5,motif_5,motif_10,motif_10,motif_10,motif_3,motif_3,motif_3,motif_12,motif_12,motif_12,motif_2,motif_2,motif_2,motif_8,motif_8,motif_7,motif_9,motif_9,motif_11,motif_19,motif_11,motif_11,motif_11,motif_11,motif_11,motif_11,motif_11,motif_11,motif_11,motif_11,motif_11
SOLTUB.AGRIA.G00000038928	11	54143638	54152588	-	CC-NBARC-LRR	75	2472	+	motif_16,motif_1,motif_6,motif_6,motif_4,motif_4,motif_5,motif_5,motif_5,motif_10,motif_10,motif_10,motif_3,motif_3,motif_3,motif_12,motif_12,motif_12,motif_2,motif_2,motif_2,motif_8,motif_8,motif_7,motif_9,motif_9,motif_11,motif_19,motif_11,motif_11
SOLTUB.AGRIA.G00000038934	11	54218619	54225521	-	CC-NBARC-LRR	114	2568	+	motif_16,motif_1,motif_6,motif_6,motif_4,motif_4,motif_5,motif_5,motif_5,motif_10,motif_10,motif_10,motif_3,motif_3,motif_3,motif_12,motif_12,motif_12,motif_2,motif_2,motif_2,motif_8,motif_8,motif_7,motif_9,motif_9,motif_11,motif_9,motif_19,motif_11,motif_11,motif_11
SOLTUB.AGRIA.G00000038935	11	54245659	54249184	-	CC-NBARC-LRR	234	1512	+	motif_16,motif_12,motif_2,motif_2,motif_8,motif_8,motif_7,motif_9,motif_9,motif_11,motif_9
SOLTUB.AGRIA.G00000038937	11	54263934	54269003	-	CC-NBARC-LRR	234	3735	+	motif_16,motif_1,motif_6,motif_6,motif_4,motif_4,motif_5,motif_5,motif_5,motif_10,motif_10,motif_10,motif_3,motif_3,motif_3,motif_12,motif_12,motif_12,motif_2,motif_2,motif_2,motif_8,motif_8,motif_7,motif_9,motif_9,motif_11,motif_19,motif_11,motif_11,motif_11,motif_11,motif_11,motif_11,motif_11,motif_11,motif_11,motif_11
SOLTUB.AGRIA.G00000038939	11	54309105	54314471	-	CC-NBARC-LRR	234	1920	+	motif_16,motif_1,motif_6,motif_6,motif_4,motif_4,motif_5,motif_5,motif_5,motif_10,motif_10,motif_10,motif_3,motif_3,motif_3,motif_12,motif_12,motif_12,motif_2,motif_2,motif_2,motif_8,motif_8,motif_7,motif_9,motif_9,motif_11
SOLTUB.AGRIA.G00000038941	11	54343316	54349922	-	CC-NBARC-LRR	57	2202	+	motif_16,motif_1,motif_6,motif_6,motif_4,motif_4,motif_5,motif_5,motif_5,motif_10,motif_10,motif_3,motif_2,motif_8,motif_7,motif_9,motif_9,motif_11,motif_19,motif_11
SOLTUB.AGRIA.G00000038943	11	54360535	54366585	-	CC-NBARC-LRR	90	2577	+	motif_16,motif_1,motif_6,motif_6,motif_4,motif_4,motif_5,motif_5,motif_5,motif_10,motif_10,motif_10,motif_3,motif_3,motif_3,motif_12,motif_12,motif_12,motif_2,motif_2,motif_2,motif_8,motif_8,motif_7,motif_9,motif_9,motif_11,motif_9,motif_19,motif_11,motif_11
SOLTUB.AGRIA.G00000039253	12	1474028	1477736	-	CC-NBARC-LRR	177	2565	+	motif_16,motif_1,motif_6,motif_6,motif_4,motif_4,motif_5,motif_5,motif_5,motif_10,motif_10,motif_10,motif_3,motif_3,motif_3,motif_12,motif_12,motif_12,motif_2,motif_2,motif_2,motif_8,motif_8,motif_7,motif_9,motif_9,motif_11
SOLTUB.AGRIA.G00000039255	12	1507453	1511184	-	CC-NBARC-LRR	279	2550	+	motif_17,motif_1,motif_6,motif_6,motif_4,motif_4,motif_5,motif_5,motif_5,motif_10,motif_10,motif_10,motif_3,motif_3,motif_3,motif_12,motif_12,motif_12,motif_2,motif_2,motif_2,motif_8,motif_8,motif_7,motif_9,motif_11
SOLTUB.AGRIA.G00000039259	12	1535303	1537352	-	CC-NBARC	177	945	+	motif_16,motif_1,motif_6,motif_6,motif_4,motif_4,motif_5,motif_5,motif_10
SOLTUB.AGRIA.G00000039261	12	1538793	1540506	-	CC-NBARC-LRR	150	1563	+	motif_16,motif_1,motif_6,motif_3,motif_12,motif_12,motif_2,motif_2,motif_2,motif_8,motif_8,motif_7,motif_9
SOLTUB.AGRIA.G00000039271	12	1620632	1626185	-	CC-NBARC-LRR	177	2574	+	motif_16,motif_1,motif_6,motif_6,motif_4,motif_4,motif_5,motif_5,motif_5,motif_10,motif_10,motif_10,motif_3,motif_3,motif_3,motif_12,motif_12,motif_12,motif_2,motif_2,motif_2,motif_8,motif_8,motif_7,motif_9,motif_9,motif_11
SOLTUB.AGRIA.G00000039277	12	1662601	1664799	-	CC-NBARC-LRR	177	1737	+	motif_16,motif_1,motif_6,motif_6,motif_4,motif_4,motif_5,motif_5,motif_5,motif_10,motif_10,motif_10,motif_3,motif_3,motif_3,motif_12,motif_12,motif_12,motif_2,motif_2,motif_2,motif_8,motif_8,motif_7,motif_9
SOLTUB.AGRIA.G00000039278	12	1665841	1669587	-	CC-NBARC-LRR	177	2547	+	motif_16,motif_1,motif_6,motif_6,motif_4,motif_4,motif_5,motif_5,motif_5,motif_10,motif_10,motif_10,motif_3,motif_3,motif_3,motif_12,motif_12,motif_12,motif_2,motif_2,motif_2,motif_8,motif_8,motif_7,motif_9,motif_9,motif_11
SOLTUB.AGRIA.G00000039282	12	1682853	1686549	-	CC-NBARC-LRR	279	2550	+	motif_17,motif_1,motif_6,motif_6,motif_4,motif_4,motif_5,motif_5,motif_5,motif_10,motif_10,motif_10,motif_3,motif_3,motif_3,motif_12,motif_12,motif_12,motif_2,motif_2,motif_2,motif_8,motif_8,motif_7,motif_9,motif_11
SOLTUB.AGRIA.G00000039283	12	1687552	1696783	-	CC-NBARC-LRR	177	2547	+	motif_16,motif_1,motif_6,motif_6,motif_4,motif_4,motif_5,motif_5,motif_5,motif_10,motif_10,motif_10,motif_3,motif_3,motif_3,motif_12,motif_12,motif_12,motif_2,motif_2,motif_2,motif_8,motif_8,motif_7,motif_9,motif_9,motif_11
SOLTUB.AGRIA.G00000039284	12	1697533	1701722	-	NBARC-LRR	12	2241	+	motif_5,motif_10,motif_10,motif_3,motif_3,motif_3,motif_12,motif_12,motif_12,motif_2,motif_2,motif_2,motif_8,motif_8,motif_7,motif_9,motif_11,motif_11,motif_11
SOLTUB.AGRIA.G00000039285	12	1701729	1702453	-	CC-NBARC	177	654	+	motif_16,motif_1,motif_6
SOLTUB.AGRIA.G00000039420	12	2739497	2743363	-	CC-NBARC-LRR	171	2313	+	motif_16,motif_1,motif_6,motif_6,motif_4,motif_4,motif_5,motif_5,motif_5,motif_10,motif_10,motif_10,motif_3,motif_3,motif_3,motif_12,motif_12,motif_12,motif_2,motif_2,motif_2,motif_8,motif_8,motif_7,motif_9,motif_11
SOLTUB.AGRIA.G00000039422	12	2748077	2751845	-	CC-NBARC	501	1614	+	motif_16,motif_1,motif_6,motif_6,motif_4,motif_4,motif_5,motif_5,motif_5,motif_10,motif_10,motif_10,motif_3,motif_3,motif_3,motif_12,motif_12,motif_12,motif_2,motif_2,motif_2,motif_8,motif_8,motif_7
SOLTUB.AGRIA.G00000039426	12	2776791	2780145	-	CC-NBARC-LRR	177	2472	+	motif_16,motif_1,motif_6,motif_6,motif_4,motif_4,motif_5,motif_5,motif_5,motif_10,motif_10,motif_10,motif_3,motif_3,motif_3,motif_12,motif_12,motif_12,motif_2,motif_2,motif_2,motif_8,motif_8,motif_7,motif_9,motif_9,motif_11
SOLTUB.AGRIA.G00000039427	12	2806334	2809990	-	CC-NBARC-LRR	177	2373	+	motif_16,motif_1,motif_6,motif_6,motif_4,motif_4,motif_5,motif_5,motif_5,motif_10,motif_10,motif_3,motif_8,motif_7,motif_9,motif_9,motif_11
SOLTUB.AGRIA.G00000039437	12	2884251	2893250	-	CC-NBARC-LRR	177	2451	+	motif_16,motif_1,motif_6,motif_6,motif_4,motif_4,motif_5,motif_5,motif_5,motif_10,motif_10,motif_10,motif_3,motif_3,motif_3,motif_12,motif_12,motif_12,motif_2,motif_2,motif_2,motif_8,motif_8,motif_7,motif_11
SOLTUB.AGRIA.G00000039439	12	2917308	2921186	-	CC-NBARC-LRR	177	2451	+	motif_16,motif_1,motif_6,motif_6,motif_4,motif_4,motif_5,motif_5,motif_5,motif_10,motif_10,motif_10,motif_3,motif_3,motif_3,motif_12,motif_12,motif_12,motif_2,motif_2,motif_2,motif_8,motif_8,motif_7,motif_11
SOLTUB.AGRIA.G00000039445	12	2977834	2983407	-	CC-NBARC-LRR	177	2454	+	motif_16,motif_1,motif_6,motif_6,motif_4,motif_4,motif_5,motif_5,motif_5,motif_10,motif_10,motif_10,motif_3,motif_3,motif_3,motif_12,motif_12,motif_12,motif_2,motif_2,motif_2,motif_8,motif_8,motif_7,motif_9,motif_9,motif_11
SOLTUB.AGRIA.G00000039782	12	6120134	6122797	+	CC-NBARC-LRR	177	2526	+	motif_16,motif_1,motif_6,motif_6,motif_4,motif_4,motif_5,motif_5,motif_5,motif_10,motif_10,motif_10,motif_3,motif_3,motif_3,motif_12,motif_12,motif_12,motif_2,motif_2,motif_2,motif_8,motif_8,motif_7,motif_9,motif_11
SOLTUB.AGRIA.G00000039838	12	6646223	6648440	+	CC-NBARC	321	1659	+	motif_16,motif_1,motif_6,motif_6,motif_4,motif_4,motif_5,motif_5,motif_5,motif_10,motif_10,motif_10,motif_3,motif_3,motif_3,motif_12,motif_12,motif_12,motif_2,motif_2,motif_8
SOLTUB.AGRIA.G00000039840	12	6656659	6659451	+	CC-NBARC-LRR	177	2655	+	motif_16,motif_1,motif_6,motif_6,motif_4,motif_4,motif_5,motif_5,motif_5,motif_10,motif_10,motif_10,motif_3,motif_3,motif_3,motif_12,motif_12,motif_12,motif_2,motif_2,motif_2,motif_8,motif_8,motif_7,motif_9,motif_11
SOLTUB.AGRIA.G00000039841	12	6664700	6668170	+	CC-NBARC-LRR	183	2592	+	motif_16,motif_1,motif_6,motif_6,motif_4,motif_4,motif_5,motif_5,motif_5,motif_10,motif_10,motif_10,motif_3,motif_3,motif_3,motif_12,motif_12,motif_12,motif_2,motif_2,motif_2,motif_8,motif_8,motif_7,motif_9,motif_9,motif_11
SOLTUB.AGRIA.G00000039842	12	6669133	6670755	+	CC-NBARC	168	1401	+	motif_16,motif_1,motif_6,motif_6,motif_4,motif_4,motif_5,motif_5,motif_5,motif_10,motif_10,motif_10,motif_3,motif_3,motif_3,motif_12,motif_12,motif_12,motif_2,motif_2,motif_2,motif_8,motif_8,motif_7
SOLTUB.AGRIA.G00000039920	12	7303193	7315378	-	NBARC-LRR	1893	3963	+	motif_1,motif_6,motif_6,motif_4,motif_4,motif_5,motif_5,motif_5,motif_10,motif_10,motif_10,motif_3,motif_3,motif_3,motif_12,motif_12,motif_2,motif_7,motif_11,motif_9,motif_11,motif_9,motif_9,motif_11,motif_11,motif_11,motif_11
SOLTUB.AGRIA.G00000040241	12	12581333	12589222	-	NBARC	516	1452	+	motif_1,motif_6,motif_6,motif_4,motif_4,motif_5,motif_5,motif_5,motif_10,motif_10,motif_10,motif_3,motif_3,motif_3,motif_12,motif_12,motif_2,motif_7
SOLTUB.AGRIA.G00000040612	12	26657717	26663976	+	TIR-NBARC-LRR	57	3135	+	motif_18,motif_15,motif_13,motif_10,motif_3,motif_12,motif_7,motif_9,motif_11,motif_11,motif_11,motif_11,motif_11,motif_9,motif_9,motif_11,motif_9,motif_11,motif_11,motif_11,motif_11
SOLTUB.AGRIA.G00000040782	12	34270192	34280021	-	NBARC	291	990	+	motif_6,motif_10,motif_12,motif_2,motif_2,motif_8,motif_8,motif_7
SOLTUB.AGRIA.G00000040917	12	39062571	39067317	-	CC-NBARC-LRR	1164	3537	+	motif_17,motif_16,motif_1,motif_6,motif_6,motif_4,motif_4,motif_5,motif_5,motif_5,motif_10,motif_10,motif_10,motif_3,motif_3,motif_3,motif_12,motif_12,motif_12,motif_2,motif_2,motif_2,motif_8,motif_8,motif_7,motif_11,motif_11
SOLTUB.AGRIA.G00000041141	12	44802190	44819017	-	NBARC-LRR	516	7440	+	motif_1,motif_6,motif_6,motif_4,motif_4,motif_5,motif_5,motif_5,motif_10,motif_10,motif_10,motif_3,motif_3,motif_3,motif_12,motif_12,motif_2,motif_7,motif_9,motif_11,motif_11,motif_11,motif_11,motif_11,motif_11,motif_11,motif_11,motif_11,motif_11,motif_11,motif_11,motif_11,motif_11,motif_11,motif_11,motif_11,motif_11,motif_11,motif_11,motif_11,motif_11,motif_11,motif_11,motif_11,motif_11,motif_11…
SOLTUB.AGRIA.G00000041147	12	44855864	44867801	-	NBARC-LRR	516	1857	+	motif_1,motif_6,motif_6,motif_4,motif_4,motif_5,motif_5,motif_5,motif_10,motif_10,motif_10,motif_3,motif_3,motif_3,motif_12,motif_12,motif_2,motif_7,motif_9
SOLTUB.AGRIA.G00000041151	12	44913633	44921618	-	NBARC-LRR	666	2007	+	motif_1,motif_6,motif_6,motif_4,motif_4,motif_5,motif_5,motif_5,motif_10,motif_10,motif_10,motif_3,motif_3,motif_3,motif_12,motif_12,motif_2,motif_7,motif_9
SOLTUB.AGRIA.G00000041316	12	47295424	47304093	+	TIR-NBARC-LRR	54	2148	+	motif_18,motif_1,motif_4,motif_4,motif_5,motif_5,motif_10,motif_7,motif_11,motif_11,motif_11,motif_11,motif_9,motif_11,motif_9,motif_11
SOLTUB.AGRIA.G00000041317	12	47315524	47318536	+	TIR-NBARC	51	1296	+	motif_18,motif_1,motif_4,motif_4,motif_5,motif_5,motif_5,motif_10,motif_10,motif_10,motif_3,motif_3,motif_12,motif_7
SOLTUB.AGRIA.G00000041834	12	52773782	52779211	+	TIR-NBARC-LRR	30	2637	+	motif_18,motif_15,motif_13,motif_1,motif_4,motif_4,motif_5,motif_5,motif_5,motif_10,motif_10,motif_3,motif_7,motif_11,motif_11,motif_11,motif_11,motif_11,motif_11,motif_11,motif_11,motif_9,motif_11
SOLTUB.AGRIA.G00000041860	12	52962564	52967454	+	NBARC-LRR	891	2874	+	motif_1,motif_6,motif_10,motif_3,motif_3,motif_12,motif_12,motif_12,motif_2,motif_2,motif_8,motif_9,motif_9,motif_9,motif_11
SOLTUB.AGRIA.G00000041861	12	52973372	52983323	-	NBARC-LRR	819	2805	+	motif_1,motif_6,motif_10,motif_3,motif_3,motif_12,motif_12,motif_12,motif_2,motif_2,motif_8,motif_9,motif_9,motif_9,motif_11
SOLTUB.AGRIA.G00000041868	12	53047606	53052942	-	CC-NBARC-LRR	24	2799	+	motif_17,motif_1,motif_6,motif_10,motif_3,motif_3,motif_12,motif_12,motif_12,motif_2,motif_2,motif_8,motif_9,motif_9,motif_9,motif_11
SOLTUB.AGRIA.G00000042032	12	54402983	54407915	+	CC-NBARC-LRR	21	2631	+	motif_17,motif_16,motif_1,motif_6,motif_6,motif_4,motif_4,motif_5,motif_5,motif_5,motif_10,motif_10,motif_10,motif_3,motif_3,motif_3,motif_12,motif_12,motif_12,motif_2,motif_2,motif_2,motif_8,motif_8,motif_7,motif_9,motif_11,motif_11
SOLTUB.AGRIA.G00000042042	12	54458625	54465581	-	TIR-NBARC-LRR	30	2970	+	motif_18,motif_15,motif_13,motif_1,motif_4,motif_4,motif_5,motif_5,motif_5,motif_10,motif_10,motif_10,motif_3,motif_3,motif_12,motif_7,motif_11,motif_11,motif_11,motif_11,motif_11,motif_11,motif_11,motif_11,motif_9,motif_11,motif_11,motif_9,motif_11
SOLTUB.AGRIA.G00000042060	12	54625293	54626474	-	NBARC-LRR	18	810	+	motif_4,motif_5,motif_5,motif_10,motif_10,motif_3,motif_11,motif_11,motif_11
SOLTUB.AGRIA.G00000042061	12	54626560	54627606	-	TIR-NBARC	30	699	+	motif_18,motif_15,motif_13,motif_1
SOLTUB.AGRIA.G00000042062	12	54627689	54634050	-	TIR-NBARC-LRR	30	2046	+	motif_18,motif_15,motif_13,motif_1,motif_4,motif_4,motif_5,motif_5,motif_5,motif_10,motif_10,motif_10,motif_3,motif_3,motif_12,motif_7,motif_9,motif_9,motif_11
SOLTUB.AGRIA.G00000042065	12	54641474	54645682	-	TIR-NBARC-LRR	30	2385	+	motif_18,motif_15,motif_13,motif_1,motif_4,motif_4,motif_5,motif_5,motif_5,motif_10,motif_10,motif_10,motif_3,motif_3,motif_12,motif_7,motif_11,motif_11,motif_11,motif_11,motif_9,motif_11,motif_11
SOLTUB.AGRIA.G00000042066	12	54677111	54682341	-	TIR-NBARC-LRR	30	2958	+	motif_18,motif_15,motif_13,motif_1,motif_4,motif_4,motif_5,motif_5,motif_5,motif_10,motif_10,motif_10,motif_3,motif_3,motif_12,motif_7,motif_11,motif_11,motif_11,motif_11,motif_11,motif_11,motif_11,motif_11,motif_11,motif_9,motif_11,motif_11,motif_9,motif_9,motif_11
SOLTUB.AGRIA.G00000042067	12	54695211	54700787	-	TIR-NBARC-LRR	30	3009	+	motif_18,motif_15,motif_13,motif_1,motif_4,motif_4,motif_5,motif_5,motif_5,motif_10,motif_10,motif_10,motif_3,motif_3,motif_12,motif_7,motif_11,motif_11,motif_11,motif_11,motif_11,motif_11,motif_11,motif_11,motif_9,motif_11,motif_11,motif_9,motif_9,motif_11
SOLTUB.AGRIA.G00000042136	12	55290135	55299007	+	CC-NBARC-LRR	1146	3519	+	motif_17,motif_16,motif_1,motif_6,motif_6,motif_4,motif_4,motif_5,motif_5,motif_5,motif_10,motif_10,motif_10,motif_3,motif_3,motif_3,motif_12,motif_12,motif_12,motif_2,motif_2,motif_2,motif_8,motif_8,motif_7,motif_11,motif_11
SOLTUB.AGRIA.G00000042137	12	55307521	55321197	+	CC-NBARC-LRR	1203	3576	+	motif_17,motif_1,motif_6,motif_6,motif_4,motif_4,motif_5,motif_5,motif_5,motif_10,motif_10,motif_3,motif_2,motif_8,motif_7,motif_11,motif_11
SOLTUB.AGRIA.G00000042140	12	55340988	55356002	+	CC-NBARC-LRR	2226	4599	+	motif_17,motif_16,motif_1,motif_6,motif_6,motif_4,motif_4,motif_5,motif_5,motif_5,motif_10,motif_10,motif_3,motif_2,motif_8,motif_7,motif_11,motif_11
SOLTUB.AGRIA.G00000043114	Un	24969977	24978346	-	NBARC-LRR	369	2346	+	motif_4,motif_5,motif_5,motif_10,motif_10,motif_10,motif_3,motif_3,motif_12,motif_7,motif_11,motif_11,motif_11,motif_11,motif_9,motif_9,motif_9,motif_11,motif_9,motif_11,motif_9,motif_11
SOLTUB.AGRIA.G00000043129	Un	25123345	25131358	-	TIR-NBARC-LRR	45	3138	+	motif_18,motif_15,motif_13,motif_1,motif_4,motif_4,motif_5,motif_5,motif_5,motif_10,motif_10,motif_10,motif_3,motif_3,motif_12,motif_7,motif_9,motif_11,motif_11,motif_11,motif_11,motif_11,motif_11,motif_9,motif_9,motif_11,motif_9,motif_11,motif_9,motif_11,motif_9,motif_11
SOLTUB.AGRIA.G00000043130	Un	25137097	25144628	-	NBARC-LRR	234	2310	+	motif_1,motif_4,motif_4,motif_5,motif_5,motif_5,motif_10,motif_10,motif_10,motif_3,motif_3,motif_12,motif_7,motif_11,motif_11,motif_11,motif_11,motif_9,motif_11,motif_11,motif_9,motif_9,motif_11
SOLTUB.AGRIA.G00000043139	Un	25237606	25257733	-	TIR-NBARC-LRR	246	3348	+	motif_18,motif_15,motif_13,motif_1,motif_4,motif_4,motif_5,motif_5,motif_5,motif_10,motif_10,motif_10,motif_3,motif_3,motif_12,motif_7,motif_11,motif_11,motif_11,motif_11,motif_11,motif_11,motif_9,motif_9,motif_11,motif_9,motif_11,motif_9,motif_11,motif_9,motif_11
SOLTUB.AGRIA.G00000043140	Un	25268608	25279640	-	NBARC-LRR	27	2088	+	motif_1,motif_4,motif_4,motif_5,motif_5,motif_5,motif_10,motif_10,motif_10,motif_3,motif_3,motif_12,motif_7,motif_11,motif_11,motif_11,motif_11,motif_11,motif_9,motif_9,motif_11
SOLTUB.AGRIA.G00000043146	Un	25326183	25327837	-	TIR-NBARC	51	1059	+	motif_18,motif_1,motif_4,motif_4,motif_5,motif_5,motif_5,motif_10,motif_10,motif_10,motif_3,motif_3,motif_12
SOLTUB.AGRIA.G00000043151	Un	25338397	25355732	-	TIR-NBARC-LRR	51	2949	+	motif_18,motif_15,motif_13,motif_1,motif_4,motif_4,motif_5,motif_5,motif_5,motif_10,motif_10,motif_10,motif_3,motif_3,motif_12,motif_8,motif_7,motif_9,motif_11,motif_11,motif_11,motif_11,motif_11,motif_9,motif_11,motif_9,motif_11,motif_9,motif_11,motif_9,motif_11
SOLTUB.AGRIA.G00000043152	Un	25379921	25398416	-	NBARC-LRR	219	5052	+	motif_4,motif_5,motif_5,motif_10,motif_10,motif_10,motif_3,motif_3,motif_12,motif_7,motif_9,motif_11,motif_11,motif_11,motif_11,motif_9,motif_11,motif_11,motif_11,motif_11,motif_9,motif_11,motif_11,motif_9,motif_11,motif_9,motif_11
SOLTUB.AGRIA.G00000043164	Un	25558244	25561887	-	NBARC-LRR	525	2508	+	motif_1,motif_6,motif_6,motif_4,motif_4,motif_5,motif_5,motif_5,motif_10,motif_10,motif_10,motif_3,motif_3,motif_3,motif_12,motif_12,motif_12,motif_2,motif_2,motif_2,motif_8,motif_8,motif_7,motif_9,motif_11
SOLTUB.AGRIA.G00000043166	Un	25563777	25569412	-	CC-NBARC-LRR	189	1668	+	motif_16,motif_1,motif_4,motif_5,motif_12,motif_2,motif_2,motif_8,motif_8,motif_7,motif_9,motif_11
SOLTUB.AGRIA.G00000043486	Un	38201303	38203948	+	CC-NBARC-LRR	183	2361	+	motif_16,motif_1,motif_6,motif_6,motif_4,motif_4,motif_5,motif_5,motif_5,motif_10,motif_10,motif_10,motif_3,motif_3,motif_3,motif_12,motif_12,motif_12,motif_2,motif_2,motif_2,motif_8,motif_8,motif_7,motif_11,motif_11
SOLTUB.AGRIA.G00000043487	Un	38205537	38208096	+	NBARC-LRR	555	2463	+	motif_6,motif_4,motif_4,motif_5,motif_5,motif_5,motif_10,motif_10,motif_10,motif_3,motif_3,motif_3,motif_12,motif_12,motif_12,motif_2,motif_2,motif_2,motif_8,motif_8,motif_7,motif_9,motif_11
SOLTUB.AGRIA.G00000043534	Un	42079668	42081869	-	NBARC-LRR	129	762	+	motif_12,motif_2,motif_2,motif_8,motif_8,motif_7,motif_11
SOLTUB.AGRIA.G00000043822	Un	51361037	51368710	+	TIR-NBARC-LRR	36	2649	+	motif_18,motif_1,motif_4,motif_4,motif_5,motif_5,motif_5,motif_10,motif_10,motif_10,motif_3,motif_3,motif_12,motif_7,motif_9,motif_11,motif_11,motif_11,motif_11,motif_11,motif_9,motif_9,motif_11,motif_9,motif_11
SOLTUB.AGRIA.G00000043825	Un	51378118	51380019	+	TIR-NBARC	51	1263	+	motif_18,motif_1,motif_4,motif_4,motif_5,motif_5,motif_5,motif_10,motif_10,motif_10,motif_3,motif_3,motif_12,motif_7
SOLTUB.AGRIA.G00000043879	Un	53284309	53286954	+	CC-NBARC-LRR	183	2361	+	motif_16,motif_1,motif_6,motif_6,motif_4,motif_4,motif_5,motif_5,motif_5,motif_10,motif_10,motif_10,motif_3,motif_3,motif_3,motif_12,motif_12,motif_12,motif_2,motif_2,motif_2,motif_8,motif_8,motif_7,motif_11,motif_11
SOLTUB.AGRIA.G00000043880	Un	53288543	53291102	+	NBARC-LRR	555	2463	+	motif_6,motif_4,motif_4,motif_5,motif_5,motif_5,motif_10,motif_10,motif_10,motif_3,motif_3,motif_3,motif_12,motif_12,motif_12,motif_2,motif_2,motif_2,motif_8,motif_8,motif_7,motif_9,motif_11
SOLTUB.AGRIA.G00000044085	Un	59078238	59084378	-	CC-NBARC-LRR	1161	3603	+	motif_17,motif_16,motif_1,motif_6,motif_6,motif_4,motif_4,motif_5,motif_5,motif_5,motif_10,motif_10,motif_10,motif_3,motif_3,motif_3,motif_12,motif_12,motif_12,motif_2,motif_2,motif_2,motif_8,motif_8,motif_7,motif_11
SOLTUB.AGRIA.G00000044086	Un	59084860	59090291	-	CC-NBARC-LRR	1155	3585	+	motif_17,motif_16,motif_1,motif_6,motif_6,motif_4,motif_4,motif_5,motif_5,motif_5,motif_10,motif_10,motif_10,motif_3,motif_3,motif_3,motif_12,motif_12,motif_12,motif_2,motif_2,motif_2,motif_8,motif_8,motif_7,motif_11
SOLTUB.AGRIA.G00000044116	Un	60559157	60564487	+	CC-NBARC-LRR	33	3561	+	motif_17,motif_16,motif_1,motif_6,motif_6,motif_4,motif_4,motif_5,motif_5,motif_5,motif_10,motif_10,motif_10,motif_3,motif_3,motif_3,motif_12,motif_12,motif_12,motif_2,motif_2,motif_2,motif_8,motif_8,motif_7,motif_9,motif_9,motif_19,motif_11,motif_11,motif_11,motif_11,motif_11,motif_11,motif_11,motif_11
SOLTUB.AGRIA.G00000044203	Un	62720602	62725837	+	CC-NBARC-LRR	21	2577	+	motif_17,motif_16,motif_1,motif_6,motif_6,motif_4,motif_4,motif_5,motif_5,motif_5,motif_10,motif_10,motif_10,motif_3,motif_3,motif_3,motif_12,motif_12,motif_12,motif_2,motif_2,motif_2,motif_8,motif_8,motif_7,motif_9,motif_11,motif_11,motif_11
SOLTUB.AGRIA.G00000044204	Un	62727507	62734742	+	NBARC-LRR	63	1974	+	motif_6,motif_4,motif_4,motif_5,motif_5,motif_5,motif_10,motif_10,motif_10,motif_3,motif_3,motif_3,motif_12,motif_12,motif_12,motif_2,motif_2,motif_2,motif_8,motif_8,motif_7,motif_9,motif_11,motif_11,motif_11
SOLTUB.AGRIA.G00000044206	Un	62749866	62752505	+	CC-NBARC-LRR	21	2565	+	motif_17,motif_16,motif_1,motif_6,motif_6,motif_4,motif_4,motif_5,motif_5,motif_5,motif_10,motif_10,motif_10,motif_3,motif_3,motif_3,motif_12,motif_12,motif_12,motif_2,motif_2,motif_2,motif_8,motif_8,motif_7,motif_9,motif_11,motif_11,motif_11
SOLTUB.AGRIA.G00000044207	Un	62752525	62759884	+	CC-NBARC	360	1545	+	motif_17,motif_16,motif_1,motif_4,motif_4,motif_5,motif_5,motif_5,motif_10,motif_10,motif_10,motif_3,motif_3,motif_3,motif_12,motif_12,motif_2
SOLTUB.AGRIA.G00000044209	Un	62759975	62772314	+	CC-NBARC-LRR	975	4941	+	motif_16,motif_1,motif_6,motif_6,motif_4,motif_4,motif_5,motif_5,motif_5,motif_10,motif_10,motif_10,motif_3,motif_3,motif_3,motif_12,motif_12,motif_12,motif_2,motif_2,motif_2,motif_8,motif_8,motif_7,motif_9,motif_11,motif_11,motif_11,motif_9,motif_11,motif_11,motif_11
SOLTUB.AGRIA.G00000044302	Un	65129094	65129471	+	NBARC	66	330	+	motif_1,motif_6,motif_4
SOLTUB.AGRIA.G00000044316	Un	65323838	65335380	-	TIR-NBARC-LRR	1044	3438	+	motif_13,motif_1,motif_4,motif_4,motif_5,motif_5,motif_5,motif_10,motif_10,motif_3,motif_7,motif_9,motif_9,motif_11,motif_11,motif_11,motif_11,motif_9,motif_11,motif_11,motif_9,motif_11,motif_9,motif_11
