# Supplementary material for: StCoExpNet: a global co-expression network analysis facilitates identifying genes underlying agronomic traits in potatoes
Source: Plant Cell Rep. 2024 Apr 15;43(5):117. doi: 10.1007/s00299-024-03201-2 (PMC11018665; doi:10.1007/s00299-024-03201-2)
Supplement: Supplementary file 5 — Supplementary file5 (XLSX 464 KB) [file 299_2024_3201_MOESM5_ESM.xlsx]

## Sheet: Table-S28
Table S28: List of co-expression clusters significantly enriched for gene ontology (GO) terms related to defense responses. # Genes indicates the number of genes present in respective co-expression cluster. # NLR genes show that each co-expression cluster contains genes encoding nucleotide-binding (NB) domains and leucine-rich repeats (NLR) genes.
Co-expression cluster	# Genes	# NLR genes	Enriched GO terms (corrected p-value < 0.05)
Cluster_103	92	44	response to biotic stimulus	defense response	response to fungus		response to bacterium	defense response to bacterium
Cluster_223	58	32	response to biotic stimulus	defense response	response to fungus	defense response to fungus	response to bacterium	defense response to bacterium	response to virus	defense response to virus
Cluster_79	98	17	response to biotic stimulus	defense response	response to fungus		response to bacterium		response to virus	defense response to virus
Cluster_158	136	14	response to biotic stimulus	defense response	response to fungus		response to bacterium	defense response to bacterium
Cluster_26	236	11	response to biotic stimulus		response to fungus	defense response to fungus	response to bacterium	defense response to bacterium
Cluster_104	68	8	response to biotic stimulus	defense response					response to virus
Cluster_99	121	8	response to biotic stimulus	defense response	response to fungus	defense response to fungus	response to bacterium
Cluster_129	103	5	response to biotic stimulus	defense response	response to fungus	defense response to fungus
Cluster_216	105	5	response to biotic stimulus	defense response	response to fungus	defense response to fungus
Cluster_24	107	4	response to biotic stimulus				response to bacterium	defense response to bacterium
Cluster_40	67	4	response to biotic stimulus	defense response	response to fungus	defense response to fungus	response to bacterium
Cluster_146	118	3	response to biotic stimulus	defense response	response to fungus
Cluster_228	48	3	response to biotic stimulus		response to fungus
Cluster_156	195	2	response to biotic stimulus	defense response	response to fungus	defense response to fungus	response to bacterium
Cluster_218	196	2	response to biotic stimulus	defense response	response to fungus
Cluster_264	117	2	response to biotic stimulus	defense response	response to fungus	defense response to fungus	response to bacterium	defense response to bacterium
Cluster_52	191	2	response to biotic stimulus	defense response	response to fungus	defense response to fungus
Cluster_60	113	2	response to biotic stimulus	defense response	response to fungus	defense response to fungus	response to bacterium
Cluster_98	131	2	response to biotic stimulus	defense response	response to fungus	defense response to fungus	response to bacterium	defense response to bacterium
Cluster_1	184	1	response to biotic stimulus	defense response	response to fungus	defense response to fungus	response to bacterium	defense response to bacterium
Cluster_147	199	1	response to biotic stimulus	defense response	response to fungus	defense response to fungus
Cluster_161	105	1	response to biotic stimulus	defense response	response to fungus		response to bacterium	defense response to bacterium
Cluster_169	207	1	response to biotic stimulus	defense response	response to fungus	defense response to fungus	response to bacterium	defense response to bacterium
Cluster_201	49	1	response to biotic stimulus	defense response			response to bacterium	defense response to bacterium
Cluster_208	64	1	response to biotic stimulus	defense response	response to fungus	defense response to fungus
Cluster_224	95	1		defense response		defense response to fungus
Cluster_230	164	1	response to biotic stimulus	defense response	response to fungus	defense response to fungus	response to bacterium	defense response to bacterium		defense response to virus
Cluster_239	83	1	response to biotic stimulus	defense response	response to fungus	defense response to fungus
Cluster_251	59	1		defense response		defense response to fungus
Cluster_259	60	1	response to biotic stimulus	defense response			response to bacterium		response to virus
Cluster_41	285	1			response to fungus				response to virus	defense response to virus
Cluster_62	108	1			response to fungus
Cluster_66	68	1	response to biotic stimulus	defense response	response to fungus		response to bacterium	defense response to bacterium
Cluster_9	245	1					response to bacterium
Cluster_93	54	1	response to biotic stimulus				response to bacterium
Cluster_38	74	10	response to biotic stimulus	defense response
Cluster_210	92	11	response to biotic stimulus	defense response
Cluster_263		2		defense response
Cluster_4		2	response to biotic stimulus	defense response
Cluster_174		1	response to biotic stimulus
Cluster_242		1	response to biotic stimulus
Cluster_78	119	7	response to biotic stimulus	defense response
Cluster_253	73	6	response to biotic stimulus

## Sheet: Table-S29
Table 29: List of known nucleotide-binding (NB) domains and a leucine-rich repeat (NLR) containing genes which are effective against Phytophthora infestans (Rpi) genes. The homologs of Rpi genes were identified in the reference genome (dAg) using coding sequences obtained from Armstrong et al., 2019. The columns Chromosomes, start, end position, and strand indicate the respective genes' physical …
Reference gene ID	Chromosome	Start position	End position	Strand	Co-expression cluster	NLR class	Rpi gene name(s)
SOLTUB.AGRIA.G00000032965	9	73236349	73241741	-	Cluster_103	CC-NBARC-LRR	Rpi-R8
SOLTUB.AGRIA.G00000035214	10	50070375	50075864	-	Cluster_103	CC-NBARC-LRR	Rpi-ber
SOLTUB.AGRIA.G00000044086	Unknown	59084860	59090291	-	Cluster_210	CC-NBARC-LRR	Rpi-blb2
SOLTUB.AGRIA.G00000013669	4	6426757	6429297	-	Cluster_210	CC-NBARC-LRR	Rpi-blb3
SOLTUB.AGRIA.G00000038927	11	54116334	54121817	-	Cluster_223	CC-NBARC-LRR	Rpi-R3b
SOLTUB.AGRIA.G00000032822	9	71952618	71955793	-	Cluster_223	CC-NBARC-LRR	Rpi-R9a, Rpi-vnt1.1, Rpi-vnt1.1-A2056
SOLTUB.AGRIA.G00000038432	11	48532463	48538988	+	Cluster_105	CC-NBARC-LRR	Rpi-R3a
SOLTUB.AGRIA.G00000028713	8	54936133	54939962	-	No_Cluster	CC-NBARC-LRR	Rpi-blb1, Rpi-sto1, Rpi-sto1-T3144, Rpi-pta1, Rpi-pta1-A2012

## Sheet: Table S30
Table S30: List of genes present in the co-expression cluster, Cluster_223.
Reference gene ID	Alias 1	Alias 2	Gene name
SOLTUB.AGRIA.G00000000055	NLR	NBARC	NBS-LRR class disease resistance protein
SOLTUB.AGRIA.G00000000109	NLR	CC-NBARC-LRR	Disease resistance protein (CC-NBS-LRR class) family
SOLTUB.AGRIA.G00000000112	NLR	CC-NBARC	Disease resistance protein (CC-NBS-LRR class) family
SOLTUB.AGRIA.G00000000113	NLR	CC-NBARC-LRR	Disease resistance protein (CC-NBS-LRR class) family
SOLTUB.AGRIA.G00000000115	NLR	CC-NBARC-LRR	Disease resistance protein (CC-NBS-LRR class) family
SOLTUB.AGRIA.G00000002202		No alias	Dehydration-induced 19-like protein
SOLTUB.AGRIA.G00000002855	NLR	CC-NBARC-LRR	Nbs-lrr resistance protein, putative
SOLTUB.AGRIA.G00000003540		No alias	Serine/threonine-protein kinase
SOLTUB.AGRIA.G00000004604		No alias	Late embryogenesis abundant protein
SOLTUB.AGRIA.G00000005864		No alias	Disease resistance protein BS2
SOLTUB.AGRIA.G00000007208		No alias	Receptor kinase, putative
SOLTUB.AGRIA.G00000010491		No alias	Sugar transport protein 7
SOLTUB.AGRIA.G00000011002		No alias	ARM repeat superfamily protein
SOLTUB.AGRIA.G00000011078		No alias	Major facilitator superfamily protein
SOLTUB.AGRIA.G00000011085	TF	C3H	Zinc finger CCCH domain-containing protein 56
SOLTUB.AGRIA.G00000012707		No alias	Protein nrt1 ptr family 1.2
SOLTUB.AGRIA.G00000015358		No alias	Malectin/receptor protein kinase family protein, putative
SOLTUB.AGRIA.G00000016257		No alias	Oligopeptide transporter, putative
SOLTUB.AGRIA.G00000017220	NLR	CC-NBARC-LRR	Disease resistance protein (CC-NBS-LRR class) family
SOLTUB.AGRIA.G00000017391		No alias	Receptor-like protein 12
SOLTUB.AGRIA.G00000019406		No alias	Receptor-like protein EIX2
SOLTUB.AGRIA.G00000020708	NLR	TIR-NBARC-LRR	Disease resistance protein N-like protein
SOLTUB.AGRIA.G00000023007	TF	EIL	Protein ethylene insensitive 3
SOLTUB.AGRIA.G00000023646		No alias	Pentatricopeptide repeat-containing protein
SOLTUB.AGRIA.G00000028563	NLR	CC-NBARC-LRR	Disease resistance protein RGA2
SOLTUB.AGRIA.G00000028610	NLR	NBARC-LRR	Disease resistance protein RGA2
SOLTUB.AGRIA.G00000028612	NLR	NBARC-LRR	Disease resistance protein RGA2
SOLTUB.AGRIA.G00000028631	NLR	NBARC-LRR	Disease resistance protein RGA2
SOLTUB.AGRIA.G00000029776		No alias	Intron maturase, type II family protein
SOLTUB.AGRIA.G00000030351		No alias	RNA-binding CRS1 / YhbY domain protein
SOLTUB.AGRIA.G00000031416	NLR	CC-NBARC-LRR	Disease resistance protein
SOLTUB.AGRIA.G00000031618	NLR	CC-NBARC-LRR	Disease resistance protein RGA2
SOLTUB.AGRIA.G00000032822	Rpi-R9a	CC-NBARC-LRR	Disease resistance protein RPP13
SOLTUB.AGRIA.G00000032826	NLR	CC-NBARC-LRR	Disease resistance protein RPP13
SOLTUB.AGRIA.G00000032828	NLR	CC-NBARC-LRR	Disease resistance protein RPP13
SOLTUB.AGRIA.G00000032829		No alias	Tm-2 ToMV resistance protein
SOLTUB.AGRIA.G00000032846	NLR	CC-NBARC-LRR	Disease resistance protein RPP13
SOLTUB.AGRIA.G00000034290	NLR	CC-NBARC-LRR	Disease resistance protein (CC-NBS-LRR class) family
SOLTUB.AGRIA.G00000034663		No alias	Disease resistance protein (TIR-NBS-LRR class) family
SOLTUB.AGRIA.G00000036230		No alias	DNA mismatch repair mutS
SOLTUB.AGRIA.G00000037177		No alias	Pentatricopeptide repeat-containing protein
SOLTUB.AGRIA.G00000037183		No alias	Pentatricopeptide repeat-containing protein
SOLTUB.AGRIA.G00000038781	NLR	CC-NBARC	Disease resistance protein
SOLTUB.AGRIA.G00000038794	NLR	CC-NBARC-LRR	Disease resistance protein
SOLTUB.AGRIA.G00000038803	NLR	CC-NBARC-LRR	Disease resistance protein
SOLTUB.AGRIA.G00000038868	NLR	NBARC	Disease resistance protein
SOLTUB.AGRIA.G00000038927	Rpi-R3b	CC-NBARC-LRR	Disease resistance protein (CC-NBS-LRR class) family
SOLTUB.AGRIA.G00000038928	NLR	CC-NBARC-LRR	Disease resistance protein
SOLTUB.AGRIA.G00000038939	NLR	CC-NBARC-LRR	Disease resistance protein (CC-NBS-LRR class) family
SOLTUB.AGRIA.G00000039260		No alias	Disease resistance protein RGH5
SOLTUB.AGRIA.G00000039282	NLR	CC-NBARC-LRR	Disease resistance protein RGH4
SOLTUB.AGRIA.G00000039283	NLR	CC-NBARC-LRR	Disease resistance protein RGH7
SOLTUB.AGRIA.G00000039909		No alias	Receptor-like protein, putative
SOLTUB.AGRIA.G00000041141	NLR	NBARC-LRR	Disease resistance protein RPS5
SOLTUB.AGRIA.G00000041147	NLR	NBARC-LRR	Disease resistance protein (CC-NBS-LRR class) family
SOLTUB.AGRIA.G00000041317	NLR	TIR-NBARC	Resistance gene-like
SOLTUB.AGRIA.G00000041603		No alias	Cysteine-rich receptor-kinase-like protein
SOLTUB.AGRIA.G00000042067	NLR	TIR-NBARC-LRR	Disease resistance protein N-like protein

## Sheet: Table S31
Table S31: List of significantly enriched gene ontology (GO) terms in Cluster_223 (corrected p-value < 0.05).
GO ID	GO description	% genes in cluster	Enrichment log2	p-value	Corrected p-value
GO:0006952	defense response	70.69% (41/58)	2.39	0	0
GO:0051707	response to other organism	72.41% (42/58)	2.28	0	0
GO:0098542	defense response to other organism	65.52% (38/58)	2.56	0	0
GO:0044419	biological process involved in interspecies interaction between organisms	72.41% (42/58)	2.23	0	0
GO:0043207	response to external biotic stimulus	72.41% (42/58)	2.18	0	0
GO:0009607	response to biotic stimulus	72.41% (42/58)	2.15	0	0
GO:0009605	response to external stimulus	74.14% (43/58)	1.9	0	0
GO:0043531	ADP binding	20.69% (12/58)	5.21	0	0
GO:0006950	response to stress	75.86% (44/58)	1.44	0	0
GO:0050896	response to stimulus	82.76% (48/58)	1.1	0	0
GO:0004016	adenylate cyclase activity	12.07% (7/58)	6.1	0	0
GO:0016849	phosphorus-oxygen lyase activity	12.07% (7/58)	5.12	0	0
GO:0009416	response to light stimulus	34.48% (20/58)	2.21	0	0
GO:0016020	membrane	65.52% (38/58)	1.22	0	0
GO:0009975	cyclase activity	12.07% (7/58)	4.8	0	0
GO:0009314	response to radiation	34.48% (20/58)	2.14	0	0
GO:0009620	response to fungus	29.31% (17/58)	2.36	0	1e-06
GO:0042742	defense response to bacterium	25.86% (15/58)	2.58	0	1e-06
GO:0009626	plant-type hypersensitive response	15.52% (9/58)	3.64	0	1e-06
GO:0034050	programmed cell death induced by symbiont	15.52% (9/58)	3.64	0	1e-06
GO:0009617	response to bacterium	29.31% (17/58)	2.22	0	2e-06
GO:0000166	nucleotide binding	36.21% (21/58)	1.83	0	3e-06
GO:1901265	nucleoside phosphate binding	36.21% (21/58)	1.83	0	3e-06
GO:0051702	biological process involved in interaction with symbiont	15.52% (9/58)	3.43	0	3e-06
GO:0008150	biological_process	91.38% (53/58)	0.57	0	7e-06
GO:0012501	programmed cell death	17.24% (10/58)	3.04	0	7e-06
GO:0036094	small molecule binding	36.21% (21/58)	1.69	1e-06	1.2e-05
GO:0050832	defense response to fungus	20.69% (12/58)	2.49	1e-06	2.3e-05
GO:0008219	cell death	17.24% (10/58)	2.81	1e-06	2.8e-05
GO:0030554	adenyl nucleotide binding	24.14% (14/58)	2.12	2e-06	4.4e-05
GO:0032559	adenyl ribonucleotide binding	24.14% (14/58)	2.13	2e-06	4.4e-05
GO:0032555	purine ribonucleotide binding	25.86% (15/58)	2.03	2e-06	4.5e-05
GO:0017076	purine nucleotide binding	25.86% (15/58)	2.02	2e-06	4.5e-05
GO:0110165	cellular anatomical entity	87.93% (51/58)	0.55	3e-06	5.5e-05
GO:0032553	ribonucleotide binding	25.86% (15/58)	1.99	3e-06	5.5e-05
GO:0044403	biological process involved in symbiotic interaction	15.52% (9/58)	2.78	6e-06	9.5e-05
GO:0005575	cellular_component	87.93% (51/58)	0.53	6e-06	9.6e-05
GO:0097367	carbohydrate derivative binding	25.86% (15/58)	1.91	6e-06	9.8e-05
GO:0003674	molecular_function	86.21% (50/58)	0.53	1.1e-05	0.000166
GO:0005488	binding	77.59% (45/58)	0.63	1.5e-05	0.000227
GO:0045087	innate immune response	15.52% (9/58)	2.56	1.9e-05	0.000273
GO:0009628	response to abiotic stimulus	43.1% (25/58)	1.17	2.5e-05	0.000349
GO:0005524	ATP binding	20.69% (12/58)	2.02	3.1e-05	0.00042
GO:0006955	immune response	15.52% (9/58)	2.45	3.6e-05	0.000483
GO:0043168	anion binding	25.86% (15/58)	1.61	7e-05	0.000914
GO:0005622	intracellular anatomical structure	12.07% (7/58)	2.76	7.6e-05	0.00097
GO:0051607	defense response to virus	8.62% (5/58)	3.45	9.6e-05	0.001171
GO:0140546	defense response to symbiont	8.62% (5/58)	3.45	9.6e-05	0.001171
GO:0035639	purine ribonucleoside triphosphate binding	20.69% (12/58)	1.81	0.000118	0.001414
GO:0016829	lyase activity	12.07% (7/58)	2.47	0.000265	0.003107
GO:0097159	organic cyclic compound binding	46.55% (27/58)	0.9	0.000284	0.003264
GO:1901363	heterocyclic compound binding	44.83% (26/58)	0.86	0.00067	0.007566
GO:0009615	response to virus	8.62% (5/58)	2.71	0.000996	0.011028
GO:0003953	NAD+ nucleosidase activity	5.17% (3/58)	3.93	0.001036	0.011266
GO:0002376	immune system process	15.52% (9/58)	1.74	0.001314	0.014021
GO:0031425	chloroplast RNA processing	5.17% (3/58)	3.53	0.002272	0.023394
GO:0010033	response to organic substance	34.48% (20/58)	0.92	0.002271	0.023805
GO:1900865	chloroplast RNA modification	5.17% (3/58)	3.51	0.002384	0.024125
GO:0005515	protein binding	56.9% (33/58)	0.59	0.002503	0.024902
GO:0009756	carbohydrate mediated signaling	5.17% (3/58)	3.38	0.003039	0.029245
GO:0010182	sugar mediated signaling pathway	5.17% (3/58)	3.38	0.003039	0.029245
GO:0016799	hydrolase activity, hydrolyzing N-glycosyl compounds	5.17% (3/58)	3.35	0.003218	0.030472
GO:0080156	mitochondrial mRNA modification	5.17% (3/58)	3.28	0.003695	0.034429

## Sheet: Table S32
Table S32: List of genes present in the co-expression cluster, Cluster_103.
Reference gene ID	Alias 1	Alias 2	Gene name
SOLTUB.AGRIA.G00000002146			Persulfide dioxygenase ethe1-like, mitochondrial
SOLTUB.AGRIA.G00000003083			Zinc-binding dehydrogenase family protein
SOLTUB.AGRIA.G00000003853			AARP2CN-like protein
SOLTUB.AGRIA.G00000004433			Sodium-bile acid cotransporter, putative
SOLTUB.AGRIA.G00000004436			Unknown protein
SOLTUB.AGRIA.G00000004437			RING-H2 finger protein ATL80
SOLTUB.AGRIA.G00000004438			Sodium-bile acid cotransporter, putative
SOLTUB.AGRIA.G00000004474			RING-H2 finger protein ATL80
SOLTUB.AGRIA.G00000004475			Sodium-bile acid cotransporter, putative
SOLTUB.AGRIA.G00000006324			Ap-4 complex subunit epsilon
SOLTUB.AGRIA.G00000007727			p-loop containing nucleoside triphosphate hydrolases superfamily protein, putative
SOLTUB.AGRIA.G00000012416			Nuclease domain-containing 1
SOLTUB.AGRIA.G00000012417			Nuclease domain-containing protein 1
SOLTUB.AGRIA.G00000013217			DUF1639 family protein, putative (DUF1639)
SOLTUB.AGRIA.G00000013333			Mlp-like protein 34
SOLTUB.AGRIA.G00000013343			Mlp-like protein 34
SOLTUB.AGRIA.G00000013397			B-cell receptor-associated-like protein
SOLTUB.AGRIA.G00000013398			Cytochrome p450 82c4
SOLTUB.AGRIA.G00000013422	NLR	CC-NBARC-LRR	Hero resistance protein
SOLTUB.AGRIA.G00000013423	NLR	CC-NBARC	Hero resistance protein
SOLTUB.AGRIA.G00000013425	NLR	CC-NBARC-LRR	Disease resistance protein
SOLTUB.AGRIA.G00000013427	NLR	CC-NBARC-LRR	Hero resistance protein
SOLTUB.AGRIA.G00000013429			Disease resistance protein
SOLTUB.AGRIA.G00000013430	NLR	CC-NBARC	Disease resistance protein RPP13
SOLTUB.AGRIA.G00000013434	NLR	CC-NBARC-LRR	Disease resistance protein
SOLTUB.AGRIA.G00000013442			Hero resistance protein
SOLTUB.AGRIA.G00000013443	NLR	CC-NBARC-LRR	Disease resistance protein RPP8
SOLTUB.AGRIA.G00000013444			Hero resistance protein
SOLTUB.AGRIA.G00000013446			Hero resistance protein
SOLTUB.AGRIA.G00000013447	NLR	NBARC-LRR	Disease resistance protein
SOLTUB.AGRIA.G00000015148	NLR	NBARC-LRR	Disease resistance protein RPS5
SOLTUB.AGRIA.G00000016067			Serine/threonine protein kinase
SOLTUB.AGRIA.G00000016099			Craniofacial development protein 1
SOLTUB.AGRIA.G00000016129			WD and tetratricopeptide repeat protein, putative
SOLTUB.AGRIA.G00000016130			Transcription factor protein
SOLTUB.AGRIA.G00000016558			Ent-kaurene oxidase
SOLTUB.AGRIA.G00000016899			At-hook motif nuclear-localized protein 27
SOLTUB.AGRIA.G00000017295			core-2/I-branching beta-1,6-n-acetylglucosaminyltransferase family protein
SOLTUB.AGRIA.G00000017408			Core-2/I-branching beta-1,6-N-acetylglucosaminyltransferase family protein
SOLTUB.AGRIA.G00000017709	NLR	TIR-NBARC-LRR	Disease resistance protein (TIR-NBS-LRR class), putative
SOLTUB.AGRIA.G00000018094			Retrovirus-related Pol polyprotein from transposon RE1
SOLTUB.AGRIA.G00000019825	NLR	CC-NBARC-LRR	NBS-LRR resistance protein-like protein
SOLTUB.AGRIA.G00000019832	NLR	CC-NBARC-LRR	NBS-LRR resistance protein-like protein
SOLTUB.AGRIA.G00000019842	NLR	CC-NBARC-LRR	NBS-LRR resistance protein-like protein
SOLTUB.AGRIA.G00000019845	NLR	CC-NBARC-LRR	NBS-LRR resistance protein-like protein
SOLTUB.AGRIA.G00000019849	NLR	CC-NBARC-LRR	NBS-LRR resistance protein-like protein
SOLTUB.AGRIA.G00000019855	NLR	CC-NBARC-LRR	NBS-LRR resistance protein-like protein
SOLTUB.AGRIA.G00000019862	NLR	CC-NBARC-LRR	NBS-LRR resistance protein-like protein
SOLTUB.AGRIA.G00000019865	NLR	CC-NBARC-LRR	NBS-LRR resistance protein-like protein
SOLTUB.AGRIA.G00000019866	NLR	CC-NBARC	NBS-LRR resistance protein-like protein
SOLTUB.AGRIA.G00000020268	NLR	CC-NBARC	NBS-LRR resistance protein-like protein
SOLTUB.AGRIA.G00000020269	NLR	CC-NBARC-LRR	NBS-LRR resistance protein-like protein
SOLTUB.AGRIA.G00000020271	NLR	CC-NBARC-LRR	NBS-LRR resistance protein-like protein
SOLTUB.AGRIA.G00000020553			NBS-LRR resistance protein-like protein
SOLTUB.AGRIA.G00000021606	TF	C2H2	Zinc finger, C2H2
SOLTUB.AGRIA.G00000024968			Glycosyltransferase
SOLTUB.AGRIA.G00000025941			Receptor-like serinethreonine-protein kinase
SOLTUB.AGRIA.G00000026716	NLR	CC-NBARC-LRR	Disease resistance protein (CC-NBS-LRR class) family
SOLTUB.AGRIA.G00000026720	NLR	CC-NBARC-LRR	Disease resistance protein (CC-NBS-LRR class) family
SOLTUB.AGRIA.G00000026725	NLR	TIR-NBARC-LRR	Disease resistance protein N-like protein
SOLTUB.AGRIA.G00000026929	NLR	TIR-NBARC-LRR	Disease resistance protein N-like protein
SOLTUB.AGRIA.G00000027892			Unknown protein
SOLTUB.AGRIA.G00000031562			ABC transporter C family member 5
SOLTUB.AGRIA.G00000031598			ABC transporter C family member 5
SOLTUB.AGRIA.G00000031623	NLR	NBARC-LRR	Disease resistance protein (CC-NBS-LRR class) family
SOLTUB.AGRIA.G00000031624	NLR	CC-NBARC	Disease resistance protein RPP13
SOLTUB.AGRIA.G00000031889	NLR	NBARC-LRR	Disease resistance protein RGA5
SOLTUB.AGRIA.G00000032426			2-oxoglutarate (2OG) and Fe(II)-dependent oxygenase superfamily protein
SOLTUB.AGRIA.G00000032432			2-oxoglutarate (2OG) and Fe(II)-dependent oxygenase superfamily protein
SOLTUB.AGRIA.G00000032445			2-oxoglutarate (2OG) and Fe(II)-dependent oxygenase superfamily protein
SOLTUB.AGRIA.G00000032965	Rpi-R8	CC-NBARC-LRR	R8 resistance protein
SOLTUB.AGRIA.G00000032966	NLR	CC-NBARC-LRR	Disease resistance protein RPP13
SOLTUB.AGRIA.G00000032969	NLR	NBARC-LRR	Disease resistance protein RPP13
SOLTUB.AGRIA.G00000032970	NLR	CC-NBARC-LRR	Disease resistance protein RPP13
SOLTUB.AGRIA.G00000034546			Unknown protein
SOLTUB.AGRIA.G00000034660	NLR	CC-NBARC-LRR	Disease resistance protein RGA2
SOLTUB.AGRIA.G00000035155	NLR	NBARC-LRR	Disease resistance protein (CC-NBS-LRR class) family
SOLTUB.AGRIA.G00000035162	NLR	NBARC-LRR	Disease resistance protein (CC-NBS-LRR class) family
SOLTUB.AGRIA.G00000035214	Rpi-ber	CC-NBARC-LRR	Disease resistance protein (CC-NBS-LRR class) family
SOLTUB.AGRIA.G00000035257	NLR	NBARC-LRR	Disease resistance protein (CC-NBS-LRR class) family
SOLTUB.AGRIA.G00000036474			Monocopper oxidase-like protein SKU5
SOLTUB.AGRIA.G00000036937			Cytosolic 5'-nucleotidase III-like protein
SOLTUB.AGRIA.G00000038934	NLR	CC-NBARC-LRR	Disease resistance protein
SOLTUB.AGRIA.G00000038935	NLR	CC-NBARC-LRR	Disease resistance N'-like protein
SOLTUB.AGRIA.G00000038937	NLR	CC-NBARC-LRR	Disease resistance protein (CC-NBS-LRR class) family
SOLTUB.AGRIA.G00000038941	NLR	CC-NBARC-LRR	Disease resistance protein
SOLTUB.AGRIA.G00000038943	NLR	CC-NBARC-LRR	Disease resistance N'-like protein
SOLTUB.AGRIA.G00000040943			Lipase family protein
SOLTUB.AGRIA.G00000041944			Endonuclease V
SOLTUB.AGRIA.G00000042433			Lipase family protein
SOLTUB.AGRIA.G00000042599			ABC transporter G family member 34
SOLTUB.AGRIA.G00000044116	NLR	CC-NBARC-LRR	Disease resistance protein (CC-NBS-LRR class) family

## Sheet: Table S33
Table S33: List of significantly enriched gene ontology (GO) terms in Cluster_103 (corrected p-value < 0.05).
GO ID	GO description	% genes in cluster	Enrichment log2	p-value	Corrected p-value
GO:0051707	response to other organism	57.61% (53/92)	1.95	0	0
GO:0098542	defense response to other organism	51.09% (47/92)	2.2	0	0
GO:0009607	response to biotic stimulus	59.78% (55/92)	1.87	0	0
GO:0006952	defense response	55.43% (51/92)	2.04	0	0
GO:0043207	response to external biotic stimulus	59.78% (55/92)	1.9	0	0
GO:0044419	biological process involved in interspecies interaction between organisms	57.61% (53/92)	1.9	0	0
GO:0009605	response to external stimulus	59.78% (55/92)	1.59	0	0
GO:0006950	response to stress	64.13% (59/92)	1.2	0	0
GO:0050896	response to stimulus	71.74% (66/92)	0.89	0	0
GO:0016020	membrane	55.43% (51/92)	0.98	0	5e-06
GO:0005622	intracellular anatomical structure	13.04% (12/92)	2.87	0	1e-05
GO:0004016	adenylate cyclase activity	5.43% (5/92)	4.94	1e-06	6.6e-05
GO:0006849	plasma membrane pyruvate transport	3.26% (3/92)	6.86	2e-06	0.000194
GO:0005488	binding	72.83% (67/92)	0.54	7e-06	0.000625
GO:0050833	pyruvate transmembrane transporter activity	3.26% (3/92)	6.23	8e-06	0.000685
GO:0042742	defense response to bacterium	16.3% (15/92)	1.91	9e-06	0.000722
GO:0006848	pyruvate transport	3.26% (3/92)	6.07	1.2e-05	0.00081
GO:1901475	pyruvate transmembrane transport	3.26% (3/92)	6.07	1.2e-05	0.00081
GO:0009617	response to bacterium	19.57% (18/92)	1.64	1.5e-05	0.000971
GO:0016849	phosphorus-oxygen lyase activity	5.43% (5/92)	3.97	1.8e-05	0.00112
GO:0110165	cellular anatomical entity	80.43% (74/92)	0.42	2.7e-05	0.001555
GO:0015718	monocarboxylic acid transport	5.43% (5/92)	3.76	3.6e-05	0.001859
GO:0009815	1-aminocyclopropane-1-carboxylate oxidase activity	3.26% (3/92)	5.56	3.5e-05	0.001888
GO:0016715	oxidoreductase activity,	3.26% (3/92)	5.56	3.5e-05	0.001888
GO:0009416	response to light stimulus	20.65% (19/92)	1.47	4.1e-05	0.002032
GO:0005575	cellular_component	80.43% (74/92)	0.4	5.2e-05	0.002381
GO:1901618	organic hydroxy compound transmembrane transporter activity	4.35% (4/92)	4.29	5.5e-05	0.002412
GO:0009975	cyclase activity	5.43% (5/92)	3.65	5.2e-05	0.002437
GO:0008150	biological_process	80.43% (74/92)	0.39	7.7e-05	0.003161
GO:0009314	response to radiation	20.65% (19/92)	1.4	7.7e-05	0.003264
GO:0031418	L-ascorbic acid binding	3.26% (3/92)	5.03	0.000108	0.004289
GO:0071714	icosanoid transmembrane transporter activity	2.17% (2/92)	6.92	0.000114	0.004375
GO:0009805	coumarin biosynthetic process	4.35% (4/92)	3.96	0.000132	0.004917
GO:0008028	monocarboxylic acid transmembrane transporter activity	4.35% (4/92)	3.95	0.000137	0.004943
GO:0009804	coumarin metabolic process	4.35% (4/92)	3.85	0.00018	0.006292
GO:0015732	prostaglandin transport	2.17% (2/92)	6.56	0.000195	0.006646
GO:0062131	3-butenylglucosinolate 2-hydroxylase activity	3.26% (3/92)	4.62	0.000256	0.008499
GO:0046700	heterocycle catabolic process	7.61% (7/92)	2.45	0.000304	0.009558
GO:0044270	cellular nitrogen compound catabolic process	7.61% (7/92)	2.46	0.000297	0.009594
GO:0003674	molecular_function	77.17% (71/92)	0.37	0.000319	0.009784
GO:0010372	positive regulation of gibberellin biosynthetic process	2.17% (2/92)	6.15	0.000356	0.01065
GO:0009692	ethylene metabolic process	3.26% (3/92)	4.41	0.000392	0.010674
GO:0009693	ethylene biosynthetic process	3.26% (3/92)	4.41	0.000392	0.010674
GO:0043449	cellular alkene metabolic process	3.26% (3/92)	4.41	0.000392	0.010674
GO:0043450	alkene biosynthetic process	3.26% (3/92)	4.41	0.000392	0.010674
GO:0034655	nucleobase-containing compound catabolic process	6.52% (6/92)	2.63	0.000445	0.011864
GO:0071716	leukotriene transport	2.17% (2/92)	5.92	0.00049	0.01277
GO:1900673	olefin metabolic process	3.26% (3/92)	4.21	0.000591	0.014781
GO:1900674	olefin biosynthetic process	3.26% (3/92)	4.21	0.000591	0.014781
GO:0034040	ATPase-coupled lipid transmembrane transporter activity	2.17% (2/92)	5.64	0.000728	0.017857
GO:0016442	RISC complex	2.17% (2/92)	5.56	0.000818	0.019665
GO:0009626	plant-type hypersensitive response	6.52% (6/92)	2.39	0.001048	0.024239
GO:0034050	programmed cell death induced by symbiont	6.52% (6/92)	2.39	0.001048	0.024239
GO:0034634	glutathione transmembrane transporter activity	2.17% (2/92)	5.34	0.001118	0.025375
GO:0031332	RNAi effector complex	2.17% (2/92)	5.27	0.001228	0.027363
GO:0005342	organic acid transmembrane transporter activity	5.43% (5/92)	2.64	0.001281	0.027557
GO:0046943	carboxylic acid transmembrane transporter activity	5.43% (5/92)	2.64	0.001281	0.027557
GO:0048029	monosaccharide binding	3.26% (3/92)	3.79	0.001362	0.028297
GO:0019439	aromatic compound catabolic process	7.61% (7/92)	2.08	0.00136	0.02874
GO:0008281	sulfonylurea receptor activity	2.17% (2/92)	5.15	0.001462	0.028914
GO:0010290	chlorophyll catabolite transmembrane transporter activity	2.17% (2/92)	5.15	0.001462	0.028914
GO:0071715	icosanoid transport	2.17% (2/92)	5.15	0.001462	0.028914
GO:0097327	response to antineoplastic agent	2.17% (2/92)	5.03	0.001717	0.033405
GO:0046942	carboxylic acid transport	5.43% (5/92)	2.52	0.001877	0.035405
GO:0015431	ABC-type glutathione S-conjugate transporter activity	2.17% (2/92)	4.98	0.001851	0.035459
GO:1905039	carboxylic acid transmembrane transport	4.35% (4/92)	2.94	0.001915	0.035568
GO:0008219	cell death	8.7% (8/92)	1.82	0.001984	0.036307
GO:1901361	organic cyclic compound catabolic process	7.61% (7/92)	1.96	0.00221	0.03764
GO:1903825	organic acid transmembrane transport	4.35% (4/92)	2.87	0.002246	0.037723
GO:0009620	response to fungus	14.13% (13/92)	1.31	0.002185	0.037725
GO:0008514	organic anion transmembrane transporter activity	5.43% (5/92)	2.47	0.002155	0.037742
GO:0010439	regulation of glucosinolate biosynthetic process	3.26% (3/92)	3.57	0.002098	0.037832
GO:0052616	ent-kaur-16-en-19-ol oxidase activity	1.09% (1/92)	8.73	0.002354	0.037968
GO:0052617	ent-kaur-16-en-19-al oxidase activity	1.09% (1/92)	8.73	0.002354	0.037968
GO:0042167	heme catabolic process	1.09% (1/92)	8.73	0.002354	0.037968
GO:0051702	biological process involved in interaction with symbiont	6.52% (6/92)	2.18	0.002141	0.038048
GO:0051716	cellular response to stimulus	26.09% (24/92)	0.82	0.00312	0.049673

## Sheet: Table S34
Table S34: List of genes present in the co-expression cluster, Cluster_210.
Reference gene ID	Alias 1	Alias 2	Gene name
SOLTUB.AGRIA.G00000004667			calmodulin-binding transcription activator
SOLTUB.AGRIA.G00000005360			Eukaryotic translation initiation factor 4b3
SOLTUB.AGRIA.G00000005508			Protein TAB2 homolog, chloroplastic
SOLTUB.AGRIA.G00000008483			RNA-binding (RRM/RBD/RNP motifs) family protein
SOLTUB.AGRIA.G00000010963			Kinase family protein
SOLTUB.AGRIA.G00000011073			Unknown protein
SOLTUB.AGRIA.G00000011077			RNA polymerase sigma factor rpoD, putative
SOLTUB.AGRIA.G00000011080			Alanine--tRNA ligase
SOLTUB.AGRIA.G00000011082			RING/FYVE/PHD zinc finger superfamily protein, putative isoform 8
SOLTUB.AGRIA.G00000011095			Cytochrome P450
SOLTUB.AGRIA.G00000011096			N-alpha-acetyltransferase
SOLTUB.AGRIA.G00000011102			Cystatin/monellin superfamily protein
SOLTUB.AGRIA.G00000011107			Exostosin family protein-like protein
SOLTUB.AGRIA.G00000011113			Nadh dehydrogenase [ubiquinone] iron-sulfur protein 6, mitochondrial
SOLTUB.AGRIA.G00000011114			Tetratricopeptide repeat (TPR)-like superfamily protein
SOLTUB.AGRIA.G00000011115			Cytochrome P450
SOLTUB.AGRIA.G00000011254			Pentatricopeptide repeat-containing protein, putative
SOLTUB.AGRIA.G00000011255			Aluminum-activated malate transporter-like
SOLTUB.AGRIA.G00000011280			Nascent polypeptide-associated complex subunit alpha-like protein
SOLTUB.AGRIA.G00000011297			fantom protein
SOLTUB.AGRIA.G00000011304			Polyadenylate-binding protein
SOLTUB.AGRIA.G00000011314			RNA polymerase II degradation factor
SOLTUB.AGRIA.G00000011322			NAD(P)-linked oxidoreductase superfamily protein
SOLTUB.AGRIA.G00000011337			Rna-binding protein 2
SOLTUB.AGRIA.G00000011338			Protein yippee-like
SOLTUB.AGRIA.G00000011342			Impaired sucrose induction 1-like protein
SOLTUB.AGRIA.G00000011351			Acyl-coa-binding domain-containing protein 1
SOLTUB.AGRIA.G00000011359			transmembrane protein
SOLTUB.AGRIA.G00000011477			ATP-dependent zinc metalloprotease FTSH protein
SOLTUB.AGRIA.G00000011550			Dentin sialophosphoprotein-related, putative isoform 1
SOLTUB.AGRIA.G00000012255			Zinc finger BED domain-containing protein DAYSLEEPER
SOLTUB.AGRIA.G00000012939			26S proteasome regulatory subunit 7
SOLTUB.AGRIA.G00000013652			Mediator of rna polymerase ii transcription subunit 15a
SOLTUB.AGRIA.G00000013669	Rpi-blb3	CC-NBARC-LRR	Disease resistance protein RPP13
SOLTUB.AGRIA.G00000013674	NLR	CC-NBARC-LRR	Disease resistance protein RPP13
SOLTUB.AGRIA.G00000013690	NLR	CC-NBARC-LRR	Disease resistance protein RPP13
SOLTUB.AGRIA.G00000014167			N-acetylglucosaminyl-phosphatidylinositol biosynthetic protein gpi1
SOLTUB.AGRIA.G00000014250			Abc transporter a family member 1
SOLTUB.AGRIA.G00000016202			Ubiquitin carboxyl-terminal hydrolase 16
SOLTUB.AGRIA.G00000017717			paired amphipathic helix Sin3-like protein
SOLTUB.AGRIA.G00000019452			Prohibitin
SOLTUB.AGRIA.G00000019851	NLR	CC-NBARC-LRR	NBS-LRR resistance protein-like protein
SOLTUB.AGRIA.G00000020115			Aspartate--tRNA ligase
SOLTUB.AGRIA.G00000020243			DNA repair helicase (Rad3)
SOLTUB.AGRIA.G00000020248			RING/U-box superfamily protein, putative
SOLTUB.AGRIA.G00000020263	NLR	CC-NBARC-LRR	NBS-LRR resistance protein-like protein
SOLTUB.AGRIA.G00000020264	NLR	CC-NBARC-LRR	NBS-LRR resistance protein-like protein
SOLTUB.AGRIA.G00000020273			NBS-LRR resistance protein-like protein
SOLTUB.AGRIA.G00000020276	NLR	NBARC-LRR	Disease resistance protein
SOLTUB.AGRIA.G00000020281	NLR	CC-NBARC-LRR	NBS-LRR resistance protein-like protein
SOLTUB.AGRIA.G00000020554	NLR	CC-NBARC	NBS-LRR resistance protein-like protein
SOLTUB.AGRIA.G00000021560			Serine/threonine-protein kinase
SOLTUB.AGRIA.G00000021570			Serine/threonine-protein kinase
SOLTUB.AGRIA.G00000022404			Phospholipid-transporting ATPase
SOLTUB.AGRIA.G00000022592			Calcium-binding mitochondrial carrier SCaMC-1
SOLTUB.AGRIA.G00000022836			Serine/threonine-protein phosphatase
SOLTUB.AGRIA.G00000023973			Calcium-transporting ATPase
SOLTUB.AGRIA.G00000024270			Phosphoinositide phosphatase family protein
SOLTUB.AGRIA.G00000024351			vernalization5/VIN3-like protein
SOLTUB.AGRIA.G00000025250			Serine/threonine protein phosphatase 2A regulatory subunit B
SOLTUB.AGRIA.G00000025485			Enhancer of polycomb-like protein
SOLTUB.AGRIA.G00000026381			Proteasome activator complex subunit 4
SOLTUB.AGRIA.G00000026454			Molybdenum cofactor sulfurase
SOLTUB.AGRIA.G00000026527			Exosome complex component RRP42
SOLTUB.AGRIA.G00000027039			MuDR family transposase
SOLTUB.AGRIA.G00000027224			Mitogen-activated protein kinase
SOLTUB.AGRIA.G00000027978			Serine hydroxymethyltransferase
SOLTUB.AGRIA.G00000031146			Phospholipid:diacylglycerol acyltransferase
SOLTUB.AGRIA.G00000031147			Phosphatidylcholine-sterol acyltransferase
SOLTUB.AGRIA.G00000033072	TF	MYB	MYB/HD-like transcription factor
SOLTUB.AGRIA.G00000033215			Auxin-responsive GH3 family protein
SOLTUB.AGRIA.G00000033346			BED zinc finger and hAT dimerization domain-containing protein
SOLTUB.AGRIA.G00000034562			Adenylyl cyclase-associated protein
SOLTUB.AGRIA.G00000035059			ATP-dependent zinc metalloprotease FtsH
SOLTUB.AGRIA.G00000035430			Cell division cycle protein 48-like protein
SOLTUB.AGRIA.G00000035674			Asparagine--tRNA ligase
SOLTUB.AGRIA.G00000036278			Mechanosensitive ion channel protein 2
SOLTUB.AGRIA.G00000036308			Transmembrane protein, putative
SOLTUB.AGRIA.G00000036476	TF	NAC	Nac domain-containing protein 78
SOLTUB.AGRIA.G00000036492			RING/U-box superfamily protein
SOLTUB.AGRIA.G00000036738			Neutral invertase
SOLTUB.AGRIA.G00000037285			Phosphatidylinositol-4-phosphate 5-kinase, putative
SOLTUB.AGRIA.G00000037300			phosphatidylinositol- 4-phosphate 5-kinase 5
SOLTUB.AGRIA.G00000037642			P-loop containing nucleoside triphosphate hydrolases superfamily protein
SOLTUB.AGRIA.G00000038481			Ring/U-Box superfamily protein
SOLTUB.AGRIA.G00000039626			Tesmin/TSO1-like CXC domain-containing protein
SOLTUB.AGRIA.G00000039661			Tesmin/TSO1-like CXC domain-containing protein
SOLTUB.AGRIA.G00000040229			Topoisomerase II-associated protein PAT1
SOLTUB.AGRIA.G00000040522			Mediator of rna polymerase ii transcription subunit 25
SOLTUB.AGRIA.G00000040917	NLR	CC-NBARC-LRR	Disease resistance protein RPP13
SOLTUB.AGRIA.G00000041798			Proteasome subunit alpha type
SOLTUB.AGRIA.G00000044086	Rpi-blb2	CC-NBARC-LRR	NBS-LRR resistance protein-like protein

## Sheet: Table S35
Table S35: List of significantly enriched gene ontology (GO) terms in Cluster_210 (corrected p-value < 0.05).
GO ID	GO description	% genes in cluster	Enrichment log2	p-value	Corrected p-value
GO:0097159	organic cyclic compound binding	51.09% (47/92)	1.04	0	8.6e-05
GO:1901363	heterocyclic compound binding	51.09% (47/92)	1.05	0	0.000137
GO:0005488	binding	76.09% (70/92)	0.6	0	0.000262
GO:0097367	carbohydrate derivative binding	21.74% (20/92)	1.66	4e-06	0.000881
GO:0012501	programmed cell death	11.96% (11/92)	2.51	4e-06	0.000952
GO:0032991	protein-containing complex	30.43% (28/92)	1.3	4e-06	0.001039
GO:0000166	nucleotide binding	27.17% (25/92)	1.42	3e-06	0.001058
GO:1901265	nucleoside phosphate binding	27.17% (25/92)	1.42	3e-06	0.001058
GO:0032989	cellular component morphogenesis	6.52% (6/92)	3.95	3e-06	0.00111
GO:1901564	organonitrogen compound metabolic process	42.39% (39/92)	0.96	7e-06	0.001232
GO:0030554	adenyl nucleotide binding	19.57% (18/92)	1.82	3e-06	0.001236
GO:0003674	molecular_function	81.52% (75/92)	0.45	7e-06	0.001239
GO:0060255	regulation of macromolecule metabolic process	34.78% (32/92)	1.14	6e-06	0.001275
GO:0036094	small molecule binding	29.35% (27/92)	1.39	2e-06	0.001293
GO:0051247	positive regulation of protein metabolic process	13.04% (12/92)	2.27	7e-06	0.001309
GO:0009987	cellular process	75.0% (69/92)	0.52	6e-06	0.001314
GO:0003713	transcription coactivator activity	6.52% (6/92)	3.66	8e-06	0.00134
GO:0032559	adenyl ribonucleotide binding	19.57% (18/92)	1.83	2e-06	0.00138
GO:0048519	negative regulation of biological process	33.7% (31/92)	1.13	1e-05	0.001475
GO:0033554	cellular response to stress	25.0% (23/92)	1.4	1.1e-05	0.001547
GO:0051716	cellular response to stimulus	32.61% (30/92)	1.15	1.2e-05	0.001611
GO:0048513	animal organ development	13.04% (12/92)	2.2	1.1e-05	0.001615
GO:0008289	lipid binding	9.78% (9/92)	2.65	1.4e-05	0.001711
GO:0043170	macromolecule metabolic process	42.39% (39/92)	0.92	1.4e-05	0.001758
GO:0008219	cell death	11.96% (11/92)	2.28	1.7e-05	0.001766
GO:0006807	nitrogen compound metabolic process	48.91% (45/92)	0.81	1.6e-05	0.001796
GO:0005575	cellular_component	81.52% (75/92)	0.42	1.9e-05	0.0018
GO:0019538	protein metabolic process	30.43% (28/92)	1.18	1.8e-05	0.001807
GO:0032555	purine ribonucleotide binding	19.57% (18/92)	1.62	1.7e-05	0.001827
GO:0017076	purine nucleotide binding	19.57% (18/92)	1.62	1.8e-05	0.00185
GO:0043168	anion binding	22.83% (21/92)	1.43	2.2e-05	0.001956
GO:0002082	regulation of oxidative phosphorylation	3.26% (3/92)	5.79	2.2e-05	0.001984
GO:0006661	phosphatidylinositol biosynthetic process	4.35% (4/92)	4.58	2.5e-05	0.002073
GO:0050877	nervous system process	7.61% (7/92)	3.03	2.5e-05	0.002073
GO:0032553	ribonucleotide binding	19.57% (18/92)	1.59	2.4e-05	0.002076
GO:0032990	cell part morphogenesis	5.43% (5/92)	3.83	2.8e-05	0.002241
GO:0045087	innate immune response	11.96% (11/92)	2.19	3e-05	0.002281
GO:1902494	catalytic complex	16.3% (15/92)	1.75	3.6e-05	0.002723
GO:0044403	biological process involved in symbiotic interaction	10.87% (10/92)	2.26	4.6e-05	0.003353
GO:0048523	negative regulation of cellular process	26.09% (24/92)	1.22	5.6e-05	0.003391
GO:0051702	biological process involved in interaction with symbiont	8.7% (8/92)	2.6	5.5e-05	0.003432
GO:0043067	regulation of programmed cell death	11.96% (11/92)	2.08	5.8e-05	0.003433
GO:0007400	neuroblast fate determination	2.17% (2/92)	7.41	5.5e-05	0.003452
GO:0016360	sensory organ precursor cell fate determination	2.17% (2/92)	7.41	5.5e-05	0.003452
GO:0042478	regulation of eye photoreceptor cell development	2.17% (2/92)	7.41	5.5e-05	0.003452
GO:0045314	regulation of compound eye photoreceptor development	2.17% (2/92)	7.41	5.5e-05	0.003452
GO:0010468	regulation of gene expression	28.26% (26/92)	1.14	6.3e-05	0.003491
GO:0005524	ATP binding	16.3% (15/92)	1.67	6.4e-05	0.00352
GO:0010941	regulation of cell death	13.04% (12/92)	1.95	6.1e-05	0.003527
GO:0006955	immune response	11.96% (11/92)	2.07	6.2e-05	0.003544
GO:0034641	cellular nitrogen compound metabolic process	29.35% (27/92)	1.11	6.6e-05	0.003565
GO:1905368	peptidase complex	4.35% (4/92)	4.3	5.3e-05	0.003748
GO:0019222	regulation of metabolic process	36.96% (34/92)	0.94	5.4e-05	0.003759
GO:0008150	biological_process	80.43% (74/92)	0.39	7.7e-05	0.004006
GO:0050789	regulation of biological process	53.26% (49/92)	0.67	7.7e-05	0.004068
GO:0030849	autosome	2.17% (2/92)	7.15	8.2e-05	0.004155
GO:0006520	cellular amino acid metabolic process	9.78% (9/92)	2.31	8.5e-05	0.004271
GO:0032501	multicellular organismal process	34.78% (32/92)	0.95	9.1e-05	0.004446
GO:1903715	regulation of aerobic respiration	3.26% (3/92)	5.07	0.0001	0.004759
GO:0044238	primary metabolic process	51.09% (47/92)	0.68	9.9e-05	0.004783
GO:0070176	DRM complex	2.17% (2/92)	6.92	0.000114	0.005245
GO:0009605	response to external stimulus	36.96% (34/92)	0.89	0.000112	0.005247
GO:0044260	cellular macromolecule metabolic process	21.74% (20/92)	1.31	0.000117	0.005292
GO:0043228	non-membrane-bounded organelle	21.74% (20/92)	1.3	0.000129	0.005334
GO:0043232	intracellular non-membrane-bounded organelle	21.74% (20/92)	1.3	0.000129	0.005334
GO:0046854	phosphatidylinositol phosphate biosynthetic process	3.26% (3/92)	4.96	0.000126	0.005358
GO:0003712	transcription coregulator activity	7.61% (7/92)	2.66	0.000125	0.00538
GO:0043409	negative regulation of MAPK cascade	4.35% (4/92)	3.99	0.000123	0.005398
GO:0046488	phosphatidylinositol metabolic process	4.35% (4/92)	3.99	0.000123	0.005398
GO:0048583	regulation of response to stimulus	28.26% (26/92)	1.06	0.000159	0.005601
GO:1901990	regulation of mitotic cell cycle phase transition	6.52% (6/92)	2.91	0.000158	0.005612
GO:0051246	regulation of protein metabolic process	16.3% (15/92)	1.56	0.000157	0.005666
GO:0035203	regulation of lamellocyte differentiation	2.17% (2/92)	6.73	0.000152	0.005697
GO:0035204	negative regulation of lamellocyte differentiation	2.17% (2/92)	6.73	0.000152	0.005697
GO:0045611	negative regulation of hemocyte differentiation	2.17% (2/92)	6.73	0.000152	0.005697
GO:0045613	regulation of plasmatocyte differentiation	2.17% (2/92)	6.73	0.000152	0.005697
GO:0045614	negative regulation of plasmatocyte differentiation	2.17% (2/92)	6.73	0.000152	0.005697
GO:0060582	cell fate determination involved in pattern specification	2.17% (2/92)	6.73	0.000152	0.005697
GO:0009626	plant-type hypersensitive response	7.61% (7/92)	2.61	0.000157	0.005736
GO:0034050	programmed cell death induced by symbiont	7.61% (7/92)	2.61	0.000157	0.005736
GO:0044248	cellular catabolic process	18.48% (17/92)	1.42	0.000169	0.005782
GO:0071897	DNA biosynthetic process	4.35% (4/92)	3.87	0.000168	0.005842
GO:1901565	organonitrogen compound catabolic process	11.96% (11/92)	1.93	0.000147	0.005973
GO:0050896	response to stimulus	57.61% (53/92)	0.57	0.000187	0.006262
GO:0007346	regulation of mitotic cell cycle	7.61% (7/92)	2.57	0.000187	0.006333
GO:0003676	nucleic acid binding	29.35% (27/92)	1.01	0.0002	0.006468
GO:0048646	anatomical structure formation involved in morphogenesis	13.04% (12/92)	1.77	0.000195	0.006473
GO:0045017	glycerolipid biosynthetic process	5.43% (5/92)	3.24	0.000198	0.006477
GO:0022402	cell cycle process	13.04% (12/92)	1.77	0.000203	0.00649
GO:0051603	proteolysis involved in protein catabolic process	9.78% (9/92)	2.14	0.000213	0.006748
GO:0051173	positive regulation of nitrogen compound metabolic process	19.57% (18/92)	1.33	0.00023	0.006973
GO:0006950	response to stress	45.65% (42/92)	0.71	0.000225	0.006979
GO:0000502	proteasome complex	3.26% (3/92)	4.67	0.000228	0.00699
GO:0006996	organelle organization	19.57% (18/92)	1.33	0.000237	0.007023
GO:0048522	positive regulation of cellular process	28.26% (26/92)	1.03	0.000225	0.007026
GO:0009056	catabolic process	20.65% (19/92)	1.28	0.000236	0.007078
GO:0048584	positive regulation of response to stimulus	17.39% (16/92)	1.42	0.000269	0.007432
GO:1901000	regulation of response to salt stress	6.52% (6/92)	2.77	0.000267	0.007451
GO:0007610	behavior	6.52% (6/92)	2.77	0.000267	0.007451
GO:0019752	carboxylic acid metabolic process	16.3% (15/92)	1.49	0.000256	0.007517
GO:0043069	negative regulation of programmed cell death	7.61% (7/92)	2.47	0.000278	0.007542
GO:0043167	ion binding	33.7% (31/92)	0.89	0.00026	0.007552
GO:0016020	membrane	45.65% (42/92)	0.7	0.000266	0.007574
GO:0046486	glycerolipid metabolic process	6.52% (6/92)	2.75	0.000282	0.007588
GO:0005654	nucleoplasm	14.13% (13/92)	1.63	0.000277	0.007599
GO:0003008	system process	8.7% (8/92)	2.27	0.000265	0.007615
GO:0035639	purine ribonucleoside triphosphate binding	16.3% (15/92)	1.47	0.000297	0.00777
GO:0048812	neuron projection morphogenesis	4.35% (4/92)	3.66	0.000292	0.007775
GO:0046532	regulation of photoreceptor cell differentiation	2.17% (2/92)	6.27	0.000297	0.007838
GO:1905369	endopeptidase complex	3.26% (3/92)	4.53	0.000303	0.007843
GO:0048858	cell projection morphogenesis	4.35% (4/92)	3.64	0.000309	0.007858
GO:0120039	plasma membrane bounded cell projection morphogenesis	4.35% (4/92)	3.64	0.000309	0.007858
GO:0006650	glycerophospholipid metabolic process	5.43% (5/92)	3.09	0.000321	0.008102
GO:0008270	zinc ion binding	8.7% (8/92)	2.22	0.00034	0.008497
GO:0042981	regulation of apoptotic process	8.7% (8/92)	2.21	0.000346	0.008577
GO:0043457	regulation of cellular respiration	3.26% (3/92)	4.46	0.000354	0.008703
GO:0043169	cation binding	23.91% (22/92)	1.11	0.000359	0.008727
GO:0036464	cytoplasmic ribonucleoprotein granule	6.52% (6/92)	2.68	0.000371	0.008956
GO:0098542	defense response to other organism	23.91% (22/92)	1.1	0.000396	0.009479
GO:0009653	anatomical structure morphogenesis	20.65% (19/92)	1.21	0.000416	0.009489
GO:0035770	ribonucleoprotein granule	6.52% (6/92)	2.65	0.000402	0.00953
GO:0006508	proteolysis	11.96% (11/92)	1.75	0.000415	0.009542
GO:1901981	phosphatidylinositol phosphate binding	4.35% (4/92)	3.53	0.000415	0.009608
GO:0110165	cellular anatomical entity	77.17% (71/92)	0.36	0.000426	0.009635
GO:0065007	biological regulation	54.35% (50/92)	0.57	0.000415	0.009678
GO:0009893	positive regulation of metabolic process	21.74% (20/92)	1.17	0.000413	0.009724
GO:0005515	protein binding	55.43% (51/92)	0.55	0.000461	0.010344
GO:0010038	response to metal ion	13.04% (12/92)	1.63	0.00047	0.010464
GO:0031401	positive regulation of protein modification process	7.61% (7/92)	2.35	0.000474	0.010473
GO:0031325	positive regulation of cellular metabolic process	19.57% (18/92)	1.24	0.00049	0.010734
GO:0046474	glycerophospholipid biosynthetic process	4.35% (4/92)	3.45	0.000507	0.01077
GO:0007611	learning or memory	4.35% (4/92)	3.45	0.000507	0.01077
GO:0044419	biological process involved in interspecies interaction between organisms	29.35% (27/92)	0.93	0.000504	0.010873
GO:0051171	regulation of nitrogen compound metabolic process	28.26% (26/92)	0.96	0.000501	0.010894
GO:1903828	negative regulation of protein localization	4.35% (4/92)	3.45	0.000519	0.010952
GO:0004812	aminoacyl-tRNA ligase activity	3.26% (3/92)	4.23	0.000566	0.011042
GO:0006418	tRNA aminoacylation for protein translation	3.26% (3/92)	4.23	0.000566	0.011042
GO:0016875	ligase activity, forming carbon-oxygen bonds	3.26% (3/92)	4.23	0.000566	0.011042
GO:0098800	inner mitochondrial membrane protein complex	4.35% (4/92)	3.44	0.000532	0.011136
GO:0106371	fluorescent chlorophyll catabolite monooxygenase (deformylase) activity	2.17% (2/92)	5.82	0.000564	0.011233
GO:0036444	calcium import into the mitochondrion	2.17% (2/92)	5.82	0.000564	0.011233
GO:0007307	eggshell chorion gene amplification	2.17% (2/92)	5.82	0.000564	0.011233
GO:0010235	guard mother cell cytokinesis	2.17% (2/92)	5.82	0.000564	0.011233
GO:0010375	stomatal complex patterning	2.17% (2/92)	5.82	0.000564	0.011233
GO:0007409	axonogenesis	3.26% (3/92)	4.25	0.000542	0.011267
GO:0050794	regulation of cellular process	45.65% (42/92)	0.65	0.000592	0.011306
GO:1901987	regulation of cell cycle phase transition	6.52% (6/92)	2.55	0.000584	0.011321
GO:0008340	determination of adult lifespan	4.35% (4/92)	3.39	0.000598	0.011357
GO:0048518	positive regulation of biological process	31.52% (29/92)	0.87	0.000603	0.011366
GO:0050905	neuromuscular process	3.26% (3/92)	4.21	0.000591	0.011368
GO:0010604	positive regulation of macromolecule metabolic process	19.57% (18/92)	1.22	0.000559	0.01153
GO:0050885	neuromuscular process controlling balance	2.17% (2/92)	5.73	0.000644	0.011675
GO:0006277	DNA amplification	2.17% (2/92)	5.73	0.000644	0.011675
GO:0120025	plasma membrane bounded cell projection	10.87% (10/92)	1.79	0.000628	0.011773
GO:0007062	sister chromatid cohesion	3.26% (3/92)	4.17	0.000642	0.011801
GO:0007613	memory	3.26% (3/92)	4.17	0.000642	0.011801
GO:0043038	amino acid activation	3.26% (3/92)	4.15	0.000669	0.011909
GO:0043039	tRNA aminoacylation	3.26% (3/92)	4.15	0.000669	0.011909
GO:0017053	transcription repressor complex	3.26% (3/92)	4.15	0.000669	0.011909
GO:0050890	cognition	4.35% (4/92)	3.36	0.000641	0.011927
GO:0046872	metal ion binding	22.83% (21/92)	1.08	0.000688	0.012169
GO:0045931	positive regulation of mitotic cell cycle	4.35% (4/92)	3.33	0.000701	0.012319
GO:0043066	negative regulation of apoptotic process	6.52% (6/92)	2.5	0.000705	0.012322
GO:0047484	regulation of response to osmotic stress	6.52% (6/92)	2.49	0.000738	0.012821
GO:0030163	protein catabolic process	7.61% (7/92)	2.23	0.000748	0.012825
GO:0140513	nuclear protein-containing complex	11.96% (11/92)	1.65	0.000744	0.01284
GO:0051707	response to other organism	28.26% (26/92)	0.92	0.000766	0.012986
GO:0009266	response to temperature stimulus	16.3% (15/92)	1.34	0.000766	0.013059
GO:0010499	proteasomal ubiquitin-independent protein catabolic process	2.17% (2/92)	5.56	0.000818	0.013625
GO:0016504	peptidase activator activity	2.17% (2/92)	5.56	0.000818	0.013625
GO:0007422	peripheral nervous system development	2.17% (2/92)	5.56	0.000818	0.013625
GO:0032878	regulation of establishment or maintenance of cell polarity	3.26% (3/92)	4.03	0.000845	0.013988
GO:0060548	negative regulation of cell death	7.61% (7/92)	2.2	0.000865	0.014152
GO:0080134	regulation of response to stress	18.48% (17/92)	1.22	0.000862	0.014191
GO:0005829	cytosol	27.17% (25/92)	0.93	0.000878	0.014287
GO:0003958	NADPH-hemoprotein reductase activity	2.17% (2/92)	5.48	0.000913	0.014689
GO:0034982	mitochondrial protein processing	2.17% (2/92)	5.48	0.000913	0.014689
GO:0010562	positive regulation of phosphorus metabolic process	5.43% (5/92)	2.74	0.000966	0.015037
GO:0045937	positive regulation of phosphate metabolic process	5.43% (5/92)	2.74	0.000966	0.015037
GO:0043207	response to external biotic stimulus	29.35% (27/92)	0.87	0.000952	0.015059
GO:0140657	ATP-dependent activity	8.7% (8/92)	1.99	0.000959	0.015085
GO:0009967	positive regulation of signal transduction	9.78% (9/92)	1.84	0.000946	0.015129
GO:0006952	defense response	26.09% (24/92)	0.95	0.000951	0.015136
GO:0033304	chlorophyll a metabolic process	2.17% (2/92)	5.41	0.001013	0.015343
GO:0033310	chlorophyll a catabolic process	2.17% (2/92)	5.41	0.001013	0.015343
GO:0016308	1-phosphatidylinositol-4-phosphate 5-kinase activity	2.17% (2/92)	5.41	0.001013	0.015343
GO:0090571	RNA polymerase II transcription repressor complex	2.17% (2/92)	5.41	0.001013	0.015343
GO:0032502	developmental process	42.39% (39/92)	0.65	0.001024	0.015436
GO:0009892	negative regulation of metabolic process	18.48% (17/92)	1.2	0.001004	0.015536
GO:0071704	organic substance metabolic process	53.26% (49/92)	0.53	0.001075	0.016109
GO:0002376	immune system process	13.04% (12/92)	1.49	0.0011	0.016322
GO:0051301	cell division	7.61% (7/92)	2.14	0.001095	0.016325
GO:0005667	transcription regulator complex	5.43% (5/92)	2.69	0.001123	0.016401
GO:0007007	inner mitochondrial membrane organization	2.17% (2/92)	5.34	0.001118	0.016408
GO:0051560	mitochondrial calcium ion homeostasis	2.17% (2/92)	5.34	0.001118	0.016408
GO:0042995	cell projection	10.87% (10/92)	1.67	0.001184	0.017122
GO:1901575	organic substance catabolic process	17.39% (16/92)	1.22	0.001181	0.017165
GO:0009416	response to light stimulus	17.39% (16/92)	1.22	0.001207	0.017362
GO:0009607	response to biotic stimulus	29.35% (27/92)	0.85	0.001232	0.017367
GO:0002922	positive regulation of humoral immune response	2.17% (2/92)	5.27	0.001228	0.017394
GO:0007498	mesoderm development	2.17% (2/92)	5.27	0.001228	0.017394
GO:0031399	regulation of protein modification process	9.78% (9/92)	1.78	0.001251	0.01747
GO:0031323	regulation of cellular metabolic process	29.35% (27/92)	0.85	0.001247	0.01749
GO:0048869	cellular developmental process	17.39% (16/92)	1.22	0.001225	0.017525
GO:0043436	oxoacid metabolic process	16.3% (15/92)	1.26	0.001312	0.018226
GO:0007616	long-term memory	2.17% (2/92)	5.21	0.001342	0.018381
GO:0045610	regulation of hemocyte differentiation	2.17% (2/92)	5.21	0.001342	0.018381
GO:0035091	phosphatidylinositol binding	4.35% (4/92)	3.07	0.001356	0.018484
GO:0080090	regulation of primary metabolic process	28.26% (26/92)	0.86	0.001339	0.018519
GO:2001138	regulation of phospholipid transport	2.17% (2/92)	5.15	0.001462	0.019643
GO:2001140	positive regulation of phospholipid transport	2.17% (2/92)	5.15	0.001462	0.019643
GO:0016307	phosphatidylinositol phosphate kinase activity	2.17% (2/92)	5.15	0.001462	0.019643
GO:0046685	response to arsenic-containing substance	3.26% (3/92)	3.73	0.001539	0.020577
GO:0071243	cellular response to arsenic-containing substance	2.17% (2/92)	5.09	0.001587	0.020924
GO:0001891	phagocytic cup	2.17% (2/92)	5.09	0.001587	0.020924
GO:0046483	heterocycle metabolic process	25.0% (23/92)	0.92	0.001578	0.020998
GO:0023056	positive regulation of signaling	9.78% (9/92)	1.73	0.001614	0.021179
GO:0008152	metabolic process	55.43% (51/92)	0.48	0.00164	0.021427
GO:0019395	fatty acid oxidation	3.26% (3/92)	3.69	0.001681	0.021858
GO:1903047	mitotic cell cycle process	7.61% (7/92)	2.03	0.001698	0.021986
GO:0005543	phospholipid binding	5.43% (5/92)	2.55	0.001707	0.021999
GO:0010647	positive regulation of cell communication	9.78% (9/92)	1.71	0.001752	0.022472
GO:0030100	regulation of endocytosis	4.35% (4/92)	2.97	0.001763	0.02251
GO:0051130	positive regulation of cellular component organization	7.61% (7/92)	2.01	0.001793	0.022589
GO:0044270	cellular nitrogen compound catabolic process	6.52% (6/92)	2.24	0.001786	0.022606
GO:0008266	poly(U) RNA binding	3.26% (3/92)	3.66	0.00178	0.022629
GO:0046700	heterocycle catabolic process	6.52% (6/92)	2.23	0.001819	0.022825
GO:0070374	positive regulation of ERK1 and ERK2 cascade	2.17% (2/92)	4.98	0.001851	0.023122
GO:0010498	proteasomal protein catabolic process	6.52% (6/92)	2.2	0.001993	0.023266
GO:0023051	regulation of signaling	17.39% (16/92)	1.16	0.001876	0.023328
GO:0080135	regulation of cellular response to stress	7.61% (7/92)	1.99	0.001993	0.023358
GO:0044271	cellular nitrogen compound biosynthetic process	13.04% (12/92)	1.39	0.001992	0.023442
GO:0010646	regulation of cell communication	17.39% (16/92)	1.15	0.002019	0.023465
GO:0019054	modulation by virus of host cellular process	2.17% (2/92)	4.92	0.00199	0.023521
GO:0016653	oxidoreductase activity, acting on NAD(P)H, heme protein as acceptor	2.17% (2/92)	4.92	0.00199	0.023521
GO:0008277	regulation of G protein-coupled receptor signaling pathway	2.17% (2/92)	4.92	0.00199	0.023521
GO:0030317	flagellated sperm motility	2.17% (2/92)	4.92	0.00199	0.023521
GO:0060285	cilium-dependent cell motility	2.17% (2/92)	4.92	0.00199	0.023521
GO:0060294	cilium movement involved in cell motility	2.17% (2/92)	4.92	0.00199	0.023521
GO:0097722	sperm motility	2.17% (2/92)	4.92	0.00199	0.023521
GO:0044237	cellular metabolic process	48.91% (45/92)	0.53	0.00205	0.023632
GO:0045807	positive regulation of endocytosis	3.26% (3/92)	3.59	0.002043	0.023652
GO:0036211	protein modification process	20.65% (19/92)	1.02	0.002074	0.023815
GO:0016032	viral process	4.35% (4/92)	2.9	0.002109	0.023932
GO:0045664	regulation of neuron differentiation	3.26% (3/92)	3.62	0.001935	0.02396
GO:0009314	response to radiation	17.39% (16/92)	1.15	0.001946	0.023993
GO:0045787	positive regulation of cell cycle	5.43% (5/92)	2.48	0.002107	0.023999
GO:1903008	organelle disassembly	3.26% (3/92)	3.57	0.002098	0.024001
GO:0044068	modulation by symbiont of host cellular process	2.17% (2/92)	4.87	0.002135	0.024124
GO:0008187	poly-pyrimidine tract binding	3.26% (3/92)	3.6	0.001989	0.024202
GO:0007423	sensory organ development	3.26% (3/92)	3.6	0.001989	0.024202
GO:0048639	positive regulation of developmental growth	4.35% (4/92)	2.92	0.001978	0.024283
GO:0098796	membrane protein complex	7.61% (7/92)	1.96	0.002194	0.024702
GO:0031334	positive regulation of protein-containing complex assembly	3.26% (3/92)	3.55	0.002212	0.024704
GO:0000911	cytokinesis by cell plate formation	3.26% (3/92)	3.55	0.002212	0.024704
GO:1903077	negative regulation of protein localization to plasma membrane	2.17% (2/92)	4.82	0.002284	0.024918
GO:1904376	negative regulation of protein localization to cell periphery	2.17% (2/92)	4.82	0.002284	0.024918
GO:0007164	establishment of tissue polarity	2.17% (2/92)	4.82	0.002284	0.024918
GO:0001539	cilium or flagellum-dependent cell motility	2.17% (2/92)	4.82	0.002284	0.024918
GO:0043632	modification-dependent macromolecule catabolic process	7.61% (7/92)	1.95	0.002276	0.025221
GO:0006082	organic acid metabolic process	16.3% (15/92)	1.18	0.002272	0.025271
GO:1990762	cytoplasmic alanyl-tRNA aminoacylation	1.09% (1/92)	8.73	0.002354	0.025391
GO:0042158	lipoprotein biosynthetic process	1.09% (1/92)	8.73	0.002354	0.025391
GO:0006422	aspartyl-tRNA aminoacylation	1.09% (1/92)	8.73	0.002354	0.025391
GO:0002920	regulation of humoral immune response	2.17% (2/92)	4.78	0.002437	0.025426
GO:0007476	imaginal disc-derived wing morphogenesis	2.17% (2/92)	4.78	0.002437	0.025426
GO:0031523	Myb complex	2.17% (2/92)	4.78	0.002437	0.025426
GO:0009057	macromolecule catabolic process	10.87% (10/92)	1.54	0.00237	0.025466
GO:1990542	mitochondrial transmembrane transport	3.26% (3/92)	3.51	0.002389	0.025485
GO:0016887	ATP hydrolysis activity	3.26% (3/92)	3.51	0.002389	0.025485
GO:0002683	negative regulation of immune system process	4.35% (4/92)	2.84	0.002426	0.025588
GO:0003723	RNA binding	15.22% (14/92)	1.23	0.00242	0.025623
GO:0009966	regulation of signal transduction	16.3% (15/92)	1.17	0.002416	0.025671
GO:0051128	regulation of cellular component organization	14.13% (13/92)	1.28	0.002492	0.0259
GO:0006851	mitochondrial calcium ion transmembrane transport	2.17% (2/92)	4.73	0.002596	0.026403
GO:0035114	imaginal disc-derived appendage morphogenesis	2.17% (2/92)	4.73	0.002596	0.026403
GO:0003785	actin monomer binding	2.17% (2/92)	4.73	0.002596	0.026403
GO:0007017	microtubule-based process	7.61% (7/92)	1.92	0.002553	0.026435
GO:0070588	calcium ion transmembrane transport	3.26% (3/92)	3.47	0.002575	0.026477
GO:0010605	negative regulation of macromolecule metabolic process	16.3% (15/92)	1.16	0.002567	0.026492
GO:0098798	mitochondrial protein-containing complex	4.35% (4/92)	2.81	0.002615	0.026505
GO:0007018	microtubule-based movement	4.35% (4/92)	2.81	0.002654	0.026805
GO:0090407	organophosphate biosynthetic process	6.52% (6/92)	2.12	0.002703	0.027202
GO:0016043	cellular component organization	28.26% (26/92)	0.79	0.002775	0.027534
GO:0000159	protein phosphatase type 2A complex	2.17% (2/92)	4.69	0.002759	0.027571
GO:0034440	lipid oxidation	3.26% (3/92)	3.43	0.00277	0.027582
GO:1902531	regulation of intracellular signal transduction	8.7% (8/92)	1.74	0.002758	0.02766
GO:0048856	anatomical structure development	32.61% (30/92)	0.71	0.002874	0.028417
GO:0051641	cellular localization	14.13% (13/92)	1.26	0.002909	0.028564
GO:0006915	apoptotic process	3.26% (3/92)	3.41	0.002904	0.028622
GO:0035120	post-embryonic appendage morphogenesis	2.17% (2/92)	4.64	0.002927	0.028646
GO:0099080	supramolecular complex	8.7% (8/92)	1.73	0.002945	0.028724
GO:0009628	response to abiotic stimulus	31.52% (29/92)	0.72	0.003159	0.030702
GO:0030030	cell projection organization	5.43% (5/92)	2.34	0.003201	0.031009
GO:0071840	cellular component organization or biogenesis	29.35% (27/92)	0.76	0.003214	0.031027
GO:0009059	macromolecule biosynthetic process	10.87% (10/92)	1.47	0.003278	0.03122
GO:0008654	phospholipid biosynthetic process	4.35% (4/92)	2.72	0.003289	0.031222
GO:0004176	ATP-dependent peptidase activity	2.17% (2/92)	4.56	0.003277	0.031318
GO:0140333	glycerophospholipid flippase activity	2.17% (2/92)	4.56	0.003277	0.031318
GO:0044281	small molecule metabolic process	19.57% (18/92)	1	0.003273	0.031491
GO:0090304	nucleic acid metabolic process	17.39% (16/92)	1.08	0.00336	0.031788
GO:0048870	cell motility	4.35% (4/92)	2.7	0.003474	0.032123
GO:1902532	negative regulation of intracellular signal transduction	5.43% (5/92)	2.31	0.003468	0.032174
GO:0035307	positive regulation of protein dephosphorylation	2.17% (2/92)	4.52	0.003459	0.032193
GO:0140327	flippase activity	2.17% (2/92)	4.52	0.003459	0.032193
GO:1900101	regulation of endoplasmic reticulum unfolded protein response	2.17% (2/92)	4.52	0.003459	0.032193
GO:0045747	positive regulation of Notch signaling pathway	2.17% (2/92)	4.52	0.003459	0.032193
GO:0045927	positive regulation of growth	5.43% (5/92)	2.31	0.003434	0.032384
GO:0000910	cytokinesis	4.35% (4/92)	2.69	0.003521	0.032456
GO:0044249	cellular biosynthetic process	25.0% (23/92)	0.83	0.003562	0.032724
GO:0045923	positive regulation of fatty acid metabolic process	3.26% (3/92)	3.28	0.003717	0.034038
GO:0007010	cytoskeleton organization	7.61% (7/92)	1.82	0.003754	0.034265
GO:0002244	hematopoietic progenitor cell differentiation	2.17% (2/92)	4.45	0.003837	0.034911
GO:0090068	positive regulation of cell cycle process	4.35% (4/92)	2.64	0.003968	0.035875
GO:1901992	positive regulation of mitotic cell cycle phase transition	3.26% (3/92)	3.25	0.00396	0.035919
GO:0030324	lung development	2.17% (2/92)	4.41	0.004033	0.036344
GO:0044265	cellular macromolecule catabolic process	8.7% (8/92)	1.65	0.0041	0.036834
GO:0002196	Ser-tRNA(Ala) hydrolase activity	1.09% (1/92)	7.73	0.004702	0.037197
GO:0070143	mitochondrial alanyl-tRNA aminoacylation	1.09% (1/92)	7.73	0.004702	0.037197
GO:0140018	regulation of cytoplasmic translational fidelity	1.09% (1/92)	7.73	0.004702	0.037197
GO:0042817	pyridoxal metabolic process	1.09% (1/92)	7.73	0.004702	0.037197
GO:0042821	pyridoxal biosynthetic process	1.09% (1/92)	7.73	0.004702	0.037197
GO:0032372	negative regulation of sterol transport	1.09% (1/92)	7.73	0.004702	0.037197
GO:0032375	negative regulation of cholesterol transport	1.09% (1/92)	7.73	0.004702	0.037197
GO:0032378	negative regulation of intracellular lipid transport	1.09% (1/92)	7.73	0.004702	0.037197
GO:0032381	negative regulation of intracellular sterol transport	1.09% (1/92)	7.73	0.004702	0.037197
GO:0032384	negative regulation of intracellular cholesterol transport	1.09% (1/92)	7.73	0.004702	0.037197
GO:0090107	regulation of high-density lipoprotein particle assembly	1.09% (1/92)	7.73	0.004702	0.037197
GO:0004815	aspartate-tRNA ligase activity	1.09% (1/92)	7.73	0.004702	0.037197
GO:1900437	regulation of filamentous growth of a population of unicellular organisms in response to chemical stimulus	1.09% (1/92)	7.73	0.004702	0.037197
GO:1900439	positive regulation of filamentous growth of a population of unicellular organisms in response to chemical stimulus	1.09% (1/92)	7.73	0.004702	0.037197
GO:0102867	molybdenum cofactor sulfurtransferase activity	1.09% (1/92)	7.73	0.004702	0.037197
GO:1904481	response to tetrahydrofolate	1.09% (1/92)	7.73	0.004702	0.037197
GO:1904482	cellular response to tetrahydrofolate	1.09% (1/92)	7.73	0.004702	0.037197
GO:0008179	adenylate cyclase binding	1.09% (1/92)	7.73	0.004702	0.037197
GO:0030989	dynein-driven meiotic oscillatory nuclear movement	1.09% (1/92)	7.73	0.004702	0.037197
GO:0052811	1-phosphatidylinositol-3-phosphate 4-kinase activity	1.09% (1/92)	7.73	0.004702	0.037197
GO:0007419	ventral cord development	1.09% (1/92)	7.73	0.004702	0.037197
GO:0007370	ventral furrow formation	1.09% (1/92)	7.73	0.004702	0.037197
GO:0031328	positive regulation of cellular biosynthetic process	14.13% (13/92)	1.18	0.00472	0.03724
GO:0035306	positive regulation of dephosphorylation	2.17% (2/92)	4.37	0.004233	0.03779
GO:0015996	chlorophyll catabolic process	2.17% (2/92)	4.37	0.004233	0.03779
GO:0006725	cellular aromatic compound metabolic process	26.09% (24/92)	0.79	0.004269	0.037994
GO:0006672	ceramide metabolic process	2.17% (2/92)	4.27	0.004861	0.038243
GO:0051726	regulation of cell cycle	8.7% (8/92)	1.63	0.004449	0.038748
GO:1905476	negative regulation of protein localization to membrane	2.17% (2/92)	4.34	0.004438	0.038769
GO:0006787	porphyrin-containing compound catabolic process	2.17% (2/92)	4.34	0.004438	0.038769
GO:0033015	tetrapyrrole catabolic process	2.17% (2/92)	4.34	0.004438	0.038769
GO:0046149	pigment catabolic process	2.17% (2/92)	4.34	0.004438	0.038769
GO:0030718	germ-line stem cell population maintenance	2.17% (2/92)	4.34	0.004438	0.038769
GO:0003341	cilium movement	2.17% (2/92)	4.34	0.004438	0.038769
GO:0043408	regulation of MAPK cascade	4.35% (4/92)	2.59	0.004507	0.039137
GO:0046907	intracellular transport	9.78% (9/92)	1.5	0.004657	0.039242
GO:0034214	protein hexamerization	2.17% (2/92)	4.3	0.004647	0.039273
GO:0034204	lipid translocation	2.17% (2/92)	4.3	0.004647	0.039273
GO:0097035	regulation of membrane lipid distribution	2.17% (2/92)	4.3	0.004647	0.039273
GO:0030968	endoplasmic reticulum unfolded protein response	2.17% (2/92)	4.3	0.004647	0.039273
GO:0001709	cell fate determination	2.17% (2/92)	4.3	0.004647	0.039273
GO:0032879	regulation of localization	11.96% (11/92)	1.32	0.00454	0.039303
GO:0044089	positive regulation of cellular component biogenesis	4.35% (4/92)	2.55	0.005033	0.039382
GO:0140328	floppase activity	2.17% (2/92)	4.24	0.005079	0.039417
GO:0032147	activation of protein kinase activity	2.17% (2/92)	4.24	0.005079	0.039417
GO:0040018	positive regulation of multicellular organism growth	2.17% (2/92)	4.24	0.005079	0.039417
GO:1990351	transporter complex	3.26% (3/92)	3.13	0.005029	0.039456
GO:0062013	positive regulation of small molecule metabolic process	4.35% (4/92)	2.58	0.004621	0.039639
GO:0051336	regulation of hydrolase activity	5.43% (5/92)	2.21	0.004614	0.0397
GO:0019216	regulation of lipid metabolic process	6.52% (6/92)	1.96	0.004605	0.03974
GO:0050793	regulation of developmental process	20.65% (19/92)	0.9	0.005228	0.040353
GO:0010118	stomatal movement	4.35% (4/92)	2.53	0.005217	0.040378
GO:2000114	regulation of establishment of cell polarity	2.17% (2/92)	4.21	0.005302	0.040812
GO:0009891	positive regulation of biosynthetic process	14.13% (13/92)	1.15	0.005454	0.041867
GO:0019898	extrinsic component of membrane	4.35% (4/92)	2.51	0.00547	0.041877
GO:0043412	macromolecule modification	21.74% (20/92)	0.86	0.005649	0.043134
GO:0010927	cellular component assembly involved in morphogenesis	4.35% (4/92)	2.5	0.005664	0.043135
GO:0070372	regulation of ERK1 and ERK2 cascade	2.17% (2/92)	4.15	0.005761	0.043752
GO:0010311	lateral root formation	4.35% (4/92)	2.48	0.005864	0.044296
GO:0006644	phospholipid metabolic process	5.43% (5/92)	2.13	0.005856	0.044356
GO:0000785	chromatin	5.43% (5/92)	2.13	0.005906	0.044499
GO:0002682	regulation of immune system process	10.87% (10/92)	1.35	0.005945	0.044672
GO:0002230	positive regulation of defense response to virus by host	2.17% (2/92)	4.12	0.005997	0.044945
GO:0071248	cellular response to metal ion	3.26% (3/92)	2.95	0.007047	0.045718
GO:0001885	endothelial cell development	1.09% (1/92)	7.15	0.007045	0.045806
GO:0061028	establishment of endothelial barrier	1.09% (1/92)	7.15	0.007045	0.045806
GO:1903936	cellular response to sodium arsenite	1.09% (1/92)	7.15	0.007045	0.045806
GO:0031569	mitotic G2 cell size control checkpoint signaling	1.09% (1/92)	7.15	0.007045	0.045806
GO:0061246	establishment or maintenance of bipolar cell polarity regulating cell shape	1.09% (1/92)	7.15	0.007045	0.045806
GO:0097575	lateral cell cortex	1.09% (1/92)	7.15	0.007045	0.045806
GO:0120105	mitotic actomyosin contractile ring, intermediate layer	1.09% (1/92)	7.15	0.007045	0.045806
GO:1902472	regulation of mitotic cytokinesis, site selection	1.09% (1/92)	7.15	0.007045	0.045806
GO:1903137	regulation of cell wall integrity MAPK cascade	1.09% (1/92)	7.15	0.007045	0.045806
GO:1903138	negative regulation of cell wall integrity MAPK cascade	1.09% (1/92)	7.15	0.007045	0.045806
GO:1903617	positive regulation of mitotic cytokinesis, site selection	1.09% (1/92)	7.15	0.007045	0.045806
GO:2000073	regulation of cytokinesis, site selection	1.09% (1/92)	7.15	0.007045	0.045806
GO:2000076	positive regulation of cytokinesis, site selection	1.09% (1/92)	7.15	0.007045	0.045806
GO:0004813	alanine-tRNA ligase activity	1.09% (1/92)	7.15	0.007045	0.045806
GO:0006419	alanyl-tRNA aminoacylation	1.09% (1/92)	7.15	0.007045	0.045806
GO:0010872	regulation of cholesterol esterification	1.09% (1/92)	7.15	0.007045	0.045806
GO:0032377	regulation of intracellular lipid transport	1.09% (1/92)	7.15	0.007045	0.045806
GO:0032380	regulation of intracellular sterol transport	1.09% (1/92)	7.15	0.007045	0.045806
GO:0032383	regulation of intracellular cholesterol transport	1.09% (1/92)	7.15	0.007045	0.045806
GO:0004046	aminoacylase activity	1.09% (1/92)	7.15	0.007045	0.045806
GO:0000717	nucleotide-excision repair, DNA duplex unwinding	1.09% (1/92)	7.15	0.007045	0.045806
GO:0032289	central nervous system myelin formation	1.09% (1/92)	7.15	0.007045	0.045806
GO:0043249	erythrocyte maturation	1.09% (1/92)	7.15	0.007045	0.045806
GO:0045951	positive regulation of mitotic recombination	1.09% (1/92)	7.15	0.007045	0.045806
GO:0002813	regulation of biosynthetic process of antibacterial peptides active against Gram-negative bacteria	1.09% (1/92)	7.15	0.007045	0.045806
GO:0006964	positive regulation of biosynthetic process of antibacterial peptides active against Gram-negative bacteria	1.09% (1/92)	7.15	0.007045	0.045806
GO:0045744	negative regulation of G protein-coupled receptor signaling pathway	1.09% (1/92)	7.15	0.007045	0.045806
GO:0048264	determination of ventral identity	1.09% (1/92)	7.15	0.007045	0.045806
GO:0005757	mitochondrial permeability transition pore complex	1.09% (1/92)	7.15	0.007045	0.045806
GO:0097002	mitochondrial inner boundary membrane	1.09% (1/92)	7.15	0.007045	0.045806
GO:1902686	mitochondrial outer membrane permeabilization involved in programmed cell death	1.09% (1/92)	7.15	0.007045	0.045806
GO:0004816	asparagine-tRNA ligase activity	1.09% (1/92)	7.15	0.007045	0.045806
GO:0006421	asparaginyl-tRNA aminoacylation	1.09% (1/92)	7.15	0.007045	0.045806
GO:0052812	phosphatidylinositol-3,4-bisphosphate 5-kinase activity	1.09% (1/92)	7.15	0.007045	0.045806
GO:0052813	phosphatidylinositol bisphosphate kinase activity	1.09% (1/92)	7.15	0.007045	0.045806
GO:1902633	1-phosphatidyl-1D-myo-inositol 4,5-bisphosphate metabolic process	1.09% (1/92)	7.15	0.007045	0.045806
GO:1902635	1-phosphatidyl-1D-myo-inositol 4,5-bisphosphate biosynthetic process	1.09% (1/92)	7.15	0.007045	0.045806
GO:0002862	negative regulation of inflammatory response to antigenic stimulus	1.09% (1/92)	7.15	0.007045	0.045806
GO:0031349	positive regulation of defense response	7.61% (7/92)	1.69	0.006149	0.045961
GO:0032873	negative regulation of stress-activated MAPK cascade	2.17% (2/92)	4.09	0.006237	0.04614
GO:0070303	negative regulation of stress-activated protein kinase signaling cascade	2.17% (2/92)	4.09	0.006237	0.04614
GO:1903725	regulation of phospholipid metabolic process	2.17% (2/92)	4.09	0.006237	0.04614
GO:0098609	cell-cell adhesion	2.17% (2/92)	4.09	0.006237	0.04614
GO:0030036	actin cytoskeleton organization	3.26% (3/92)	2.94	0.007165	0.046376
GO:0043161	proteasome-mediated ubiquitin-dependent protein catabolic process	5.43% (5/92)	2.06	0.007201	0.046505
GO:0140030	modification-dependent protein binding	3.26% (3/92)	2.93	0.007284	0.046932
GO:1901576	organic substance biosynthetic process	25.0% (23/92)	0.75	0.007392	0.047412
GO:0022411	cellular component disassembly	4.35% (4/92)	2.39	0.00739	0.047507
GO:0017025	TBP-class protein binding	2.17% (2/92)	4.06	0.006482	0.047579
GO:0008525	phosphatidylcholine transporter activity	2.17% (2/92)	4.06	0.006482	0.047579
GO:0061134	peptidase regulator activity	3.26% (3/92)	2.99	0.006476	0.047784
GO:0140303	intramembrane lipid transporter activity	2.17% (2/92)	3.95	0.007504	0.047809
GO:0006476	protein deacetylation	2.17% (2/92)	3.95	0.007504	0.047809
GO:0003680	minor groove of adenine-thymine-rich DNA binding	2.17% (2/92)	3.95	0.007504	0.047809
GO:1901989	positive regulation of cell cycle phase transition	3.26% (3/92)	2.98	0.006588	0.048234
GO:1901360	organic cyclic compound metabolic process	27.17% (25/92)	0.72	0.006656	0.048608
GO:0004222	metalloendopeptidase activity	2.17% (2/92)	4.03	0.006731	0.048655
GO:0032370	positive regulation of lipid transport	2.17% (2/92)	4.03	0.006731	0.048655
GO:0050691	regulation of defense response to virus by host	2.17% (2/92)	4.03	0.006731	0.048655
GO:0009792	embryo development ending in birth or egg hatching	4.35% (4/92)	2.43	0.006707	0.048852
GO:0016874	ligase activity	4.35% (4/92)	2.42	0.006781	0.048889
GO:0019048	modulation by virus of host process	2.17% (2/92)	3.92	0.00777	0.049394
GO:0006816	calcium ion transport	3.26% (3/92)	2.96	0.006931	0.04972
GO:0016050	vesicle organization	4.35% (4/92)	2.41	0.00693	0.049837
GO:0010035	response to inorganic substance	18.48% (17/92)	0.91	0.007857	0.049838
GO:0140326	ATPase-coupled intramembrane lipid transporter activity	2.17% (2/92)	4	0.006984	0.049853
GO:0016575	histone deacetylation	2.17% (2/92)	4	0.006984	0.049853
GO:0019866	organelle inner membrane	4.35% (4/92)	2.41	0.007005	0.049875

## Sheet: Table S36
Table S36: List of genes present in the co-expression cluster, Cluster_30.
Reference gene ID	Alias 1	Alias 2	Gene name
SOLTUB.AGRIA.G00000001654	No alias		Unknown protein
SOLTUB.AGRIA.G00000001844	S-RNase		Self-incompatibility ribonuclease
SOLTUB.AGRIA.G00000002832	No alias		RmlC-like cupins superfamily protein
SOLTUB.AGRIA.G00000002833	No alias		RmlC-like cupins superfamily protein
SOLTUB.AGRIA.G00000003105	No alias		Unknown protein
SOLTUB.AGRIA.G00000003142	No alias		Ent-kaurenoic acid oxidase 1
SOLTUB.AGRIA.G00000003782	No alias		jasmonate ZIM-domain protein
SOLTUB.AGRIA.G00000003783	No alias		DNA topoisomerase
SOLTUB.AGRIA.G00000004035	No alias		Pectinesterase/pectinesterase inhibitor
SOLTUB.AGRIA.G00000004036	No alias		Pectinesterase
SOLTUB.AGRIA.G00000004040	No alias		Pectinesterase/pectinesterase inhibitor
SOLTUB.AGRIA.G00000005237	No alias		RING/U-box superfamily protein
SOLTUB.AGRIA.G00000005262	No alias		MEI2-like protein 1
SOLTUB.AGRIA.G00000005948	No alias		Ninja-family protein afp2
SOLTUB.AGRIA.G00000006989	No alias		Glucan endo-1,3-beta-glucosidase, putative
SOLTUB.AGRIA.G00000007353	No alias		120 kDa pistil extensin-like protein
SOLTUB.AGRIA.G00000007912	No alias		selection/upkeep of intraepithelial T-cells protein, putative (DUF241)
SOLTUB.AGRIA.G00000009771	No alias		type-1 restriction enzyme mjaxp r protein (DUF668)
SOLTUB.AGRIA.G00000009853	No alias		NAD(P)-binding Rossmann-fold superfamily protein
SOLTUB.AGRIA.G00000010019	No alias		Unknown protein
SOLTUB.AGRIA.G00000011790	No alias		Protein DETOXIFICATION
SOLTUB.AGRIA.G00000011973	No alias		Leucine-rich repeat protein kinase family protein
SOLTUB.AGRIA.G00000012869	No alias		Threonine synthase
SOLTUB.AGRIA.G00000012944	No alias		ROTUNDIFOLIA like 9
SOLTUB.AGRIA.G00000013212	No alias		Thaumatin
SOLTUB.AGRIA.G00000013242	No alias		Thaumatin
SOLTUB.AGRIA.G00000013747	No alias		Unknown protein
SOLTUB.AGRIA.G00000013749	No alias		Unknown protein
SOLTUB.AGRIA.G00000013767	Transporter	ABC	ABC transporter family protein
SOLTUB.AGRIA.G00000013853	No alias		sorbin/SH3 domain protein
SOLTUB.AGRIA.G00000013881	No alias		sorbin/SH3 domain protein
SOLTUB.AGRIA.G00000014480	No alias		Unknown protein
SOLTUB.AGRIA.G00000014500	No alias		Glycosyl hydrolase family 10 protein
SOLTUB.AGRIA.G00000015188	No alias		Unknown protein
SOLTUB.AGRIA.G00000016195	No alias		Serine carboxypeptidase, putative
SOLTUB.AGRIA.G00000016229	TF	GATA	GATA transcription factor 25
SOLTUB.AGRIA.G00000016241	No alias		Unknown protein
SOLTUB.AGRIA.G00000016555	No alias		Signal peptidase I, putative
SOLTUB.AGRIA.G00000016940	No alias		Cytochrome P450, putative
SOLTUB.AGRIA.G00000017232	No alias		Unknown protein
SOLTUB.AGRIA.G00000017243	No alias		Ribonuclease t2, putative
SOLTUB.AGRIA.G00000018445	No alias		RWP-RK domain-containing protein, putative
SOLTUB.AGRIA.G00000018784	No alias		Unknown protein
SOLTUB.AGRIA.G00000019046	No alias		Replication factor-A carboxy-terminal domain protein
SOLTUB.AGRIA.G00000019117	No alias		CCR4-NOT transcription complex subunit 9
SOLTUB.AGRIA.G00000019122	No alias		CCR4-NOT transcription complex subunit 9
SOLTUB.AGRIA.G00000020053	No alias		Protein flowering locus d
SOLTUB.AGRIA.G00000021592	No alias		Ferric reduction oxidase 2
SOLTUB.AGRIA.G00000022493	No alias		2-oxoglutarate-dependent dioxygenase-related family protein
SOLTUB.AGRIA.G00000022557	No alias		Unknown protein
SOLTUB.AGRIA.G00000023422	No alias		Cytochrome b561 and DOMON domain-containing protein At4g12980
SOLTUB.AGRIA.G00000023479	No alias		DENN domain-containing protein 5B
SOLTUB.AGRIA.G00000023884	No alias		Defensin-like protein
SOLTUB.AGRIA.G00000024136	No alias		Disease resistance-responsive (dirigent-like protein) family protein
SOLTUB.AGRIA.G00000024236	No alias		NB-ARC domain-containing disease resistance protein
SOLTUB.AGRIA.G00000024738	No alias		Unknown protein
SOLTUB.AGRIA.G00000025374	No alias		11-beta-hydroxysteroid dehydrogenase
SOLTUB.AGRIA.G00000025526	No alias		External alternative NAD(P)H-ubiquinone oxidoreductase B1, mitochondrial
SOLTUB.AGRIA.G00000025585	No alias		External alternative NAD(P)H-ubiquinone oxidoreductase B1, mitochondrial
SOLTUB.AGRIA.G00000025728	No alias		Peroxidase
SOLTUB.AGRIA.G00000026034	No alias		Early nodulin-like protein 2
SOLTUB.AGRIA.G00000026697	No alias		Myrcene synthase
SOLTUB.AGRIA.G00000027311	No alias		Pectin acetylesterase
SOLTUB.AGRIA.G00000027643	No alias		Unknown protein
SOLTUB.AGRIA.G00000027745	No alias		Eukaryotic aspartyl protease family protein
SOLTUB.AGRIA.G00000027769	No alias		F-box/RNI-like superfamily protein
SOLTUB.AGRIA.G00000028052	No alias		Unknown protein
SOLTUB.AGRIA.G00000028312	No alias		Protein embryonic flower 1
SOLTUB.AGRIA.G00000028411	No alias		Keratin-associated protein 10-6 isoform 1
SOLTUB.AGRIA.G00000028468	TF	bHLH	Basic helix-loop-helix transcription factor
SOLTUB.AGRIA.G00000028487	No alias		Pectin acetylesterase
SOLTUB.AGRIA.G00000028777	No alias		Mitogen-activated protein kinase kinase kinase npk1
SOLTUB.AGRIA.G00000030844	No alias		Unknown protein
SOLTUB.AGRIA.G00000031457	No alias		Unknown protein
SOLTUB.AGRIA.G00000031543	No alias		Flavin-containing monooxygenase
SOLTUB.AGRIA.G00000031576	No alias		Flavin-containing monooxygenase
SOLTUB.AGRIA.G00000032079	No alias		Unknown protein
SOLTUB.AGRIA.G00000034080	No alias		Tryptophan aminotransferase 1
SOLTUB.AGRIA.G00000034333	No alias		paired amphipathic helix Sin3-like protein
SOLTUB.AGRIA.G00000034707	No alias		Endo-1,4-beta-xylanase 4
SOLTUB.AGRIA.G00000034725	No alias		Cyclin D3
SOLTUB.AGRIA.G00000034726	No alias		Cyclin D3
SOLTUB.AGRIA.G00000035718	No alias		Unknown protein
SOLTUB.AGRIA.G00000035773	No alias		Indole-3-acetic acid-amido synthetase gh3.6
SOLTUB.AGRIA.G00000037702	No alias		Transposon protein, putative, CACTA, En/Spm sub-class
SOLTUB.AGRIA.G00000037760	No alias		MuDR family transposase containing protein
SOLTUB.AGRIA.G00000038702	No alias		2-phosphoglycerate kinase-related family protein
SOLTUB.AGRIA.G00000038961	No alias		Major Facilitator Superfamily protein
SOLTUB.AGRIA.G00000038963	No alias		Major Facilitator Superfamily protein
SOLTUB.AGRIA.G00000038974	No alias		Enoyl-[acyl-carrier-protein] reductase, mitochondrial
SOLTUB.AGRIA.G00000039623	No alias		Major facilitator superfamily protein
SOLTUB.AGRIA.G00000040028	No alias		Zinc finger BED domain-containing protein RICESLEEPER 3
SOLTUB.AGRIA.G00000041373	No alias		2-oxoisovalerate dehydrogenase subunit alpha 2, mitochondrial
SOLTUB.AGRIA.G00000041788	No alias		Glycosyltransferase
SOLTUB.AGRIA.G00000041988	No alias		Pectin lyase-like superfamily protein
SOLTUB.AGRIA.G00000041989	No alias		Pectin lyase-like superfamily protein
SOLTUB.AGRIA.G00000042319	No alias		NAD(P)-binding Rossmann-fold superfamily protein
SOLTUB.AGRIA.G00000042917	No alias		Unknown protein
SOLTUB.AGRIA.G00000043077	No alias		F-box/RNI-like/FBD-like domains-containing protein
SOLTUB.AGRIA.G00000043162	No alias		Sentrin-specific protease
